# Supplementary material for: Eureka-DMA: an easy-to-operate graphical user interface for fast comprehensive investigation and analysis of DNA microarray data
Source: BMC Bioinformatics. 2014 Feb 24;15:53. doi: 10.1186/1471-2105-15-53 (PMC3938137; doi:10.1186/1471-2105-15-53)
Supplement: Additional file 3 — ZIP archive file that contains all the software files needed in order to run Eureka-DMA in the MATLAB environment. This archive contains the code. [file 1471-2105-15-53-S3.zip]

Archive with 51 entries (46 files):
- Eureka-DMA/
- Eureka-DMA/Annotation/
- Eureka-DMA/Annotation/gene_association
- Eureka-DMA/Annotation/gene_association_mus
- Eureka-DMA/Annotation/gene_ontology.obo
- Eureka-DMA/Annotation/HomoSapiens.txt
- Eureka-DMA/Annotation/Kegg pathways names MusMusculus.txt
- Eureka-DMA/Annotation/Kegg pathways names.txt
- Eureka-DMA/Annotation/KEGG.txt
- Eureka-DMA/Annotation/KEGG_mus.txt
- Eureka-DMA/Annotation/MusMusculus.txt
- Eureka-DMA/Annotation/Symbol2GenBank.txt
- Eureka-DMA/Annotation/Symbol2GenBank_mus.txt
- Eureka-DMA/Eureka-DMA Tutorial.pdf
- Eureka-DMA/Example data/
- Eureka-DMA/Example data/gene list txt for standalone tools.txt
- Eureka-DMA/Example data/gene list xlsx for standalone tools.xlsx
- Eureka-DMA/Example data/mus-musculus - Copy.xls
- Eureka-DMA/Example data/mus-musculus.xls
- Eureka-DMA/Example data/with detection p-values.xlsx
- Eureka-DMA/Example data/without detection p-values.xlsx
- Eureka-DMA/GUIs and m-files/
- Eureka-DMA/GUIs and m-files/Enriched_Gene_Ontology_Terms.fig
- Eureka-DMA/GUIs and m-files/Enriched_Gene_Ontology_Terms.m
- Eureka-DMA/GUIs and m-files/Enriched_KEGG_Pathways.fig
- Eureka-DMA/GUIs and m-files/Enriched_KEGG_Pathways.m
- Eureka-DMA/GUIs and m-files/Eureka_DMA.fig
- Eureka-DMA/GUIs and m-files/Eureka_DMA.m
- Eureka-DMA/GUIs and m-files/Groups.fig
- Eureka-DMA/GUIs and m-files/Groups.m
- Eureka-DMA/GUIs and m-files/license.txt
- Eureka-DMA/GUIs and m-files/modifiedvolcanoplot.m
- Eureka-DMA/GUIs and m-files/ppca.m
- Eureka-DMA/GUIs and m-files/Primers_for_Validation.fig
- Eureka-DMA/GUIs and m-files/Primers_for_Validation.m
- Eureka-DMA/GUIs and m-files/Time_Series.fig
- Eureka-DMA/GUIs and m-files/Time_Series.m
- Eureka-DMA/Icons/
- Eureka-DMA/Icons/Execute.png
- Eureka-DMA/Icons/Execute2.png
- Eureka-DMA/Icons/ExecuteDown.png
- Eureka-DMA/Icons/ExportTable.png
- Eureka-DMA/Icons/LoadFile.png
- Eureka-DMA/Icons/move left.png
- Eureka-DMA/Icons/move right.png
- Eureka-DMA/Icons/Plus.png
- Eureka-DMA/Icons/Primers.png
- Eureka-DMA/Icons/Report.png
- Eureka-DMA/Icons/Search.png
- Eureka-DMA/Icons/smile.PNG
- Eureka-DMA/Icons/Undo.png
