# Supplementary material for: Eureka-DMA: an easy-to-operate graphical user interface for fast comprehensive investigation and analysis of DNA microarray data
Source: BMC Bioinformatics. 2014 Feb 24;15:53. doi: 10.1186/1471-2105-15-53 (PMC3938137; doi:10.1186/1471-2105-15-53)
Supplement: Additional file 3 — ZIP archive file that contains all the software files needed in order to run Eureka-DMA in the MATLAB environment. This archive contains the code. [file 1471-2105-15-53-S3.zip › Eureka-DMA/Annotation/gene_association]

!GOC Validation Date: 06/26/2013 $
!Submission Date: 6/26/2013
!
! The above "Submission Date" is when the annotation project provided
! this file to the Gene Ontology Consortium (GOC).  The "GOC Validation
! Date" indicates when this file was last changed as a result of a GOC
! validation and filtering process.  
!
! Note: The contents of this file may differ from that submitted to the
! GOC. The identifiers and syntax of the file have been checked, rows of
! data not meeting the standards set by the GOC have been removed. This
! file may also have annotations removed because the annotations for the
! listed Taxonomy identifier are only allowed in a file provided by
! another annotation project.  The original submitted file is available from:
!  http://www.geneontology.org/gene-associations/submission/
!
! For information on which taxon are allowed in which files please see:
!  http://www.geneontology.org/GO.annotation.shtml#script
!
!gaf-version: 2.0
!Project_name: UniProtKB GO Annotation @ EBI (UniProtKB-GOA)
!URL: http://www.ebi.ac.uk/GOA/index.html
!Contact Email: goa@ebi.ac.uk
!
!The set of protein accessions included in this file is based on UniProt complete proteomes, which may provide more that one protein per gene.
!They include all Swiss-Prot entries for the species plus any TrEMBL entries that have an Ensembl DR line. The TrEMBL entries are likely to overlap with the Swiss-Prot entries or their isoforms.
!If a particular protein accession is not annotated with GO, then it will not appear in this file.
!
!Note that the annotation set in this file is filtered in order to reduce redundancy; the full, unfiltered set can be found in
!ftp://ftp.ebi.ac.uk/pub/databases/GO/goa/UNIPROT/gene_association.goa_uniprot.gz
!
UniProtKB	A0A183	LCE6A		GO:0031424	GO_REF:0000037	IEA	UniProtKB-KW:KW-0417	P	Late cornified envelope protein 6A	LCE6A_HUMAN|LCE6A|C1orf44	protein	taxon:9606	20130622	UniProtKB		
UniProtKB	A0A5B9	TRBC2		GO:0016021	GO_REF:0000037	IEA	UniProtKB-KW:KW-0812	C	T-cell receptor beta-2 chain C region	TRBC2_HUMAN|TRBC2|TCRBC2	protein	taxon:9606	20130622	UniProtKB		
UniProtKB	A0AUZ9	KANSL1L		GO:0000123	GO_REF:0000002	IEA	InterPro:IPR026180	C	KAT8 regulatory NSL complex subunit 1-like protein	KAL1L_HUMAN|KANSL1L|C2orf67	protein	taxon:9606	20130622	InterPro		
UniProtKB	A0AV02	SLC12A8		GO:0006813	GO_REF:0000037	IEA	UniProtKB-KW:KW-0633	P	Solute carrier family 12 member 8	S12A8_HUMAN|SLC12A8|CCC9	protein	taxon:9606	20130622	UniProtKB		
UniProtKB	A0AV02	SLC12A8		GO:0015293	GO_REF:0000037	IEA	UniProtKB-KW:KW-0769	F	Solute carrier family 12 member 8	S12A8_HUMAN|SLC12A8|CCC9	protein	taxon:9606	20130622	UniProtKB		
UniProtKB	A0AV02	SLC12A8		GO:0016021	GO_REF:0000037	IEA	UniProtKB-KW:KW-0812	C	Solute carrier family 12 member 8	S12A8_HUMAN|SLC12A8|CCC9	protein	taxon:9606	20130622	UniProtKB		
UniProtKB	A0AV96	RBM47		GO:0000166	GO_REF:0000002	IEA	InterPro:IPR012677	F	RNA-binding protein 47	RBM47_HUMAN|RBM47	protein	taxon:9606	20130622	InterPro		
UniProtKB	A0AV96	RBM47		GO:0003723	GO_REF:0000037	IEA	UniProtKB-KW:KW-0694	F	RNA-binding protein 47	RBM47_HUMAN|RBM47	protein	taxon:9606	20130622	UniProtKB		
UniProtKB	A0AV96	RBM47		GO:0005634	GO_REF:0000039	IEA	UniProtKB-SubCell:SL-0191	C	RNA-binding protein 47	RBM47_HUMAN|RBM47	protein	taxon:9606	20130622	UniProtKB		
UniProtKB	A0AVF1	TTC26		GO:0042384	GO_REF:0000024	ISS	UniProtKB:Q8BS45	P	Tetratricopeptide repeat protein 26	TTC26_HUMAN|TTC26	protein	taxon:9606	20120730	UniProtKB		
UniProtKB	A0AVF1	TTC26		GO:0072372	GO_REF:0000024	ISS	UniProtKB:Q8BS45	C	Tetratricopeptide repeat protein 26	TTC26_HUMAN|TTC26	protein	taxon:9606	20120730	UniProtKB		
UniProtKB	A0AVG2	TRPM8		GO:0005216	GO_REF:0000002	IEA	InterPro:IPR005821	F	TRPM8 protein	A0AVG2_HUMAN|TRPM8	protein	taxon:9606	20130622	InterPro		
UniProtKB	A0AVG2	TRPM8		GO:0016021	GO_REF:0000038	IEA	UniProtKB-KW:KW-0812	C	TRPM8 protein	A0AVG2_HUMAN|TRPM8	protein	taxon:9606	20130622	UniProtKB		
UniProtKB	A0AVI2	FER1L5		GO:0005886	GO_REF:0000039	IEA	UniProtKB-SubCell:SL-0039	C	Fer-1-like protein 5	FR1L5_HUMAN|FER1L5	protein	taxon:9606	20130622	UniProtKB		
UniProtKB	A0AVI2	FER1L5		GO:0016021	GO_REF:0000037	IEA	UniProtKB-KW:KW-0812	C	Fer-1-like protein 5	FR1L5_HUMAN|FER1L5	protein	taxon:9606	20130622	UniProtKB		
UniProtKB	A0AVI4	TMEM129		GO:0003674	GO_REF:0000015	ND		F	Transmembrane protein 129	TM129_HUMAN|TMEM129	protein	taxon:9606	20090107	UniProtKB		
UniProtKB	A0AVI4	TMEM129		GO:0005575	GO_REF:0000015	ND		C	Transmembrane protein 129	TM129_HUMAN|TMEM129	protein	taxon:9606	20090107	UniProtKB		
UniProtKB	A0AVI4	TMEM129		GO:0008150	GO_REF:0000015	ND		P	Transmembrane protein 129	TM129_HUMAN|TMEM129	protein	taxon:9606	20090107	UniProtKB		
UniProtKB	A0AVI4	TMEM129		GO:0016021	GO_REF:0000037	IEA	UniProtKB-KW:KW-0812	C	Transmembrane protein 129	TM129_HUMAN|TMEM129	protein	taxon:9606	20130622	UniProtKB		
UniProtKB	A0AVK6	E2F8		GO:0000122	GO_REF:0000024	ISS	UniProtKB:Q58FA4	P	Transcription factor E2F8	E2F8_HUMAN|E2F8	protein	taxon:9606	20121102	UniProtKB		
UniProtKB	A0AVK6	E2F8		GO:0001047	PMID:22903062	IDA		F	Transcription factor E2F8	E2F8_HUMAN|E2F8	protein	taxon:9606	20121102	UniProtKB		
UniProtKB	A0AVK6	E2F8		GO:0001890	GO_REF:0000024	ISS	UniProtKB:Q58FA4	P	Transcription factor E2F8	E2F8_HUMAN|E2F8	protein	taxon:9606	20121102	UniProtKB		
UniProtKB	A0AVK6	E2F8		GO:0002040	PMID:22903062	IMP		P	Transcription factor E2F8	E2F8_HUMAN|E2F8	protein	taxon:9606	20121102	UniProtKB		
UniProtKB	A0AVK6	E2F8		GO:0003700	PMID:22903062	IMP		F	Transcription factor E2F8	E2F8_HUMAN|E2F8	protein	taxon:9606	20121102	UniProtKB		
UniProtKB	A0AVK6	E2F8		GO:0003714	GO_REF:0000024	ISS	UniProtKB:Q58FA4	F	Transcription factor E2F8	E2F8_HUMAN|E2F8	protein	taxon:9606	20121102	UniProtKB		
UniProtKB	A0AVK6	E2F8		GO:0005667	GO_REF:0000002	IEA	InterPro:IPR003316	C	Transcription factor E2F8	E2F8_HUMAN|E2F8	protein	taxon:9606	20130622	InterPro		
UniProtKB	A0AVK6	E2F8		GO:0006351	GO_REF:0000037	IEA	UniProtKB-KW:KW-0804	P	Transcription factor E2F8	E2F8_HUMAN|E2F8	protein	taxon:9606	20130622	UniProtKB		
UniProtKB	A0AVK6	E2F8		GO:0008283	GO_REF:0000019	IEA	Ensembl:ENSMUSP00000056778	P	Transcription factor E2F8	E2F8_HUMAN|E2F8	protein	taxon:9606	20130622	ENSEMBL		
UniProtKB	A0AVK6	E2F8		GO:0032466	GO_REF:0000024	ISS	UniProtKB:Q58FA4	P	Transcription factor E2F8	E2F8_HUMAN|E2F8	protein	taxon:9606	20121102	UniProtKB		
UniProtKB	A0AVK6	E2F8		GO:0032877	GO_REF:0000024	ISS	UniProtKB:Q58FA4	P	Transcription factor E2F8	E2F8_HUMAN|E2F8	protein	taxon:9606	20121102	UniProtKB		
UniProtKB	A0AVK6	E2F8		GO:0033301	GO_REF:0000024	ISS	UniProtKB:Q58FA4	P	Transcription factor E2F8	E2F8_HUMAN|E2F8	protein	taxon:9606	20121102	UniProtKB		
UniProtKB	A0AVK6	E2F8		GO:0042803	GO_REF:0000019	IEA	Ensembl:ENSMUSP00000056778	F	Transcription factor E2F8	E2F8_HUMAN|E2F8	protein	taxon:9606	20130622	ENSEMBL		
UniProtKB	A0AVK6	E2F8		GO:0045944	PMID:22903062	IMP		P	Transcription factor E2F8	E2F8_HUMAN|E2F8	protein	taxon:9606	20121102	UniProtKB		
UniProtKB	A0AVK6	E2F8		GO:0060707	GO_REF:0000024	ISS	UniProtKB:Q58FA4	P	Transcription factor E2F8	E2F8_HUMAN|E2F8	protein	taxon:9606	20121102	UniProtKB		
UniProtKB	A0AVK6	E2F8		GO:0060718	GO_REF:0000024	ISS	UniProtKB:Q58FA4	P	Transcription factor E2F8	E2F8_HUMAN|E2F8	protein	taxon:9606	20121102	UniProtKB		
UniProtKB	A0AVK6	E2F8		GO:0070365	GO_REF:0000024	ISS	UniProtKB:Q58FA4	P	Transcription factor E2F8	E2F8_HUMAN|E2F8	protein	taxon:9606	20121102	UniProtKB		
UniProtKB	A0AVL1	ADAM9		GO:0004222	GO_REF:0000002	IEA	InterPro:IPR001590|InterPro:IPR002870|InterPro:IPR006586	F	ADAM9 protein	A0AVL1_HUMAN|ADAM9	protein	taxon:9606	20130622	InterPro		
UniProtKB	A0AVL1	ADAM9		GO:0006508	GO_REF:0000002	IEA	InterPro:IPR001590|InterPro:IPR002870|InterPro:IPR006586	P	ADAM9 protein	A0AVL1_HUMAN|ADAM9	protein	taxon:9606	20130622	InterPro		
UniProtKB	A0AVL1	ADAM9		GO:0008270	GO_REF:0000002	IEA	InterPro:IPR002870	F	ADAM9 protein	A0AVL1_HUMAN|ADAM9	protein	taxon:9606	20130622	InterPro		
UniProtKB	A0AVT1	UBA6		GO:0005515	PMID:17889673	IPI	UniProtKB:O15205	F	Ubiquitin-like modifier-activating enzyme 6	UBA6_HUMAN|UBA6|MOP4|UBE1L2	protein	taxon:9606	20100325	UniProtKB		
UniProtKB	A0AVT1	UBA6		GO:0005524	GO_REF:0000037	IEA	UniProtKB-KW:KW-0067	F	Ubiquitin-like modifier-activating enzyme 6	UBA6_HUMAN|UBA6|MOP4|UBE1L2	protein	taxon:9606	20130622	UniProtKB		
UniProtKB	A0AVT1	UBA6		GO:0005737	GO_REF:0000054	IDA		C	Ubiquitin-like modifier-activating enzyme 6	UBA6_HUMAN|UBA6|MOP4|UBE1L2	protein	taxon:9606	20100607	LIFEdb		
UniProtKB	A0AVT1	UBA6		GO:0006511	PMID:17889673	IMP		P	Ubiquitin-like modifier-activating enzyme 6	UBA6_HUMAN|UBA6|MOP4|UBE1L2	protein	taxon:9606	20100326	UniProtKB		
UniProtKB	A0AVT1	UBA6		GO:0016567	GO_REF:0000041	IEA	UniPathway:UPA00143	P	Ubiquitin-like modifier-activating enzyme 6	UBA6_HUMAN|UBA6|MOP4|UBE1L2	protein	taxon:9606	20130622	UniPathway		
UniProtKB	A0AVT1	UBA6		GO:0016567	PMID:17889673	IMP		P	Ubiquitin-like modifier-activating enzyme 6	UBA6_HUMAN|UBA6|MOP4|UBE1L2	protein	taxon:9606	20100326	UniProtKB		
UniProtKB	A0AVT1	UBA6		GO:0016874	GO_REF:0000037	IEA	UniProtKB-KW:KW-0436	F	Ubiquitin-like modifier-activating enzyme 6	UBA6_HUMAN|UBA6|MOP4|UBE1L2	protein	taxon:9606	20130622	UniProtKB		
UniProtKB	A0AVT1	UBA6		GO:0019780	PMID:17889673	IMP		F	Ubiquitin-like modifier-activating enzyme 6	UBA6_HUMAN|UBA6|MOP4|UBE1L2	protein	taxon:9606	20100401	UniProtKB		
UniProtKB	A0FGR8	ESYT2		GO:0005886	GO_REF:0000039	IEA	UniProtKB-SubCell:SL-0039	C	Extended synaptotagmin-2	ESYT2_HUMAN|ESYT2|FAM62B|KIAA1228	protein	taxon:9606	20130622	UniProtKB		
UniProtKB	A0FGR8	ESYT2		GO:0016021	GO_REF:0000037	IEA	UniProtKB-KW:KW-0812	C	Extended synaptotagmin-2	ESYT2_HUMAN|ESYT2|FAM62B|KIAA1228	protein	taxon:9606	20130622	UniProtKB		
UniProtKB	A0FGR9	ESYT3		GO:0005886	GO_REF:0000039	IEA	UniProtKB-SubCell:SL-0039	C	Extended synaptotagmin-3	ESYT3_HUMAN|ESYT3|FAM62C	protein	taxon:9606	20130622	UniProtKB		
UniProtKB	A0FGR9	ESYT3		GO:0016021	GO_REF:0000037	IEA	UniProtKB-KW:KW-0812	C	Extended synaptotagmin-3	ESYT3_HUMAN|ESYT3|FAM62C	protein	taxon:9606	20130622	UniProtKB		
UniProtKB	A0JLT2	MED19		GO:0001104	GO_REF:0000002	IEA	InterPro:IPR019403	F	Mediator of RNA polymerase II transcription subunit 19	MED19_HUMAN|MED19|LCMR1	protein	taxon:9606	20130622	InterPro		
UniProtKB	A0JLT2	MED19		GO:0005634	GO_REF:0000052	IDA		C	Mediator of RNA polymerase II transcription subunit 19	MED19_HUMAN|MED19|LCMR1	protein	taxon:9606	20111111	HPA		
UniProtKB	A0JLT2	MED19		GO:0016592	GO_REF:0000019	IEA	Ensembl:ENSMUSP00000099705	C	Mediator of RNA polymerase II transcription subunit 19	MED19_HUMAN|MED19|LCMR1	protein	taxon:9606	20130622	ENSEMBL		
UniProtKB	A0JP02	PLEKHA5		GO:0005543	GO_REF:0000002	IEA	InterPro:IPR001849	F	PLEKHA5 protein	A0JP02_HUMAN|PLEKHA5	protein	taxon:9606	20130622	InterPro		
UniProtKB	A0M8Q6	IGLC7		GO:0003823	GO_REF:0000037	IEA	UniProtKB-KW:KW-0392	F	Ig lambda-7 chain C region	LAC7_HUMAN|IGLC7	protein	taxon:9606	20130622	UniProtKB		
UniProtKB	A0M8Q6	IGLC7		GO:0005576	Reactome:REACT_11087	TAS		C	Ig lambda-7 chain C region	LAC7_HUMAN|IGLC7	protein	taxon:9606	20130528	Reactome		
UniProtKB	A0M8Q6	IGLC7		GO:0005576	Reactome:REACT_160090	TAS		C	Ig lambda-7 chain C region	LAC7_HUMAN|IGLC7	protein	taxon:9606	20130528	Reactome		
UniProtKB	A0M8Q6	IGLC7		GO:0005576	Reactome:REACT_160094	TAS		C	Ig lambda-7 chain C region	LAC7_HUMAN|IGLC7	protein	taxon:9606	20130528	Reactome		
UniProtKB	A0M8Q6	IGLC7		GO:0005576	Reactome:REACT_160105	TAS		C	Ig lambda-7 chain C region	LAC7_HUMAN|IGLC7	protein	taxon:9606	20130528	Reactome		
UniProtKB	A0M8Q6	IGLC7		GO:0005576	Reactome:REACT_160127	TAS		C	Ig lambda-7 chain C region	LAC7_HUMAN|IGLC7	protein	taxon:9606	20130528	Reactome		
UniProtKB	A0M8Q6	IGLC7		GO:0005576	Reactome:REACT_160134	TAS		C	Ig lambda-7 chain C region	LAC7_HUMAN|IGLC7	protein	taxon:9606	20130528	Reactome		
UniProtKB	A0M8Q6	IGLC7		GO:0005576	Reactome:REACT_160141	TAS		C	Ig lambda-7 chain C region	LAC7_HUMAN|IGLC7	protein	taxon:9606	20130528	Reactome		
UniProtKB	A0M8Q6	IGLC7		GO:0005576	Reactome:REACT_160169	TAS		C	Ig lambda-7 chain C region	LAC7_HUMAN|IGLC7	protein	taxon:9606	20130528	Reactome		
UniProtKB	A0M8Q6	IGLC7		GO:0005576	Reactome:REACT_160201	TAS		C	Ig lambda-7 chain C region	LAC7_HUMAN|IGLC7	protein	taxon:9606	20130528	Reactome		
UniProtKB	A0M8Q6	IGLC7		GO:0005576	Reactome:REACT_160203	TAS		C	Ig lambda-7 chain C region	LAC7_HUMAN|IGLC7	protein	taxon:9606	20130528	Reactome		
UniProtKB	A0M8Q6	IGLC7		GO:0005576	Reactome:REACT_160258	TAS		C	Ig lambda-7 chain C region	LAC7_HUMAN|IGLC7	protein	taxon:9606	20130528	Reactome		
UniProtKB	A0M8Q6	IGLC7		GO:0005576	Reactome:REACT_160260	TAS		C	Ig lambda-7 chain C region	LAC7_HUMAN|IGLC7	protein	taxon:9606	20130528	Reactome		
UniProtKB	A0M8Q6	IGLC7		GO:0005576	Reactome:REACT_160265	TAS		C	Ig lambda-7 chain C region	LAC7_HUMAN|IGLC7	protein	taxon:9606	20130528	Reactome		
UniProtKB	A0M8Q6	IGLC7		GO:0005576	Reactome:REACT_160294	TAS		C	Ig lambda-7 chain C region	LAC7_HUMAN|IGLC7	protein	taxon:9606	20130528	Reactome		
UniProtKB	A0M8Q6	IGLC7		GO:0005576	Reactome:REACT_160303	TAS		C	Ig lambda-7 chain C region	LAC7_HUMAN|IGLC7	protein	taxon:9606	20130528	Reactome		
UniProtKB	A0M8Q6	IGLC7		GO:0005576	Reactome:REACT_160304	TAS		C	Ig lambda-7 chain C region	LAC7_HUMAN|IGLC7	protein	taxon:9606	20130528	Reactome		
UniProtKB	A0M8Q6	IGLC7		GO:0005576	Reactome:REACT_160316	TAS		C	Ig lambda-7 chain C region	LAC7_HUMAN|IGLC7	protein	taxon:9606	20130528	Reactome		
UniProtKB	A0M8Q6	IGLC7		GO:0005576	Reactome:REACT_160317	TAS		C	Ig lambda-7 chain C region	LAC7_HUMAN|IGLC7	protein	taxon:9606	20130528	Reactome		
UniProtKB	A0M8Q6	IGLC7		GO:0005576	Reactome:REACT_163671	TAS		C	Ig lambda-7 chain C region	LAC7_HUMAN|IGLC7	protein	taxon:9606	20130528	Reactome		
UniProtKB	A0M8Q6	IGLC7		GO:0005576	Reactome:REACT_163716	TAS		C	Ig lambda-7 chain C region	LAC7_HUMAN|IGLC7	protein	taxon:9606	20130528	Reactome		
UniProtKB	A0M8Q6	IGLC7		GO:0005576	Reactome:REACT_163742	TAS		C	Ig lambda-7 chain C region	LAC7_HUMAN|IGLC7	protein	taxon:9606	20130528	Reactome		
UniProtKB	A0M8Q6	IGLC7		GO:0005576	Reactome:REACT_163791	TAS		C	Ig lambda-7 chain C region	LAC7_HUMAN|IGLC7	protein	taxon:9606	20130528	Reactome		
UniProtKB	A0M8Q6	IGLC7		GO:0005576	Reactome:REACT_163808	TAS		C	Ig lambda-7 chain C region	LAC7_HUMAN|IGLC7	protein	taxon:9606	20130528	Reactome		
UniProtKB	A0M8Q6	IGLC7		GO:0005576	Reactome:REACT_163837	TAS		C	Ig lambda-7 chain C region	LAC7_HUMAN|IGLC7	protein	taxon:9606	20130528	Reactome		
UniProtKB	A0M8Q6	IGLC7		GO:0005576	Reactome:REACT_163847	TAS		C	Ig lambda-7 chain C region	LAC7_HUMAN|IGLC7	protein	taxon:9606	20130528	Reactome		
UniProtKB	A0M8Q6	IGLC7		GO:0005576	Reactome:REACT_163935	TAS		C	Ig lambda-7 chain C region	LAC7_HUMAN|IGLC7	protein	taxon:9606	20130528	Reactome		
UniProtKB	A0M8Q6	IGLC7		GO:0005576	Reactome:REACT_163959	TAS		C	Ig lambda-7 chain C region	LAC7_HUMAN|IGLC7	protein	taxon:9606	20130528	Reactome		
UniProtKB	A0M8Q6	IGLC7		GO:0005576	Reactome:REACT_7959	TAS		C	Ig lambda-7 chain C region	LAC7_HUMAN|IGLC7	protein	taxon:9606	20130528	Reactome		
UniProtKB	A0M8Q6	IGLC7		GO:0005576	Reactome:REACT_7977	TAS		C	Ig lambda-7 chain C region	LAC7_HUMAN|IGLC7	protein	taxon:9606	20130528	Reactome		
UniProtKB	A0M8Q6	IGLC7		GO:0005576	Reactome:REACT_7978	TAS		C	Ig lambda-7 chain C region	LAC7_HUMAN|IGLC7	protein	taxon:9606	20130528	Reactome		
UniProtKB	A0M8Q6	IGLC7		GO:0005576	Reactome:REACT_8002	TAS		C	Ig lambda-7 chain C region	LAC7_HUMAN|IGLC7	protein	taxon:9606	20130528	Reactome		
UniProtKB	A0M8Q6	IGLC7		GO:0005886	Reactome:REACT_118566	TAS		C	Ig lambda-7 chain C region	LAC7_HUMAN|IGLC7	protein	taxon:9606	20130528	Reactome		
UniProtKB	A0M8Q6	IGLC7		GO:0005886	Reactome:REACT_118606	TAS		C	Ig lambda-7 chain C region	LAC7_HUMAN|IGLC7	protein	taxon:9606	20130528	Reactome		
UniProtKB	A0M8Q6	IGLC7		GO:0005886	Reactome:REACT_118728	TAS		C	Ig lambda-7 chain C region	LAC7_HUMAN|IGLC7	protein	taxon:9606	20130528	Reactome		
UniProtKB	A0M8Q6	IGLC7		GO:0005886	Reactome:REACT_118749	TAS		C	Ig lambda-7 chain C region	LAC7_HUMAN|IGLC7	protein	taxon:9606	20130528	Reactome		
UniProtKB	A0M8Q6	IGLC7		GO:0005886	Reactome:REACT_118781	TAS		C	Ig lambda-7 chain C region	LAC7_HUMAN|IGLC7	protein	taxon:9606	20130528	Reactome		
UniProtKB	A0M8Q6	IGLC7		GO:0005886	Reactome:REACT_118834	TAS		C	Ig lambda-7 chain C region	LAC7_HUMAN|IGLC7	protein	taxon:9606	20130528	Reactome		
UniProtKB	A0M8Q6	IGLC7		GO:0006956	Reactome:REACT_8024	TAS		P	Ig lambda-7 chain C region	LAC7_HUMAN|IGLC7	protein	taxon:9606	20110719	Reactome		
UniProtKB	A0M8Q6	IGLC7		GO:0006958	Reactome:REACT_7956	TAS		P	Ig lambda-7 chain C region	LAC7_HUMAN|IGLC7	protein	taxon:9606	20070313	Reactome		
UniProtKB	A0M8Q6	IGLC7		GO:0038095	Reactome:REACT_163936	TAS		P	Ig lambda-7 chain C region	LAC7_HUMAN|IGLC7	protein	taxon:9606	20130603	Reactome		
UniProtKB	A0M8Q6	IGLC7		GO:0038096	Reactome:REACT_160123	TAS		P	Ig lambda-7 chain C region	LAC7_HUMAN|IGLC7	protein	taxon:9606	20130603	Reactome		
UniProtKB	A0M8Q6	IGLC7		GO:0045087	Reactome:REACT_6802	TAS		P	Ig lambda-7 chain C region	LAC7_HUMAN|IGLC7	protein	taxon:9606	20130603	Reactome		
UniProtKB	A0M8Q6	IGLC7		GO:0050776	Reactome:REACT_11152	TAS		P	Ig lambda-7 chain C region	LAC7_HUMAN|IGLC7	protein	taxon:9606	20121121	Reactome		
UniProtKB	A0MZ66	KIAA1598		GO:0007411	Reactome:REACT_18266	TAS		P	Shootin-1	SHOT1_HUMAN|KIAA1598	protein	taxon:9606	20130528	Reactome		
UniProtKB	A0MZ66	KIAA1598		GO:0019900	GO_REF:0000002	IEA	InterPro:IPR024849	F	Shootin-1	SHOT1_HUMAN|KIAA1598	protein	taxon:9606	20130622	InterPro		
UniProtKB	A0MZ66	KIAA1598		GO:0030424	GO_REF:0000039	IEA	UniProtKB-SubCell:SL-0279	C	Shootin-1	SHOT1_HUMAN|KIAA1598	protein	taxon:9606	20130622	UniProtKB		
UniProtKB	A0PJE2	DHRS12		GO:0016491	GO_REF:0000037	IEA	UniProtKB-KW:KW-0560	F	Dehydrogenase/reductase SDR family member 12	DHR12_HUMAN|DHRS12	protein	taxon:9606	20130622	UniProtKB		
UniProtKB	A0PJK1	SLC5A10		GO:0005215	GO_REF:0000002	IEA	InterPro:IPR001734|InterPro:IPR018212	F	Sodium/glucose cotransporter 5	SC5AA_HUMAN|SLC5A10|SGLT5	protein	taxon:9606	20130622	InterPro		
UniProtKB	A0PJK1	SLC5A10		GO:0005886	GO_REF:0000039	IEA	UniProtKB-SubCell:SL-0039	C	Sodium/glucose cotransporter 5	SC5AA_HUMAN|SLC5A10|SGLT5	protein	taxon:9606	20130622	UniProtKB		
UniProtKB	A0PJK1	SLC5A10		GO:0006814	GO_REF:0000037	IEA	UniProtKB-KW:KW-0739	P	Sodium/glucose cotransporter 5	SC5AA_HUMAN|SLC5A10|SGLT5	protein	taxon:9606	20130622	UniProtKB		
UniProtKB	A0PJK1	SLC5A10		GO:0016021	GO_REF:0000037	IEA	UniProtKB-KW:KW-0812	C	Sodium/glucose cotransporter 5	SC5AA_HUMAN|SLC5A10|SGLT5	protein	taxon:9606	20130622	UniProtKB		
UniProtKB	A0PJK1	SLC5A10		GO:0055085	GO_REF:0000002	IEA	InterPro:IPR001734	P	Sodium/glucose cotransporter 5	SC5AA_HUMAN|SLC5A10|SGLT5	protein	taxon:9606	20130622	InterPro		
UniProtKB	A0PJM3	REXO1L2P		GO:0003676	GO_REF:0000002	IEA	InterPro:IPR012337	F	Putative exonuclease GOR-like protein	GORL_HUMAN|REXO1L2P	protein	taxon:9606	20130622	InterPro		
UniProtKB	A0PJM3	REXO1L2P		GO:0004527	GO_REF:0000037	IEA	UniProtKB-KW:KW-0269	F	Putative exonuclease GOR-like protein	GORL_HUMAN|REXO1L2P	protein	taxon:9606	20130622	UniProtKB		
UniProtKB	A0PJM3	REXO1L2P		GO:0005622	GO_REF:0000002	IEA	InterPro:IPR006055	C	Putative exonuclease GOR-like protein	GORL_HUMAN|REXO1L2P	protein	taxon:9606	20130622	InterPro		
UniProtKB	A0PJW6	TMEM223		GO:0005739	GO_REF:0000019	IEA	Ensembl:ENSMUSP00000010248	C	Transmembrane protein 223	TM223_HUMAN|TMEM223	protein	taxon:9606	20130622	ENSEMBL		
UniProtKB	A0PJW6	TMEM223		GO:0016021	GO_REF:0000037	IEA	UniProtKB-KW:KW-0812	C	Transmembrane protein 223	TM223_HUMAN|TMEM223	protein	taxon:9606	20130622	UniProtKB		
UniProtKB	A0PJW8	DAPL1		GO:0006915	GO_REF:0000037	IEA	UniProtKB-KW:KW-0053	P	Death-associated protein-like 1	DAPL1_HUMAN|DAPL1|EEDA	protein	taxon:9606	20130622	UniProtKB		
UniProtKB	A0PJW8	DAPL1		GO:0030154	GO_REF:0000037	IEA	UniProtKB-KW:KW-0221	P	Death-associated protein-like 1	DAPL1_HUMAN|DAPL1|EEDA	protein	taxon:9606	20130622	UniProtKB		
UniProtKB	A0PJX0	CIB4		GO:0005509	GO_REF:0000002	IEA	InterPro:IPR002048|InterPro:IPR011992	F	Calcium and integrin-binding family member 4	CIB4_HUMAN|CIB4	protein	taxon:9606	20130622	InterPro		
UniProtKB	A0PJX4	SHISA3		GO:0005789	GO_REF:0000039	IEA	UniProtKB-SubCell:SL-0097	C	Protein shisa-3 homolog	SHSA3_HUMAN|SHISA3	protein	taxon:9606	20130622	UniProtKB		
UniProtKB	A0PJX4	SHISA3		GO:0007275	GO_REF:0000037	IEA	UniProtKB-KW:KW-0217	P	Protein shisa-3 homolog	SHSA3_HUMAN|SHISA3	protein	taxon:9606	20130622	UniProtKB		
UniProtKB	A0PJX4	SHISA3		GO:0016021	GO_REF:0000037	IEA	UniProtKB-KW:KW-0812	C	Protein shisa-3 homolog	SHSA3_HUMAN|SHISA3	protein	taxon:9606	20130622	UniProtKB		
UniProtKB	A0PJX8	TMEM82		GO:0016021	GO_REF:0000037	IEA	UniProtKB-KW:KW-0812	C	Transmembrane protein 82	TMM82_HUMAN|TMEM82	protein	taxon:9606	20130622	UniProtKB		
UniProtKB	A0PJY2	FEZF1		GO:0000122	GO_REF:0000019	IEA	Ensembl:ENSMUSP00000031709	P	Fez family zinc finger protein 1	FEZF1_HUMAN|FEZF1|FEZ|ZNF312B	protein	taxon:9606	20130622	ENSEMBL		
UniProtKB	A0PJY2	FEZF1		GO:0000978	GO_REF:0000019	IEA	Ensembl:ENSMUSP00000031709	F	Fez family zinc finger protein 1	FEZF1_HUMAN|FEZF1|FEZ|ZNF312B	protein	taxon:9606	20130622	ENSEMBL		
UniProtKB	A0PJY2	FEZF1		GO:0001764	GO_REF:0000019	IEA	Ensembl:ENSMUSP00000031709	P	Fez family zinc finger protein 1	FEZF1_HUMAN|FEZF1|FEZ|ZNF312B	protein	taxon:9606	20130622	ENSEMBL		
UniProtKB	A0PJY2	FEZF1		GO:0005634	GO_REF:0000039	IEA	UniProtKB-SubCell:SL-0191	C	Fez family zinc finger protein 1	FEZF1_HUMAN|FEZF1|FEZ|ZNF312B	protein	taxon:9606	20130622	UniProtKB		
UniProtKB	A0PJY2	FEZF1		GO:0006351	GO_REF:0000037	IEA	UniProtKB-KW:KW-0804	P	Fez family zinc finger protein 1	FEZF1_HUMAN|FEZF1|FEZ|ZNF312B	protein	taxon:9606	20130622	UniProtKB		
UniProtKB	A0PJY2	FEZF1		GO:0007411	GO_REF:0000019	IEA	Ensembl:ENSMUSP00000031709	P	Fez family zinc finger protein 1	FEZF1_HUMAN|FEZF1|FEZ|ZNF312B	protein	taxon:9606	20130622	ENSEMBL		
UniProtKB	A0PJY2	FEZF1		GO:0008270	GO_REF:0000002	IEA	InterPro:IPR007087	F	Fez family zinc finger protein 1	FEZF1_HUMAN|FEZF1|FEZ|ZNF312B	protein	taxon:9606	20130622	InterPro		
UniProtKB	A0PJY2	FEZF1		GO:0008285	GO_REF:0000019	IEA	Ensembl:ENSMUSP00000031709	P	Fez family zinc finger protein 1	FEZF1_HUMAN|FEZF1|FEZ|ZNF312B	protein	taxon:9606	20130622	ENSEMBL		
UniProtKB	A0PJY2	FEZF1		GO:0021772	GO_REF:0000019	IEA	Ensembl:ENSMUSP00000031709	P	Fez family zinc finger protein 1	FEZF1_HUMAN|FEZF1|FEZ|ZNF312B	protein	taxon:9606	20130622	ENSEMBL		
UniProtKB	A0PJY2	FEZF1		GO:0021797	GO_REF:0000019	IEA	Ensembl:ENSMUSP00000031709	P	Fez family zinc finger protein 1	FEZF1_HUMAN|FEZF1|FEZ|ZNF312B	protein	taxon:9606	20130622	ENSEMBL		
UniProtKB	A0PJY2	FEZF1		GO:0045666	GO_REF:0000019	IEA	Ensembl:ENSMUSP00000031709	P	Fez family zinc finger protein 1	FEZF1_HUMAN|FEZF1|FEZ|ZNF312B	protein	taxon:9606	20130622	ENSEMBL		
UniProtKB	A0PJY2	FEZF1		GO:0045893	GO_REF:0000019	IEA	Ensembl:ENSMUSP00000031709	P	Fez family zinc finger protein 1	FEZF1_HUMAN|FEZF1|FEZ|ZNF312B	protein	taxon:9606	20130622	ENSEMBL		
UniProtKB	A0PJZ3	GXYLT2		GO:0016021	GO_REF:0000037	IEA	UniProtKB-KW:KW-0812	C	Glucoside xylosyltransferase 2	GXLT2_HUMAN|GXYLT2|GLT8D4	protein	taxon:9606	20130622	UniProtKB		
UniProtKB	A0PJZ3	GXYLT2		GO:0016266	PMID:19940119	IDA		P	Glucoside xylosyltransferase 2	GXLT2_HUMAN|GXYLT2|GLT8D4	protein	taxon:9606	20091209	UniProtKB		
UniProtKB	A0PJZ3	GXYLT2		GO:0035252	PMID:19940119	IDA		F	Glucoside xylosyltransferase 2	GXLT2_HUMAN|GXYLT2|GLT8D4	protein	taxon:9606	20091209	UniProtKB		
UniProtKB	A0PK00	TMEM120B		GO:0003674	GO_REF:0000015	ND		F	Transmembrane protein 120B	T120B_HUMAN|TMEM120B	protein	taxon:9606	20090107	UniProtKB		
UniProtKB	A0PK00	TMEM120B		GO:0005575	GO_REF:0000015	ND		C	Transmembrane protein 120B	T120B_HUMAN|TMEM120B	protein	taxon:9606	20090107	UniProtKB		
UniProtKB	A0PK00	TMEM120B		GO:0008150	GO_REF:0000015	ND		P	Transmembrane protein 120B	T120B_HUMAN|TMEM120B	protein	taxon:9606	20090107	UniProtKB		
UniProtKB	A0PK00	TMEM120B		GO:0016021	GO_REF:0000037	IEA	UniProtKB-KW:KW-0812	C	Transmembrane protein 120B	T120B_HUMAN|TMEM120B	protein	taxon:9606	20130622	UniProtKB		
UniProtKB	A0PK05	TMEM72		GO:0016021	GO_REF:0000037	IEA	UniProtKB-KW:KW-0812	C	Transmembrane protein 72	TMM72_HUMAN|TMEM72|C10orf127|KSP37	protein	taxon:9606	20130622	UniProtKB		
UniProtKB	A0PK11	CLRN2		GO:0016021	GO_REF:0000037	IEA	UniProtKB-KW:KW-0812	C	Clarin-2	CLRN2_HUMAN|CLRN2	protein	taxon:9606	20130622	UniProtKB		
UniProtKB	A0PK19	EPGN		GO:0004708	GO_REF:0000019	IEA	Ensembl:ENSMUSP00000046987	F	Epigen	A0PK19_HUMAN|EPGN	protein	taxon:9606	20130622	ENSEMBL		
UniProtKB	A0PK19	EPGN		GO:0005154	GO_REF:0000019	IEA	Ensembl:ENSMUSP00000046987	F	Epigen	A0PK19_HUMAN|EPGN	protein	taxon:9606	20130622	ENSEMBL		
UniProtKB	A0PK19	EPGN		GO:0008083	GO_REF:0000019	IEA	Ensembl:ENSMUSP00000046987	F	Epigen	A0PK19_HUMAN|EPGN	protein	taxon:9606	20130622	ENSEMBL		
UniProtKB	A0PK19	EPGN		GO:0045741	GO_REF:0000019	IEA	Ensembl:ENSMUSP00000046987	P	Epigen	A0PK19_HUMAN|EPGN	protein	taxon:9606	20130622	ENSEMBL		
UniProtKB	A0PK19	EPGN		GO:0045840	GO_REF:0000019	IEA	Ensembl:ENSMUSP00000046987	P	Epigen	A0PK19_HUMAN|EPGN	protein	taxon:9606	20130622	ENSEMBL		
UniProtKB	A0PK19	EPGN		GO:0050679	GO_REF:0000019	IEA	Ensembl:ENSMUSP00000046987	P	Epigen	A0PK19_HUMAN|EPGN	protein	taxon:9606	20130622	ENSEMBL		
UniProtKB	A0SDD8	CLDN16		GO:0005198	GO_REF:0000002	IEA	InterPro:IPR003927|InterPro:IPR006187	F	Claudin-16	A0SDD8_HUMAN|CLDN16	protein	taxon:9606	20130622	InterPro		
UniProtKB	A0SDD8	CLDN16		GO:0005923	GO_REF:0000002	IEA	InterPro:IPR003927|InterPro:IPR006187	C	Claudin-16	A0SDD8_HUMAN|CLDN16	protein	taxon:9606	20130622	InterPro		
UniProtKB	A0SDD8	CLDN16		GO:0016020	GO_REF:0000002	IEA	InterPro:IPR003927	C	Claudin-16	A0SDD8_HUMAN|CLDN16	protein	taxon:9606	20130622	InterPro		
UniProtKB	A0T4C8	SPHK2		GO:0004143	GO_REF:0000002	IEA	InterPro:IPR001206	F	Sphingosine kinase-2 variant	A0T4C8_HUMAN|SPHK2	protein	taxon:9606	20130622	InterPro		
UniProtKB	A0T4C8	SPHK2		GO:0007205	GO_REF:0000002	IEA	InterPro:IPR001206	P	Sphingosine kinase-2 variant	A0T4C8_HUMAN|SPHK2	protein	taxon:9606	20130622	InterPro		
UniProtKB	A0ZSE6	TMEM30C		GO:0016021	GO_REF:0000037	IEA	UniProtKB-KW:KW-0812	C	Cell cycle control protein 50C	CC50C_HUMAN|TMEM30C|CDC50C	protein	taxon:9606	20130622	UniProtKB		
UniProtKB	A1A441	PPP3CA		GO:0004721	GO_REF:0000003	IEA	EC:3.1.3.16	F	Serine/threonine-protein phosphatase	A1A441_HUMAN|PPP3CA	protein	taxon:9606	20130622	UniProtKB		
UniProtKB	A1A4S6	ARHGAP10		GO:0005100	GO_REF:0000019	IEA	Ensembl:ENSMUSP00000075658	F	Rho GTPase-activating protein 10	RHG10_HUMAN|ARHGAP10|GRAF2	protein	taxon:9606	20130622	ENSEMBL		
UniProtKB	A1A4S6	ARHGAP10		GO:0005515	PMID:11432776	IPI	UniProtKB:Q6P5Z2	F	Rho GTPase-activating protein 10	RHG10_HUMAN|ARHGAP10|GRAF2	protein	taxon:9606	20130624	IntAct		
UniProtKB	A1A4S6	ARHGAP10		GO:0005543	GO_REF:0000002	IEA	InterPro:IPR001849	F	Rho GTPase-activating protein 10	RHG10_HUMAN|ARHGAP10|GRAF2	protein	taxon:9606	20130622	InterPro		
UniProtKB	A1A4S6	ARHGAP10		GO:0005829	Reactome:REACT_9982	TAS		C	Rho GTPase-activating protein 10	RHG10_HUMAN|ARHGAP10|GRAF2	protein	taxon:9606	20130503	Reactome		
UniProtKB	A1A4S6	ARHGAP10		GO:0005886	GO_REF:0000039	IEA	UniProtKB-SubCell:SL-0039	C	Rho GTPase-activating protein 10	RHG10_HUMAN|ARHGAP10|GRAF2	protein	taxon:9606	20130622	UniProtKB		
UniProtKB	A1A4S6	ARHGAP10		GO:0006915	Reactome:REACT_578	TAS		P	Rho GTPase-activating protein 10	RHG10_HUMAN|ARHGAP10|GRAF2	protein	taxon:9606	20130503	Reactome		
UniProtKB	A1A4S6	ARHGAP10		GO:0007010	GO_REF:0000019	IEA	Ensembl:ENSMUSP00000075658	P	Rho GTPase-activating protein 10	RHG10_HUMAN|ARHGAP10|GRAF2	protein	taxon:9606	20130622	ENSEMBL		
UniProtKB	A1A4S6	ARHGAP10		GO:0007264	Reactome:REACT_11044	TAS		P	Rho GTPase-activating protein 10	RHG10_HUMAN|ARHGAP10|GRAF2	protein	taxon:9606	20130603	Reactome		
UniProtKB	A1A4S6	ARHGAP10		GO:0042981	Reactome:REACT_13648	TAS		P	Rho GTPase-activating protein 10	RHG10_HUMAN|ARHGAP10|GRAF2	protein	taxon:9606	20130503	Reactome		
UniProtKB	A1A4S6	ARHGAP10		GO:0043066	GO_REF:0000019	IEA	Ensembl:ENSMUSP00000075658	P	Rho GTPase-activating protein 10	RHG10_HUMAN|ARHGAP10|GRAF2	protein	taxon:9606	20130622	ENSEMBL		
UniProtKB	A1A4S6	ARHGAP10		GO:0048471	GO_REF:0000039	IEA	UniProtKB-SubCell:SL-0198	C	Rho GTPase-activating protein 10	RHG10_HUMAN|ARHGAP10|GRAF2	protein	taxon:9606	20130622	UniProtKB		
UniProtKB	A1A4S6	ARHGAP10		GO:0051056	Reactome:REACT_11051	TAS		P	Rho GTPase-activating protein 10	RHG10_HUMAN|ARHGAP10|GRAF2	protein	taxon:9606	20130603	Reactome		
UniProtKB	A1A4Y4	IRGM		GO:0000139	GO_REF:0000039	IEA	UniProtKB-SubCell:SL-0134	C	Immunity-related GTPase family M protein	IRGM_HUMAN|IRGM|IFI1|IRGM1|LRG47	protein	taxon:9606	20130622	UniProtKB		
UniProtKB	A1A4Y4	IRGM		GO:0000421	GO_REF:0000039	IEA	UniProtKB-SubCell:SL-0022	C	Immunity-related GTPase family M protein	IRGM_HUMAN|IRGM|IFI1|IRGM1|LRG47	protein	taxon:9606	20130622	UniProtKB		
UniProtKB	A1A4Y4	IRGM		GO:0001891	GO_REF:0000039	IEA	UniProtKB-SubCell:SL-0473	C	Immunity-related GTPase family M protein	IRGM_HUMAN|IRGM|IFI1|IRGM1|LRG47	protein	taxon:9606	20130622	UniProtKB		
UniProtKB	A1A4Y4	IRGM		GO:0005525	GO_REF:0000037	IEA	UniProtKB-KW:KW-0342	F	Immunity-related GTPase family M protein	IRGM_HUMAN|IRGM|IFI1|IRGM1|LRG47	protein	taxon:9606	20130622	UniProtKB		
UniProtKB	A1A4Y4	IRGM		GO:0006914	GO_REF:0000037	IEA	UniProtKB-KW:KW-0072	P	Immunity-related GTPase family M protein	IRGM_HUMAN|IRGM|IFI1|IRGM1|LRG47	protein	taxon:9606	20130622	UniProtKB		
UniProtKB	A1A4Y4	IRGM		GO:0006954	GO_REF:0000037	IEA	UniProtKB-KW:KW-0395	P	Immunity-related GTPase family M protein	IRGM_HUMAN|IRGM|IFI1|IRGM1|LRG47	protein	taxon:9606	20130622	UniProtKB		
UniProtKB	A1A4Y4	IRGM		GO:0016817	GO_REF:0000002	IEA	InterPro:IPR007743	F	Immunity-related GTPase family M protein	IRGM_HUMAN|IRGM|IFI1|IRGM1|LRG47	protein	taxon:9606	20130622	InterPro		
UniProtKB	A1A4Y4	IRGM		GO:0030670	GO_REF:0000039	IEA	UniProtKB-SubCell:SL-0205	C	Immunity-related GTPase family M protein	IRGM_HUMAN|IRGM|IFI1|IRGM1|LRG47	protein	taxon:9606	20130622	UniProtKB		
UniProtKB	A1A4Y4	IRGM		GO:0042995	GO_REF:0000037	IEA	UniProtKB-KW:KW-0966	C	Immunity-related GTPase family M protein	IRGM_HUMAN|IRGM|IFI1|IRGM1|LRG47	protein	taxon:9606	20130622	UniProtKB		
UniProtKB	A1A4Y4	IRGM		GO:0045087	GO_REF:0000037	IEA	UniProtKB-KW:KW-0399	P	Immunity-related GTPase family M protein	IRGM_HUMAN|IRGM|IFI1|IRGM1|LRG47	protein	taxon:9606	20130622	UniProtKB		
UniProtKB	A1A519	FAM170A		GO:0005634	GO_REF:0000024	ISS	UniProtKB:Q66LM6	C	Protein FAM170A	F170A_HUMAN|FAM170A|ZNFD	protein	taxon:9606	20130423	UniProtKB		
UniProtKB	A1A519	FAM170A		GO:0006366	GO_REF:0000024	ISS	UniProtKB:Q66LM6	P	Protein FAM170A	F170A_HUMAN|FAM170A|ZNFD	protein	taxon:9606	20130423	UniProtKB		
UniProtKB	A1A519	FAM170A		GO:0045893	GO_REF:0000024	ISS	UniProtKB:Q66LM6	P	Protein FAM170A	F170A_HUMAN|FAM170A|ZNFD	protein	taxon:9606	20130423	UniProtKB		
UniProtKB	A1A519	FAM170A		GO:0046872	GO_REF:0000037	IEA	UniProtKB-KW:KW-0479	F	Protein FAM170A	F170A_HUMAN|FAM170A|ZNFD	protein	taxon:9606	20130622	UniProtKB		
UniProtKB	A1A528	ZW10		GO:0000775	GO_REF:0000002	IEA	InterPro:IPR009361	C	ZW10 protein	A1A528_HUMAN|ZW10	protein	taxon:9606	20130622	InterPro		
UniProtKB	A1A528	ZW10		GO:0005634	GO_REF:0000002	IEA	InterPro:IPR009361	C	ZW10 protein	A1A528_HUMAN|ZW10	protein	taxon:9606	20130622	InterPro		
UniProtKB	A1A528	ZW10		GO:0007067	GO_REF:0000002	IEA	InterPro:IPR009361	P	ZW10 protein	A1A528_HUMAN|ZW10	protein	taxon:9606	20130622	InterPro		
UniProtKB	A1A580	KRTAP23-1		GO:0005882	GO_REF:0000037	IEA	UniProtKB-KW:KW-0416	C	Keratin-associated protein 23-1	KR231_HUMAN|KRTAP23-1|KAP23.1	protein	taxon:9606	20130622	UniProtKB		
UniProtKB	A1A5A8	KIAA0999		GO:0004674	GO_REF:0000002	IEA	InterPro:IPR008271	F	KIAA0999 protein	A1A5A8_HUMAN|KIAA0999|SIK3	protein	taxon:9606	20130622	InterPro		
UniProtKB	A1A5A8	KIAA0999		GO:0005524	GO_REF:0000038	IEA	UniProtKB-KW:KW-0067	F	KIAA0999 protein	A1A5A8_HUMAN|KIAA0999|SIK3	protein	taxon:9606	20130622	UniProtKB		
UniProtKB	A1A5A9	KIAA0999		GO:0004674	GO_REF:0000002	IEA	InterPro:IPR008271	F	KIAA0999 protein	A1A5A9_HUMAN|KIAA0999|SIK3	protein	taxon:9606	20130622	InterPro		
UniProtKB	A1A5A9	KIAA0999		GO:0005524	GO_REF:0000002	IEA	InterPro:IPR000719	F	KIAA0999 protein	A1A5A9_HUMAN|KIAA0999|SIK3	protein	taxon:9606	20130622	InterPro		
UniProtKB	A1A5B4	ANO9		GO:0005622	GO_REF:0000019	IEA	Ensembl:ENSMUSP00000067689	C	Anoctamin-9	ANO9_HUMAN|ANO9|PIG5|TMEM16J|TP53I5	protein	taxon:9606	20130622	ENSEMBL		
UniProtKB	A1A5B4	ANO9		GO:0005886	Reactome:REACT_160277	TAS		C	Anoctamin-9	ANO9_HUMAN|ANO9|PIG5|TMEM16J|TP53I5	protein	taxon:9606	20130516	Reactome		
UniProtKB	A1A5B4	ANO9		GO:0016021	GO_REF:0000037	IEA	UniProtKB-KW:KW-0812	C	Anoctamin-9	ANO9_HUMAN|ANO9|PIG5|TMEM16J|TP53I5	protein	taxon:9606	20130622	UniProtKB		
UniProtKB	A1A5B4	ANO9		GO:0034220	Reactome:REACT_25300	TAS		P	Anoctamin-9	ANO9_HUMAN|ANO9|PIG5|TMEM16J|TP53I5	protein	taxon:9606	20130603	Reactome		
UniProtKB	A1A5B4	ANO9		GO:0055085	Reactome:REACT_15518	TAS		P	Anoctamin-9	ANO9_HUMAN|ANO9|PIG5|TMEM16J|TP53I5	protein	taxon:9606	20130603	Reactome		
UniProtKB	A1A5B4	ANO9	NOT	GO:0005229	PMID:21984732	IDA		F	Anoctamin-9	ANO9_HUMAN|ANO9|PIG5|TMEM16J|TP53I5	protein	taxon:9606	20121119	UniProtKB		
UniProtKB	A1A5B4	ANO9	NOT	GO:0005229	PMID:22178883	IDA		F	Anoctamin-9	ANO9_HUMAN|ANO9|PIG5|TMEM16J|TP53I5	protein	taxon:9606	20121119	UniProtKB		
UniProtKB	A1A5C7	SLC22A23		GO:0006811	GO_REF:0000037	IEA	UniProtKB-KW:KW-0406	P	Solute carrier family 22 member 23	S22AN_HUMAN|SLC22A23|C6orf85	protein	taxon:9606	20130622	UniProtKB		
UniProtKB	A1A5C7	SLC22A23		GO:0016021	GO_REF:0000037	IEA	UniProtKB-KW:KW-0812	C	Solute carrier family 22 member 23	S22AN_HUMAN|SLC22A23|C6orf85	protein	taxon:9606	20130622	UniProtKB		
UniProtKB	A1A5C7	SLC22A23		GO:0022857	GO_REF:0000002	IEA	InterPro:IPR005828	F	Solute carrier family 22 member 23	S22AN_HUMAN|SLC22A23|C6orf85	protein	taxon:9606	20130622	InterPro		
UniProtKB	A1A5D2	SNX26		GO:0005622	GO_REF:0000002	IEA	InterPro:IPR000198|InterPro:IPR008936	C	Rho GTPase-activating protein 33	A1A5D2_HUMAN|SNX26|ARHGAP33	protein	taxon:9606	20130622	InterPro		
UniProtKB	A1A5D2	SNX26		GO:0007165	GO_REF:0000002	IEA	InterPro:IPR000198|InterPro:IPR008936	P	Rho GTPase-activating protein 33	A1A5D2_HUMAN|SNX26|ARHGAP33	protein	taxon:9606	20130622	InterPro		
UniProtKB	A1A5D2	SNX26		GO:0035091	GO_REF:0000002	IEA	InterPro:IPR001683	F	Rho GTPase-activating protein 33	A1A5D2_HUMAN|SNX26|ARHGAP33	protein	taxon:9606	20130622	InterPro		
UniProtKB	A1A5D9	CCDC64B		GO:0017137	GO_REF:0000019	IEA	Ensembl:ENSMUSP00000053808	F	Bicaudal D-related protein 2	BICR2_HUMAN|CCDC64B|BICDR2	protein	taxon:9606	20130622	ENSEMBL		
UniProtKB	A1E959	ODAM		GO:0005576	Reactome:REACT_75876	TAS		C	Odontogenic ameloblast-associated protein	ODAM_HUMAN|ODAM|APIN	protein	taxon:9606	20130528	Reactome		
UniProtKB	A1E959	ODAM		GO:0005576	Reactome:REACT_75905	TAS		C	Odontogenic ameloblast-associated protein	ODAM_HUMAN|ODAM|APIN	protein	taxon:9606	20130528	Reactome		
UniProtKB	A1E959	ODAM		GO:0031214	GO_REF:0000037	IEA	UniProtKB-KW:KW-0091	P	Odontogenic ameloblast-associated protein	ODAM_HUMAN|ODAM|APIN	protein	taxon:9606	20130622	UniProtKB		
UniProtKB	A1E959	ODAM		GO:0042475	PMID:16674676	IEP		P	Odontogenic ameloblast-associated protein	ODAM_HUMAN|ODAM|APIN	protein	taxon:9606	20090803	HGNC		
UniProtKB	A1E959	ODAM		GO:0043205	PMID:14647039	IDA		C	Odontogenic ameloblast-associated protein	ODAM_HUMAN|ODAM|APIN	protein	taxon:9606	20090803	UniProtKB		
UniProtKB	A1IGU5	ARHGEF37		GO:0005089	GO_REF:0000002	IEA	InterPro:IPR000219	F	Rho guanine nucleotide exchange factor 37	ARH37_HUMAN|ARHGEF37	protein	taxon:9606	20130622	InterPro		
UniProtKB	A1IGU5	ARHGEF37		GO:0005737	GO_REF:0000002	IEA	InterPro:IPR004148	C	Rho guanine nucleotide exchange factor 37	ARH37_HUMAN|ARHGEF37	protein	taxon:9606	20130622	InterPro		
UniProtKB	A1IGU5	ARHGEF37		GO:0035023	GO_REF:0000002	IEA	InterPro:IPR000219	P	Rho guanine nucleotide exchange factor 37	ARH37_HUMAN|ARHGEF37	protein	taxon:9606	20130622	InterPro		
UniProtKB	A1KXE4	FAM168B		GO:0005886	GO_REF:0000039	IEA	UniProtKB-SubCell:SL-0039	C	Myelin-associated neurite-outgrowth inhibitor	F168B_HUMAN|FAM168B|KIAA0280L|MANI	protein	taxon:9606	20130622	UniProtKB		
UniProtKB	A1KXE4	FAM168B		GO:0016021	GO_REF:0000037	IEA	UniProtKB-KW:KW-0812	C	Myelin-associated neurite-outgrowth inhibitor	F168B_HUMAN|FAM168B|KIAA0280L|MANI	protein	taxon:9606	20130622	UniProtKB		
UniProtKB	A1KXE4	FAM168B		GO:0030424	GO_REF:0000039	IEA	UniProtKB-SubCell:SL-0279	C	Myelin-associated neurite-outgrowth inhibitor	F168B_HUMAN|FAM168B|KIAA0280L|MANI	protein	taxon:9606	20130622	UniProtKB		
UniProtKB	A1KXE4	FAM168B		GO:0048471	GO_REF:0000039	IEA	UniProtKB-SubCell:SL-0198	C	Myelin-associated neurite-outgrowth inhibitor	F168B_HUMAN|FAM168B|KIAA0280L|MANI	protein	taxon:9606	20130622	UniProtKB		
UniProtKB	A1KZ92	PXDNL		GO:0004519	GO_REF:0000037	IEA	UniProtKB-KW:KW-0255	F	Peroxidasin-like protein	PXDNL_HUMAN|PXDNL|VPO2	protein	taxon:9606	20130622	UniProtKB		
UniProtKB	A1KZ92	PXDNL		GO:0004601	GO_REF:0000024	ISS	UniProtKB:Q92626	F	Peroxidasin-like protein	PXDNL_HUMAN|PXDNL|VPO2	protein	taxon:9606	20091207	UniProtKB		
UniProtKB	A1KZ92	PXDNL		GO:0005615	GO_REF:0000024	ISS	UniProtKB:Q92626	C	Peroxidasin-like protein	PXDNL_HUMAN|PXDNL|VPO2	protein	taxon:9606	20091209	UniProtKB		
UniProtKB	A1KZ92	PXDNL		GO:0005737	GO_REF:0000039	IEA	UniProtKB-SubCell:SL-0086	C	Peroxidasin-like protein	PXDNL_HUMAN|PXDNL|VPO2	protein	taxon:9606	20130622	UniProtKB		
UniProtKB	A1KZ92	PXDNL		GO:0020037	GO_REF:0000024	ISS	UniProtKB:Q92626	F	Peroxidasin-like protein	PXDNL_HUMAN|PXDNL|VPO2	protein	taxon:9606	20091207	UniProtKB		
UniProtKB	A1KZ92	PXDNL		GO:0042744	GO_REF:0000024	ISS	UniProtKB:Q92626	P	Peroxidasin-like protein	PXDNL_HUMAN|PXDNL|VPO2	protein	taxon:9606	20091207	UniProtKB		
UniProtKB	A1KZ92	PXDNL		GO:0046872	GO_REF:0000037	IEA	UniProtKB-KW:KW-0479	F	Peroxidasin-like protein	PXDNL_HUMAN|PXDNL|VPO2	protein	taxon:9606	20130622	UniProtKB		
UniProtKB	A1KZ92	PXDNL		GO:0055114	GO_REF:0000024	ISS	UniProtKB:Q92626	P	Peroxidasin-like protein	PXDNL_HUMAN|PXDNL|VPO2	protein	taxon:9606	20091207	UniProtKB		
UniProtKB	A1L020	MEX3A		GO:0000932	GO_REF:0000039	IEA	UniProtKB-SubCell:SL-0230	C	RNA-binding protein MEX3A	MEX3A_HUMAN|MEX3A|RKHD4	protein	taxon:9606	20130622	UniProtKB		
UniProtKB	A1L020	MEX3A		GO:0003723	GO_REF:0000037	IEA	UniProtKB-KW:KW-0694	F	RNA-binding protein MEX3A	MEX3A_HUMAN|MEX3A|RKHD4	protein	taxon:9606	20130622	UniProtKB		
UniProtKB	A1L020	MEX3A		GO:0005634	GO_REF:0000039	IEA	UniProtKB-SubCell:SL-0191	C	RNA-binding protein MEX3A	MEX3A_HUMAN|MEX3A|RKHD4	protein	taxon:9606	20130622	UniProtKB		
UniProtKB	A1L020	MEX3A		GO:0008270	GO_REF:0000002	IEA	InterPro:IPR001841	F	RNA-binding protein MEX3A	MEX3A_HUMAN|MEX3A|RKHD4	protein	taxon:9606	20130622	InterPro		
UniProtKB	A1L0T0	ILVBL		GO:0000287	GO_REF:0000002	IEA	InterPro:IPR000399|InterPro:IPR012000	F	Acetolactate synthase-like protein	ILVBL_HUMAN|ILVBL|AHAS	protein	taxon:9606	20130622	InterPro		
UniProtKB	A1L0T0	ILVBL		GO:0003674	GO_REF:0000015	ND		F	Acetolactate synthase-like protein	ILVBL_HUMAN|ILVBL|AHAS	protein	taxon:9606	20111129	UniProtKB		
UniProtKB	A1L0T0	ILVBL		GO:0005575	GO_REF:0000015	ND		C	Acetolactate synthase-like protein	ILVBL_HUMAN|ILVBL|AHAS	protein	taxon:9606	20061026	UniProtKB		
UniProtKB	A1L0T0	ILVBL		GO:0008150	GO_REF:0000015	ND		P	Acetolactate synthase-like protein	ILVBL_HUMAN|ILVBL|AHAS	protein	taxon:9606	20061026	UniProtKB		
UniProtKB	A1L0T0	ILVBL		GO:0016021	GO_REF:0000037	IEA	UniProtKB-KW:KW-0812	C	Acetolactate synthase-like protein	ILVBL_HUMAN|ILVBL|AHAS	protein	taxon:9606	20130622	UniProtKB		
UniProtKB	A1L0T0	ILVBL		GO:0016740	GO_REF:0000037	IEA	UniProtKB-KW:KW-0808	F	Acetolactate synthase-like protein	ILVBL_HUMAN|ILVBL|AHAS	protein	taxon:9606	20130622	UniProtKB		
UniProtKB	A1L0T0	ILVBL		GO:0030976	GO_REF:0000002	IEA	InterPro:IPR000399|InterPro:IPR011766|InterPro:IPR012000|InterPro:IPR012001	F	Acetolactate synthase-like protein	ILVBL_HUMAN|ILVBL|AHAS	protein	taxon:9606	20130622	InterPro		
UniProtKB	A1L157	TSPAN11		GO:0016021	GO_REF:0000037	IEA	UniProtKB-KW:KW-0812	C	Tetraspanin-11	TSN11_HUMAN|TSPAN11	protein	taxon:9606	20130622	UniProtKB		
UniProtKB	A1L167	UBE2QL1		GO:0004842	GO_REF:0000003	IEA	EC:6.3.2.19	F	Ubiquitin-conjugating enzyme E2Q-like protein 1	U2QL1_HUMAN|UBE2QL1	protein	taxon:9606	20130622	UniProtKB		
UniProtKB	A1L167	UBE2QL1		GO:0005524	GO_REF:0000037	IEA	UniProtKB-KW:KW-0067	F	Ubiquitin-conjugating enzyme E2Q-like protein 1	U2QL1_HUMAN|UBE2QL1	protein	taxon:9606	20130622	UniProtKB		
UniProtKB	A1L188	C17orf89		GO:0005739	GO_REF:0000019	IEA	Ensembl:ENSMUSP00000101830	C	Uncharacterized protein C17orf89	CQ089_HUMAN|C17orf89	protein	taxon:9606	20130622	ENSEMBL		
UniProtKB	A1L190	SYCE3		GO:0000801	GO_REF:0000024	ISS	UniProtKB:B5KM66	C	Synaptonemal complex central element protein 3	SYCE3_HUMAN|SYCE3|C22orf41|THEG2	protein	taxon:9606	20111130	UniProtKB		
UniProtKB	A1L190	SYCE3		GO:0005634	GO_REF:0000024	ISS	UniProtKB:B5KM66	C	Synaptonemal complex central element protein 3	SYCE3_HUMAN|SYCE3|C22orf41|THEG2	protein	taxon:9606	20111130	UniProtKB		
UniProtKB	A1L190	SYCE3		GO:0005694	GO_REF:0000024	ISS	UniProtKB:B5KM66	C	Synaptonemal complex central element protein 3	SYCE3_HUMAN|SYCE3|C22orf41|THEG2	protein	taxon:9606	20111130	UniProtKB		
UniProtKB	A1L190	SYCE3		GO:0006915	GO_REF:0000024	ISS	UniProtKB:B5KM66	P	Synaptonemal complex central element protein 3	SYCE3_HUMAN|SYCE3|C22orf41|THEG2	protein	taxon:9606	20111130	UniProtKB		
UniProtKB	A1L190	SYCE3		GO:0007130	GO_REF:0000024	ISS	UniProtKB:B5KM66	P	Synaptonemal complex central element protein 3	SYCE3_HUMAN|SYCE3|C22orf41|THEG2	protein	taxon:9606	20111130	UniProtKB		
UniProtKB	A1L190	SYCE3		GO:0007131	GO_REF:0000024	ISS	UniProtKB:B5KM66	P	Synaptonemal complex central element protein 3	SYCE3_HUMAN|SYCE3|C22orf41|THEG2	protein	taxon:9606	20111130	UniProtKB		
UniProtKB	A1L190	SYCE3		GO:0007283	GO_REF:0000024	ISS	UniProtKB:B5KM66	P	Synaptonemal complex central element protein 3	SYCE3_HUMAN|SYCE3|C22orf41|THEG2	protein	taxon:9606	20111130	UniProtKB		
UniProtKB	A1L190	SYCE3		GO:0051301	GO_REF:0000037	IEA	UniProtKB-KW:KW-0132	P	Synaptonemal complex central element protein 3	SYCE3_HUMAN|SYCE3|C22orf41|THEG2	protein	taxon:9606	20130622	UniProtKB		
UniProtKB	A1L1A6	IGSF23		GO:0016021	GO_REF:0000037	IEA	UniProtKB-KW:KW-0812	C	Immunoglobulin superfamily member 23	IGS23_HUMAN|IGSF23	protein	taxon:9606	20130622	UniProtKB		
UniProtKB	A1L390	PLEKHG3		GO:0005089	GO_REF:0000002	IEA	InterPro:IPR000219	F	Pleckstrin homology domain-containing family G member 3	PKHG3_HUMAN|PLEKHG3|KIAA0599	protein	taxon:9606	20130622	InterPro		
UniProtKB	A1L390	PLEKHG3		GO:0005543	GO_REF:0000002	IEA	InterPro:IPR001849	F	Pleckstrin homology domain-containing family G member 3	PKHG3_HUMAN|PLEKHG3|KIAA0599	protein	taxon:9606	20130622	InterPro		
UniProtKB	A1L390	PLEKHG3		GO:0005622	GO_REF:0000002	IEA	InterPro:IPR000219	C	Pleckstrin homology domain-containing family G member 3	PKHG3_HUMAN|PLEKHG3|KIAA0599	protein	taxon:9606	20130622	InterPro		
UniProtKB	A1L390	PLEKHG3		GO:0035023	GO_REF:0000002	IEA	InterPro:IPR000219	P	Pleckstrin homology domain-containing family G member 3	PKHG3_HUMAN|PLEKHG3|KIAA0599	protein	taxon:9606	20130622	InterPro		
UniProtKB	A1L3X0	ELOVL7		GO:0005515	PMID:20937905	IPI	UniProtKB:Q53GQ0	F	Elongation of very long chain fatty acids protein 7	ELOV7_HUMAN|ELOVL7	protein	taxon:9606	20110125	UniProtKB		
UniProtKB	A1L3X0	ELOVL7		GO:0005783	PMID:20937905	IDA		C	Elongation of very long chain fatty acids protein 7	ELOV7_HUMAN|ELOVL7	protein	taxon:9606	20110125	UniProtKB		
UniProtKB	A1L3X0	ELOVL7		GO:0005789	Reactome:REACT_22192	TAS		C	Elongation of very long chain fatty acids protein 7	ELOV7_HUMAN|ELOVL7	protein	taxon:9606	20130213	Reactome		
UniProtKB	A1L3X0	ELOVL7		GO:0016021	GO_REF:0000037	IEA	UniProtKB-KW:KW-0812	C	Elongation of very long chain fatty acids protein 7	ELOV7_HUMAN|ELOVL7	protein	taxon:9606	20130622	UniProtKB		
UniProtKB	A1L3X0	ELOVL7		GO:0016740	GO_REF:0000037	IEA	UniProtKB-KW:KW-0808	F	Elongation of very long chain fatty acids protein 7	ELOV7_HUMAN|ELOVL7	protein	taxon:9606	20130622	UniProtKB		
UniProtKB	A1L3X0	ELOVL7		GO:0019367	PMID:19826053	IDA		P	Elongation of very long chain fatty acids protein 7	ELOV7_HUMAN|ELOVL7	protein	taxon:9606	20110412	UniProtKB		
UniProtKB	A1L3X0	ELOVL7		GO:0019432	Reactome:REACT_1190	TAS		P	Elongation of very long chain fatty acids protein 7	ELOV7_HUMAN|ELOVL7	protein	taxon:9606	20130603	Reactome		
UniProtKB	A1L3X0	ELOVL7		GO:0034626	PMID:20937905	IDA		P	Elongation of very long chain fatty acids protein 7	ELOV7_HUMAN|ELOVL7	protein	taxon:9606	20110125	UniProtKB		
UniProtKB	A1L3X0	ELOVL7		GO:0035338	Reactome:REACT_1319	TAS		P	Elongation of very long chain fatty acids protein 7	ELOV7_HUMAN|ELOVL7	protein	taxon:9606	20130603	Reactome		
UniProtKB	A1L3X0	ELOVL7		GO:0035338	Reactome:REACT_380	TAS		P	Elongation of very long chain fatty acids protein 7	ELOV7_HUMAN|ELOVL7	protein	taxon:9606	20130603	Reactome		
UniProtKB	A1L3X0	ELOVL7		GO:0042761	PMID:19826053	IDA		P	Elongation of very long chain fatty acids protein 7	ELOV7_HUMAN|ELOVL7	protein	taxon:9606	20110412	UniProtKB		
UniProtKB	A1L3X0	ELOVL7		GO:0042761	PMID:20937905	IDA		P	Elongation of very long chain fatty acids protein 7	ELOV7_HUMAN|ELOVL7	protein	taxon:9606	20110125	UniProtKB		
UniProtKB	A1L3X0	ELOVL7		GO:0044255	Reactome:REACT_22279	TAS		P	Elongation of very long chain fatty acids protein 7	ELOV7_HUMAN|ELOVL7	protein	taxon:9606	20130603	Reactome		
UniProtKB	A1L3X0	ELOVL7		GO:0044281	Reactome:REACT_111217	TAS		P	Elongation of very long chain fatty acids protein 7	ELOV7_HUMAN|ELOVL7	protein	taxon:9606	20130603	Reactome		
UniProtKB	A1L3X4	MT1DP		GO:0046872	GO_REF:0000037	IEA	UniProtKB-KW:KW-0479	F	Putative metallothionein MT1DP	MT1DP_HUMAN|MT1DP|MTM	protein	taxon:9606	20130622	UniProtKB		
UniProtKB	A1L3X4	MT1DP		GO:0046872	GO_REF:0000037	IEA	UniProtKB-KW:KW-0480	F	Putative metallothionein MT1DP	MT1DP_HUMAN|MT1DP|MTM	protein	taxon:9606	20130622	UniProtKB		
UniProtKB	A1L453	PRSS38		GO:0004252	GO_REF:0000002	IEA	InterPro:IPR001254|InterPro:IPR001314|InterPro:IPR018114	F	Serine protease 38	PRS38_HUMAN|PRSS38|MPN2	protein	taxon:9606	20130622	InterPro		
UniProtKB	A1L453	PRSS38		GO:0005576	GO_REF:0000039	IEA	UniProtKB-SubCell:SL-0243	C	Serine protease 38	PRS38_HUMAN|PRSS38|MPN2	protein	taxon:9606	20130622	UniProtKB		
UniProtKB	A1L453	PRSS38		GO:0006508	GO_REF:0000037	IEA	UniProtKB-KW:KW-0645	P	Serine protease 38	PRS38_HUMAN|PRSS38|MPN2	protein	taxon:9606	20130622	UniProtKB		
UniProtKB	A1L4H1	SSC5D		GO:0005044	GO_REF:0000002	IEA	InterPro:IPR001190|InterPro:IPR017448	F	Soluble scavenger receptor cysteine-rich domain-containing protein SSC5D	SRCRL_HUMAN|SSC5D	protein	taxon:9606	20130622	InterPro		
UniProtKB	A1L4H1	SSC5D		GO:0005576	GO_REF:0000039	IEA	UniProtKB-SubCell:SL-0243	C	Soluble scavenger receptor cysteine-rich domain-containing protein SSC5D	SRCRL_HUMAN|SSC5D	protein	taxon:9606	20130622	UniProtKB		
UniProtKB	A1L4H1	SSC5D		GO:0005737	GO_REF:0000039	IEA	UniProtKB-SubCell:SL-0086	C	Soluble scavenger receptor cysteine-rich domain-containing protein SSC5D	SRCRL_HUMAN|SSC5D	protein	taxon:9606	20130622	UniProtKB		
UniProtKB	A1L4H1	SSC5D		GO:0007275	GO_REF:0000037	IEA	UniProtKB-KW:KW-0217	P	Soluble scavenger receptor cysteine-rich domain-containing protein SSC5D	SRCRL_HUMAN|SSC5D	protein	taxon:9606	20130622	UniProtKB		
UniProtKB	A1L4H1	SSC5D		GO:0016020	GO_REF:0000002	IEA	InterPro:IPR001190|InterPro:IPR017448	C	Soluble scavenger receptor cysteine-rich domain-containing protein SSC5D	SRCRL_HUMAN|SSC5D	protein	taxon:9606	20130622	InterPro		
UniProtKB	A1L4H1	SSC5D		GO:0045087	GO_REF:0000037	IEA	UniProtKB-KW:KW-0399	P	Soluble scavenger receptor cysteine-rich domain-containing protein SSC5D	SRCRL_HUMAN|SSC5D	protein	taxon:9606	20130622	UniProtKB		
UniProtKB	A1X283	SH3PXD2B		GO:0001501	PMID:20137777	IMP		P	SH3 and PX domain-containing protein 2B	SPD2B_HUMAN|SH3PXD2B|FAD49|KIAA1295|TKS4	protein	taxon:9606	20110224	UniProtKB		
UniProtKB	A1X283	SH3PXD2B		GO:0001654	PMID:20137777	IMP		P	SH3 and PX domain-containing protein 2B	SPD2B_HUMAN|SH3PXD2B|FAD49|KIAA1295|TKS4	protein	taxon:9606	20110224	UniProtKB		
UniProtKB	A1X283	SH3PXD2B		GO:0002102	GO_REF:0000024	ISS	UniProtKB:A2AAY5	C	SH3 and PX domain-containing protein 2B	SPD2B_HUMAN|SH3PXD2B|FAD49|KIAA1295|TKS4	protein	taxon:9606	20110224	UniProtKB		
UniProtKB	A1X283	SH3PXD2B		GO:0005515	PMID:19755710	IPI	UniProtKB:Q86UR1	F	SH3 and PX domain-containing protein 2B	SPD2B_HUMAN|SH3PXD2B|FAD49|KIAA1295|TKS4	protein	taxon:9606	20110719	UniProtKB		
UniProtKB	A1X283	SH3PXD2B		GO:0005515	PMID:20609497	IPI	UniProtKB:Q86UR1	F	SH3 and PX domain-containing protein 2B	SPD2B_HUMAN|SH3PXD2B|FAD49|KIAA1295|TKS4	protein	taxon:9606	20110629	UniProtKB		
UniProtKB	A1X283	SH3PXD2B		GO:0005737	GO_REF:0000024	ISS	UniProtKB:A2AAY5	C	SH3 and PX domain-containing protein 2B	SPD2B_HUMAN|SH3PXD2B|FAD49|KIAA1295|TKS4	protein	taxon:9606	20090120	UniProtKB		
UniProtKB	A1X283	SH3PXD2B		GO:0006801	PMID:19755710	IDA		P	SH3 and PX domain-containing protein 2B	SPD2B_HUMAN|SH3PXD2B|FAD49|KIAA1295|TKS4	protein	taxon:9606	20110719	UniProtKB		
UniProtKB	A1X283	SH3PXD2B		GO:0007154	GO_REF:0000002	IEA	InterPro:IPR001683	P	SH3 and PX domain-containing protein 2B	SPD2B_HUMAN|SH3PXD2B|FAD49|KIAA1295|TKS4	protein	taxon:9606	20130622	InterPro		
UniProtKB	A1X283	SH3PXD2B		GO:0007507	PMID:20137777	IMP		P	SH3 and PX domain-containing protein 2B	SPD2B_HUMAN|SH3PXD2B|FAD49|KIAA1295|TKS4	protein	taxon:9606	20110224	UniProtKB		
UniProtKB	A1X283	SH3PXD2B		GO:0010314	GO_REF:0000024	ISS	UniProtKB:A2AAY5	F	SH3 and PX domain-containing protein 2B	SPD2B_HUMAN|SH3PXD2B|FAD49|KIAA1295|TKS4	protein	taxon:9606	20090120	UniProtKB		
UniProtKB	A1X283	SH3PXD2B		GO:0022617	PMID:19755710	IMP		P	SH3 and PX domain-containing protein 2B	SPD2B_HUMAN|SH3PXD2B|FAD49|KIAA1295|TKS4	protein	taxon:9606	20110719	UniProtKB		
UniProtKB	A1X283	SH3PXD2B		GO:0030054	GO_REF:0000037	IEA	UniProtKB-KW:KW-0965	C	SH3 and PX domain-containing protein 2B	SPD2B_HUMAN|SH3PXD2B|FAD49|KIAA1295|TKS4	protein	taxon:9606	20130622	UniProtKB		
UniProtKB	A1X283	SH3PXD2B		GO:0030154	GO_REF:0000037	IEA	UniProtKB-KW:KW-0221	P	SH3 and PX domain-containing protein 2B	SPD2B_HUMAN|SH3PXD2B|FAD49|KIAA1295|TKS4	protein	taxon:9606	20130622	UniProtKB		
UniProtKB	A1X283	SH3PXD2B		GO:0032266	GO_REF:0000024	ISS	UniProtKB:A2AAY5	F	SH3 and PX domain-containing protein 2B	SPD2B_HUMAN|SH3PXD2B|FAD49|KIAA1295|TKS4	protein	taxon:9606	20090120	UniProtKB		
UniProtKB	A1X283	SH3PXD2B		GO:0042169	GO_REF:0000024	ISS	UniProtKB:A2AAY5	F	SH3 and PX domain-containing protein 2B	SPD2B_HUMAN|SH3PXD2B|FAD49|KIAA1295|TKS4	protein	taxon:9606	20090120	UniProtKB		
UniProtKB	A1X283	SH3PXD2B		GO:0042995	GO_REF:0000037	IEA	UniProtKB-KW:KW-0966	C	SH3 and PX domain-containing protein 2B	SPD2B_HUMAN|SH3PXD2B|FAD49|KIAA1295|TKS4	protein	taxon:9606	20130622	UniProtKB		
UniProtKB	A1X283	SH3PXD2B		GO:0045600	GO_REF:0000019	IEA	Ensembl:ENSMUSP00000044276	P	SH3 and PX domain-containing protein 2B	SPD2B_HUMAN|SH3PXD2B|FAD49|KIAA1295|TKS4	protein	taxon:9606	20130622	ENSEMBL		
UniProtKB	A1X283	SH3PXD2B		GO:0060348	PMID:20137777	IMP		P	SH3 and PX domain-containing protein 2B	SPD2B_HUMAN|SH3PXD2B|FAD49|KIAA1295|TKS4	protein	taxon:9606	20110224	UniProtKB		
UniProtKB	A1X283	SH3PXD2B		GO:0060612	GO_REF:0000024	ISS	UniProtKB:A2AAY5	P	SH3 and PX domain-containing protein 2B	SPD2B_HUMAN|SH3PXD2B|FAD49|KIAA1295|TKS4	protein	taxon:9606	20110224	UniProtKB		
UniProtKB	A1X283	SH3PXD2B		GO:0070273	GO_REF:0000019	IEA	Ensembl:ENSMUSP00000044276	F	SH3 and PX domain-containing protein 2B	SPD2B_HUMAN|SH3PXD2B|FAD49|KIAA1295|TKS4	protein	taxon:9606	20130622	ENSEMBL		
UniProtKB	A1X283	SH3PXD2B		GO:0071800	GO_REF:0000024	ISS	UniProtKB:A2AAY5	P	SH3 and PX domain-containing protein 2B	SPD2B_HUMAN|SH3PXD2B|FAD49|KIAA1295|TKS4	protein	taxon:9606	20110224	UniProtKB		
UniProtKB	A1X283	SH3PXD2B		GO:0072657	PMID:19755710	IDA		P	SH3 and PX domain-containing protein 2B	SPD2B_HUMAN|SH3PXD2B|FAD49|KIAA1295|TKS4	protein	taxon:9606	20110719	UniProtKB		
UniProtKB	A1X283	SH3PXD2B		GO:0080025	GO_REF:0000024	ISS	UniProtKB:A2AAY5	F	SH3 and PX domain-containing protein 2B	SPD2B_HUMAN|SH3PXD2B|FAD49|KIAA1295|TKS4	protein	taxon:9606	20090120	UniProtKB		
UniProtKB	A1YPR0	ZBTB7C		GO:0003676	GO_REF:0000002	IEA	InterPro:IPR013087	F	Zinc finger and BTB domain-containing protein 7C	ZBT7C_HUMAN|ZBTB7C|APM1|ZBTB36|ZNF857C	protein	taxon:9606	20130622	InterPro		
UniProtKB	A1YPR0	ZBTB7C		GO:0008270	GO_REF:0000002	IEA	InterPro:IPR007087	F	Zinc finger and BTB domain-containing protein 7C	ZBT7C_HUMAN|ZBTB7C|APM1|ZBTB36|ZNF857C	protein	taxon:9606	20130622	InterPro		
UniProtKB	A1Z1Q3	MACROD2		GO:0005575	GO_REF:0000015	ND		C	O-acetyl-ADP-ribose deacetylase MACROD2	MACD2_HUMAN|MACROD2|C20orf133	protein	taxon:9606	20101125	UniProtKB		
UniProtKB	A1Z1Q3	MACROD2		GO:0005634	PMID:23474712	IDA		C	O-acetyl-ADP-ribose deacetylase MACROD2	MACD2_HUMAN|MACROD2|C20orf133	protein	taxon:9606	20130423	UniProtKB		
UniProtKB	A1Z1Q3	MACROD2		GO:0006974	PMID:23474712	IMP		P	O-acetyl-ADP-ribose deacetylase MACROD2	MACD2_HUMAN|MACROD2|C20orf133	protein	taxon:9606	20130423	UniProtKB		
UniProtKB	A1Z1Q3	MACROD2		GO:0007420	GO_REF:0000019	IEA	Ensembl:ENSMUSP00000105691	P	O-acetyl-ADP-ribose deacetylase MACROD2	MACD2_HUMAN|MACROD2|C20orf133	protein	taxon:9606	20130622	ENSEMBL		
UniProtKB	A1Z1Q3	MACROD2		GO:0016798	PMID:23474712	IDA		F	O-acetyl-ADP-ribose deacetylase MACROD2	MACD2_HUMAN|MACROD2|C20orf133	protein	taxon:9606	20130423	UniProtKB		
UniProtKB	A1Z1Q3	MACROD2		GO:0019213	PMID:21257746	IDA		F	O-acetyl-ADP-ribose deacetylase MACROD2	MACD2_HUMAN|MACROD2|C20orf133	protein	taxon:9606	20110909	UniProtKB		
UniProtKB	A1Z1Q3	MACROD2		GO:0042278	PMID:21257746	IDA		P	O-acetyl-ADP-ribose deacetylase MACROD2	MACD2_HUMAN|MACROD2|C20orf133	protein	taxon:9606	20110909	UniProtKB		
UniProtKB	A1Z1Q3	MACROD2		GO:0051725	PMID:23474712	IDA		P	O-acetyl-ADP-ribose deacetylase MACROD2	MACD2_HUMAN|MACROD2|C20orf133	protein	taxon:9606	20130423	UniProtKB		
UniProtKB	A2A274	ACO2		GO:0003994	GO_REF:0000002	IEA	InterPro:IPR006248	F	Aconitate hydratase, mitochondrial	A2A274_HUMAN|ACO2	protein	taxon:9606	20130622	InterPro		
UniProtKB	A2A274	ACO2		GO:0005634	GO_REF:0000052	IDA		C	Aconitate hydratase, mitochondrial	A2A274_HUMAN|ACO2	protein	taxon:9606	20101115	HPA		
UniProtKB	A2A274	ACO2		GO:0005739	GO_REF:0000052	IDA		C	Aconitate hydratase, mitochondrial	A2A274_HUMAN|ACO2	protein	taxon:9606	20101115	HPA		
UniProtKB	A2A274	ACO2		GO:0006099	GO_REF:0000002	IEA	InterPro:IPR006248	P	Aconitate hydratase, mitochondrial	A2A274_HUMAN|ACO2	protein	taxon:9606	20130622	InterPro		
UniProtKB	A2A274	ACO2		GO:0051539	GO_REF:0000002	IEA	InterPro:IPR006248	F	Aconitate hydratase, mitochondrial	A2A274_HUMAN|ACO2	protein	taxon:9606	20130622	InterPro		
UniProtKB	A2A283	SYNGR1		GO:0016021	GO_REF:0000038	IEA	UniProtKB-KW:KW-0812	C	Synaptogyrin-1	A2A283_HUMAN|SYNGR1	protein	taxon:9606	20130622	UniProtKB		
UniProtKB	A2A288	ZC3H12D		GO:0003676	GO_REF:0000002	IEA	InterPro:IPR000571	F	Probable ribonuclease ZC3H12D	ZC12D_HUMAN|ZC3H12D|C6orf95|MCPIP4|TFL	protein	taxon:9606	20130622	InterPro		
UniProtKB	A2A288	ZC3H12D		GO:0004519	GO_REF:0000037	IEA	UniProtKB-KW:KW-0255	F	Probable ribonuclease ZC3H12D	ZC12D_HUMAN|ZC3H12D|C6orf95|MCPIP4|TFL	protein	taxon:9606	20130622	UniProtKB		
UniProtKB	A2A288	ZC3H12D		GO:0005634	GO_REF:0000052	IDA		C	Probable ribonuclease ZC3H12D	ZC12D_HUMAN|ZC3H12D|C6orf95|MCPIP4|TFL	protein	taxon:9606	20110516	HPA		
UniProtKB	A2A288	ZC3H12D		GO:0005634	PMID:19531561	IDA		C	Probable ribonuclease ZC3H12D	ZC12D_HUMAN|ZC3H12D|C6orf95|MCPIP4|TFL	protein	taxon:9606	20110906	UniProtKB		UniProtKB:A2A288-4
UniProtKB	A2A288	ZC3H12D		GO:0005737	GO_REF:0000039	IEA	UniProtKB-SubCell:SL-0086	C	Probable ribonuclease ZC3H12D	ZC12D_HUMAN|ZC3H12D|C6orf95|MCPIP4|TFL	protein	taxon:9606	20130622	UniProtKB		
UniProtKB	A2A288	ZC3H12D		GO:0005737	PMID:19531561	IDA		C	Probable ribonuclease ZC3H12D	ZC12D_HUMAN|ZC3H12D|C6orf95|MCPIP4|TFL	protein	taxon:9606	20110906	UniProtKB		UniProtKB:A2A288-1
UniProtKB	A2A288	ZC3H12D		GO:0005737	PMID:19531561	IDA		C	Probable ribonuclease ZC3H12D	ZC12D_HUMAN|ZC3H12D|C6orf95|MCPIP4|TFL	protein	taxon:9606	20110906	UniProtKB		UniProtKB:A2A288-4
UniProtKB	A2A288	ZC3H12D		GO:0008270	GO_REF:0000002	IEA	InterPro:IPR000571	F	Probable ribonuclease ZC3H12D	ZC12D_HUMAN|ZC3H12D|C6orf95|MCPIP4|TFL	protein	taxon:9606	20130622	InterPro		
UniProtKB	A2A288	ZC3H12D		GO:0030308	PMID:19531561	IDA		P	Probable ribonuclease ZC3H12D	ZC12D_HUMAN|ZC3H12D|C6orf95|MCPIP4|TFL	protein	taxon:9606	20110906	UniProtKB		UniProtKB:A2A288-1
UniProtKB	A2A288	ZC3H12D		GO:0030308	PMID:19531561	IDA		P	Probable ribonuclease ZC3H12D	ZC12D_HUMAN|ZC3H12D|C6orf95|MCPIP4|TFL	protein	taxon:9606	20110906	UniProtKB		UniProtKB:A2A288-4
UniProtKB	A2A288	ZC3H12D		GO:0043231	GO_REF:0000052	IDA		C	Probable ribonuclease ZC3H12D	ZC12D_HUMAN|ZC3H12D|C6orf95|MCPIP4|TFL	protein	taxon:9606	20110516	HPA		
UniProtKB	A2A288	ZC3H12D		GO:2000134	PMID:19531561	IDA		P	Probable ribonuclease ZC3H12D	ZC12D_HUMAN|ZC3H12D|C6orf95|MCPIP4|TFL	protein	taxon:9606	20110906	UniProtKB		UniProtKB:A2A288-1
UniProtKB	A2A288	ZC3H12D		GO:2000134	PMID:19531561	IDA		P	Probable ribonuclease ZC3H12D	ZC12D_HUMAN|ZC3H12D|C6orf95|MCPIP4|TFL	protein	taxon:9606	20110906	UniProtKB		UniProtKB:A2A288-4
UniProtKB	A2A288	ZC3H12D	NOT	GO:0005730	GO_REF:0000052	IDA		C	Probable ribonuclease ZC3H12D	ZC12D_HUMAN|ZC3H12D|C6orf95|MCPIP4|TFL	protein	taxon:9606	20110516	HPA		
UniProtKB	A2A299	TGM2		GO:0001974	GO_REF:0000019	IEA	Ensembl:ENSRNOP00000018328	P	Protein-glutamine gamma-glutamyltransferase 2	A2A299_HUMAN|TGM2	protein	taxon:9606	20130622	ENSEMBL		
UniProtKB	A2A299	TGM2		GO:0003810	GO_REF:0000019	IEA	Ensembl:ENSMUSP00000099411	F	Protein-glutamine gamma-glutamyltransferase 2	A2A299_HUMAN|TGM2	protein	taxon:9606	20130622	ENSEMBL		
UniProtKB	A2A299	TGM2		GO:0003810	GO_REF:0000019	IEA	Ensembl:ENSRNOP00000018328	F	Protein-glutamine gamma-glutamyltransferase 2	A2A299_HUMAN|TGM2	protein	taxon:9606	20130622	ENSEMBL		
UniProtKB	A2A299	TGM2		GO:0005525	GO_REF:0000019	IEA	Ensembl:ENSRNOP00000018328	F	Protein-glutamine gamma-glutamyltransferase 2	A2A299_HUMAN|TGM2	protein	taxon:9606	20130622	ENSEMBL		
UniProtKB	A2A299	TGM2		GO:0005739	GO_REF:0000019	IEA	Ensembl:ENSRNOP00000018328	C	Protein-glutamine gamma-glutamyltransferase 2	A2A299_HUMAN|TGM2	protein	taxon:9606	20130622	ENSEMBL		
UniProtKB	A2A299	TGM2		GO:0005886	GO_REF:0000019	IEA	Ensembl:ENSRNOP00000018328	C	Protein-glutamine gamma-glutamyltransferase 2	A2A299_HUMAN|TGM2	protein	taxon:9606	20130622	ENSEMBL		
UniProtKB	A2A299	TGM2		GO:0006917	GO_REF:0000019	IEA	Ensembl:ENSRNOP00000018328	P	Protein-glutamine gamma-glutamyltransferase 2	A2A299_HUMAN|TGM2	protein	taxon:9606	20130622	ENSEMBL		
UniProtKB	A2A299	TGM2		GO:0018153	GO_REF:0000019	IEA	Ensembl:ENSRNOP00000018328	P	Protein-glutamine gamma-glutamyltransferase 2	A2A299_HUMAN|TGM2	protein	taxon:9606	20130622	ENSEMBL		
UniProtKB	A2A299	TGM2		GO:0019904	GO_REF:0000019	IEA	Ensembl:ENSRNOP00000018328	F	Protein-glutamine gamma-glutamyltransferase 2	A2A299_HUMAN|TGM2	protein	taxon:9606	20130622	ENSEMBL		
UniProtKB	A2A299	TGM2		GO:0043123	GO_REF:0000019	IEA	Ensembl:ENSRNOP00000018328	P	Protein-glutamine gamma-glutamyltransferase 2	A2A299_HUMAN|TGM2	protein	taxon:9606	20130622	ENSEMBL		
UniProtKB	A2A299	TGM2		GO:0045785	GO_REF:0000019	IEA	Ensembl:ENSMUSP00000099411	P	Protein-glutamine gamma-glutamyltransferase 2	A2A299_HUMAN|TGM2	protein	taxon:9606	20130622	ENSEMBL		
UniProtKB	A2A299	TGM2		GO:0048661	GO_REF:0000019	IEA	Ensembl:ENSRNOP00000018328	P	Protein-glutamine gamma-glutamyltransferase 2	A2A299_HUMAN|TGM2	protein	taxon:9606	20130622	ENSEMBL		
UniProtKB	A2A299	TGM2		GO:0050729	GO_REF:0000019	IEA	Ensembl:ENSRNOP00000018328	P	Protein-glutamine gamma-glutamyltransferase 2	A2A299_HUMAN|TGM2	protein	taxon:9606	20130622	ENSEMBL		
UniProtKB	A2A299	TGM2		GO:0051260	GO_REF:0000019	IEA	Ensembl:ENSRNOP00000018328	P	Protein-glutamine gamma-glutamyltransferase 2	A2A299_HUMAN|TGM2	protein	taxon:9606	20130622	ENSEMBL		
UniProtKB	A2A299	TGM2		GO:0051482	GO_REF:0000019	IEA	Ensembl:ENSRNOP00000018328	P	Protein-glutamine gamma-glutamyltransferase 2	A2A299_HUMAN|TGM2	protein	taxon:9606	20130622	ENSEMBL		
UniProtKB	A2A299	TGM2		GO:0060445	GO_REF:0000019	IEA	Ensembl:ENSMUSP00000099411	P	Protein-glutamine gamma-glutamyltransferase 2	A2A299_HUMAN|TGM2	protein	taxon:9606	20130622	ENSEMBL		
UniProtKB	A2A299	TGM2		GO:0060662	GO_REF:0000019	IEA	Ensembl:ENSMUSP00000099411	P	Protein-glutamine gamma-glutamyltransferase 2	A2A299_HUMAN|TGM2	protein	taxon:9606	20130622	ENSEMBL		
UniProtKB	A2A2A0	TGM2		GO:0001974	GO_REF:0000019	IEA	Ensembl:ENSRNOP00000018328	P	Protein-glutamine gamma-glutamyltransferase 2	A2A2A0_HUMAN|TGM2	protein	taxon:9606	20130622	ENSEMBL		
UniProtKB	A2A2A0	TGM2		GO:0003810	GO_REF:0000019	IEA	Ensembl:ENSMUSP00000099411	F	Protein-glutamine gamma-glutamyltransferase 2	A2A2A0_HUMAN|TGM2	protein	taxon:9606	20130622	ENSEMBL		
UniProtKB	A2A2A0	TGM2		GO:0003810	GO_REF:0000019	IEA	Ensembl:ENSRNOP00000018328	F	Protein-glutamine gamma-glutamyltransferase 2	A2A2A0_HUMAN|TGM2	protein	taxon:9606	20130622	ENSEMBL		
UniProtKB	A2A2A0	TGM2		GO:0005525	GO_REF:0000019	IEA	Ensembl:ENSRNOP00000018328	F	Protein-glutamine gamma-glutamyltransferase 2	A2A2A0_HUMAN|TGM2	protein	taxon:9606	20130622	ENSEMBL		
UniProtKB	A2A2A0	TGM2		GO:0005739	GO_REF:0000019	IEA	Ensembl:ENSRNOP00000018328	C	Protein-glutamine gamma-glutamyltransferase 2	A2A2A0_HUMAN|TGM2	protein	taxon:9606	20130622	ENSEMBL		
UniProtKB	A2A2A0	TGM2		GO:0005886	GO_REF:0000019	IEA	Ensembl:ENSRNOP00000018328	C	Protein-glutamine gamma-glutamyltransferase 2	A2A2A0_HUMAN|TGM2	protein	taxon:9606	20130622	ENSEMBL		
UniProtKB	A2A2A0	TGM2		GO:0006917	GO_REF:0000019	IEA	Ensembl:ENSRNOP00000018328	P	Protein-glutamine gamma-glutamyltransferase 2	A2A2A0_HUMAN|TGM2	protein	taxon:9606	20130622	ENSEMBL		
UniProtKB	A2A2A0	TGM2		GO:0018153	GO_REF:0000019	IEA	Ensembl:ENSRNOP00000018328	P	Protein-glutamine gamma-glutamyltransferase 2	A2A2A0_HUMAN|TGM2	protein	taxon:9606	20130622	ENSEMBL		
UniProtKB	A2A2A0	TGM2		GO:0019904	GO_REF:0000019	IEA	Ensembl:ENSRNOP00000018328	F	Protein-glutamine gamma-glutamyltransferase 2	A2A2A0_HUMAN|TGM2	protein	taxon:9606	20130622	ENSEMBL		
UniProtKB	A2A2A0	TGM2		GO:0043123	GO_REF:0000019	IEA	Ensembl:ENSRNOP00000018328	P	Protein-glutamine gamma-glutamyltransferase 2	A2A2A0_HUMAN|TGM2	protein	taxon:9606	20130622	ENSEMBL		
UniProtKB	A2A2A0	TGM2		GO:0045785	GO_REF:0000019	IEA	Ensembl:ENSMUSP00000099411	P	Protein-glutamine gamma-glutamyltransferase 2	A2A2A0_HUMAN|TGM2	protein	taxon:9606	20130622	ENSEMBL		
UniProtKB	A2A2A0	TGM2		GO:0048661	GO_REF:0000019	IEA	Ensembl:ENSRNOP00000018328	P	Protein-glutamine gamma-glutamyltransferase 2	A2A2A0_HUMAN|TGM2	protein	taxon:9606	20130622	ENSEMBL		
UniProtKB	A2A2A0	TGM2		GO:0050729	GO_REF:0000019	IEA	Ensembl:ENSRNOP00000018328	P	Protein-glutamine gamma-glutamyltransferase 2	A2A2A0_HUMAN|TGM2	protein	taxon:9606	20130622	ENSEMBL		
UniProtKB	A2A2A0	TGM2		GO:0051260	GO_REF:0000019	IEA	Ensembl:ENSRNOP00000018328	P	Protein-glutamine gamma-glutamyltransferase 2	A2A2A0_HUMAN|TGM2	protein	taxon:9606	20130622	ENSEMBL		
UniProtKB	A2A2A0	TGM2		GO:0051482	GO_REF:0000019	IEA	Ensembl:ENSRNOP00000018328	P	Protein-glutamine gamma-glutamyltransferase 2	A2A2A0_HUMAN|TGM2	protein	taxon:9606	20130622	ENSEMBL		
UniProtKB	A2A2A0	TGM2		GO:0060445	GO_REF:0000019	IEA	Ensembl:ENSMUSP00000099411	P	Protein-glutamine gamma-glutamyltransferase 2	A2A2A0_HUMAN|TGM2	protein	taxon:9606	20130622	ENSEMBL		
UniProtKB	A2A2A0	TGM2		GO:0060662	GO_REF:0000019	IEA	Ensembl:ENSMUSP00000099411	P	Protein-glutamine gamma-glutamyltransferase 2	A2A2A0_HUMAN|TGM2	protein	taxon:9606	20130622	ENSEMBL		
UniProtKB	A2A2D0	STMN1		GO:0005829	GO_REF:0000019	IEA	Ensembl:ENSMUSP00000030636	C	Stathmin	A2A2D0_HUMAN|STMN1	protein	taxon:9606	20130622	ENSEMBL		
UniProtKB	A2A2D0	STMN1		GO:0007409	GO_REF:0000019	IEA	Ensembl:ENSMUSP00000030636	P	Stathmin	A2A2D0_HUMAN|STMN1	protein	taxon:9606	20130622	ENSEMBL		
UniProtKB	A2A2D0	STMN1		GO:0016020	GO_REF:0000019	IEA	Ensembl:ENSMUSP00000030636	C	Stathmin	A2A2D0_HUMAN|STMN1	protein	taxon:9606	20130622	ENSEMBL		
UniProtKB	A2A2D0	STMN1		GO:0031115	GO_REF:0000019	IEA	Ensembl:ENSMUSP00000030636	P	Stathmin	A2A2D0_HUMAN|STMN1	protein	taxon:9606	20130622	ENSEMBL		
UniProtKB	A2A2D0	STMN1		GO:0051272	GO_REF:0000019	IEA	Ensembl:ENSMUSP00000030636	P	Stathmin	A2A2D0_HUMAN|STMN1	protein	taxon:9606	20130622	ENSEMBL		
UniProtKB	A2A2D9	CBFA2T2		GO:0003714	GO_REF:0000019	IEA	Ensembl:ENSMUSP00000043087	F	Protein CBFA2T2	A2A2D9_HUMAN|CBFA2T2	protein	taxon:9606	20130622	ENSEMBL		
UniProtKB	A2A2D9	CBFA2T2		GO:0030855	GO_REF:0000019	IEA	Ensembl:ENSMUSP00000043087	P	Protein CBFA2T2	A2A2D9_HUMAN|CBFA2T2	protein	taxon:9606	20130622	ENSEMBL		
UniProtKB	A2A2D9	CBFA2T2		GO:0045892	GO_REF:0000019	IEA	Ensembl:ENSMUSP00000043087	P	Protein CBFA2T2	A2A2D9_HUMAN|CBFA2T2	protein	taxon:9606	20130622	ENSEMBL		
UniProtKB	A2A2D9	CBFA2T2		GO:0045944	GO_REF:0000019	IEA	Ensembl:ENSMUSP00000043087	P	Protein CBFA2T2	A2A2D9_HUMAN|CBFA2T2	protein	taxon:9606	20130622	ENSEMBL		
UniProtKB	A2A2E0	MANBAL		GO:0016021	GO_REF:0000002	IEA	InterPro:IPR009621	C	Protein MANBAL	A2A2E0_HUMAN|MANBAL	protein	taxon:9606	20130622	InterPro		
UniProtKB	A2A2E9	RALGAPB		GO:0005096	GO_REF:0000002	IEA	InterPro:IPR000331	F	Ral GTPase-activating protein subunit beta	A2A2E9_HUMAN|RALGAPB	protein	taxon:9606	20130622	InterPro		
UniProtKB	A2A2E9	RALGAPB		GO:0051056	GO_REF:0000002	IEA	InterPro:IPR000331	P	Ral GTPase-activating protein subunit beta	A2A2E9_HUMAN|RALGAPB	protein	taxon:9606	20130622	InterPro		
UniProtKB	A2A2F0	RALGAPB		GO:0005096	GO_REF:0000002	IEA	InterPro:IPR000331	F	Ral GTPase-activating protein subunit beta	A2A2F0_HUMAN|RALGAPB	protein	taxon:9606	20130622	InterPro		
UniProtKB	A2A2F0	RALGAPB		GO:0051056	GO_REF:0000002	IEA	InterPro:IPR000331	P	Ral GTPase-activating protein subunit beta	A2A2F0_HUMAN|RALGAPB	protein	taxon:9606	20130622	InterPro		
UniProtKB	A2A2G4	ALG6		GO:0005789	GO_REF:0000002	IEA	InterPro:IPR004856	C	Dolichyl pyrophosphate Man9GlcNAc2 alpha-1,3-glucosyltransferase	A2A2G4_HUMAN|ALG6	protein	taxon:9606	20130622	InterPro		
UniProtKB	A2A2G4	ALG6		GO:0016758	GO_REF:0000002	IEA	InterPro:IPR004856	F	Dolichyl pyrophosphate Man9GlcNAc2 alpha-1,3-glucosyltransferase	A2A2G4_HUMAN|ALG6	protein	taxon:9606	20130622	InterPro		
UniProtKB	A2A2G5	GGT7		GO:0003840	GO_REF:0000002	IEA	InterPro:IPR000101	F	Gamma-glutamyltransferase 7 light chain	A2A2G5_HUMAN|GGT7	protein	taxon:9606	20130622	InterPro		
UniProtKB	A2A2G5	GGT7		GO:0006749	GO_REF:0000002	IEA	InterPro:IPR000101	P	Gamma-glutamyltransferase 7 light chain	A2A2G5_HUMAN|GGT7	protein	taxon:9606	20130622	InterPro		
UniProtKB	A2A2I8	KCNG1		GO:0005249	GO_REF:0000002	IEA	InterPro:IPR003091|InterPro:IPR003969	F	Potassium voltage-gated channel subfamily G member 1	A2A2I8_HUMAN|KCNG1	protein	taxon:9606	20130622	InterPro		
UniProtKB	A2A2I8	KCNG1		GO:0008076	GO_REF:0000002	IEA	InterPro:IPR003091|InterPro:IPR003969	C	Potassium voltage-gated channel subfamily G member 1	A2A2I8_HUMAN|KCNG1	protein	taxon:9606	20130622	InterPro		
UniProtKB	A2A2I8	KCNG1		GO:0043231	GO_REF:0000052	IDA		C	Potassium voltage-gated channel subfamily G member 1	A2A2I8_HUMAN|KCNG1	protein	taxon:9606	20111111	HPA		
UniProtKB	A2A2I8	KCNG1		GO:0051260	GO_REF:0000002	IEA	InterPro:IPR003131	P	Potassium voltage-gated channel subfamily G member 1	A2A2I8_HUMAN|KCNG1	protein	taxon:9606	20130622	InterPro		
UniProtKB	A2A2I9	KCNG1		GO:0043231	GO_REF:0000052	IDA		C	Potassium voltage-gated channel subfamily G member 1	A2A2I9_HUMAN|KCNG1	protein	taxon:9606	20111111	HPA		
UniProtKB	A2A2L3	ADAM33		GO:0004222	GO_REF:0000002	IEA	InterPro:IPR001590|InterPro:IPR002870|InterPro:IPR006586	F	Disintegrin and metalloproteinase domain-containing protein 33	A2A2L3_HUMAN|ADAM33|hCG_39255	protein	taxon:9606	20130622	InterPro		
UniProtKB	A2A2L3	ADAM33		GO:0006508	GO_REF:0000002	IEA	InterPro:IPR001590|InterPro:IPR002870|InterPro:IPR006586	P	Disintegrin and metalloproteinase domain-containing protein 33	A2A2L3_HUMAN|ADAM33|hCG_39255	protein	taxon:9606	20130622	InterPro		
UniProtKB	A2A2L3	ADAM33		GO:0008270	GO_REF:0000002	IEA	InterPro:IPR002870	F	Disintegrin and metalloproteinase domain-containing protein 33	A2A2L3_HUMAN|ADAM33|hCG_39255	protein	taxon:9606	20130622	InterPro		
UniProtKB	A2A2M1	NFS1		GO:0003824	GO_REF:0000002	IEA	InterPro:IPR015421	F	Cysteine desulfurase, mitochondrial	A2A2M1_HUMAN|NFS1	protein	taxon:9606	20130622	InterPro		
UniProtKB	A2A2M1	NFS1		GO:0005759	GO_REF:0000019	IEA	Ensembl:ENSMUSP00000029147	C	Cysteine desulfurase, mitochondrial	A2A2M1_HUMAN|NFS1	protein	taxon:9606	20130622	ENSEMBL		
UniProtKB	A2A2M1	NFS1		GO:0030170	GO_REF:0000002	IEA	InterPro:IPR015421	F	Cysteine desulfurase, mitochondrial	A2A2M1_HUMAN|NFS1	protein	taxon:9606	20130622	InterPro		
UniProtKB	A2A2N0	CST8		GO:0004869	GO_REF:0000038	IEA	UniProtKB-KW:KW-0789	F	Cystatin-8	A2A2N0_HUMAN|CST8	protein	taxon:9606	20130622	UniProtKB		
UniProtKB	A2A2N0	CST8		GO:0005576	GO_REF:0000019	IEA	Ensembl:ENSMUSP00000105573	C	Cystatin-8	A2A2N0_HUMAN|CST8	protein	taxon:9606	20130622	ENSEMBL		
UniProtKB	A2A2N0	CST8		GO:0005737	GO_REF:0000019	IEA	Ensembl:ENSMUSP00000105573	C	Cystatin-8	A2A2N0_HUMAN|CST8	protein	taxon:9606	20130622	ENSEMBL		
UniProtKB	A2A2N0	CST8		GO:0009986	GO_REF:0000019	IEA	Ensembl:ENSMUSP00000105573	C	Cystatin-8	A2A2N0_HUMAN|CST8	protein	taxon:9606	20130622	ENSEMBL		
UniProtKB	A2A2N5	ZFP64		GO:0003676	GO_REF:0000002	IEA	InterPro:IPR013087	F	Zinc finger protein 64 homolog, isoforms 1 and 2	A2A2N5_HUMAN|ZFP64	protein	taxon:9606	20130622	InterPro		
UniProtKB	A2A2N5	ZFP64		GO:0008270	GO_REF:0000002	IEA	InterPro:IPR007087	F	Zinc finger protein 64 homolog, isoforms 1 and 2	A2A2N5_HUMAN|ZFP64	protein	taxon:9606	20130622	InterPro		
UniProtKB	A2A2P1	CTNNBL1		GO:0005634	GO_REF:0000052	IDA		C	Beta-catenin-like protein 1	A2A2P1_HUMAN|CTNNBL1	protein	taxon:9606	20080818	HPA		
UniProtKB	A2A2P1	CTNNBL1	NOT	GO:0005730	GO_REF:0000052	IDA		C	Beta-catenin-like protein 1	A2A2P1_HUMAN|CTNNBL1	protein	taxon:9606	20080818	HPA		
UniProtKB	A2A2Q6	UBOX5		GO:0000209	GO_REF:0000019	IEA	Ensembl:ENSMUSP00000028761	P	RING finger protein 37	A2A2Q6_HUMAN|UBOX5	protein	taxon:9606	20130622	ENSEMBL		
UniProtKB	A2A2Q6	UBOX5		GO:0005634	GO_REF:0000019	IEA	Ensembl:ENSMUSP00000028761	C	RING finger protein 37	A2A2Q6_HUMAN|UBOX5	protein	taxon:9606	20130622	ENSEMBL		
UniProtKB	A2A2Q6	UBOX5		GO:0034450	GO_REF:0000019	IEA	Ensembl:ENSMUSP00000028761	F	RING finger protein 37	A2A2Q6_HUMAN|UBOX5	protein	taxon:9606	20130622	ENSEMBL		
UniProtKB	A2A2R0	BPIFB1		GO:0008289	GO_REF:0000002	IEA	InterPro:IPR017942	F	BPI fold-containing family B member 1	A2A2R0_HUMAN|BPIFB1	protein	taxon:9606	20130622	InterPro		
UniProtKB	A2A2R6	GNAS		GO:0003924	GO_REF:0000002	IEA	InterPro:IPR001019	F	Guanine nucleotide-binding protein G(s) subunit alpha isoforms short	A2A2R6_HUMAN|GNAS	protein	taxon:9606	20130622	InterPro		
UniProtKB	A2A2R6	GNAS		GO:0004871	GO_REF:0000002	IEA	InterPro:IPR001019	F	Guanine nucleotide-binding protein G(s) subunit alpha isoforms short	A2A2R6_HUMAN|GNAS	protein	taxon:9606	20130622	InterPro		
UniProtKB	A2A2R6	GNAS		GO:0005525	GO_REF:0000038	IEA	UniProtKB-KW:KW-0342	F	Guanine nucleotide-binding protein G(s) subunit alpha isoforms short	A2A2R6_HUMAN|GNAS	protein	taxon:9606	20130622	UniProtKB		
UniProtKB	A2A2R6	GNAS		GO:0007186	GO_REF:0000002	IEA	InterPro:IPR001019	P	Guanine nucleotide-binding protein G(s) subunit alpha isoforms short	A2A2R6_HUMAN|GNAS	protein	taxon:9606	20130622	InterPro		
UniProtKB	A2A2R6	GNAS		GO:0031683	GO_REF:0000002	IEA	InterPro:IPR001019	F	Guanine nucleotide-binding protein G(s) subunit alpha isoforms short	A2A2R6_HUMAN|GNAS	protein	taxon:9606	20130622	InterPro		
UniProtKB	A2A2R7	TFAP2C		GO:0003700	GO_REF:0000002	IEA	InterPro:IPR004979|InterPro:IPR008123	F	Transcription factor AP-2 gamma	A2A2R7_HUMAN|TFAP2C	protein	taxon:9606	20130622	InterPro		
UniProtKB	A2A2R7	TFAP2C		GO:0005634	GO_REF:0000002	IEA	InterPro:IPR004979|InterPro:IPR008123	C	Transcription factor AP-2 gamma	A2A2R7_HUMAN|TFAP2C	protein	taxon:9606	20130622	InterPro		
UniProtKB	A2A2S5	RRBP1		GO:0015031	GO_REF:0000002	IEA	InterPro:IPR007794	P	Ribosome-binding protein 1	A2A2S5_HUMAN|RRBP1	protein	taxon:9606	20130622	InterPro		
UniProtKB	A2A2S5	RRBP1		GO:0030176	GO_REF:0000002	IEA	InterPro:IPR007794	C	Ribosome-binding protein 1	A2A2S5_HUMAN|RRBP1	protein	taxon:9606	20130622	InterPro		
UniProtKB	A2A2U4	NQO2		GO:0007613	GO_REF:0000019	IEA	Ensembl:ENSRNOP00000024141	P	Ribosyldihydronicotinamide dehydrogenase [quinone]	A2A2U4_HUMAN|NQO2	protein	taxon:9606	20130622	ENSEMBL		
UniProtKB	A2A2V1	PRNP		GO:0001933	GO_REF:0000019	IEA	Ensembl:ENSMUSP00000088833	P	Major prion protein	A2A2V1_HUMAN|PRNP	protein	taxon:9606	20130622	ENSEMBL		
UniProtKB	A2A2V1	PRNP		GO:0005634	GO_REF:0000052	IDA		C	Major prion protein	A2A2V1_HUMAN|PRNP	protein	taxon:9606	20111111	HPA		
UniProtKB	A2A2V1	PRNP		GO:0005730	GO_REF:0000052	IDA		C	Major prion protein	A2A2V1_HUMAN|PRNP	protein	taxon:9606	20111111	HPA		
UniProtKB	A2A2V1	PRNP		GO:0005783	GO_REF:0000019	IEA	Ensembl:ENSMUSP00000088833	C	Major prion protein	A2A2V1_HUMAN|PRNP	protein	taxon:9606	20130622	ENSEMBL		
UniProtKB	A2A2V1	PRNP		GO:0005794	GO_REF:0000019	IEA	Ensembl:ENSMUSP00000088833	C	Major prion protein	A2A2V1_HUMAN|PRNP	protein	taxon:9606	20130622	ENSEMBL		
UniProtKB	A2A2V1	PRNP		GO:0005886	GO_REF:0000019	IEA	Ensembl:ENSMUSP00000088833	C	Major prion protein	A2A2V1_HUMAN|PRNP	protein	taxon:9606	20130622	ENSEMBL		
UniProtKB	A2A2V1	PRNP		GO:0005886	GO_REF:0000019	IEA	Ensembl:ENSRNOP00000028881	C	Major prion protein	A2A2V1_HUMAN|PRNP	protein	taxon:9606	20130622	ENSEMBL		
UniProtKB	A2A2V1	PRNP		GO:0006979	GO_REF:0000019	IEA	Ensembl:ENSMUSP00000088833	P	Major prion protein	A2A2V1_HUMAN|PRNP	protein	taxon:9606	20130622	ENSEMBL		
UniProtKB	A2A2V1	PRNP		GO:0007611	GO_REF:0000019	IEA	Ensembl:ENSRNOP00000028881	P	Major prion protein	A2A2V1_HUMAN|PRNP	protein	taxon:9606	20130622	ENSEMBL		
UniProtKB	A2A2V1	PRNP		GO:0032689	GO_REF:0000019	IEA	Ensembl:ENSMUSP00000088833	P	Major prion protein	A2A2V1_HUMAN|PRNP	protein	taxon:9606	20130622	ENSEMBL		
UniProtKB	A2A2V1	PRNP		GO:0032700	GO_REF:0000019	IEA	Ensembl:ENSMUSP00000088833	P	Major prion protein	A2A2V1_HUMAN|PRNP	protein	taxon:9606	20130622	ENSEMBL		
UniProtKB	A2A2V1	PRNP		GO:0032703	GO_REF:0000019	IEA	Ensembl:ENSMUSP00000088833	P	Major prion protein	A2A2V1_HUMAN|PRNP	protein	taxon:9606	20130622	ENSEMBL		
UniProtKB	A2A2V1	PRNP		GO:0043008	GO_REF:0000019	IEA	Ensembl:ENSRNOP00000028881	F	Major prion protein	A2A2V1_HUMAN|PRNP	protein	taxon:9606	20130622	ENSEMBL		
UniProtKB	A2A2V1	PRNP		GO:0043066	GO_REF:0000019	IEA	Ensembl:ENSMUSP00000088833	P	Major prion protein	A2A2V1_HUMAN|PRNP	protein	taxon:9606	20130622	ENSEMBL		
UniProtKB	A2A2V1	PRNP		GO:0043066	GO_REF:0000019	IEA	Ensembl:ENSRNOP00000028881	P	Major prion protein	A2A2V1_HUMAN|PRNP	protein	taxon:9606	20130622	ENSEMBL		
UniProtKB	A2A2V1	PRNP		GO:0043231	GO_REF:0000052	IDA		C	Major prion protein	A2A2V1_HUMAN|PRNP	protein	taxon:9606	20111111	HPA		
UniProtKB	A2A2V1	PRNP		GO:0043433	GO_REF:0000019	IEA	Ensembl:ENSMUSP00000088833	P	Major prion protein	A2A2V1_HUMAN|PRNP	protein	taxon:9606	20130622	ENSEMBL		
UniProtKB	A2A2V1	PRNP		GO:0046007	GO_REF:0000019	IEA	Ensembl:ENSMUSP00000088833	P	Major prion protein	A2A2V1_HUMAN|PRNP	protein	taxon:9606	20130622	ENSEMBL		
UniProtKB	A2A2V1	PRNP		GO:0046686	GO_REF:0000019	IEA	Ensembl:ENSRNOP00000028881	P	Major prion protein	A2A2V1_HUMAN|PRNP	protein	taxon:9606	20130622	ENSEMBL		
UniProtKB	A2A2V1	PRNP		GO:0046688	GO_REF:0000019	IEA	Ensembl:ENSRNOP00000028881	P	Major prion protein	A2A2V1_HUMAN|PRNP	protein	taxon:9606	20130622	ENSEMBL		
UniProtKB	A2A2V1	PRNP		GO:0050860	GO_REF:0000019	IEA	Ensembl:ENSMUSP00000088833	P	Major prion protein	A2A2V1_HUMAN|PRNP	protein	taxon:9606	20130622	ENSEMBL		
UniProtKB	A2A2V1	PRNP		GO:0051087	GO_REF:0000019	IEA	Ensembl:ENSRNOP00000028881	F	Major prion protein	A2A2V1_HUMAN|PRNP	protein	taxon:9606	20130622	ENSEMBL		
UniProtKB	A2A2V1	PRNP		GO:0051260	GO_REF:0000002	IEA	InterPro:IPR000817|InterPro:IPR022416	P	Major prion protein	A2A2V1_HUMAN|PRNP	protein	taxon:9606	20130622	InterPro		
UniProtKB	A2A2V1	PRNP		GO:0070885	GO_REF:0000019	IEA	Ensembl:ENSMUSP00000088833	P	Major prion protein	A2A2V1_HUMAN|PRNP	protein	taxon:9606	20130622	ENSEMBL		
UniProtKB	A2A2V2	RBM34		GO:0000166	GO_REF:0000002	IEA	InterPro:IPR012677	F	RNA-binding protein 34	A2A2V2_HUMAN|RBM34	protein	taxon:9606	20130622	InterPro		
UniProtKB	A2A2V2	RBM34		GO:0003676	GO_REF:0000002	IEA	InterPro:IPR000504	F	RNA-binding protein 34	A2A2V2_HUMAN|RBM34	protein	taxon:9606	20130622	InterPro		
UniProtKB	A2A2V2	RBM34		GO:0005634	GO_REF:0000052	IDA		C	RNA-binding protein 34	A2A2V2_HUMAN|RBM34	protein	taxon:9606	20101115	HPA		
UniProtKB	A2A2V2	RBM34		GO:0005730	GO_REF:0000052	IDA		C	RNA-binding protein 34	A2A2V2_HUMAN|RBM34	protein	taxon:9606	20101115	HPA		
UniProtKB	A2A2V4	VEGFA		GO:0008083	GO_REF:0000002	IEA	InterPro:IPR000072	F	Vascular endothelial growth factor A	A2A2V4_HUMAN|VEGFA	protein	taxon:9606	20130622	InterPro		
UniProtKB	A2A2V4	VEGFA		GO:0016020	GO_REF:0000002	IEA	InterPro:IPR000072	C	Vascular endothelial growth factor A	A2A2V4_HUMAN|VEGFA	protein	taxon:9606	20130622	InterPro		
UniProtKB	A2A2V5	SERTM1		GO:0016021	GO_REF:0000037	IEA	UniProtKB-KW:KW-0812	C	Serine-rich and transmembrane domain-containing protein 1	SRTM1_HUMAN|SERTM1|C13orf36	protein	taxon:9606	20130622	UniProtKB		
UniProtKB	A2A2Y4	FRMD3		GO:0005737	GO_REF:0000002	IEA	InterPro:IPR000798	C	FERM domain-containing protein 3	FRMD3_HUMAN|FRMD3|EPB41L4O	protein	taxon:9606	20130622	InterPro		
UniProtKB	A2A2Y4	FRMD3		GO:0005856	GO_REF:0000002	IEA	InterPro:IPR000299	C	FERM domain-containing protein 3	FRMD3_HUMAN|FRMD3|EPB41L4O	protein	taxon:9606	20130622	InterPro		
UniProtKB	A2A2Y4	FRMD3		GO:0008092	GO_REF:0000002	IEA	InterPro:IPR000798	F	FERM domain-containing protein 3	FRMD3_HUMAN|FRMD3|EPB41L4O	protein	taxon:9606	20130622	InterPro		
UniProtKB	A2A2Y4	FRMD3		GO:0016021	GO_REF:0000037	IEA	UniProtKB-KW:KW-0812	C	FERM domain-containing protein 3	FRMD3_HUMAN|FRMD3|EPB41L4O	protein	taxon:9606	20130622	UniProtKB		
UniProtKB	A2A2Y4	FRMD3		GO:0019898	GO_REF:0000002	IEA	InterPro:IPR000798	C	FERM domain-containing protein 3	FRMD3_HUMAN|FRMD3|EPB41L4O	protein	taxon:9606	20130622	InterPro		
UniProtKB	A2A326	ZNF217		GO:0008270	GO_REF:0000002	IEA	InterPro:IPR007087	F	Zinc finger protein 217	A2A326_HUMAN|ZNF217	protein	taxon:9606	20130622	InterPro		
UniProtKB	A2A341	SYCP2		GO:0000800	GO_REF:0000019	IEA	Ensembl:ENSMUSP00000079909	C	Synaptonemal complex protein 2	A2A341_HUMAN|SYCP2	protein	taxon:9606	20130622	ENSEMBL		
UniProtKB	A2A341	SYCP2		GO:0006915	GO_REF:0000019	IEA	Ensembl:ENSMUSP00000079909	P	Synaptonemal complex protein 2	A2A341_HUMAN|SYCP2	protein	taxon:9606	20130622	ENSEMBL		
UniProtKB	A2A341	SYCP2		GO:0007140	GO_REF:0000019	IEA	Ensembl:ENSMUSP00000079909	P	Synaptonemal complex protein 2	A2A341_HUMAN|SYCP2	protein	taxon:9606	20130622	ENSEMBL		
UniProtKB	A2A341	SYCP2		GO:0007143	GO_REF:0000019	IEA	Ensembl:ENSMUSP00000079909	P	Synaptonemal complex protein 2	A2A341_HUMAN|SYCP2	protein	taxon:9606	20130622	ENSEMBL		
UniProtKB	A2A341	SYCP2		GO:0009566	GO_REF:0000019	IEA	Ensembl:ENSMUSP00000079909	P	Synaptonemal complex protein 2	A2A341_HUMAN|SYCP2	protein	taxon:9606	20130622	ENSEMBL		
UniProtKB	A2A341	SYCP2		GO:0046982	GO_REF:0000019	IEA	Ensembl:ENSMUSP00000079909	F	Synaptonemal complex protein 2	A2A341_HUMAN|SYCP2	protein	taxon:9606	20130622	ENSEMBL		
UniProtKB	A2A341	SYCP2		GO:0048808	GO_REF:0000019	IEA	Ensembl:ENSMUSP00000079909	P	Synaptonemal complex protein 2	A2A341_HUMAN|SYCP2	protein	taxon:9606	20130622	ENSEMBL		
UniProtKB	A2A352	COL4A2		GO:0005587	GO_REF:0000019	IEA	Ensembl:ENSMUSP00000033899	C	Canstatin	A2A352_HUMAN|COL4A2	protein	taxon:9606	20130622	ENSEMBL		
UniProtKB	A2A352	COL4A2		GO:0006351	GO_REF:0000019	IEA	Ensembl:ENSMUSP00000033899	P	Canstatin	A2A352_HUMAN|COL4A2	protein	taxon:9606	20130622	ENSEMBL		
UniProtKB	A2A352	COL4A2		GO:0071560	GO_REF:0000019	IEA	Ensembl:ENSMUSP00000033899	P	Canstatin	A2A352_HUMAN|COL4A2	protein	taxon:9606	20130622	ENSEMBL		
UniProtKB	A2A369	DOCK8		GO:0005085	GO_REF:0000002	IEA	InterPro:IPR026791|InterPro:IPR026798	F	Dedicator of cytokinesis protein 8	A2A369_HUMAN|DOCK8	protein	taxon:9606	20130622	InterPro		
UniProtKB	A2A369	DOCK8		GO:0007264	GO_REF:0000002	IEA	InterPro:IPR026791|InterPro:IPR026798	P	Dedicator of cytokinesis protein 8	A2A369_HUMAN|DOCK8	protein	taxon:9606	20130622	InterPro		
UniProtKB	A2A370	DOCK8		GO:0005085	GO_REF:0000002	IEA	InterPro:IPR026791|InterPro:IPR026798	F	Dedicator of cytokinesis protein 8	A2A370_HUMAN|DOCK8	protein	taxon:9606	20130622	InterPro		
UniProtKB	A2A370	DOCK8		GO:0007264	GO_REF:0000002	IEA	InterPro:IPR026791|InterPro:IPR026798	P	Dedicator of cytokinesis protein 8	A2A370_HUMAN|DOCK8	protein	taxon:9606	20130622	InterPro		
UniProtKB	A2A376	DDX58		GO:0003690	GO_REF:0000019	IEA	Ensembl:ENSMUSP00000042433	F	Probable ATP-dependent RNA helicase DDX58	A2A376_HUMAN|DDX58	protein	taxon:9606	20130622	ENSEMBL		
UniProtKB	A2A376	DDX58		GO:0003725	GO_REF:0000019	IEA	Ensembl:ENSMUSP00000042433	F	Probable ATP-dependent RNA helicase DDX58	A2A376_HUMAN|DDX58	protein	taxon:9606	20130622	ENSEMBL		
UniProtKB	A2A376	DDX58		GO:0003727	GO_REF:0000019	IEA	Ensembl:ENSMUSP00000042433	F	Probable ATP-dependent RNA helicase DDX58	A2A376_HUMAN|DDX58	protein	taxon:9606	20130622	ENSEMBL		
UniProtKB	A2A376	DDX58		GO:0005524	GO_REF:0000038	IEA	UniProtKB-KW:KW-0067	F	Probable ATP-dependent RNA helicase DDX58	A2A376_HUMAN|DDX58	protein	taxon:9606	20130622	UniProtKB		
UniProtKB	A2A376	DDX58		GO:0008026	GO_REF:0000002	IEA	InterPro:IPR011545	F	Probable ATP-dependent RNA helicase DDX58	A2A376_HUMAN|DDX58	protein	taxon:9606	20130622	InterPro		
UniProtKB	A2A376	DDX58		GO:0009615	GO_REF:0000019	IEA	Ensembl:ENSMUSP00000042433	P	Probable ATP-dependent RNA helicase DDX58	A2A376_HUMAN|DDX58	protein	taxon:9606	20130622	ENSEMBL		
UniProtKB	A2A376	DDX58		GO:0032728	GO_REF:0000019	IEA	Ensembl:ENSMUSP00000042433	P	Probable ATP-dependent RNA helicase DDX58	A2A376_HUMAN|DDX58	protein	taxon:9606	20130622	ENSEMBL		
UniProtKB	A2A376	DDX58		GO:0043330	GO_REF:0000019	IEA	Ensembl:ENSMUSP00000042433	P	Probable ATP-dependent RNA helicase DDX58	A2A376_HUMAN|DDX58	protein	taxon:9606	20130622	ENSEMBL		
UniProtKB	A2A376	DDX58		GO:0045087	GO_REF:0000019	IEA	Ensembl:ENSMUSP00000042433	P	Probable ATP-dependent RNA helicase DDX58	A2A376_HUMAN|DDX58	protein	taxon:9606	20130622	ENSEMBL		
UniProtKB	A2A3C1	BAI2		GO:0004930	GO_REF:0000002	IEA	InterPro:IPR000832|InterPro:IPR001879	F	Brain-specific angiogenesis inhibitor 2	A2A3C1_HUMAN|BAI2	protein	taxon:9606	20130622	InterPro		
UniProtKB	A2A3C1	BAI2		GO:0005886	GO_REF:0000038	IEA	UniProtKB-KW:KW-1003	C	Brain-specific angiogenesis inhibitor 2	A2A3C1_HUMAN|BAI2	protein	taxon:9606	20130622	UniProtKB		
UniProtKB	A2A3C1	BAI2		GO:0007218	GO_REF:0000002	IEA	InterPro:IPR000203	P	Brain-specific angiogenesis inhibitor 2	A2A3C1_HUMAN|BAI2	protein	taxon:9606	20130622	InterPro		
UniProtKB	A2A3C1	BAI2		GO:0016021	GO_REF:0000038	IEA	UniProtKB-KW:KW-0812	C	Brain-specific angiogenesis inhibitor 2	A2A3C1_HUMAN|BAI2	protein	taxon:9606	20130622	UniProtKB		
UniProtKB	A2A3C1	BAI2		GO:0016525	GO_REF:0000002	IEA	InterPro:IPR008077	P	Brain-specific angiogenesis inhibitor 2	A2A3C1_HUMAN|BAI2	protein	taxon:9606	20130622	InterPro		
UniProtKB	A2A3C2	BAI2		GO:0004930	GO_REF:0000002	IEA	InterPro:IPR000832|InterPro:IPR001879	F	Brain-specific angiogenesis inhibitor 2	A2A3C2_HUMAN|BAI2	protein	taxon:9606	20130622	InterPro		
UniProtKB	A2A3C2	BAI2		GO:0005886	GO_REF:0000038	IEA	UniProtKB-KW:KW-1003	C	Brain-specific angiogenesis inhibitor 2	A2A3C2_HUMAN|BAI2	protein	taxon:9606	20130622	UniProtKB		
UniProtKB	A2A3C2	BAI2		GO:0007218	GO_REF:0000002	IEA	InterPro:IPR000203	P	Brain-specific angiogenesis inhibitor 2	A2A3C2_HUMAN|BAI2	protein	taxon:9606	20130622	InterPro		
UniProtKB	A2A3C2	BAI2		GO:0016021	GO_REF:0000038	IEA	UniProtKB-KW:KW-0812	C	Brain-specific angiogenesis inhibitor 2	A2A3C2_HUMAN|BAI2	protein	taxon:9606	20130622	UniProtKB		
UniProtKB	A2A3C2	BAI2		GO:0016525	GO_REF:0000002	IEA	InterPro:IPR008077	P	Brain-specific angiogenesis inhibitor 2	A2A3C2_HUMAN|BAI2	protein	taxon:9606	20130622	InterPro		
UniProtKB	A2A3C3	BAI2		GO:0004930	GO_REF:0000002	IEA	InterPro:IPR000832|InterPro:IPR001879	F	Brain-specific angiogenesis inhibitor 2	A2A3C3_HUMAN|BAI2	protein	taxon:9606	20130622	InterPro		
UniProtKB	A2A3C3	BAI2		GO:0005886	GO_REF:0000038	IEA	UniProtKB-KW:KW-1003	C	Brain-specific angiogenesis inhibitor 2	A2A3C3_HUMAN|BAI2	protein	taxon:9606	20130622	UniProtKB		
UniProtKB	A2A3C3	BAI2		GO:0007218	GO_REF:0000002	IEA	InterPro:IPR000203	P	Brain-specific angiogenesis inhibitor 2	A2A3C3_HUMAN|BAI2	protein	taxon:9606	20130622	InterPro		
UniProtKB	A2A3C3	BAI2		GO:0016021	GO_REF:0000038	IEA	UniProtKB-KW:KW-0812	C	Brain-specific angiogenesis inhibitor 2	A2A3C3_HUMAN|BAI2	protein	taxon:9606	20130622	UniProtKB		
UniProtKB	A2A3C3	BAI2		GO:0016525	GO_REF:0000002	IEA	InterPro:IPR008077	P	Brain-specific angiogenesis inhibitor 2	A2A3C3_HUMAN|BAI2	protein	taxon:9606	20130622	InterPro		
UniProtKB	A2A3C4	BAI2		GO:0004930	GO_REF:0000002	IEA	InterPro:IPR001879	F	Brain-specific angiogenesis inhibitor 2	A2A3C4_HUMAN|BAI2	protein	taxon:9606	20130622	InterPro		
UniProtKB	A2A3C4	BAI2		GO:0007218	GO_REF:0000002	IEA	InterPro:IPR000203	P	Brain-specific angiogenesis inhibitor 2	A2A3C4_HUMAN|BAI2	protein	taxon:9606	20130622	InterPro		
UniProtKB	A2A3C4	BAI2		GO:0016020	GO_REF:0000002	IEA	InterPro:IPR000203|InterPro:IPR001879|InterPro:IPR008077	C	Brain-specific angiogenesis inhibitor 2	A2A3C4_HUMAN|BAI2	protein	taxon:9606	20130622	InterPro		
UniProtKB	A2A3C4	BAI2		GO:0016525	GO_REF:0000002	IEA	InterPro:IPR008077	P	Brain-specific angiogenesis inhibitor 2	A2A3C4_HUMAN|BAI2	protein	taxon:9606	20130622	InterPro		
UniProtKB	A2A3C6	BAI2		GO:0004930	GO_REF:0000002	IEA	InterPro:IPR000832|InterPro:IPR001879	F	Brain-specific angiogenesis inhibitor 2	A2A3C6_HUMAN|BAI2	protein	taxon:9606	20130622	InterPro		
UniProtKB	A2A3C6	BAI2		GO:0005886	GO_REF:0000038	IEA	UniProtKB-KW:KW-1003	C	Brain-specific angiogenesis inhibitor 2	A2A3C6_HUMAN|BAI2	protein	taxon:9606	20130622	UniProtKB		
UniProtKB	A2A3C6	BAI2		GO:0007218	GO_REF:0000002	IEA	InterPro:IPR000203	P	Brain-specific angiogenesis inhibitor 2	A2A3C6_HUMAN|BAI2	protein	taxon:9606	20130622	InterPro		
UniProtKB	A2A3C6	BAI2		GO:0016021	GO_REF:0000038	IEA	UniProtKB-KW:KW-0812	C	Brain-specific angiogenesis inhibitor 2	A2A3C6_HUMAN|BAI2	protein	taxon:9606	20130622	UniProtKB		
UniProtKB	A2A3C6	BAI2		GO:0016525	GO_REF:0000002	IEA	InterPro:IPR008077	P	Brain-specific angiogenesis inhibitor 2	A2A3C6_HUMAN|BAI2	protein	taxon:9606	20130622	InterPro		
UniProtKB	A2A3D8	PCDH15		GO:0005509	GO_REF:0000002	IEA	InterPro:IPR002126|InterPro:IPR015919	F	Protocadherin-15	A2A3D8_HUMAN|PCDH15	protein	taxon:9606	20130622	InterPro		
UniProtKB	A2A3D8	PCDH15		GO:0005886	GO_REF:0000002	IEA	InterPro:IPR020894	C	Protocadherin-15	A2A3D8_HUMAN|PCDH15	protein	taxon:9606	20130622	InterPro		
UniProtKB	A2A3D8	PCDH15		GO:0007156	GO_REF:0000002	IEA	InterPro:IPR002126	P	Protocadherin-15	A2A3D8_HUMAN|PCDH15	protein	taxon:9606	20130622	InterPro		
UniProtKB	A2A3D8	PCDH15		GO:0016021	GO_REF:0000038	IEA	UniProtKB-KW:KW-0812	C	Protocadherin-15	A2A3D8_HUMAN|PCDH15	protein	taxon:9606	20130622	UniProtKB		
UniProtKB	A2A3D9	PCDH15		GO:0001750	GO_REF:0000019	IEA	Ensembl:ENSMUSP00000101066	C	Protocadherin-15	A2A3D9_HUMAN|PCDH15	protein	taxon:9606	20130622	ENSEMBL		
UniProtKB	A2A3D9	PCDH15		GO:0001964	GO_REF:0000019	IEA	Ensembl:ENSMUSP00000101066	P	Protocadherin-15	A2A3D9_HUMAN|PCDH15	protein	taxon:9606	20130622	ENSEMBL		
UniProtKB	A2A3D9	PCDH15		GO:0002009	GO_REF:0000019	IEA	Ensembl:ENSMUSP00000101066	P	Protocadherin-15	A2A3D9_HUMAN|PCDH15	protein	taxon:9606	20130622	ENSEMBL		
UniProtKB	A2A3D9	PCDH15		GO:0005737	GO_REF:0000019	IEA	Ensembl:ENSMUSP00000101066	C	Protocadherin-15	A2A3D9_HUMAN|PCDH15	protein	taxon:9606	20130622	ENSEMBL		
UniProtKB	A2A3D9	PCDH15		GO:0007015	GO_REF:0000019	IEA	Ensembl:ENSMUSP00000101066	P	Protocadherin-15	A2A3D9_HUMAN|PCDH15	protein	taxon:9606	20130622	ENSEMBL		
UniProtKB	A2A3D9	PCDH15		GO:0007601	GO_REF:0000019	IEA	Ensembl:ENSMUSP00000101066	P	Protocadherin-15	A2A3D9_HUMAN|PCDH15	protein	taxon:9606	20130622	ENSEMBL		
UniProtKB	A2A3D9	PCDH15		GO:0007628	GO_REF:0000019	IEA	Ensembl:ENSMUSP00000101066	P	Protocadherin-15	A2A3D9_HUMAN|PCDH15	protein	taxon:9606	20130622	ENSEMBL		
UniProtKB	A2A3D9	PCDH15		GO:0035058	GO_REF:0000019	IEA	Ensembl:ENSMUSP00000101066	P	Protocadherin-15	A2A3D9_HUMAN|PCDH15	protein	taxon:9606	20130622	ENSEMBL		
UniProtKB	A2A3D9	PCDH15		GO:0035264	GO_REF:0000019	IEA	Ensembl:ENSMUSP00000101066	P	Protocadherin-15	A2A3D9_HUMAN|PCDH15	protein	taxon:9606	20130622	ENSEMBL		
UniProtKB	A2A3D9	PCDH15		GO:0050910	GO_REF:0000019	IEA	Ensembl:ENSMUSP00000101066	P	Protocadherin-15	A2A3D9_HUMAN|PCDH15	protein	taxon:9606	20130622	ENSEMBL		
UniProtKB	A2A3D9	PCDH15		GO:0050973	GO_REF:0000019	IEA	Ensembl:ENSMUSP00000101066	P	Protocadherin-15	A2A3D9_HUMAN|PCDH15	protein	taxon:9606	20130622	ENSEMBL		
UniProtKB	A2A3D9	PCDH15		GO:0060013	GO_REF:0000019	IEA	Ensembl:ENSMUSP00000101066	P	Protocadherin-15	A2A3D9_HUMAN|PCDH15	protein	taxon:9606	20130622	ENSEMBL		
UniProtKB	A2A3D9	PCDH15		GO:0060088	GO_REF:0000019	IEA	Ensembl:ENSMUSP00000101066	P	Protocadherin-15	A2A3D9_HUMAN|PCDH15	protein	taxon:9606	20130622	ENSEMBL		
UniProtKB	A2A3E1	PCDH15		GO:0005509	GO_REF:0000002	IEA	InterPro:IPR002126|InterPro:IPR015919	F	Protocadherin-15	A2A3E1_HUMAN|PCDH15	protein	taxon:9606	20130622	InterPro		
UniProtKB	A2A3E1	PCDH15		GO:0005886	GO_REF:0000002	IEA	InterPro:IPR020894	C	Protocadherin-15	A2A3E1_HUMAN|PCDH15	protein	taxon:9606	20130622	InterPro		
UniProtKB	A2A3E1	PCDH15		GO:0007156	GO_REF:0000002	IEA	InterPro:IPR002126	P	Protocadherin-15	A2A3E1_HUMAN|PCDH15	protein	taxon:9606	20130622	InterPro		
UniProtKB	A2A3E1	PCDH15		GO:0016021	GO_REF:0000038	IEA	UniProtKB-KW:KW-0812	C	Protocadherin-15	A2A3E1_HUMAN|PCDH15	protein	taxon:9606	20130622	UniProtKB		
UniProtKB	A2A3E2	PCDH15		GO:0005509	GO_REF:0000002	IEA	InterPro:IPR002126|InterPro:IPR015919	F	Protocadherin-15	A2A3E2_HUMAN|PCDH15	protein	taxon:9606	20130622	InterPro		
UniProtKB	A2A3E2	PCDH15		GO:0005886	GO_REF:0000002	IEA	InterPro:IPR020894	C	Protocadherin-15	A2A3E2_HUMAN|PCDH15	protein	taxon:9606	20130622	InterPro		
UniProtKB	A2A3E2	PCDH15		GO:0007156	GO_REF:0000002	IEA	InterPro:IPR002126	P	Protocadherin-15	A2A3E2_HUMAN|PCDH15	protein	taxon:9606	20130622	InterPro		
UniProtKB	A2A3E2	PCDH15		GO:0016021	GO_REF:0000038	IEA	UniProtKB-KW:KW-0812	C	Protocadherin-15	A2A3E2_HUMAN|PCDH15	protein	taxon:9606	20130622	UniProtKB		
UniProtKB	A2A3E3	PCDH15		GO:0005509	GO_REF:0000002	IEA	InterPro:IPR002126|InterPro:IPR015919	F	Protocadherin-15	A2A3E3_HUMAN|PCDH15	protein	taxon:9606	20130622	InterPro		
UniProtKB	A2A3E3	PCDH15		GO:0005886	GO_REF:0000002	IEA	InterPro:IPR020894	C	Protocadherin-15	A2A3E3_HUMAN|PCDH15	protein	taxon:9606	20130622	InterPro		
UniProtKB	A2A3E3	PCDH15		GO:0007156	GO_REF:0000002	IEA	InterPro:IPR002126	P	Protocadherin-15	A2A3E3_HUMAN|PCDH15	protein	taxon:9606	20130622	InterPro		
UniProtKB	A2A3E3	PCDH15		GO:0016021	GO_REF:0000038	IEA	UniProtKB-KW:KW-0812	C	Protocadherin-15	A2A3E3_HUMAN|PCDH15	protein	taxon:9606	20130622	UniProtKB		
UniProtKB	A2A3E4	PCDH15		GO:0005509	GO_REF:0000002	IEA	InterPro:IPR002126|InterPro:IPR015919	F	Protocadherin-15	A2A3E4_HUMAN|PCDH15	protein	taxon:9606	20130622	InterPro		
UniProtKB	A2A3E4	PCDH15		GO:0005886	GO_REF:0000002	IEA	InterPro:IPR020894	C	Protocadherin-15	A2A3E4_HUMAN|PCDH15	protein	taxon:9606	20130622	InterPro		
UniProtKB	A2A3E4	PCDH15		GO:0007156	GO_REF:0000002	IEA	InterPro:IPR002126	P	Protocadherin-15	A2A3E4_HUMAN|PCDH15	protein	taxon:9606	20130622	InterPro		
UniProtKB	A2A3E4	PCDH15		GO:0016021	GO_REF:0000038	IEA	UniProtKB-KW:KW-0812	C	Protocadherin-15	A2A3E4_HUMAN|PCDH15	protein	taxon:9606	20130622	UniProtKB		
UniProtKB	A2A3E5	PCDH15		GO:0005509	GO_REF:0000002	IEA	InterPro:IPR002126|InterPro:IPR015919	F	Protocadherin-15	A2A3E5_HUMAN|PCDH15	protein	taxon:9606	20130622	InterPro		
UniProtKB	A2A3E5	PCDH15		GO:0005886	GO_REF:0000002	IEA	InterPro:IPR020894	C	Protocadherin-15	A2A3E5_HUMAN|PCDH15	protein	taxon:9606	20130622	InterPro		
UniProtKB	A2A3E5	PCDH15		GO:0007156	GO_REF:0000002	IEA	InterPro:IPR002126	P	Protocadherin-15	A2A3E5_HUMAN|PCDH15	protein	taxon:9606	20130622	InterPro		
UniProtKB	A2A3E5	PCDH15		GO:0016021	GO_REF:0000038	IEA	UniProtKB-KW:KW-0812	C	Protocadherin-15	A2A3E5_HUMAN|PCDH15	protein	taxon:9606	20130622	UniProtKB		
UniProtKB	A2A3E6	PCDH15		GO:0005509	GO_REF:0000002	IEA	InterPro:IPR002126|InterPro:IPR015919	F	Protocadherin-15	A2A3E6_HUMAN|PCDH15	protein	taxon:9606	20130622	InterPro		
UniProtKB	A2A3E6	PCDH15		GO:0005886	GO_REF:0000002	IEA	InterPro:IPR020894	C	Protocadherin-15	A2A3E6_HUMAN|PCDH15	protein	taxon:9606	20130622	InterPro		
UniProtKB	A2A3E6	PCDH15		GO:0007156	GO_REF:0000002	IEA	InterPro:IPR002126	P	Protocadherin-15	A2A3E6_HUMAN|PCDH15	protein	taxon:9606	20130622	InterPro		
UniProtKB	A2A3E6	PCDH15		GO:0016021	GO_REF:0000038	IEA	UniProtKB-KW:KW-0812	C	Protocadherin-15	A2A3E6_HUMAN|PCDH15	protein	taxon:9606	20130622	UniProtKB		
UniProtKB	A2A3E7	PCDH15		GO:0001750	GO_REF:0000019	IEA	Ensembl:ENSMUSP00000101066	C	Protocadherin-15	A2A3E7_HUMAN|PCDH15	protein	taxon:9606	20130622	ENSEMBL		
UniProtKB	A2A3E7	PCDH15		GO:0001964	GO_REF:0000019	IEA	Ensembl:ENSMUSP00000101066	P	Protocadherin-15	A2A3E7_HUMAN|PCDH15	protein	taxon:9606	20130622	ENSEMBL		
UniProtKB	A2A3E7	PCDH15		GO:0002009	GO_REF:0000019	IEA	Ensembl:ENSMUSP00000101066	P	Protocadherin-15	A2A3E7_HUMAN|PCDH15	protein	taxon:9606	20130622	ENSEMBL		
UniProtKB	A2A3E7	PCDH15		GO:0005509	GO_REF:0000002	IEA	InterPro:IPR002126|InterPro:IPR015919	F	Protocadherin-15	A2A3E7_HUMAN|PCDH15	protein	taxon:9606	20130622	InterPro		
UniProtKB	A2A3E7	PCDH15		GO:0005737	GO_REF:0000019	IEA	Ensembl:ENSMUSP00000101066	C	Protocadherin-15	A2A3E7_HUMAN|PCDH15	protein	taxon:9606	20130622	ENSEMBL		
UniProtKB	A2A3E7	PCDH15		GO:0005886	GO_REF:0000002	IEA	InterPro:IPR020894	C	Protocadherin-15	A2A3E7_HUMAN|PCDH15	protein	taxon:9606	20130622	InterPro		
UniProtKB	A2A3E7	PCDH15		GO:0007015	GO_REF:0000019	IEA	Ensembl:ENSMUSP00000101066	P	Protocadherin-15	A2A3E7_HUMAN|PCDH15	protein	taxon:9606	20130622	ENSEMBL		
UniProtKB	A2A3E7	PCDH15		GO:0007156	GO_REF:0000002	IEA	InterPro:IPR002126	P	Protocadherin-15	A2A3E7_HUMAN|PCDH15	protein	taxon:9606	20130622	InterPro		
UniProtKB	A2A3E7	PCDH15		GO:0007601	GO_REF:0000019	IEA	Ensembl:ENSMUSP00000101066	P	Protocadherin-15	A2A3E7_HUMAN|PCDH15	protein	taxon:9606	20130622	ENSEMBL		
UniProtKB	A2A3E7	PCDH15		GO:0007628	GO_REF:0000019	IEA	Ensembl:ENSMUSP00000101066	P	Protocadherin-15	A2A3E7_HUMAN|PCDH15	protein	taxon:9606	20130622	ENSEMBL		
UniProtKB	A2A3E7	PCDH15		GO:0016021	GO_REF:0000038	IEA	UniProtKB-KW:KW-0812	C	Protocadherin-15	A2A3E7_HUMAN|PCDH15	protein	taxon:9606	20130622	UniProtKB		
UniProtKB	A2A3E7	PCDH15		GO:0035058	GO_REF:0000019	IEA	Ensembl:ENSMUSP00000101066	P	Protocadherin-15	A2A3E7_HUMAN|PCDH15	protein	taxon:9606	20130622	ENSEMBL		
UniProtKB	A2A3E7	PCDH15		GO:0035264	GO_REF:0000019	IEA	Ensembl:ENSMUSP00000101066	P	Protocadherin-15	A2A3E7_HUMAN|PCDH15	protein	taxon:9606	20130622	ENSEMBL		
UniProtKB	A2A3E7	PCDH15		GO:0050910	GO_REF:0000019	IEA	Ensembl:ENSMUSP00000101066	P	Protocadherin-15	A2A3E7_HUMAN|PCDH15	protein	taxon:9606	20130622	ENSEMBL		
UniProtKB	A2A3E7	PCDH15		GO:0050973	GO_REF:0000019	IEA	Ensembl:ENSMUSP00000101066	P	Protocadherin-15	A2A3E7_HUMAN|PCDH15	protein	taxon:9606	20130622	ENSEMBL		
UniProtKB	A2A3E7	PCDH15		GO:0060013	GO_REF:0000019	IEA	Ensembl:ENSMUSP00000101066	P	Protocadherin-15	A2A3E7_HUMAN|PCDH15	protein	taxon:9606	20130622	ENSEMBL		
UniProtKB	A2A3E7	PCDH15		GO:0060088	GO_REF:0000019	IEA	Ensembl:ENSMUSP00000101066	P	Protocadherin-15	A2A3E7_HUMAN|PCDH15	protein	taxon:9606	20130622	ENSEMBL		
UniProtKB	A2A3E8	PCDH15		GO:0005509	GO_REF:0000002	IEA	InterPro:IPR002126|InterPro:IPR015919	F	Protocadherin-15	A2A3E8_HUMAN|PCDH15	protein	taxon:9606	20130622	InterPro		
UniProtKB	A2A3E8	PCDH15		GO:0005886	GO_REF:0000002	IEA	InterPro:IPR020894	C	Protocadherin-15	A2A3E8_HUMAN|PCDH15	protein	taxon:9606	20130622	InterPro		
UniProtKB	A2A3E8	PCDH15		GO:0007156	GO_REF:0000002	IEA	InterPro:IPR002126	P	Protocadherin-15	A2A3E8_HUMAN|PCDH15	protein	taxon:9606	20130622	InterPro		
UniProtKB	A2A3E8	PCDH15		GO:0016021	GO_REF:0000038	IEA	UniProtKB-KW:KW-0812	C	Protocadherin-15	A2A3E8_HUMAN|PCDH15	protein	taxon:9606	20130622	UniProtKB		
UniProtKB	A2A3F3	TRPM3		GO:0005216	GO_REF:0000002	IEA	InterPro:IPR005821	F	Transient receptor potential cation channel subfamily M member 3	A2A3F3_HUMAN|TRPM3	protein	taxon:9606	20130622	InterPro		
UniProtKB	A2A3F3	TRPM3		GO:0016021	GO_REF:0000038	IEA	UniProtKB-KW:KW-0812	C	Transient receptor potential cation channel subfamily M member 3	A2A3F3_HUMAN|TRPM3	protein	taxon:9606	20130622	UniProtKB		
UniProtKB	A2A3F4	TRPM3		GO:0005216	GO_REF:0000002	IEA	InterPro:IPR005821	F	Transient receptor potential cation channel subfamily M member 3	A2A3F4_HUMAN|TRPM3	protein	taxon:9606	20130622	InterPro		
UniProtKB	A2A3F4	TRPM3		GO:0016021	GO_REF:0000038	IEA	UniProtKB-KW:KW-0812	C	Transient receptor potential cation channel subfamily M member 3	A2A3F4_HUMAN|TRPM3	protein	taxon:9606	20130622	UniProtKB		
UniProtKB	A2A3F7	TRPM3		GO:0005216	GO_REF:0000002	IEA	InterPro:IPR005821	F	Transient receptor potential cation channel subfamily M member 3	A2A3F7_HUMAN|TRPM3	protein	taxon:9606	20130622	InterPro		
UniProtKB	A2A3F7	TRPM3		GO:0016021	GO_REF:0000038	IEA	UniProtKB-KW:KW-0812	C	Transient receptor potential cation channel subfamily M member 3	A2A3F7_HUMAN|TRPM3	protein	taxon:9606	20130622	UniProtKB		
UniProtKB	A2A3G9	ATP11A		GO:0000287	GO_REF:0000002	IEA	InterPro:IPR006539	F	Probable phospholipid-transporting ATPase IH	A2A3G9_HUMAN|ATP11A	protein	taxon:9606	20130622	InterPro		
UniProtKB	A2A3G9	ATP11A		GO:0004012	GO_REF:0000002	IEA	InterPro:IPR006539	F	Probable phospholipid-transporting ATPase IH	A2A3G9_HUMAN|ATP11A	protein	taxon:9606	20130622	InterPro		
UniProtKB	A2A3G9	ATP11A		GO:0005524	GO_REF:0000002	IEA	InterPro:IPR006539	F	Probable phospholipid-transporting ATPase IH	A2A3G9_HUMAN|ATP11A	protein	taxon:9606	20130622	InterPro		
UniProtKB	A2A3G9	ATP11A		GO:0016021	GO_REF:0000002	IEA	InterPro:IPR006539	C	Probable phospholipid-transporting ATPase IH	A2A3G9_HUMAN|ATP11A	protein	taxon:9606	20130622	InterPro		
UniProtKB	A2A3K4	PTPDC1		GO:0004725	GO_REF:0000002	IEA	InterPro:IPR016130	F	Protein tyrosine phosphatase domain-containing protein 1	PTPC1_HUMAN|PTPDC1|PTP9Q22	protein	taxon:9606	20130622	InterPro		
UniProtKB	A2A3K4	PTPDC1		GO:0005929	GO_REF:0000019	IEA	Ensembl:ENSMUSP00000047374	C	Protein tyrosine phosphatase domain-containing protein 1	PTPC1_HUMAN|PTPDC1|PTP9Q22	protein	taxon:9606	20130622	ENSEMBL		
UniProtKB	A2A3K4	PTPDC1		GO:0008138	GO_REF:0000002	IEA	InterPro:IPR000340	F	Protein tyrosine phosphatase domain-containing protein 1	PTPC1_HUMAN|PTPDC1|PTP9Q22	protein	taxon:9606	20130622	InterPro		
UniProtKB	A2A3K4	PTPDC1		GO:0060271	GO_REF:0000019	IEA	Ensembl:ENSMUSP00000047374	P	Protein tyrosine phosphatase domain-containing protein 1	PTPC1_HUMAN|PTPDC1|PTP9Q22	protein	taxon:9606	20130622	ENSEMBL		
UniProtKB	A2A3L9	PGC		GO:0004190	GO_REF:0000002	IEA	InterPro:IPR001461|InterPro:IPR012848	F	Gastricsin	A2A3L9_HUMAN|PGC	protein	taxon:9606	20130622	InterPro		
UniProtKB	A2A3L9	PGC		GO:0005634	GO_REF:0000052	IDA		C	Gastricsin	A2A3L9_HUMAN|PGC	protein	taxon:9606	20101115	HPA		
UniProtKB	A2A3L9	PGC		GO:0006508	GO_REF:0000002	IEA	InterPro:IPR001461|InterPro:IPR012848	P	Gastricsin	A2A3L9_HUMAN|PGC	protein	taxon:9606	20130622	InterPro		
UniProtKB	A2A3L9	PGC	NOT	GO:0005730	GO_REF:0000052	IDA		C	Gastricsin	A2A3L9_HUMAN|PGC	protein	taxon:9606	20101115	HPA		
UniProtKB	A2A3M4	CGN		GO:0043296	GO_REF:0000019	IEA	Ensembl:ENSMUSP00000102894	C	Cingulin	A2A3M4_HUMAN|CGN	protein	taxon:9606	20130622	ENSEMBL		
UniProtKB	A2A3N6	PIPSL		GO:0005737	GO_REF:0000039	IEA	UniProtKB-SubCell:SL-0086	C	Putative PIP5K1A and PSMD4-like protein	PIPSL_HUMAN|PIPSL|PSMD4P2	protein	taxon:9606	20130622	UniProtKB		
UniProtKB	A2A3N6	PIPSL		GO:0016307	GO_REF:0000002	IEA	InterPro:IPR002498	F	Putative PIP5K1A and PSMD4-like protein	PIPSL_HUMAN|PIPSL|PSMD4P2	protein	taxon:9606	20130622	InterPro		
UniProtKB	A2A3N8	ADD1		GO:0046872	GO_REF:0000002	IEA	InterPro:IPR001303	F	Adducin 1 (Alpha), isoform CRA_e	A2A3N8_HUMAN|ADD1|RP11-520M5.1-003|hCG_20629	protein	taxon:9606	20130622	InterPro		
UniProtKB	A2A3R5	RPS6		GO:0003735	GO_REF:0000002	IEA	InterPro:IPR001377|InterPro:IPR014401|InterPro:IPR018282	F	40S ribosomal protein S6	A2A3R5_HUMAN|RPS6|hCG_1741512	protein	taxon:9606	20130622	InterPro		
UniProtKB	A2A3R5	RPS6		GO:0005737	GO_REF:0000052	IDA		C	40S ribosomal protein S6	A2A3R5_HUMAN|RPS6|hCG_1741512	protein	taxon:9606	20111111	HPA		
UniProtKB	A2A3R5	RPS6		GO:0005840	GO_REF:0000038	IEA	UniProtKB-KW:KW-0689	C	40S ribosomal protein S6	A2A3R5_HUMAN|RPS6|hCG_1741512	protein	taxon:9606	20130622	UniProtKB		
UniProtKB	A2A3R5	RPS6		GO:0006412	GO_REF:0000002	IEA	InterPro:IPR001377|InterPro:IPR014401|InterPro:IPR018282	P	40S ribosomal protein S6	A2A3R5_HUMAN|RPS6|hCG_1741512	protein	taxon:9606	20130622	InterPro		
UniProtKB	A2A3R5	RPS6		GO:0042593	GO_REF:0000019	IEA	Ensembl:ENSMUSP00000099878	P	40S ribosomal protein S6	A2A3R5_HUMAN|RPS6|hCG_1741512	protein	taxon:9606	20130622	ENSEMBL		
UniProtKB	A2A3R7	RPS6		GO:0003735	GO_REF:0000002	IEA	InterPro:IPR001377	F	40S ribosomal protein S6	A2A3R7_HUMAN|RPS6	protein	taxon:9606	20130622	InterPro		
UniProtKB	A2A3R7	RPS6		GO:0005840	GO_REF:0000002	IEA	InterPro:IPR001377	C	40S ribosomal protein S6	A2A3R7_HUMAN|RPS6	protein	taxon:9606	20130622	InterPro		
UniProtKB	A2A3R7	RPS6		GO:0006412	GO_REF:0000002	IEA	InterPro:IPR001377	P	40S ribosomal protein S6	A2A3R7_HUMAN|RPS6	protein	taxon:9606	20130622	InterPro		
UniProtKB	A2A3S1	VDAC2		GO:0005741	GO_REF:0000002	IEA	InterPro:IPR001925|InterPro:IPR027246	C	Voltage-dependent anion-selective channel protein 2	A2A3S1_HUMAN|VDAC2	protein	taxon:9606	20130622	InterPro		
UniProtKB	A2A3S1	VDAC2		GO:0005743	GO_REF:0000019	IEA	Ensembl:ENSMUSP00000022293	C	Voltage-dependent anion-selective channel protein 2	A2A3S1_HUMAN|VDAC2	protein	taxon:9606	20130622	ENSEMBL		
UniProtKB	A2A3S1	VDAC2		GO:0008308	GO_REF:0000002	IEA	InterPro:IPR001925	F	Voltage-dependent anion-selective channel protein 2	A2A3S1_HUMAN|VDAC2	protein	taxon:9606	20130622	InterPro		
UniProtKB	A2A3S1	VDAC2		GO:0032272	GO_REF:0000019	IEA	Ensembl:ENSMUSP00000022293	P	Voltage-dependent anion-selective channel protein 2	A2A3S1_HUMAN|VDAC2	protein	taxon:9606	20130622	ENSEMBL		
UniProtKB	A2A3S1	VDAC2		GO:2001243	GO_REF:0000019	IEA	Ensembl:ENSMUSP00000022293	P	Voltage-dependent anion-selective channel protein 2	A2A3S1_HUMAN|VDAC2	protein	taxon:9606	20130622	ENSEMBL		
UniProtKB	A2AAT0	SLC39A7		GO:0016020	GO_REF:0000002	IEA	InterPro:IPR003689	C	Zinc transporter SLC39A7	A2AAT0_HUMAN|SLC39A7	protein	taxon:9606	20130622	InterPro		
UniProtKB	A2AAT0	SLC39A7		GO:0046873	GO_REF:0000002	IEA	InterPro:IPR003689	F	Zinc transporter SLC39A7	A2AAT0_HUMAN|SLC39A7	protein	taxon:9606	20130622	InterPro		
UniProtKB	A2AAZ0	HLA-DQB1		GO:0002504	GO_REF:0000038	IEA	UniProtKB-KW:KW-0491	P	HLA class II histocompatibility antigen, DQ beta 1 chain	A2AAZ0_HUMAN|HLA-DQB1	protein	taxon:9606	20130622	UniProtKB		
UniProtKB	A2AAZ0	HLA-DQB1		GO:0006955	GO_REF:0000002	IEA	InterPro:IPR000353|InterPro:IPR014745	P	HLA class II histocompatibility antigen, DQ beta 1 chain	A2AAZ0_HUMAN|HLA-DQB1	protein	taxon:9606	20130622	InterPro		
UniProtKB	A2AAZ0	HLA-DQB1		GO:0016021	GO_REF:0000038	IEA	UniProtKB-KW:KW-0812	C	HLA class II histocompatibility antigen, DQ beta 1 chain	A2AAZ0_HUMAN|HLA-DQB1	protein	taxon:9606	20130622	UniProtKB		
UniProtKB	A2AAZ0	HLA-DQB1		GO:0042613	GO_REF:0000038	IEA	UniProtKB-KW:KW-0491	C	HLA class II histocompatibility antigen, DQ beta 1 chain	A2AAZ0_HUMAN|HLA-DQB1	protein	taxon:9606	20130622	UniProtKB		
UniProtKB	A2AAZ3	TRIM39		GO:0008270	GO_REF:0000002	IEA	InterPro:IPR001841	F	E3 ubiquitin-protein ligase TRIM39	A2AAZ3_HUMAN|TRIM39	protein	taxon:9606	20130622	InterPro		
UniProtKB	A2AAZ4	TRIM39		GO:0008270	GO_REF:0000002	IEA	InterPro:IPR001841	F	E3 ubiquitin-protein ligase TRIM39	A2AAZ4_HUMAN|TRIM39	protein	taxon:9606	20130622	InterPro		
UniProtKB	A2AAZ5	TRIM39		GO:0005622	GO_REF:0000002	IEA	InterPro:IPR000315	C	E3 ubiquitin-protein ligase TRIM39	A2AAZ5_HUMAN|TRIM39	protein	taxon:9606	20130622	InterPro		
UniProtKB	A2AAZ5	TRIM39		GO:0008270	GO_REF:0000002	IEA	InterPro:IPR000315|InterPro:IPR001841	F	E3 ubiquitin-protein ligase TRIM39	A2AAZ5_HUMAN|TRIM39	protein	taxon:9606	20130622	InterPro		
UniProtKB	A2AAZ6	TRIM39		GO:0005622	GO_REF:0000002	IEA	InterPro:IPR000315	C	E3 ubiquitin-protein ligase TRIM39	A2AAZ6_HUMAN|TRIM39	protein	taxon:9606	20130622	InterPro		
UniProtKB	A2AAZ6	TRIM39		GO:0008270	GO_REF:0000002	IEA	InterPro:IPR000315|InterPro:IPR001841	F	E3 ubiquitin-protein ligase TRIM39	A2AAZ6_HUMAN|TRIM39	protein	taxon:9606	20130622	InterPro		
UniProtKB	A2AB05	MDC1		GO:0005694	GO_REF:0000019	IEA	Ensembl:ENSMUSP00000080949	C	Mediator of DNA damage checkpoint protein 1	A2AB05_HUMAN|MDC1	protein	taxon:9606	20130622	ENSEMBL		
UniProtKB	A2AB06	MDC1		GO:0005694	GO_REF:0000019	IEA	Ensembl:ENSMUSP00000080949	C	Mediator of DNA damage checkpoint protein 1	A2AB06_HUMAN|MDC1	protein	taxon:9606	20130622	ENSEMBL		
UniProtKB	A2AB07	MDC1		GO:0005694	GO_REF:0000019	IEA	Ensembl:ENSMUSP00000080949	C	Mediator of DNA damage checkpoint protein 1	A2AB07_HUMAN|MDC1	protein	taxon:9606	20130622	ENSEMBL		
UniProtKB	A2AB10	FLOT1		GO:0007409	GO_REF:0000019	IEA	Ensembl:ENSMUSP00000001569	P	Flotillin-1	A2AB10_HUMAN|FLOT1	protein	taxon:9606	20130622	ENSEMBL		
UniProtKB	A2AB10	FLOT1		GO:0016600	GO_REF:0000019	IEA	Ensembl:ENSMUSP00000001569	C	Flotillin-1	A2AB10_HUMAN|FLOT1	protein	taxon:9606	20130622	ENSEMBL		
UniProtKB	A2AB10	FLOT1		GO:0016600	GO_REF:0000019	IEA	Ensembl:ENSRNOP00000001098	C	Flotillin-1	A2AB10_HUMAN|FLOT1	protein	taxon:9606	20130622	ENSEMBL		
UniProtKB	A2AB10	FLOT1		GO:0035023	GO_REF:0000019	IEA	Ensembl:ENSMUSP00000001569	P	Flotillin-1	A2AB10_HUMAN|FLOT1	protein	taxon:9606	20130622	ENSEMBL		
UniProtKB	A2AB10	FLOT1		GO:0035255	GO_REF:0000019	IEA	Ensembl:ENSRNOP00000001098	F	Flotillin-1	A2AB10_HUMAN|FLOT1	protein	taxon:9606	20130622	ENSEMBL		
UniProtKB	A2AB10	FLOT1		GO:0042383	GO_REF:0000019	IEA	Ensembl:ENSMUSP00000001569	C	Flotillin-1	A2AB10_HUMAN|FLOT1	protein	taxon:9606	20130622	ENSEMBL		
UniProtKB	A2AB10	FLOT1		GO:0072659	GO_REF:0000019	IEA	Ensembl:ENSMUSP00000001569	P	Flotillin-1	A2AB10_HUMAN|FLOT1	protein	taxon:9606	20130622	ENSEMBL		
UniProtKB	A2AB12	FLOT1		GO:0007409	GO_REF:0000019	IEA	Ensembl:ENSMUSP00000001569	P	Flotillin-1	A2AB12_HUMAN|FLOT1	protein	taxon:9606	20130622	ENSEMBL		
UniProtKB	A2AB12	FLOT1		GO:0016600	GO_REF:0000019	IEA	Ensembl:ENSMUSP00000001569	C	Flotillin-1	A2AB12_HUMAN|FLOT1	protein	taxon:9606	20130622	ENSEMBL		
UniProtKB	A2AB12	FLOT1		GO:0016600	GO_REF:0000019	IEA	Ensembl:ENSRNOP00000001098	C	Flotillin-1	A2AB12_HUMAN|FLOT1	protein	taxon:9606	20130622	ENSEMBL		
UniProtKB	A2AB12	FLOT1		GO:0035023	GO_REF:0000019	IEA	Ensembl:ENSMUSP00000001569	P	Flotillin-1	A2AB12_HUMAN|FLOT1	protein	taxon:9606	20130622	ENSEMBL		
UniProtKB	A2AB12	FLOT1		GO:0035255	GO_REF:0000019	IEA	Ensembl:ENSRNOP00000001098	F	Flotillin-1	A2AB12_HUMAN|FLOT1	protein	taxon:9606	20130622	ENSEMBL		
UniProtKB	A2AB12	FLOT1		GO:0042383	GO_REF:0000019	IEA	Ensembl:ENSMUSP00000001569	C	Flotillin-1	A2AB12_HUMAN|FLOT1	protein	taxon:9606	20130622	ENSEMBL		
UniProtKB	A2AB12	FLOT1		GO:0072659	GO_REF:0000019	IEA	Ensembl:ENSMUSP00000001569	P	Flotillin-1	A2AB12_HUMAN|FLOT1	protein	taxon:9606	20130622	ENSEMBL		
UniProtKB	A2AB13	FLOT1		GO:0007409	GO_REF:0000019	IEA	Ensembl:ENSMUSP00000001569	P	Flotillin-1	A2AB13_HUMAN|FLOT1	protein	taxon:9606	20130622	ENSEMBL		
UniProtKB	A2AB13	FLOT1		GO:0016600	GO_REF:0000019	IEA	Ensembl:ENSMUSP00000001569	C	Flotillin-1	A2AB13_HUMAN|FLOT1	protein	taxon:9606	20130622	ENSEMBL		
UniProtKB	A2AB13	FLOT1		GO:0016600	GO_REF:0000019	IEA	Ensembl:ENSRNOP00000001098	C	Flotillin-1	A2AB13_HUMAN|FLOT1	protein	taxon:9606	20130622	ENSEMBL		
UniProtKB	A2AB13	FLOT1		GO:0035023	GO_REF:0000019	IEA	Ensembl:ENSMUSP00000001569	P	Flotillin-1	A2AB13_HUMAN|FLOT1	protein	taxon:9606	20130622	ENSEMBL		
UniProtKB	A2AB13	FLOT1		GO:0035255	GO_REF:0000019	IEA	Ensembl:ENSRNOP00000001098	F	Flotillin-1	A2AB13_HUMAN|FLOT1	protein	taxon:9606	20130622	ENSEMBL		
UniProtKB	A2AB13	FLOT1		GO:0042383	GO_REF:0000019	IEA	Ensembl:ENSMUSP00000001569	C	Flotillin-1	A2AB13_HUMAN|FLOT1	protein	taxon:9606	20130622	ENSEMBL		
UniProtKB	A2AB13	FLOT1		GO:0072659	GO_REF:0000019	IEA	Ensembl:ENSMUSP00000001569	P	Flotillin-1	A2AB13_HUMAN|FLOT1	protein	taxon:9606	20130622	ENSEMBL		
UniProtKB	A2AB22	PHF1		GO:0008270	GO_REF:0000002	IEA	InterPro:IPR001965	F	PHD finger protein 1	A2AB22_HUMAN|PHF1	protein	taxon:9606	20130622	InterPro		
UniProtKB	A2AB23	PHF1		GO:0008270	GO_REF:0000002	IEA	InterPro:IPR001965	F	PHD finger protein 1	A2AB23_HUMAN|PHF1	protein	taxon:9606	20130622	InterPro		
UniProtKB	A2AB88	PFDN6		GO:0006457	GO_REF:0000002	IEA	InterPro:IPR002777	P	Prefoldin subunit 6	A2AB88_HUMAN|PFDN6	protein	taxon:9606	20130622	InterPro		
UniProtKB	A2AB88	PFDN6		GO:0016272	GO_REF:0000002	IEA	InterPro:IPR002777	C	Prefoldin subunit 6	A2AB88_HUMAN|PFDN6	protein	taxon:9606	20130622	InterPro		
UniProtKB	A2AB88	PFDN6		GO:0051082	GO_REF:0000002	IEA	InterPro:IPR002777	F	Prefoldin subunit 6	A2AB88_HUMAN|PFDN6	protein	taxon:9606	20130622	InterPro		
UniProtKB	A2AB89	RGL2		GO:0005085	GO_REF:0000002	IEA	InterPro:IPR000651|InterPro:IPR008937	F	Ral guanine nucleotide dissociation stimulator-like 2	A2AB89_HUMAN|RGL2	protein	taxon:9606	20130622	InterPro		
UniProtKB	A2AB89	RGL2		GO:0005622	GO_REF:0000002	IEA	InterPro:IPR000651|InterPro:IPR008937	C	Ral guanine nucleotide dissociation stimulator-like 2	A2AB89_HUMAN|RGL2	protein	taxon:9606	20130622	InterPro		
UniProtKB	A2AB89	RGL2		GO:0007264	GO_REF:0000002	IEA	InterPro:IPR008937	P	Ral guanine nucleotide dissociation stimulator-like 2	A2AB89_HUMAN|RGL2	protein	taxon:9606	20130622	InterPro		
UniProtKB	A2AB89	RGL2		GO:0051056	GO_REF:0000002	IEA	InterPro:IPR000651	P	Ral guanine nucleotide dissociation stimulator-like 2	A2AB89_HUMAN|RGL2	protein	taxon:9606	20130622	InterPro		
UniProtKB	A2AB90	TAPBP		GO:0016020	GO_REF:0000002	IEA	InterPro:IPR008056	C	Tapasin	A2AB90_HUMAN|TAPBP	protein	taxon:9606	20130622	InterPro		
UniProtKB	A2AB90	TAPBP		GO:0019885	GO_REF:0000002	IEA	InterPro:IPR008056	P	Tapasin	A2AB90_HUMAN|TAPBP	protein	taxon:9606	20130622	InterPro		
UniProtKB	A2AB94	DAXX		GO:0000281	GO_REF:0000019	IEA	Ensembl:ENSMUSP00000128504	P	Death domain-associated protein 6	A2AB94_HUMAN|DAXX	protein	taxon:9606	20130622	ENSEMBL		
UniProtKB	A2AB94	DAXX		GO:0000792	GO_REF:0000019	IEA	Ensembl:ENSMUSP00000128504	C	Death domain-associated protein 6	A2AB94_HUMAN|DAXX	protein	taxon:9606	20130622	ENSEMBL		
UniProtKB	A2AB94	DAXX		GO:0016605	GO_REF:0000019	IEA	Ensembl:ENSMUSP00000128504	C	Death domain-associated protein 6	A2AB94_HUMAN|DAXX	protein	taxon:9606	20130622	ENSEMBL		
UniProtKB	A2AB94	DAXX		GO:0045892	GO_REF:0000019	IEA	Ensembl:ENSMUSP00000128504	P	Death domain-associated protein 6	A2AB94_HUMAN|DAXX	protein	taxon:9606	20130622	ENSEMBL		
UniProtKB	A2ABE9	MSH5		GO:0005524	GO_REF:0000002	IEA	InterPro:IPR007696|InterPro:IPR007861	F	MutS protein homolog 5	A2ABE9_HUMAN|MSH5	protein	taxon:9606	20130622	InterPro		
UniProtKB	A2ABE9	MSH5		GO:0006298	GO_REF:0000002	IEA	InterPro:IPR007696|InterPro:IPR007861	P	MutS protein homolog 5	A2ABE9_HUMAN|MSH5	protein	taxon:9606	20130622	InterPro		
UniProtKB	A2ABE9	MSH5		GO:0030983	GO_REF:0000002	IEA	InterPro:IPR007696|InterPro:IPR007861	F	MutS protein homolog 5	A2ABE9_HUMAN|MSH5	protein	taxon:9606	20130622	InterPro		
UniProtKB	A2ABF0	MSH5		GO:0005524	GO_REF:0000002	IEA	InterPro:IPR000432|InterPro:IPR007696|InterPro:IPR007861	F	MutS protein homolog 5	A2ABF0_HUMAN|MSH5	protein	taxon:9606	20130622	InterPro		
UniProtKB	A2ABF0	MSH5		GO:0006298	GO_REF:0000002	IEA	InterPro:IPR000432|InterPro:IPR007696|InterPro:IPR007861	P	MutS protein homolog 5	A2ABF0_HUMAN|MSH5	protein	taxon:9606	20130622	InterPro		
UniProtKB	A2ABF0	MSH5		GO:0030983	GO_REF:0000002	IEA	InterPro:IPR000432|InterPro:IPR007696|InterPro:IPR007861	F	MutS protein homolog 5	A2ABF0_HUMAN|MSH5	protein	taxon:9606	20130622	InterPro		
UniProtKB	A2ABF1	MSH5		GO:0005524	GO_REF:0000002	IEA	InterPro:IPR000432	F	MutS protein homolog 5	A2ABF1_HUMAN|MSH5	protein	taxon:9606	20130622	InterPro		
UniProtKB	A2ABF1	MSH5		GO:0006298	GO_REF:0000002	IEA	InterPro:IPR000432	P	MutS protein homolog 5	A2ABF1_HUMAN|MSH5	protein	taxon:9606	20130622	InterPro		
UniProtKB	A2ABF1	MSH5		GO:0030983	GO_REF:0000002	IEA	InterPro:IPR000432	F	MutS protein homolog 5	A2ABF1_HUMAN|MSH5	protein	taxon:9606	20130622	InterPro		
UniProtKB	A2ABF4	VARS		GO:0004832	GO_REF:0000019	IEA	Ensembl:ENSRNOP00000001160	F	Valine--tRNA ligase	A2ABF4_HUMAN|VARS	protein	taxon:9606	20130622	ENSEMBL		
UniProtKB	A2ABF4	VARS		GO:0005739	GO_REF:0000019	IEA	Ensembl:ENSMUSP00000084572	C	Valine--tRNA ligase	A2ABF4_HUMAN|VARS	protein	taxon:9606	20130622	ENSEMBL		
UniProtKB	A2ABF8	EHMT2		GO:0005634	GO_REF:0000038	IEA	UniProtKB-KW:KW-0539	C	Histone-lysine N-methyltransferase EHMT2	A2ABF8_HUMAN|EHMT2	protein	taxon:9606	20130622	UniProtKB		
UniProtKB	A2ABF8	EHMT2		GO:0005694	GO_REF:0000038	IEA	UniProtKB-KW:KW-0158	C	Histone-lysine N-methyltransferase EHMT2	A2ABF8_HUMAN|EHMT2	protein	taxon:9606	20130622	UniProtKB		
UniProtKB	A2ABF8	EHMT2		GO:0008270	GO_REF:0000002	IEA	InterPro:IPR003606|InterPro:IPR007728	F	Histone-lysine N-methyltransferase EHMT2	A2ABF8_HUMAN|EHMT2	protein	taxon:9606	20130622	InterPro		
UniProtKB	A2ABF8	EHMT2		GO:0018024	GO_REF:0000002	IEA	InterPro:IPR003606|InterPro:IPR007728	F	Histone-lysine N-methyltransferase EHMT2	A2ABF8_HUMAN|EHMT2	protein	taxon:9606	20130622	InterPro		
UniProtKB	A2ABF9	EHMT2		GO:0005634	GO_REF:0000038	IEA	UniProtKB-KW:KW-0539	C	Histone-lysine N-methyltransferase EHMT2	A2ABF9_HUMAN|EHMT2	protein	taxon:9606	20130622	UniProtKB		
UniProtKB	A2ABF9	EHMT2		GO:0005694	GO_REF:0000038	IEA	UniProtKB-KW:KW-0158	C	Histone-lysine N-methyltransferase EHMT2	A2ABF9_HUMAN|EHMT2	protein	taxon:9606	20130622	UniProtKB		
UniProtKB	A2ABF9	EHMT2		GO:0008270	GO_REF:0000002	IEA	InterPro:IPR003606|InterPro:IPR007728	F	Histone-lysine N-methyltransferase EHMT2	A2ABF9_HUMAN|EHMT2	protein	taxon:9606	20130622	InterPro		
UniProtKB	A2ABF9	EHMT2		GO:0018024	GO_REF:0000002	IEA	InterPro:IPR003606|InterPro:IPR007728	F	Histone-lysine N-methyltransferase EHMT2	A2ABF9_HUMAN|EHMT2	protein	taxon:9606	20130622	InterPro		
UniProtKB	A2ABH0	CCHCR1		GO:0005634	GO_REF:0000002	IEA	InterPro:IPR009800	C	Coiled-coil alpha-helical rod protein 1	A2ABH0_HUMAN|CCHCR1	protein	taxon:9606	20130622	InterPro		
UniProtKB	A2ABH0	CCHCR1		GO:0005737	GO_REF:0000002	IEA	InterPro:IPR009800	C	Coiled-coil alpha-helical rod protein 1	A2ABH0_HUMAN|CCHCR1	protein	taxon:9606	20130622	InterPro		
UniProtKB	A2ABH0	CCHCR1		GO:0030154	GO_REF:0000002	IEA	InterPro:IPR009800	P	Coiled-coil alpha-helical rod protein 1	A2ABH0_HUMAN|CCHCR1	protein	taxon:9606	20130622	InterPro		
UniProtKB	A2ABH1	CCHCR1		GO:0005634	GO_REF:0000002	IEA	InterPro:IPR009800	C	Coiled-coil alpha-helical rod protein 1	A2ABH1_HUMAN|CCHCR1	protein	taxon:9606	20130622	InterPro		
UniProtKB	A2ABH1	CCHCR1		GO:0005737	GO_REF:0000002	IEA	InterPro:IPR009800	C	Coiled-coil alpha-helical rod protein 1	A2ABH1_HUMAN|CCHCR1	protein	taxon:9606	20130622	InterPro		
UniProtKB	A2ABH1	CCHCR1		GO:0030154	GO_REF:0000002	IEA	InterPro:IPR009800	P	Coiled-coil alpha-helical rod protein 1	A2ABH1_HUMAN|CCHCR1	protein	taxon:9606	20130622	InterPro		
UniProtKB	A2ABH3	CCHCR1		GO:0005634	GO_REF:0000002	IEA	InterPro:IPR009800	C	Coiled-coil alpha-helical rod protein 1	A2ABH3_HUMAN|CCHCR1	protein	taxon:9606	20130622	InterPro		
UniProtKB	A2ABH3	CCHCR1		GO:0005737	GO_REF:0000019	IEA	Ensembl:ENSMUSP00000046612	C	Coiled-coil alpha-helical rod protein 1	A2ABH3_HUMAN|CCHCR1	protein	taxon:9606	20130622	ENSEMBL		
UniProtKB	A2ABH3	CCHCR1		GO:0006611	GO_REF:0000019	IEA	Ensembl:ENSMUSP00000046612	P	Coiled-coil alpha-helical rod protein 1	A2ABH3_HUMAN|CCHCR1	protein	taxon:9606	20130622	ENSEMBL		
UniProtKB	A2ABH3	CCHCR1		GO:0030154	GO_REF:0000002	IEA	InterPro:IPR009800	P	Coiled-coil alpha-helical rod protein 1	A2ABH3_HUMAN|CCHCR1	protein	taxon:9606	20130622	InterPro		
UniProtKB	A2ABH4	CCHCR1		GO:0005634	GO_REF:0000002	IEA	InterPro:IPR009800	C	Coiled-coil alpha-helical rod protein 1	A2ABH4_HUMAN|CCHCR1	protein	taxon:9606	20130622	InterPro		
UniProtKB	A2ABH4	CCHCR1		GO:0005737	GO_REF:0000019	IEA	Ensembl:ENSMUSP00000046612	C	Coiled-coil alpha-helical rod protein 1	A2ABH4_HUMAN|CCHCR1	protein	taxon:9606	20130622	ENSEMBL		
UniProtKB	A2ABH4	CCHCR1		GO:0006611	GO_REF:0000019	IEA	Ensembl:ENSMUSP00000046612	P	Coiled-coil alpha-helical rod protein 1	A2ABH4_HUMAN|CCHCR1	protein	taxon:9606	20130622	ENSEMBL		
UniProtKB	A2ABH4	CCHCR1		GO:0030154	GO_REF:0000002	IEA	InterPro:IPR009800	P	Coiled-coil alpha-helical rod protein 1	A2ABH4_HUMAN|CCHCR1	protein	taxon:9606	20130622	InterPro		
UniProtKB	A2ABH5	CCHCR1		GO:0005634	GO_REF:0000002	IEA	InterPro:IPR009800	C	Coiled-coil alpha-helical rod protein 1	A2ABH5_HUMAN|CCHCR1	protein	taxon:9606	20130622	InterPro		
UniProtKB	A2ABH5	CCHCR1		GO:0005737	GO_REF:0000002	IEA	InterPro:IPR009800	C	Coiled-coil alpha-helical rod protein 1	A2ABH5_HUMAN|CCHCR1	protein	taxon:9606	20130622	InterPro		
UniProtKB	A2ABH5	CCHCR1		GO:0030154	GO_REF:0000002	IEA	InterPro:IPR009800	P	Coiled-coil alpha-helical rod protein 1	A2ABH5_HUMAN|CCHCR1	protein	taxon:9606	20130622	InterPro		
UniProtKB	A2ABH5	CCHCR1		GO:0043231	GO_REF:0000052	IDA		C	Coiled-coil alpha-helical rod protein 1	A2ABH5_HUMAN|CCHCR1	protein	taxon:9606	20120912	HPA		
UniProtKB	A2ABK1	NELFE		GO:0000166	GO_REF:0000002	IEA	InterPro:IPR012677	F	Negative elongation factor E	A2ABK1_HUMAN|NELFE	protein	taxon:9606	20130622	InterPro		
UniProtKB	A2ABK1	NELFE		GO:0003676	GO_REF:0000002	IEA	InterPro:IPR000504	F	Negative elongation factor E	A2ABK1_HUMAN|NELFE	protein	taxon:9606	20130622	InterPro		
UniProtKB	A2ABK1	NELFE		GO:0005634	GO_REF:0000052	IDA		C	Negative elongation factor E	A2ABK1_HUMAN|NELFE	protein	taxon:9606	20101115	HPA		
UniProtKB	A2ABK1	NELFE		GO:0005739	GO_REF:0000052	IDA		C	Negative elongation factor E	A2ABK1_HUMAN|NELFE	protein	taxon:9606	20101115	HPA		
UniProtKB	A2ABK1	NELFE	NOT	GO:0005730	GO_REF:0000052	IDA		C	Negative elongation factor E	A2ABK1_HUMAN|NELFE	protein	taxon:9606	20101115	HPA		
UniProtKB	A2ABK2	NELFE		GO:0005634	GO_REF:0000052	IDA		C	Negative elongation factor E	A2ABK2_HUMAN|NELFE	protein	taxon:9606	20101115	HPA		
UniProtKB	A2ABK2	NELFE		GO:0005739	GO_REF:0000052	IDA		C	Negative elongation factor E	A2ABK2_HUMAN|NELFE	protein	taxon:9606	20101115	HPA		
UniProtKB	A2ABK2	NELFE		GO:0034244	GO_REF:0000019	IEA	Ensembl:ENSMUSP00000094956	P	Negative elongation factor E	A2ABK2_HUMAN|NELFE	protein	taxon:9606	20130622	ENSEMBL		
UniProtKB	A2ABK2	NELFE	NOT	GO:0005730	GO_REF:0000052	IDA		C	Negative elongation factor E	A2ABK2_HUMAN|NELFE	protein	taxon:9606	20101115	HPA		
UniProtKB	A2ABK4	NELFE		GO:0005634	GO_REF:0000052	IDA		C	Negative elongation factor E	A2ABK4_HUMAN|NELFE	protein	taxon:9606	20101115	HPA		
UniProtKB	A2ABK4	NELFE		GO:0005739	GO_REF:0000052	IDA		C	Negative elongation factor E	A2ABK4_HUMAN|NELFE	protein	taxon:9606	20101115	HPA		
UniProtKB	A2ABK4	NELFE		GO:0034244	GO_REF:0000019	IEA	Ensembl:ENSMUSP00000094956	P	Negative elongation factor E	A2ABK4_HUMAN|NELFE	protein	taxon:9606	20130622	ENSEMBL		
UniProtKB	A2ABK4	NELFE	NOT	GO:0005730	GO_REF:0000052	IDA		C	Negative elongation factor E	A2ABK4_HUMAN|NELFE	protein	taxon:9606	20101115	HPA		
UniProtKB	A2ABL0	DDR1		GO:0001558	GO_REF:0000019	IEA	Ensembl:ENSMUSP00000112570	P	Epithelial discoidin domain-containing receptor 1	A2ABL0_HUMAN|DDR1	protein	taxon:9606	20130622	ENSEMBL		
UniProtKB	A2ABL0	DDR1		GO:0001952	GO_REF:0000019	IEA	Ensembl:ENSMUSP00000112570	P	Epithelial discoidin domain-containing receptor 1	A2ABL0_HUMAN|DDR1	protein	taxon:9606	20130622	ENSEMBL		
UniProtKB	A2ABL0	DDR1		GO:0005518	GO_REF:0000019	IEA	Ensembl:ENSMUSP00000112570	F	Epithelial discoidin domain-containing receptor 1	A2ABL0_HUMAN|DDR1	protein	taxon:9606	20130622	ENSEMBL		
UniProtKB	A2ABL0	DDR1		GO:0005886	GO_REF:0000019	IEA	Ensembl:ENSMUSP00000112570	C	Epithelial discoidin domain-containing receptor 1	A2ABL0_HUMAN|DDR1	protein	taxon:9606	20130622	ENSEMBL		
UniProtKB	A2ABL0	DDR1		GO:0007566	GO_REF:0000019	IEA	Ensembl:ENSMUSP00000112570	P	Epithelial discoidin domain-containing receptor 1	A2ABL0_HUMAN|DDR1	protein	taxon:9606	20130622	ENSEMBL		
UniProtKB	A2ABL0	DDR1		GO:0008285	GO_REF:0000019	IEA	Ensembl:ENSMUSP00000112570	P	Epithelial discoidin domain-containing receptor 1	A2ABL0_HUMAN|DDR1	protein	taxon:9606	20130622	ENSEMBL		
UniProtKB	A2ABL0	DDR1		GO:0010715	GO_REF:0000019	IEA	Ensembl:ENSMUSP00000112570	P	Epithelial discoidin domain-containing receptor 1	A2ABL0_HUMAN|DDR1	protein	taxon:9606	20130622	ENSEMBL		
UniProtKB	A2ABL0	DDR1		GO:0014909	GO_REF:0000019	IEA	Ensembl:ENSMUSP00000112570	P	Epithelial discoidin domain-containing receptor 1	A2ABL0_HUMAN|DDR1	protein	taxon:9606	20130622	ENSEMBL		
UniProtKB	A2ABL0	DDR1		GO:0018108	GO_REF:0000019	IEA	Ensembl:ENSMUSP00000112570	P	Epithelial discoidin domain-containing receptor 1	A2ABL0_HUMAN|DDR1	protein	taxon:9606	20130622	ENSEMBL		
UniProtKB	A2ABL0	DDR1		GO:0038063	GO_REF:0000019	IEA	Ensembl:ENSMUSP00000112570	P	Epithelial discoidin domain-containing receptor 1	A2ABL0_HUMAN|DDR1	protein	taxon:9606	20130622	ENSEMBL		
UniProtKB	A2ABL0	DDR1		GO:0043583	GO_REF:0000019	IEA	Ensembl:ENSMUSP00000112570	P	Epithelial discoidin domain-containing receptor 1	A2ABL0_HUMAN|DDR1	protein	taxon:9606	20130622	ENSEMBL		
UniProtKB	A2ABL0	DDR1		GO:0044319	GO_REF:0000019	IEA	Ensembl:ENSMUSP00000112570	P	Epithelial discoidin domain-containing receptor 1	A2ABL0_HUMAN|DDR1	protein	taxon:9606	20130622	ENSEMBL		
UniProtKB	A2ABL0	DDR1		GO:0060444	GO_REF:0000019	IEA	Ensembl:ENSMUSP00000112570	P	Epithelial discoidin domain-containing receptor 1	A2ABL0_HUMAN|DDR1	protein	taxon:9606	20130622	ENSEMBL		
UniProtKB	A2ABL0	DDR1		GO:0060749	GO_REF:0000019	IEA	Ensembl:ENSMUSP00000112570	P	Epithelial discoidin domain-containing receptor 1	A2ABL0_HUMAN|DDR1	protein	taxon:9606	20130622	ENSEMBL		
UniProtKB	A2ABL0	DDR1		GO:0061302	GO_REF:0000019	IEA	Ensembl:ENSMUSP00000112570	P	Epithelial discoidin domain-containing receptor 1	A2ABL0_HUMAN|DDR1	protein	taxon:9606	20130622	ENSEMBL		
UniProtKB	A2ABL2	DDR1		GO:0001558	GO_REF:0000019	IEA	Ensembl:ENSMUSP00000112570	P	Epithelial discoidin domain-containing receptor 1	A2ABL2_HUMAN|DDR1	protein	taxon:9606	20130622	ENSEMBL		
UniProtKB	A2ABL2	DDR1		GO:0001952	GO_REF:0000019	IEA	Ensembl:ENSMUSP00000112570	P	Epithelial discoidin domain-containing receptor 1	A2ABL2_HUMAN|DDR1	protein	taxon:9606	20130622	ENSEMBL		
UniProtKB	A2ABL2	DDR1		GO:0005518	GO_REF:0000019	IEA	Ensembl:ENSMUSP00000112570	F	Epithelial discoidin domain-containing receptor 1	A2ABL2_HUMAN|DDR1	protein	taxon:9606	20130622	ENSEMBL		
UniProtKB	A2ABL2	DDR1		GO:0005886	GO_REF:0000019	IEA	Ensembl:ENSMUSP00000112570	C	Epithelial discoidin domain-containing receptor 1	A2ABL2_HUMAN|DDR1	protein	taxon:9606	20130622	ENSEMBL		
UniProtKB	A2ABL2	DDR1		GO:0007566	GO_REF:0000019	IEA	Ensembl:ENSMUSP00000112570	P	Epithelial discoidin domain-containing receptor 1	A2ABL2_HUMAN|DDR1	protein	taxon:9606	20130622	ENSEMBL		
UniProtKB	A2ABL2	DDR1		GO:0008285	GO_REF:0000019	IEA	Ensembl:ENSMUSP00000112570	P	Epithelial discoidin domain-containing receptor 1	A2ABL2_HUMAN|DDR1	protein	taxon:9606	20130622	ENSEMBL		
UniProtKB	A2ABL2	DDR1		GO:0010715	GO_REF:0000019	IEA	Ensembl:ENSMUSP00000112570	P	Epithelial discoidin domain-containing receptor 1	A2ABL2_HUMAN|DDR1	protein	taxon:9606	20130622	ENSEMBL		
UniProtKB	A2ABL2	DDR1		GO:0014909	GO_REF:0000019	IEA	Ensembl:ENSMUSP00000112570	P	Epithelial discoidin domain-containing receptor 1	A2ABL2_HUMAN|DDR1	protein	taxon:9606	20130622	ENSEMBL		
UniProtKB	A2ABL2	DDR1		GO:0018108	GO_REF:0000019	IEA	Ensembl:ENSMUSP00000112570	P	Epithelial discoidin domain-containing receptor 1	A2ABL2_HUMAN|DDR1	protein	taxon:9606	20130622	ENSEMBL		
UniProtKB	A2ABL2	DDR1		GO:0038063	GO_REF:0000019	IEA	Ensembl:ENSMUSP00000112570	P	Epithelial discoidin domain-containing receptor 1	A2ABL2_HUMAN|DDR1	protein	taxon:9606	20130622	ENSEMBL		
UniProtKB	A2ABL2	DDR1		GO:0043583	GO_REF:0000019	IEA	Ensembl:ENSMUSP00000112570	P	Epithelial discoidin domain-containing receptor 1	A2ABL2_HUMAN|DDR1	protein	taxon:9606	20130622	ENSEMBL		
UniProtKB	A2ABL2	DDR1		GO:0044319	GO_REF:0000019	IEA	Ensembl:ENSMUSP00000112570	P	Epithelial discoidin domain-containing receptor 1	A2ABL2_HUMAN|DDR1	protein	taxon:9606	20130622	ENSEMBL		
UniProtKB	A2ABL2	DDR1		GO:0060444	GO_REF:0000019	IEA	Ensembl:ENSMUSP00000112570	P	Epithelial discoidin domain-containing receptor 1	A2ABL2_HUMAN|DDR1	protein	taxon:9606	20130622	ENSEMBL		
UniProtKB	A2ABL2	DDR1		GO:0060749	GO_REF:0000019	IEA	Ensembl:ENSMUSP00000112570	P	Epithelial discoidin domain-containing receptor 1	A2ABL2_HUMAN|DDR1	protein	taxon:9606	20130622	ENSEMBL		
UniProtKB	A2ABL2	DDR1		GO:0061302	GO_REF:0000019	IEA	Ensembl:ENSMUSP00000112570	P	Epithelial discoidin domain-containing receptor 1	A2ABL2_HUMAN|DDR1	protein	taxon:9606	20130622	ENSEMBL		
UniProtKB	A2ABL5	GTF2H4		GO:0000439	GO_REF:0000002	IEA	InterPro:IPR004598	C	General transcription factor IIH subunit 4	A2ABL5_HUMAN|GTF2H4	protein	taxon:9606	20130622	InterPro		
UniProtKB	A2ABL5	GTF2H4		GO:0004003	GO_REF:0000002	IEA	InterPro:IPR004598	F	General transcription factor IIH subunit 4	A2ABL5_HUMAN|GTF2H4	protein	taxon:9606	20130622	InterPro		
UniProtKB	A2ABL5	GTF2H4		GO:0006289	GO_REF:0000002	IEA	InterPro:IPR004598	P	General transcription factor IIH subunit 4	A2ABL5_HUMAN|GTF2H4	protein	taxon:9606	20130622	InterPro		
UniProtKB	A2ABL6	VARS2		GO:0005739	GO_REF:0000019	IEA	Ensembl:ENSMUSP00000047917	C	Valine--tRNA ligase, mitochondrial	A2ABL6_HUMAN|VARS2	protein	taxon:9606	20130622	ENSEMBL		
UniProtKB	A2ABM8	DDR1		GO:0004672	GO_REF:0000002	IEA	InterPro:IPR000719|InterPro:IPR001245	F	Epithelial discoidin domain-containing receptor 1	A2ABM8_HUMAN|DDR1	protein	taxon:9606	20130622	InterPro		
UniProtKB	A2ABM8	DDR1		GO:0005524	GO_REF:0000002	IEA	InterPro:IPR000719	F	Epithelial discoidin domain-containing receptor 1	A2ABM8_HUMAN|DDR1	protein	taxon:9606	20130622	InterPro		
UniProtKB	A2ABN7	PPT2		GO:0006464	GO_REF:0000002	IEA	InterPro:IPR002472	P	Lysosomal thioesterase PPT2	A2ABN7_HUMAN|PPT2	protein	taxon:9606	20130622	InterPro		
UniProtKB	A2ABN7	PPT2		GO:0008474	GO_REF:0000002	IEA	InterPro:IPR002472	F	Lysosomal thioesterase PPT2	A2ABN7_HUMAN|PPT2	protein	taxon:9606	20130622	InterPro		
UniProtKB	A2AC57	MICB		GO:0006955	GO_REF:0000002	IEA	InterPro:IPR001039|InterPro:IPR011161	P	MHC class I polypeptide-related sequence B	A2AC57_HUMAN|MICB	protein	taxon:9606	20130622	InterPro		
UniProtKB	A2AC57	MICB		GO:0019882	GO_REF:0000002	IEA	InterPro:IPR001039|InterPro:IPR011161	P	MHC class I polypeptide-related sequence B	A2AC57_HUMAN|MICB	protein	taxon:9606	20130622	InterPro		
UniProtKB	A2AC57	MICB		GO:0042612	GO_REF:0000002	IEA	InterPro:IPR001039	C	MHC class I polypeptide-related sequence B	A2AC57_HUMAN|MICB	protein	taxon:9606	20130622	InterPro		
UniProtKB	A2ACQ9	PSMB9		GO:0004298	GO_REF:0000002	IEA	InterPro:IPR001353|InterPro:IPR023333	F	Proteasome subunit beta type-9	A2ACQ9_HUMAN|PSMB9	protein	taxon:9606	20130622	InterPro		
UniProtKB	A2ACQ9	PSMB9		GO:0005839	GO_REF:0000002	IEA	InterPro:IPR001353	C	Proteasome subunit beta type-9	A2ACQ9_HUMAN|PSMB9	protein	taxon:9606	20130622	InterPro		
UniProtKB	A2ACQ9	PSMB9		GO:0051603	GO_REF:0000002	IEA	InterPro:IPR001353	P	Proteasome subunit beta type-9	A2ACQ9_HUMAN|PSMB9	protein	taxon:9606	20130622	InterPro		
UniProtKB	A2ACR0	PSMB9		GO:0004298	GO_REF:0000002	IEA	InterPro:IPR001353|InterPro:IPR023333	F	Proteasome subunit beta type-9	A2ACR0_HUMAN|PSMB9	protein	taxon:9606	20130622	InterPro		
UniProtKB	A2ACR0	PSMB9		GO:0005839	GO_REF:0000002	IEA	InterPro:IPR000243|InterPro:IPR001353|InterPro:IPR016050	C	Proteasome subunit beta type-9	A2ACR0_HUMAN|PSMB9	protein	taxon:9606	20130622	InterPro		
UniProtKB	A2ACR0	PSMB9		GO:0019882	GO_REF:0000019	IEA	Ensembl:ENSMUSP00000133499	P	Proteasome subunit beta type-9	A2ACR0_HUMAN|PSMB9	protein	taxon:9606	20130622	ENSEMBL		
UniProtKB	A2ACR0	PSMB9		GO:0051603	GO_REF:0000002	IEA	InterPro:IPR000243|InterPro:IPR001353|InterPro:IPR016050	P	Proteasome subunit beta type-9	A2ACR0_HUMAN|PSMB9	protein	taxon:9606	20130622	InterPro		
UniProtKB	A2ACR1	PSMB9		GO:0004298	GO_REF:0000038	IEA	UniProtKB-KW:KW-0888	F	Proteasome subunit beta type	A2ACR1_HUMAN|PSMB9|hCG_17510	protein	taxon:9606	20130622	UniProtKB		
UniProtKB	A2ACR1	PSMB9		GO:0005634	GO_REF:0000040	IEA	UniProtKB-SubCell:SL-0191	C	Proteasome subunit beta type	A2ACR1_HUMAN|PSMB9|hCG_17510	protein	taxon:9606	20130622	UniProtKB		
UniProtKB	A2ACR1	PSMB9		GO:0005737	GO_REF:0000040	IEA	UniProtKB-SubCell:SL-0086	C	Proteasome subunit beta type	A2ACR1_HUMAN|PSMB9|hCG_17510	protein	taxon:9606	20130622	UniProtKB		
UniProtKB	A2ACR1	PSMB9		GO:0005839	GO_REF:0000002	IEA	InterPro:IPR000243|InterPro:IPR001353|InterPro:IPR016050	C	Proteasome subunit beta type	A2ACR1_HUMAN|PSMB9|hCG_17510	protein	taxon:9606	20130622	InterPro		
UniProtKB	A2ACR1	PSMB9		GO:0019882	GO_REF:0000019	IEA	Ensembl:ENSMUSP00000133499	P	Proteasome subunit beta type	A2ACR1_HUMAN|PSMB9|hCG_17510	protein	taxon:9606	20130622	ENSEMBL		
UniProtKB	A2ACR1	PSMB9		GO:0051603	GO_REF:0000002	IEA	InterPro:IPR000243|InterPro:IPR001353|InterPro:IPR016050	P	Proteasome subunit beta type	A2ACR1_HUMAN|PSMB9|hCG_17510	protein	taxon:9606	20130622	InterPro		
UniProtKB	A2ADX3	HLA-DQB2		GO:0002504	GO_REF:0000038	IEA	UniProtKB-KW:KW-0491	P	HLA class II histocompatibility antigen, DQ beta 2 chain	A2ADX3_HUMAN|HLA-DQB2	protein	taxon:9606	20130622	UniProtKB		
UniProtKB	A2ADX3	HLA-DQB2		GO:0006955	GO_REF:0000002	IEA	InterPro:IPR000353|InterPro:IPR014745	P	HLA class II histocompatibility antigen, DQ beta 2 chain	A2ADX3_HUMAN|HLA-DQB2	protein	taxon:9606	20130622	InterPro		
UniProtKB	A2ADX3	HLA-DQB2		GO:0016021	GO_REF:0000038	IEA	UniProtKB-KW:KW-0812	C	HLA class II histocompatibility antigen, DQ beta 2 chain	A2ADX3_HUMAN|HLA-DQB2	protein	taxon:9606	20130622	UniProtKB		
UniProtKB	A2ADX3	HLA-DQB2		GO:0042613	GO_REF:0000038	IEA	UniProtKB-KW:KW-0491	C	HLA class II histocompatibility antigen, DQ beta 2 chain	A2ADX3_HUMAN|HLA-DQB2	protein	taxon:9606	20130622	UniProtKB		
UniProtKB	A2AE48	TRIM26		GO:0005737	GO_REF:0000019	IEA	Ensembl:ENSMUSP00000114896	C	Tripartite motif-containing protein 26	A2AE48_HUMAN|TRIM26	protein	taxon:9606	20130622	ENSEMBL		
UniProtKB	A2AE48	TRIM26		GO:0008270	GO_REF:0000002	IEA	InterPro:IPR000315|InterPro:IPR001841|InterPro:IPR020457	F	Tripartite motif-containing protein 26	A2AE48_HUMAN|TRIM26	protein	taxon:9606	20130622	InterPro		
UniProtKB	A2AE50	TRIM26		GO:0005737	GO_REF:0000019	IEA	Ensembl:ENSMUSP00000114896	C	Tripartite motif-containing protein 26	A2AE50_HUMAN|TRIM26	protein	taxon:9606	20130622	ENSEMBL		
UniProtKB	A2AE50	TRIM26		GO:0008270	GO_REF:0000002	IEA	InterPro:IPR000315|InterPro:IPR001841	F	Tripartite motif-containing protein 26	A2AE50_HUMAN|TRIM26	protein	taxon:9606	20130622	InterPro		
UniProtKB	A2AE51	TRIM26		GO:0008270	GO_REF:0000002	IEA	InterPro:IPR001841	F	Tripartite motif-containing protein 26	A2AE51_HUMAN|TRIM26	protein	taxon:9606	20130622	InterPro		
UniProtKB	A2AEA2	HLA-C		GO:0002474	GO_REF:0000038	IEA	UniProtKB-KW:KW-0490	P	HLA class I histocompatibility antigen, Cw-14 alpha chain	A2AEA2_HUMAN|HLA-C	protein	taxon:9606	20130622	UniProtKB		
UniProtKB	A2AEA2	HLA-C		GO:0006955	GO_REF:0000002	IEA	InterPro:IPR001039|InterPro:IPR010579|InterPro:IPR011161	P	HLA class I histocompatibility antigen, Cw-14 alpha chain	A2AEA2_HUMAN|HLA-C	protein	taxon:9606	20130622	InterPro		
UniProtKB	A2AEA2	HLA-C		GO:0016021	GO_REF:0000038	IEA	UniProtKB-KW:KW-0812	C	HLA class I histocompatibility antigen, Cw-14 alpha chain	A2AEA2_HUMAN|HLA-C	protein	taxon:9606	20130622	UniProtKB		
UniProtKB	A2AEA2	HLA-C		GO:0042612	GO_REF:0000038	IEA	UniProtKB-KW:KW-0490	C	HLA class I histocompatibility antigen, Cw-14 alpha chain	A2AEA2_HUMAN|HLA-C	protein	taxon:9606	20130622	UniProtKB		
UniProtKB	A2AH61	ZNF488		GO:0005634	GO_REF:0000019	IEA	Ensembl:ENSMUSP00000132436	C	Zinc finger protein 488	A2AH61_HUMAN|ZNF488	protein	taxon:9606	20130622	ENSEMBL		
UniProtKB	A2AH61	ZNF488		GO:0014003	GO_REF:0000019	IEA	Ensembl:ENSMUSP00000132436	P	Zinc finger protein 488	A2AH61_HUMAN|ZNF488	protein	taxon:9606	20130622	ENSEMBL		
UniProtKB	A2AH61	ZNF488		GO:0045892	GO_REF:0000019	IEA	Ensembl:ENSMUSP00000132436	P	Zinc finger protein 488	A2AH61_HUMAN|ZNF488	protein	taxon:9606	20130622	ENSEMBL		
UniProtKB	A2AH61	ZNF488		GO:0048714	GO_REF:0000019	IEA	Ensembl:ENSMUSP00000132436	P	Zinc finger protein 488	A2AH61_HUMAN|ZNF488	protein	taxon:9606	20130622	ENSEMBL		
UniProtKB	A2AH62	ZNF488		GO:0005634	GO_REF:0000019	IEA	Ensembl:ENSMUSP00000132436	C	Zinc finger protein 488	A2AH62_HUMAN|ZNF488	protein	taxon:9606	20130622	ENSEMBL		
UniProtKB	A2AH62	ZNF488		GO:0014003	GO_REF:0000019	IEA	Ensembl:ENSMUSP00000132436	P	Zinc finger protein 488	A2AH62_HUMAN|ZNF488	protein	taxon:9606	20130622	ENSEMBL		
UniProtKB	A2AH62	ZNF488		GO:0045892	GO_REF:0000019	IEA	Ensembl:ENSMUSP00000132436	P	Zinc finger protein 488	A2AH62_HUMAN|ZNF488	protein	taxon:9606	20130622	ENSEMBL		
UniProtKB	A2AH62	ZNF488		GO:0048714	GO_REF:0000019	IEA	Ensembl:ENSMUSP00000132436	P	Zinc finger protein 488	A2AH62_HUMAN|ZNF488	protein	taxon:9606	20130622	ENSEMBL		
UniProtKB	A2AH63	ZNF488		GO:0005634	GO_REF:0000019	IEA	Ensembl:ENSMUSP00000132436	C	Zinc finger protein 488	A2AH63_HUMAN|ZNF488	protein	taxon:9606	20130622	ENSEMBL		
UniProtKB	A2AH63	ZNF488		GO:0014003	GO_REF:0000019	IEA	Ensembl:ENSMUSP00000132436	P	Zinc finger protein 488	A2AH63_HUMAN|ZNF488	protein	taxon:9606	20130622	ENSEMBL		
UniProtKB	A2AH63	ZNF488		GO:0045892	GO_REF:0000019	IEA	Ensembl:ENSMUSP00000132436	P	Zinc finger protein 488	A2AH63_HUMAN|ZNF488	protein	taxon:9606	20130622	ENSEMBL		
UniProtKB	A2AH63	ZNF488		GO:0048714	GO_REF:0000019	IEA	Ensembl:ENSMUSP00000132436	P	Zinc finger protein 488	A2AH63_HUMAN|ZNF488	protein	taxon:9606	20130622	ENSEMBL		
UniProtKB	A2AH64	ZNF488		GO:0005634	GO_REF:0000019	IEA	Ensembl:ENSMUSP00000132436	C	Zinc finger protein 488	A2AH64_HUMAN|ZNF488	protein	taxon:9606	20130622	ENSEMBL		
UniProtKB	A2AH64	ZNF488		GO:0014003	GO_REF:0000019	IEA	Ensembl:ENSMUSP00000132436	P	Zinc finger protein 488	A2AH64_HUMAN|ZNF488	protein	taxon:9606	20130622	ENSEMBL		
UniProtKB	A2AH64	ZNF488		GO:0045892	GO_REF:0000019	IEA	Ensembl:ENSMUSP00000132436	P	Zinc finger protein 488	A2AH64_HUMAN|ZNF488	protein	taxon:9606	20130622	ENSEMBL		
UniProtKB	A2AH64	ZNF488		GO:0048714	GO_REF:0000019	IEA	Ensembl:ENSMUSP00000132436	P	Zinc finger protein 488	A2AH64_HUMAN|ZNF488	protein	taxon:9606	20130622	ENSEMBL		
UniProtKB	A2AH65	ZNF488		GO:0005634	GO_REF:0000019	IEA	Ensembl:ENSMUSP00000132436	C	Zinc finger protein 488	A2AH65_HUMAN|ZNF488	protein	taxon:9606	20130622	ENSEMBL		
UniProtKB	A2AH65	ZNF488		GO:0014003	GO_REF:0000019	IEA	Ensembl:ENSMUSP00000132436	P	Zinc finger protein 488	A2AH65_HUMAN|ZNF488	protein	taxon:9606	20130622	ENSEMBL		
UniProtKB	A2AH65	ZNF488		GO:0045892	GO_REF:0000019	IEA	Ensembl:ENSMUSP00000132436	P	Zinc finger protein 488	A2AH65_HUMAN|ZNF488	protein	taxon:9606	20130622	ENSEMBL		
UniProtKB	A2AH65	ZNF488		GO:0048714	GO_REF:0000019	IEA	Ensembl:ENSMUSP00000132436	P	Zinc finger protein 488	A2AH65_HUMAN|ZNF488	protein	taxon:9606	20130622	ENSEMBL		
UniProtKB	A2AH66	ZNF488		GO:0005634	GO_REF:0000019	IEA	Ensembl:ENSMUSP00000132436	C	Zinc finger protein 488	A2AH66_HUMAN|ZNF488	protein	taxon:9606	20130622	ENSEMBL		
UniProtKB	A2AH66	ZNF488		GO:0014003	GO_REF:0000019	IEA	Ensembl:ENSMUSP00000132436	P	Zinc finger protein 488	A2AH66_HUMAN|ZNF488	protein	taxon:9606	20130622	ENSEMBL		
UniProtKB	A2AH66	ZNF488		GO:0045892	GO_REF:0000019	IEA	Ensembl:ENSMUSP00000132436	P	Zinc finger protein 488	A2AH66_HUMAN|ZNF488	protein	taxon:9606	20130622	ENSEMBL		
UniProtKB	A2AH66	ZNF488		GO:0048714	GO_REF:0000019	IEA	Ensembl:ENSMUSP00000132436	P	Zinc finger protein 488	A2AH66_HUMAN|ZNF488	protein	taxon:9606	20130622	ENSEMBL		
UniProtKB	A2AJT9	CXorf23		GO:0005739	GO_REF:0000039	IEA	UniProtKB-SubCell:SL-0173	C	Uncharacterized protein CXorf23	CX023_HUMAN|CXorf23	protein	taxon:9606	20130622	UniProtKB		
UniProtKB	A2ARK8	HLA-A		GO:0006955	GO_REF:0000002	IEA	InterPro:IPR001039|InterPro:IPR011161	P	HLA class I histocompatibility antigen, A-68 alpha chain	A2ARK8_HUMAN|HLA-A	protein	taxon:9606	20130622	InterPro		
UniProtKB	A2ARK8	HLA-A		GO:0019882	GO_REF:0000002	IEA	InterPro:IPR001039|InterPro:IPR011161	P	HLA class I histocompatibility antigen, A-68 alpha chain	A2ARK8_HUMAN|HLA-A	protein	taxon:9606	20130622	InterPro		
UniProtKB	A2ARK8	HLA-A		GO:0042612	GO_REF:0000002	IEA	InterPro:IPR001039	C	HLA class I histocompatibility antigen, A-68 alpha chain	A2ARK8_HUMAN|HLA-A	protein	taxon:9606	20130622	InterPro		
UniProtKB	A2ARM8	PPT2		GO:0006464	GO_REF:0000002	IEA	InterPro:IPR002472	P	Lysosomal thioesterase PPT2	A2ARM8_HUMAN|PPT2	protein	taxon:9606	20130622	InterPro		
UniProtKB	A2ARM8	PPT2		GO:0008474	GO_REF:0000002	IEA	InterPro:IPR002472	F	Lysosomal thioesterase PPT2	A2ARM8_HUMAN|PPT2	protein	taxon:9606	20130622	InterPro		
UniProtKB	A2AVK2	GRIN1		GO:0004970	GO_REF:0000002	IEA	InterPro:IPR001320|InterPro:IPR019594	F	Glutamate receptor ionotropic, NMDA 1	A2AVK2_HUMAN|GRIN1	protein	taxon:9606	20130622	InterPro		
UniProtKB	A2AVK2	GRIN1		GO:0005234	GO_REF:0000002	IEA	InterPro:IPR001320|InterPro:IPR001508|InterPro:IPR019594	F	Glutamate receptor ionotropic, NMDA 1	A2AVK2_HUMAN|GRIN1	protein	taxon:9606	20130622	InterPro		
UniProtKB	A2AVK2	GRIN1		GO:0005886	GO_REF:0000038	IEA	UniProtKB-KW:KW-1003	C	Glutamate receptor ionotropic, NMDA 1	A2AVK2_HUMAN|GRIN1	protein	taxon:9606	20130622	UniProtKB		
UniProtKB	A2AVK2	GRIN1		GO:0016021	GO_REF:0000038	IEA	UniProtKB-KW:KW-0812	C	Glutamate receptor ionotropic, NMDA 1	A2AVK2_HUMAN|GRIN1	protein	taxon:9606	20130622	UniProtKB		
UniProtKB	A2AVK2	GRIN1		GO:0030054	GO_REF:0000038	IEA	UniProtKB-KW:KW-0965	C	Glutamate receptor ionotropic, NMDA 1	A2AVK2_HUMAN|GRIN1	protein	taxon:9606	20130622	UniProtKB		
UniProtKB	A2AVK2	GRIN1		GO:0030288	GO_REF:0000002	IEA	InterPro:IPR001638	C	Glutamate receptor ionotropic, NMDA 1	A2AVK2_HUMAN|GRIN1	protein	taxon:9606	20130622	InterPro		
UniProtKB	A2AVK2	GRIN1		GO:0045211	GO_REF:0000038	IEA	UniProtKB-KW:KW-0628	C	Glutamate receptor ionotropic, NMDA 1	A2AVK2_HUMAN|GRIN1	protein	taxon:9606	20130622	UniProtKB		
UniProtKB	A2BDY9	HLA-A		GO:0006955	GO_REF:0000002	IEA	InterPro:IPR001039|InterPro:IPR011161	P	HLA class I histocompatibility antigen, A-68 alpha chain	A2BDY9_HUMAN|HLA-A	protein	taxon:9606	20130622	InterPro		
UniProtKB	A2BDY9	HLA-A		GO:0019882	GO_REF:0000002	IEA	InterPro:IPR001039|InterPro:IPR011161	P	HLA class I histocompatibility antigen, A-68 alpha chain	A2BDY9_HUMAN|HLA-A	protein	taxon:9606	20130622	InterPro		
UniProtKB	A2BDY9	HLA-A		GO:0042612	GO_REF:0000002	IEA	InterPro:IPR001039	C	HLA class I histocompatibility antigen, A-68 alpha chain	A2BDY9_HUMAN|HLA-A	protein	taxon:9606	20130622	InterPro		
UniProtKB	A2BDZ2	OR12D2		GO:0004930	GO_REF:0000002	IEA	InterPro:IPR000276	F	Olfactory receptor 12D2	A2BDZ2_HUMAN|OR12D2	protein	taxon:9606	20130622	InterPro		
UniProtKB	A2BDZ2	OR12D2		GO:0004984	GO_REF:0000002	IEA	InterPro:IPR000725	F	Olfactory receptor 12D2	A2BDZ2_HUMAN|OR12D2	protein	taxon:9606	20130622	InterPro		
UniProtKB	A2BDZ2	OR12D2		GO:0016021	GO_REF:0000002	IEA	InterPro:IPR000276|InterPro:IPR000725|InterPro:IPR017452	C	Olfactory receptor 12D2	A2BDZ2_HUMAN|OR12D2	protein	taxon:9606	20130622	InterPro		
UniProtKB	A2BEC5	TRIM40		GO:0005622	GO_REF:0000002	IEA	InterPro:IPR000315	C	Tripartite motif-containing protein 40	A2BEC5_HUMAN|TRIM40	protein	taxon:9606	20130622	InterPro		
UniProtKB	A2BEC5	TRIM40		GO:0008270	GO_REF:0000002	IEA	InterPro:IPR000315|InterPro:IPR001841	F	Tripartite motif-containing protein 40	A2BEC5_HUMAN|TRIM40	protein	taxon:9606	20130622	InterPro		
UniProtKB	A2BEC6	TRIM40		GO:0005622	GO_REF:0000002	IEA	InterPro:IPR000315	C	Tripartite motif-containing protein 40	A2BEC6_HUMAN|TRIM40	protein	taxon:9606	20130622	InterPro		
UniProtKB	A2BEC6	TRIM40		GO:0008270	GO_REF:0000002	IEA	InterPro:IPR000315|InterPro:IPR001841	F	Tripartite motif-containing protein 40	A2BEC6_HUMAN|TRIM40	protein	taxon:9606	20130622	InterPro		
UniProtKB	A2BED6	EHMT2		GO:0005634	GO_REF:0000038	IEA	UniProtKB-KW:KW-0539	C	Histone-lysine N-methyltransferase EHMT2	A2BED6_HUMAN|EHMT2	protein	taxon:9606	20130622	UniProtKB		
UniProtKB	A2BED6	EHMT2		GO:0005694	GO_REF:0000038	IEA	UniProtKB-KW:KW-0158	C	Histone-lysine N-methyltransferase EHMT2	A2BED6_HUMAN|EHMT2	protein	taxon:9606	20130622	UniProtKB		
UniProtKB	A2BED6	EHMT2		GO:0008270	GO_REF:0000002	IEA	InterPro:IPR003606|InterPro:IPR007728	F	Histone-lysine N-methyltransferase EHMT2	A2BED6_HUMAN|EHMT2	protein	taxon:9606	20130622	InterPro		
UniProtKB	A2BED6	EHMT2		GO:0018024	GO_REF:0000002	IEA	InterPro:IPR003606|InterPro:IPR007728	F	Histone-lysine N-methyltransferase EHMT2	A2BED6_HUMAN|EHMT2	protein	taxon:9606	20130622	InterPro		
UniProtKB	A2BED7	EHMT2		GO:0000122	GO_REF:0000019	IEA	Ensembl:ENSMUSP00000013931	P	Histone-lysine N-methyltransferase EHMT2	A2BED7_HUMAN|EHMT2	protein	taxon:9606	20130622	ENSEMBL		
UniProtKB	A2BED7	EHMT2		GO:0005634	GO_REF:0000019	IEA	Ensembl:ENSMUSP00000013931	C	Histone-lysine N-methyltransferase EHMT2	A2BED7_HUMAN|EHMT2	protein	taxon:9606	20130622	ENSEMBL		
UniProtKB	A2BED7	EHMT2		GO:0005694	GO_REF:0000038	IEA	UniProtKB-KW:KW-0158	C	Histone-lysine N-methyltransferase EHMT2	A2BED7_HUMAN|EHMT2	protein	taxon:9606	20130622	UniProtKB		
UniProtKB	A2BED7	EHMT2		GO:0006275	GO_REF:0000019	IEA	Ensembl:ENSMUSP00000013931	P	Histone-lysine N-methyltransferase EHMT2	A2BED7_HUMAN|EHMT2	protein	taxon:9606	20130622	ENSEMBL		
UniProtKB	A2BED7	EHMT2		GO:0007130	GO_REF:0000019	IEA	Ensembl:ENSMUSP00000013931	P	Histone-lysine N-methyltransferase EHMT2	A2BED7_HUMAN|EHMT2	protein	taxon:9606	20130622	ENSEMBL		
UniProtKB	A2BED7	EHMT2		GO:0007286	GO_REF:0000019	IEA	Ensembl:ENSMUSP00000013931	P	Histone-lysine N-methyltransferase EHMT2	A2BED7_HUMAN|EHMT2	protein	taxon:9606	20130622	ENSEMBL		
UniProtKB	A2BED7	EHMT2		GO:0008270	GO_REF:0000002	IEA	InterPro:IPR003606|InterPro:IPR007728	F	Histone-lysine N-methyltransferase EHMT2	A2BED7_HUMAN|EHMT2	protein	taxon:9606	20130622	InterPro		
UniProtKB	A2BED7	EHMT2		GO:0009566	GO_REF:0000019	IEA	Ensembl:ENSMUSP00000013931	P	Histone-lysine N-methyltransferase EHMT2	A2BED7_HUMAN|EHMT2	protein	taxon:9606	20130622	ENSEMBL		
UniProtKB	A2BED7	EHMT2		GO:0010424	GO_REF:0000019	IEA	Ensembl:ENSMUSP00000013931	P	Histone-lysine N-methyltransferase EHMT2	A2BED7_HUMAN|EHMT2	protein	taxon:9606	20130622	ENSEMBL		
UniProtKB	A2BED7	EHMT2		GO:0035265	GO_REF:0000019	IEA	Ensembl:ENSMUSP00000013931	P	Histone-lysine N-methyltransferase EHMT2	A2BED7_HUMAN|EHMT2	protein	taxon:9606	20130622	ENSEMBL		
UniProtKB	A2BED7	EHMT2		GO:0046974	GO_REF:0000019	IEA	Ensembl:ENSMUSP00000013931	F	Histone-lysine N-methyltransferase EHMT2	A2BED7_HUMAN|EHMT2	protein	taxon:9606	20130622	ENSEMBL		
UniProtKB	A2BED7	EHMT2		GO:0046976	GO_REF:0000019	IEA	Ensembl:ENSMUSP00000013931	F	Histone-lysine N-methyltransferase EHMT2	A2BED7_HUMAN|EHMT2	protein	taxon:9606	20130622	ENSEMBL		
UniProtKB	A2BEK4	RNF39		GO:0008270	GO_REF:0000002	IEA	InterPro:IPR001841	F	RING finger protein 39	A2BEK4_HUMAN|RNF39	protein	taxon:9606	20130622	InterPro		
UniProtKB	A2BEU2	HLA-DPB1		GO:0002504	GO_REF:0000038	IEA	UniProtKB-KW:KW-0491	P	HLA class II histocompatibility antigen, DP beta 1 chain	A2BEU2_HUMAN|HLA-DPB1	protein	taxon:9606	20130622	UniProtKB		
UniProtKB	A2BEU2	HLA-DPB1		GO:0006955	GO_REF:0000002	IEA	InterPro:IPR000353|InterPro:IPR014745	P	HLA class II histocompatibility antigen, DP beta 1 chain	A2BEU2_HUMAN|HLA-DPB1	protein	taxon:9606	20130622	InterPro		
UniProtKB	A2BEU2	HLA-DPB1		GO:0016021	GO_REF:0000038	IEA	UniProtKB-KW:KW-0812	C	HLA class II histocompatibility antigen, DP beta 1 chain	A2BEU2_HUMAN|HLA-DPB1	protein	taxon:9606	20130622	UniProtKB		
UniProtKB	A2BEU2	HLA-DPB1		GO:0042613	GO_REF:0000038	IEA	UniProtKB-KW:KW-0491	C	HLA class II histocompatibility antigen, DP beta 1 chain	A2BEU2_HUMAN|HLA-DPB1	protein	taxon:9606	20130622	UniProtKB		
UniProtKB	A2BEX1	MSH5		GO:0005524	GO_REF:0000002	IEA	InterPro:IPR007861	F	MutS protein homolog 5	A2BEX1_HUMAN|MSH5	protein	taxon:9606	20130622	InterPro		
UniProtKB	A2BEX1	MSH5		GO:0006298	GO_REF:0000002	IEA	InterPro:IPR007861	P	MutS protein homolog 5	A2BEX1_HUMAN|MSH5	protein	taxon:9606	20130622	InterPro		
UniProtKB	A2BEX1	MSH5		GO:0030983	GO_REF:0000002	IEA	InterPro:IPR007861	F	MutS protein homolog 5	A2BEX1_HUMAN|MSH5	protein	taxon:9606	20130622	InterPro		
UniProtKB	A2BEX2	MSH5		GO:0005524	GO_REF:0000002	IEA	InterPro:IPR000432|InterPro:IPR007696|InterPro:IPR007861	F	MutS protein homolog 5	A2BEX2_HUMAN|MSH5	protein	taxon:9606	20130622	InterPro		
UniProtKB	A2BEX2	MSH5		GO:0006298	GO_REF:0000002	IEA	InterPro:IPR000432|InterPro:IPR007696|InterPro:IPR007861	P	MutS protein homolog 5	A2BEX2_HUMAN|MSH5	protein	taxon:9606	20130622	InterPro		
UniProtKB	A2BEX2	MSH5		GO:0030983	GO_REF:0000002	IEA	InterPro:IPR000432|InterPro:IPR007696|InterPro:IPR007861	F	MutS protein homolog 5	A2BEX2_HUMAN|MSH5	protein	taxon:9606	20130622	InterPro		
UniProtKB	A2BEX3	MSH5		GO:0005524	GO_REF:0000002	IEA	InterPro:IPR000432|InterPro:IPR007696|InterPro:IPR007861	F	MutS protein homolog 5	A2BEX3_HUMAN|MSH5	protein	taxon:9606	20130622	InterPro		
UniProtKB	A2BEX3	MSH5		GO:0006298	GO_REF:0000002	IEA	InterPro:IPR000432|InterPro:IPR007696|InterPro:IPR007861	P	MutS protein homolog 5	A2BEX3_HUMAN|MSH5	protein	taxon:9606	20130622	InterPro		
UniProtKB	A2BEX3	MSH5		GO:0030983	GO_REF:0000002	IEA	InterPro:IPR000432|InterPro:IPR007696|InterPro:IPR007861	F	MutS protein homolog 5	A2BEX3_HUMAN|MSH5	protein	taxon:9606	20130622	InterPro		
UniProtKB	A2BEX4	MSH5-SAPCD1		GO:0005524	GO_REF:0000002	IEA	InterPro:IPR000432|InterPro:IPR007696|InterPro:IPR007861	F	Protein MSH5-SAPCD1	A2BEX4_HUMAN|MSH5-SAPCD1	protein	taxon:9606	20130622	InterPro		
UniProtKB	A2BEX4	MSH5-SAPCD1		GO:0006298	GO_REF:0000002	IEA	InterPro:IPR000432|InterPro:IPR007696|InterPro:IPR007861	P	Protein MSH5-SAPCD1	A2BEX4_HUMAN|MSH5-SAPCD1	protein	taxon:9606	20130622	InterPro		
UniProtKB	A2BEX4	MSH5-SAPCD1		GO:0030983	GO_REF:0000002	IEA	InterPro:IPR000432|InterPro:IPR007696|InterPro:IPR007861	F	Protein MSH5-SAPCD1	A2BEX4_HUMAN|MSH5-SAPCD1	protein	taxon:9606	20130622	InterPro		
UniProtKB	A2BF24	HLA-C		GO:0006955	GO_REF:0000002	IEA	InterPro:IPR001039|InterPro:IPR011161	P	HLA class I histocompatibility antigen, Cw-14 alpha chain	A2BF24_HUMAN|HLA-C	protein	taxon:9606	20130622	InterPro		
UniProtKB	A2BF24	HLA-C		GO:0019882	GO_REF:0000002	IEA	InterPro:IPR001039|InterPro:IPR011161	P	HLA class I histocompatibility antigen, Cw-14 alpha chain	A2BF24_HUMAN|HLA-C	protein	taxon:9606	20130622	InterPro		
UniProtKB	A2BF24	HLA-C		GO:0042612	GO_REF:0000002	IEA	InterPro:IPR001039	C	HLA class I histocompatibility antigen, Cw-14 alpha chain	A2BF24_HUMAN|HLA-C	protein	taxon:9606	20130622	InterPro		
UniProtKB	A2BF25	HLA-C		GO:0002474	GO_REF:0000038	IEA	UniProtKB-KW:KW-0490	P	HLA class I histocompatibility antigen, Cw-14 alpha chain	A2BF25_HUMAN|HLA-C	protein	taxon:9606	20130622	UniProtKB		
UniProtKB	A2BF25	HLA-C		GO:0006955	GO_REF:0000002	IEA	InterPro:IPR001039|InterPro:IPR010579|InterPro:IPR011161	P	HLA class I histocompatibility antigen, Cw-14 alpha chain	A2BF25_HUMAN|HLA-C	protein	taxon:9606	20130622	InterPro		
UniProtKB	A2BF25	HLA-C		GO:0016021	GO_REF:0000038	IEA	UniProtKB-KW:KW-0812	C	HLA class I histocompatibility antigen, Cw-14 alpha chain	A2BF25_HUMAN|HLA-C	protein	taxon:9606	20130622	UniProtKB		
UniProtKB	A2BF25	HLA-C		GO:0042612	GO_REF:0000038	IEA	UniProtKB-KW:KW-0490	C	HLA class I histocompatibility antigen, Cw-14 alpha chain	A2BF25_HUMAN|HLA-C	protein	taxon:9606	20130622	UniProtKB		
UniProtKB	A2BF26	HLA-C		GO:0006955	GO_REF:0000002	IEA	InterPro:IPR001039|InterPro:IPR011161	P	HLA class I histocompatibility antigen, Cw-7 alpha chain	A2BF26_HUMAN|HLA-C	protein	taxon:9606	20130622	InterPro		
UniProtKB	A2BF26	HLA-C		GO:0019882	GO_REF:0000002	IEA	InterPro:IPR001039|InterPro:IPR011161	P	HLA class I histocompatibility antigen, Cw-7 alpha chain	A2BF26_HUMAN|HLA-C	protein	taxon:9606	20130622	InterPro		
UniProtKB	A2BF26	HLA-C		GO:0042612	GO_REF:0000002	IEA	InterPro:IPR001039	C	HLA class I histocompatibility antigen, Cw-7 alpha chain	A2BF26_HUMAN|HLA-C	protein	taxon:9606	20130622	InterPro		
UniProtKB	A2BF34	OR10C1		GO:0004930	GO_REF:0000002	IEA	InterPro:IPR000276	F	Olfactory receptor 10C1	A2BF34_HUMAN|OR10C1	protein	taxon:9606	20130622	InterPro		
UniProtKB	A2BF34	OR10C1		GO:0004984	GO_REF:0000002	IEA	InterPro:IPR000725	F	Olfactory receptor 10C1	A2BF34_HUMAN|OR10C1	protein	taxon:9606	20130622	InterPro		
UniProtKB	A2BF34	OR10C1		GO:0016021	GO_REF:0000002	IEA	InterPro:IPR000276|InterPro:IPR000725|InterPro:IPR017452	C	Olfactory receptor 10C1	A2BF34_HUMAN|OR10C1	protein	taxon:9606	20130622	InterPro		
UniProtKB	A2BF36	HLA-DQB1		GO:0002504	GO_REF:0000038	IEA	UniProtKB-KW:KW-0491	P	HLA class II histocompatibility antigen, DQ beta 1 chain	A2BF36_HUMAN|HLA-DQB1	protein	taxon:9606	20130622	UniProtKB		
UniProtKB	A2BF36	HLA-DQB1		GO:0006955	GO_REF:0000002	IEA	InterPro:IPR000353|InterPro:IPR014745	P	HLA class II histocompatibility antigen, DQ beta 1 chain	A2BF36_HUMAN|HLA-DQB1	protein	taxon:9606	20130622	InterPro		
UniProtKB	A2BF36	HLA-DQB1		GO:0016021	GO_REF:0000038	IEA	UniProtKB-KW:KW-0812	C	HLA class II histocompatibility antigen, DQ beta 1 chain	A2BF36_HUMAN|HLA-DQB1	protein	taxon:9606	20130622	UniProtKB		
UniProtKB	A2BF36	HLA-DQB1		GO:0042613	GO_REF:0000038	IEA	UniProtKB-KW:KW-0491	C	HLA class II histocompatibility antigen, DQ beta 1 chain	A2BF36_HUMAN|HLA-DQB1	protein	taxon:9606	20130622	UniProtKB		
UniProtKB	A2BFH1	PPIAL4G		GO:0003755	GO_REF:0000003	IEA	EC:5.2.1.8	F	Peptidyl-prolyl cis-trans isomerase A-like 4G	PAL4G_HUMAN|PPIAL4G	protein	taxon:9606	20130622	UniProtKB		
UniProtKB	A2BFH1	PPIAL4G		GO:0005737	GO_REF:0000039	IEA	UniProtKB-SubCell:SL-0086	C	Peptidyl-prolyl cis-trans isomerase A-like 4G	PAL4G_HUMAN|PPIAL4G	protein	taxon:9606	20130622	UniProtKB		
UniProtKB	A2BFH1	PPIAL4G		GO:0006457	GO_REF:0000037	IEA	UniProtKB-KW:KW-0697	P	Peptidyl-prolyl cis-trans isomerase A-like 4G	PAL4G_HUMAN|PPIAL4G	protein	taxon:9606	20130622	UniProtKB		
UniProtKB	A2BHY7	CYP21A2		GO:0005506	GO_REF:0000002	IEA	InterPro:IPR001128|InterPro:IPR002401	F	Steroid 21-hydroxylase	A2BHY7_HUMAN|CYP21A2	protein	taxon:9606	20130622	InterPro		
UniProtKB	A2BHY7	CYP21A2		GO:0009055	GO_REF:0000002	IEA	InterPro:IPR001128	F	Steroid 21-hydroxylase	A2BHY7_HUMAN|CYP21A2	protein	taxon:9606	20130622	InterPro		
UniProtKB	A2BHY7	CYP21A2		GO:0016705	GO_REF:0000002	IEA	InterPro:IPR001128|InterPro:IPR002401|InterPro:IPR017972	F	Steroid 21-hydroxylase	A2BHY7_HUMAN|CYP21A2	protein	taxon:9606	20130622	InterPro		
UniProtKB	A2BHY7	CYP21A2		GO:0020037	GO_REF:0000002	IEA	InterPro:IPR001128|InterPro:IPR002401	F	Steroid 21-hydroxylase	A2BHY7_HUMAN|CYP21A2	protein	taxon:9606	20130622	InterPro		
UniProtKB	A2CJ06	DYTN		GO:0005509	GO_REF:0000002	IEA	InterPro:IPR011992	F	Dystrotelin	DYTN_HUMAN|DYTN	protein	taxon:9606	20130622	InterPro		
UniProtKB	A2CJ06	DYTN		GO:0005886	GO_REF:0000039	IEA	UniProtKB-SubCell:SL-0039	C	Dystrotelin	DYTN_HUMAN|DYTN	protein	taxon:9606	20130622	UniProtKB		
UniProtKB	A2CJ06	DYTN		GO:0008270	GO_REF:0000002	IEA	InterPro:IPR000433	F	Dystrotelin	DYTN_HUMAN|DYTN	protein	taxon:9606	20130622	InterPro		
UniProtKB	A2IBA6	LIPH		GO:0005576	GO_REF:0000038	IEA	UniProtKB-KW:KW-0964	C	Lipase member H	A2IBA6_HUMAN|LIPH	protein	taxon:9606	20130622	UniProtKB		
UniProtKB	A2IBA6	LIPH		GO:0006629	GO_REF:0000002	IEA	InterPro:IPR000734	P	Lipase member H	A2IBA6_HUMAN|LIPH	protein	taxon:9606	20130622	InterPro		
UniProtKB	A2IBA6	LIPH		GO:0016787	GO_REF:0000038	IEA	UniProtKB-KW:KW-0378	F	Lipase member H	A2IBA6_HUMAN|LIPH	protein	taxon:9606	20130622	UniProtKB		
UniProtKB	A2ID99	ARHGDIG		GO:0005094	GO_REF:0000002	IEA	InterPro:IPR000406	F	Rho GDP dissociation inhibitor (GDI) gamma	A2ID99_HUMAN|ARHGDIG|LA16c-314G4.1-004	protein	taxon:9606	20130622	InterPro		
UniProtKB	A2ID99	ARHGDIG		GO:0005737	GO_REF:0000002	IEA	InterPro:IPR000406	C	Rho GDP dissociation inhibitor (GDI) gamma	A2ID99_HUMAN|ARHGDIG|LA16c-314G4.1-004	protein	taxon:9606	20130622	InterPro		
UniProtKB	A2IDA3	MPG		GO:0003677	GO_REF:0000002	IEA	InterPro:IPR003180	F	N-methylpurine-DNA glycosylase	A2IDA3_HUMAN|MPG|Z69720.1-004	protein	taxon:9606	20130622	InterPro		
UniProtKB	A2IDA3	MPG		GO:0003905	GO_REF:0000019	IEA	Ensembl:ENSMUSP00000020528	F	N-methylpurine-DNA glycosylase	A2IDA3_HUMAN|MPG|Z69720.1-004	protein	taxon:9606	20130622	ENSEMBL		
UniProtKB	A2IDA3	MPG		GO:0006284	GO_REF:0000019	IEA	Ensembl:ENSMUSP00000020528	P	N-methylpurine-DNA glycosylase	A2IDA3_HUMAN|MPG|Z69720.1-004	protein	taxon:9606	20130622	ENSEMBL		
UniProtKB	A2IDB1	YWHAH		GO:0019904	GO_REF:0000002	IEA	InterPro:IPR000308	F	14-3-3 protein eta	A2IDB1_HUMAN|YWHAH	protein	taxon:9606	20130622	InterPro		
UniProtKB	A2IDB2	YWHAH		GO:0019904	GO_REF:0000002	IEA	InterPro:IPR000308	F	14-3-3 protein eta	A2IDB2_HUMAN|YWHAH	protein	taxon:9606	20130622	InterPro		
UniProtKB	A2IDC6	MRPL28		GO:0003735	GO_REF:0000002	IEA	InterPro:IPR026569	F	39S ribosomal protein L30, mitochondrial	A2IDC6_HUMAN|MRPL28	protein	taxon:9606	20130622	InterPro		
UniProtKB	A2IDC6	MRPL28		GO:0005739	GO_REF:0000019	IEA	Ensembl:ENSMUSP00000025014	C	39S ribosomal protein L30, mitochondrial	A2IDC6_HUMAN|MRPL28	protein	taxon:9606	20130622	ENSEMBL		
UniProtKB	A2IDC7	MRPL28		GO:0003735	GO_REF:0000002	IEA	InterPro:IPR026569	F	39S ribosomal protein L30, mitochondrial	A2IDC7_HUMAN|MRPL28	protein	taxon:9606	20130622	InterPro		
UniProtKB	A2IDC7	MRPL28		GO:0005739	GO_REF:0000019	IEA	Ensembl:ENSMUSP00000025014	C	39S ribosomal protein L30, mitochondrial	A2IDC7_HUMAN|MRPL28	protein	taxon:9606	20130622	ENSEMBL		
UniProtKB	A2IDC9	NME4		GO:0004550	GO_REF:0000002	IEA	InterPro:IPR001564	F	Nucleoside diphosphate kinase, mitochondrial	A2IDC9_HUMAN|NME4	protein	taxon:9606	20130622	InterPro		
UniProtKB	A2IDC9	NME4		GO:0005524	GO_REF:0000002	IEA	InterPro:IPR001564	F	Nucleoside diphosphate kinase, mitochondrial	A2IDC9_HUMAN|NME4	protein	taxon:9606	20130622	InterPro		
UniProtKB	A2IDC9	NME4		GO:0005739	GO_REF:0000019	IEA	Ensembl:ENSMUSP00000025007	C	Nucleoside diphosphate kinase, mitochondrial	A2IDC9_HUMAN|NME4	protein	taxon:9606	20130622	ENSEMBL		
UniProtKB	A2IDC9	NME4		GO:0006183	GO_REF:0000002	IEA	InterPro:IPR001564	P	Nucleoside diphosphate kinase, mitochondrial	A2IDC9_HUMAN|NME4	protein	taxon:9606	20130622	InterPro		
UniProtKB	A2IDC9	NME4		GO:0006228	GO_REF:0000002	IEA	InterPro:IPR001564	P	Nucleoside diphosphate kinase, mitochondrial	A2IDC9_HUMAN|NME4	protein	taxon:9606	20130622	InterPro		
UniProtKB	A2IDC9	NME4		GO:0006241	GO_REF:0000002	IEA	InterPro:IPR001564	P	Nucleoside diphosphate kinase, mitochondrial	A2IDC9_HUMAN|NME4	protein	taxon:9606	20130622	InterPro		
UniProtKB	A2IDD0	NME4		GO:0004550	GO_REF:0000003	IEA	EC:2.7.4.6	F	Nucleoside diphosphate kinase	A2IDD0_HUMAN|NME4|hCG_1985512	protein	taxon:9606	20130622	UniProtKB		
UniProtKB	A2IDD0	NME4		GO:0005524	GO_REF:0000038	IEA	UniProtKB-KW:KW-0067	F	Nucleoside diphosphate kinase	A2IDD0_HUMAN|NME4|hCG_1985512	protein	taxon:9606	20130622	UniProtKB		
UniProtKB	A2IDD0	NME4		GO:0005739	GO_REF:0000019	IEA	Ensembl:ENSMUSP00000025007	C	Nucleoside diphosphate kinase	A2IDD0_HUMAN|NME4|hCG_1985512	protein	taxon:9606	20130622	ENSEMBL		
UniProtKB	A2IDD0	NME4		GO:0006183	GO_REF:0000002	IEA	InterPro:IPR001564	P	Nucleoside diphosphate kinase	A2IDD0_HUMAN|NME4|hCG_1985512	protein	taxon:9606	20130622	InterPro		
UniProtKB	A2IDD0	NME4		GO:0006228	GO_REF:0000002	IEA	InterPro:IPR001564	P	Nucleoside diphosphate kinase	A2IDD0_HUMAN|NME4|hCG_1985512	protein	taxon:9606	20130622	InterPro		
UniProtKB	A2IDD0	NME4		GO:0006241	GO_REF:0000002	IEA	InterPro:IPR001564	P	Nucleoside diphosphate kinase	A2IDD0_HUMAN|NME4|hCG_1985512	protein	taxon:9606	20130622	InterPro		
UniProtKB	A2IDD5	CCDC78		GO:0003009	PMID:22818856	IMP		P	Coiled-coil domain-containing protein 78	CCD78_HUMAN|CCDC78|C16orf25|JFP10	protein	taxon:9606	20121017	UniProtKB		
UniProtKB	A2IDD5	CCDC78		GO:0005737	GO_REF:0000052	IDA		C	Coiled-coil domain-containing protein 78	CCD78_HUMAN|CCDC78|C16orf25|JFP10	protein	taxon:9606	20120912	HPA		
UniProtKB	A2IDD5	CCDC78		GO:0016529	PMID:22818856	IDA		C	Coiled-coil domain-containing protein 78	CCD78_HUMAN|CCDC78|C16orf25|JFP10	protein	taxon:9606	20121004	UniProtKB		
UniProtKB	A2IDD5	CCDC78		GO:0042383	PMID:22818856	IDA		C	Coiled-coil domain-containing protein 78	CCD78_HUMAN|CCDC78|C16orf25|JFP10	protein	taxon:9606	20121004	UniProtKB		
UniProtKB	A2IDD5	CCDC78		GO:0048471	PMID:22818856	IDA		C	Coiled-coil domain-containing protein 78	CCD78_HUMAN|CCDC78|C16orf25|JFP10	protein	taxon:9606	20121004	UniProtKB		
UniProtKB	A2PYH4	HFM1		GO:0003676	GO_REF:0000002	IEA	InterPro:IPR001650|InterPro:IPR011545	F	Probable ATP-dependent DNA helicase HFM1	HFM1_HUMAN|HFM1|SEC3D1	protein	taxon:9606	20130622	InterPro		
UniProtKB	A2PYH4	HFM1		GO:0005524	GO_REF:0000037	IEA	UniProtKB-KW:KW-0067	F	Probable ATP-dependent DNA helicase HFM1	HFM1_HUMAN|HFM1|SEC3D1	protein	taxon:9606	20130622	UniProtKB		
UniProtKB	A2PYH4	HFM1		GO:0008026	GO_REF:0000002	IEA	InterPro:IPR011545	F	Probable ATP-dependent DNA helicase HFM1	HFM1_HUMAN|HFM1|SEC3D1	protein	taxon:9606	20130622	InterPro		
UniProtKB	A2RRD2	SLC5A2		GO:0005215	GO_REF:0000002	IEA	InterPro:IPR001734|InterPro:IPR018212	F	SLC5A2 protein	A2RRD2_HUMAN|SLC5A2	protein	taxon:9606	20130622	InterPro		
UniProtKB	A2RRD2	SLC5A2		GO:0016021	GO_REF:0000038	IEA	UniProtKB-KW:KW-0812	C	SLC5A2 protein	A2RRD2_HUMAN|SLC5A2	protein	taxon:9606	20130622	UniProtKB		
UniProtKB	A2RRD2	SLC5A2		GO:0055085	GO_REF:0000002	IEA	InterPro:IPR001734	P	SLC5A2 protein	A2RRD2_HUMAN|SLC5A2	protein	taxon:9606	20130622	InterPro		
UniProtKB	A2RRD8	ZNF320		GO:0003677	GO_REF:0000037	IEA	UniProtKB-KW:KW-0238	F	Zinc finger protein 320	ZN320_HUMAN|ZNF320	protein	taxon:9606	20130622	UniProtKB		
UniProtKB	A2RRD8	ZNF320		GO:0005634	GO_REF:0000039	IEA	UniProtKB-SubCell:SL-0191	C	Zinc finger protein 320	ZN320_HUMAN|ZNF320	protein	taxon:9606	20130622	UniProtKB		
UniProtKB	A2RRD8	ZNF320		GO:0006351	GO_REF:0000037	IEA	UniProtKB-KW:KW-0804	P	Zinc finger protein 320	ZN320_HUMAN|ZNF320	protein	taxon:9606	20130622	UniProtKB		
UniProtKB	A2RRD8	ZNF320		GO:0006355	GO_REF:0000037	IEA	UniProtKB-KW:KW-0805	P	Zinc finger protein 320	ZN320_HUMAN|ZNF320	protein	taxon:9606	20130622	UniProtKB		
UniProtKB	A2RRD8	ZNF320		GO:0008270	GO_REF:0000002	IEA	InterPro:IPR007087	F	Zinc finger protein 320	ZN320_HUMAN|ZNF320	protein	taxon:9606	20130622	InterPro		
UniProtKB	A2RRF1	BPIL2		GO:0008289	GO_REF:0000002	IEA	InterPro:IPR001124|InterPro:IPR017943	F	BPI fold-containing family C protein	A2RRF1_HUMAN|BPIL2|BPIFC	protein	taxon:9606	20130622	InterPro		
UniProtKB	A2RRL7	TMEM213		GO:0016021	GO_REF:0000037	IEA	UniProtKB-KW:KW-0812	C	Transmembrane protein 213	TM213_HUMAN|TMEM213	protein	taxon:9606	20130622	UniProtKB		
UniProtKB	A2RRN2	CAPS2		GO:0005509	GO_REF:0000002	IEA	InterPro:IPR002048|InterPro:IPR011992	F	CAPS2 protein	A2RRN2_HUMAN|CAPS2	protein	taxon:9606	20130622	InterPro		
UniProtKB	A2RRP1	NBAS		GO:0005737	GO_REF:0000039	IEA	UniProtKB-SubCell:SL-0086	C	Neuroblastoma-amplified sequence	NBAS_HUMAN|NBAS|NAG	protein	taxon:9606	20130622	UniProtKB		
UniProtKB	A2RRQ4	LEPR		GO:0008203	GO_REF:0000019	IEA	Ensembl:ENSMUSP00000037385	P	Leptin receptor gene-related protein	A2RRQ4_HUMAN|LEPR	protein	taxon:9606	20130622	ENSEMBL		
UniProtKB	A2RRQ4	LEPR		GO:0051346	GO_REF:0000019	IEA	Ensembl:ENSMUSP00000037385	P	Leptin receptor gene-related protein	A2RRQ4_HUMAN|LEPR	protein	taxon:9606	20130622	ENSEMBL		
UniProtKB	A2RTX5	TARSL2		GO:0003674	GO_REF:0000015	ND		F	Probable threonine--tRNA ligase 2, cytoplasmic	SYTC2_HUMAN|TARSL2	protein	taxon:9606	20080509	UniProtKB		
UniProtKB	A2RTX5	TARSL2		GO:0004829	GO_REF:0000003	IEA	EC:6.1.1.3	F	Probable threonine--tRNA ligase 2, cytoplasmic	SYTC2_HUMAN|TARSL2	protein	taxon:9606	20130622	UniProtKB		
UniProtKB	A2RTX5	TARSL2		GO:0005524	GO_REF:0000037	IEA	UniProtKB-KW:KW-0067	F	Probable threonine--tRNA ligase 2, cytoplasmic	SYTC2_HUMAN|TARSL2	protein	taxon:9606	20130622	UniProtKB		
UniProtKB	A2RTX5	TARSL2		GO:0005575	GO_REF:0000015	ND		C	Probable threonine--tRNA ligase 2, cytoplasmic	SYTC2_HUMAN|TARSL2	protein	taxon:9606	20080509	UniProtKB		
UniProtKB	A2RTX5	TARSL2		GO:0005737	GO_REF:0000039	IEA	UniProtKB-SubCell:SL-0086	C	Probable threonine--tRNA ligase 2, cytoplasmic	SYTC2_HUMAN|TARSL2	protein	taxon:9606	20130622	UniProtKB		
UniProtKB	A2RTX5	TARSL2		GO:0006435	GO_REF:0000002	IEA	InterPro:IPR002320	P	Probable threonine--tRNA ligase 2, cytoplasmic	SYTC2_HUMAN|TARSL2	protein	taxon:9606	20130622	InterPro		
UniProtKB	A2RTX5	TARSL2		GO:0008150	GO_REF:0000015	ND		P	Probable threonine--tRNA ligase 2, cytoplasmic	SYTC2_HUMAN|TARSL2	protein	taxon:9606	20080509	UniProtKB		
UniProtKB	A2RTY8	NPAL2		GO:0015095	GO_REF:0000002	IEA	InterPro:IPR008521	F	NIPA-like protein 2	A2RTY8_HUMAN|NPAL2|NIPAL2	protein	taxon:9606	20130622	InterPro		
UniProtKB	A2RTY8	NPAL2		GO:0016020	GO_REF:0000002	IEA	InterPro:IPR008521	C	NIPA-like protein 2	A2RTY8_HUMAN|NPAL2|NIPAL2	protein	taxon:9606	20130622	InterPro		
UniProtKB	A2RU14	TMEM218		GO:0016021	GO_REF:0000037	IEA	UniProtKB-KW:KW-0812	C	Transmembrane protein 218	TM218_HUMAN|TMEM218	protein	taxon:9606	20130622	UniProtKB		
UniProtKB	A2RU30	TESPA1		GO:0005737	GO_REF:0000024	ISS	UniProtKB:Q3U132	C	Protein TESPA1	TESP1_HUMAN|TESPA1|KIAA0748|HSPC257	protein	taxon:9606	20120717	UniProtKB		
UniProtKB	A2RU30	TESPA1		GO:0008180	PMID:22561606	IDA		C	Protein TESPA1	TESP1_HUMAN|TESPA1|KIAA0748|HSPC257	protein	taxon:9606	20120717	UniProtKB		
UniProtKB	A2RU30	TESPA1		GO:0010387	GO_REF:0000024	ISS	UniProtKB:Q3U132	P	Protein TESPA1	TESP1_HUMAN|TESPA1|KIAA0748|HSPC257	protein	taxon:9606	20120717	UniProtKB		
UniProtKB	A2RU30	TESPA1		GO:0033089	GO_REF:0000024	ISS	UniProtKB:Q3U132	P	Protein TESPA1	TESP1_HUMAN|TESPA1|KIAA0748|HSPC257	protein	taxon:9606	20120717	UniProtKB		
UniProtKB	A2RU30	TESPA1		GO:0050862	GO_REF:0000024	ISS	UniProtKB:Q3U132	P	Protein TESPA1	TESP1_HUMAN|TESPA1|KIAA0748|HSPC257	protein	taxon:9606	20120717	UniProtKB		
UniProtKB	A2RU48	C12orf69		GO:0016021	GO_REF:0000037	IEA	UniProtKB-KW:KW-0812	C	Uncharacterized protein C12orf69	CL069_HUMAN|C12orf69	protein	taxon:9606	20130622	UniProtKB		
UniProtKB	A2RU49	AGPHD1		GO:0005737	GO_REF:0000039	IEA	UniProtKB-SubCell:SL-0086	C	Hydroxylysine kinase	AGPD1_HUMAN|AGPHD1	protein	taxon:9606	20130622	UniProtKB		
UniProtKB	A2RU49	AGPHD1		GO:0047992	GO_REF:0000003	IEA	EC:2.7.1.81	F	Hydroxylysine kinase	AGPD1_HUMAN|AGPHD1	protein	taxon:9606	20130622	UniProtKB		
UniProtKB	A2RU54	HMX2		GO:0003700	GO_REF:0000002	IEA	InterPro:IPR001356	F	Homeobox protein HMX2	HMX2_HUMAN|HMX2	protein	taxon:9606	20130622	InterPro		
UniProtKB	A2RU54	HMX2		GO:0005634	GO_REF:0000039	IEA	UniProtKB-SubCell:SL-0191	C	Homeobox protein HMX2	HMX2_HUMAN|HMX2	protein	taxon:9606	20130622	UniProtKB		
UniProtKB	A2RU54	HMX2		GO:0006351	GO_REF:0000037	IEA	UniProtKB-KW:KW-0804	P	Homeobox protein HMX2	HMX2_HUMAN|HMX2	protein	taxon:9606	20130622	UniProtKB		
UniProtKB	A2RU54	HMX2		GO:0007420	GO_REF:0000019	IEA	Ensembl:ENSMUSP00000058205	P	Homeobox protein HMX2	HMX2_HUMAN|HMX2	protein	taxon:9606	20130622	ENSEMBL		
UniProtKB	A2RU54	HMX2		GO:0008284	GO_REF:0000019	IEA	Ensembl:ENSMUSP00000058205	P	Homeobox protein HMX2	HMX2_HUMAN|HMX2	protein	taxon:9606	20130622	ENSEMBL		
UniProtKB	A2RU54	HMX2		GO:0030154	GO_REF:0000037	IEA	UniProtKB-KW:KW-0221	P	Homeobox protein HMX2	HMX2_HUMAN|HMX2	protein	taxon:9606	20130622	UniProtKB		
UniProtKB	A2RU54	HMX2		GO:0042472	GO_REF:0000019	IEA	Ensembl:ENSMUSP00000058205	P	Homeobox protein HMX2	HMX2_HUMAN|HMX2	protein	taxon:9606	20130622	ENSEMBL		
UniProtKB	A2RU54	HMX2		GO:0043565	GO_REF:0000002	IEA	InterPro:IPR001356|InterPro:IPR017970	F	Homeobox protein HMX2	HMX2_HUMAN|HMX2	protein	taxon:9606	20130622	InterPro		
UniProtKB	A2RU67	KIAA1467		GO:0016021	GO_REF:0000037	IEA	UniProtKB-KW:KW-0812	C	Uncharacterized protein KIAA1467	K1467_HUMAN|KIAA1467	protein	taxon:9606	20130622	UniProtKB		
UniProtKB	A2RUC4	TYW5		GO:0000049	PMID:20972222	IDA		F	tRNA wybutosine-synthesizing protein 5	TYW5_HUMAN|TYW5|C2orf60	protein	taxon:9606	20101217	UniProtKB		
UniProtKB	A2RUC4	TYW5		GO:0005506	PMID:20972222	IDA		F	tRNA wybutosine-synthesizing protein 5	TYW5_HUMAN|TYW5|C2orf60	protein	taxon:9606	20101217	UniProtKB		
UniProtKB	A2RUC4	TYW5		GO:0016702	GO_REF:0000037	IEA	UniProtKB-KW:KW-0223	F	tRNA wybutosine-synthesizing protein 5	TYW5_HUMAN|TYW5|C2orf60	protein	taxon:9606	20130622	UniProtKB		
UniProtKB	A2RUC4	TYW5		GO:0016706	PMID:20739293	IDA		F	tRNA wybutosine-synthesizing protein 5	TYW5_HUMAN|TYW5|C2orf60	protein	taxon:9606	20101217	UniProtKB		
UniProtKB	A2RUC4	TYW5		GO:0016706	PMID:20972222	IDA		F	tRNA wybutosine-synthesizing protein 5	TYW5_HUMAN|TYW5|C2orf60	protein	taxon:9606	20101217	UniProtKB		
UniProtKB	A2RUC4	TYW5		GO:0031591	PMID:20739293	IDA		P	tRNA wybutosine-synthesizing protein 5	TYW5_HUMAN|TYW5|C2orf60	protein	taxon:9606	20101217	UniProtKB		
UniProtKB	A2RUC4	TYW5		GO:0031591	PMID:20972222	IDA		P	tRNA wybutosine-synthesizing protein 5	TYW5_HUMAN|TYW5|C2orf60	protein	taxon:9606	20101217	UniProtKB		
UniProtKB	A2RUC4	TYW5		GO:0042803	PMID:20972222	IDA		F	tRNA wybutosine-synthesizing protein 5	TYW5_HUMAN|TYW5|C2orf60	protein	taxon:9606	20101217	UniProtKB		
UniProtKB	A2RUG3	XKRY2		GO:0016021	GO_REF:0000037	IEA	UniProtKB-KW:KW-0812	C	Testis-specific XK-related protein, Y-linked 2	XKRY2_HUMAN|XKRY2	protein	taxon:9606	20130622	UniProtKB		
UniProtKB	A2RUH7	MYBPHL		GO:0003674	GO_REF:0000015	ND		F	Myosin-binding protein H-like	MBPHL_HUMAN|MYBPHL	protein	taxon:9606	20090327	BHF-UCL		
UniProtKB	A2RUH7	MYBPHL		GO:0005575	GO_REF:0000015	ND		C	Myosin-binding protein H-like	MBPHL_HUMAN|MYBPHL	protein	taxon:9606	20090327	BHF-UCL		
UniProtKB	A2RUH7	MYBPHL		GO:0008150	GO_REF:0000015	ND		P	Myosin-binding protein H-like	MBPHL_HUMAN|MYBPHL	protein	taxon:9606	20090327	BHF-UCL		
UniProtKB	A2RUS2	DENND3		GO:0008333	GO_REF:0000024	ISS	UniProtKB:A2RT67	P	DENN domain-containing protein 3	DEND3_HUMAN|DENND3|KIAA0870	protein	taxon:9606	20121207	UniProtKB		
UniProtKB	A2RUS2	DENND3		GO:0017112	PMID:20937701	IDA		F	DENN domain-containing protein 3	DEND3_HUMAN|DENND3|KIAA0870	protein	taxon:9606	20121004	UniProtKB		
UniProtKB	A2RUS2	DENND3		GO:0044257	GO_REF:0000024	ISS	UniProtKB:A2RT67	P	DENN domain-containing protein 3	DEND3_HUMAN|DENND3|KIAA0870	protein	taxon:9606	20121024	UniProtKB		
UniProtKB	A2RUT3	TMEM89		GO:0016021	GO_REF:0000037	IEA	UniProtKB-KW:KW-0812	C	Transmembrane protein 89	TMM89_HUMAN|TMEM89	protein	taxon:9606	20130622	UniProtKB		
UniProtKB	A2RUU4	CLPSL1		GO:0005576	GO_REF:0000039	IEA	UniProtKB-SubCell:SL-0243	C	Colipase-like protein 1	COLL1_HUMAN|CLPSL1|C6orf127	protein	taxon:9606	20130622	UniProtKB		
UniProtKB	A2RUU4	CLPSL1		GO:0007586	GO_REF:0000002	IEA	InterPro:IPR001981	P	Colipase-like protein 1	COLL1_HUMAN|CLPSL1|C6orf127	protein	taxon:9606	20130622	InterPro		
UniProtKB	A2RUU4	CLPSL1		GO:0008047	GO_REF:0000002	IEA	InterPro:IPR001981	F	Colipase-like protein 1	COLL1_HUMAN|CLPSL1|C6orf127	protein	taxon:9606	20130622	InterPro		
UniProtKB	A2RUU4	CLPSL1		GO:0016042	GO_REF:0000002	IEA	InterPro:IPR001981	P	Colipase-like protein 1	COLL1_HUMAN|CLPSL1|C6orf127	protein	taxon:9606	20130622	InterPro		
UniProtKB	A2SY06	MARK3		GO:0016301	GO_REF:0000038	IEA	UniProtKB-KW:KW-0418	F	MAP/microtubule affinity-regulating kinase 3	A2SY06_HUMAN|MARK3	protein	taxon:9606	20130622	UniProtKB		
UniProtKB	A2T926	TMPO		GO:0003677	GO_REF:0000002	IEA	InterPro:IPR013146	F	Thymopoietin zeta isoform	A2T926_HUMAN|TMPO	protein	taxon:9606	20130622	InterPro		
UniProtKB	A2TJX0	KLF5		GO:0001525	GO_REF:0000019	IEA	Ensembl:ENSMUSP00000005279	P	Kruppel-like factor 5 (Intestinal), isoform CRA_b	A2TJX0_HUMAN|KLF5|hCG_32789	protein	taxon:9606	20130622	ENSEMBL		
UniProtKB	A2TJX0	KLF5		GO:0003677	GO_REF:0000019	IEA	Ensembl:ENSMUSP00000005279	F	Kruppel-like factor 5 (Intestinal), isoform CRA_b	A2TJX0_HUMAN|KLF5|hCG_32789	protein	taxon:9606	20130622	ENSEMBL		
UniProtKB	A2TJX0	KLF5		GO:0003700	GO_REF:0000019	IEA	Ensembl:ENSMUSP00000005279	F	Kruppel-like factor 5 (Intestinal), isoform CRA_b	A2TJX0_HUMAN|KLF5|hCG_32789	protein	taxon:9606	20130622	ENSEMBL		
UniProtKB	A2TJX0	KLF5		GO:0005634	GO_REF:0000052	IDA		C	Kruppel-like factor 5 (Intestinal), isoform CRA_b	A2TJX0_HUMAN|KLF5|hCG_32789	protein	taxon:9606	20110516	HPA		
UniProtKB	A2TJX0	KLF5		GO:0005794	GO_REF:0000052	IDA		C	Kruppel-like factor 5 (Intestinal), isoform CRA_b	A2TJX0_HUMAN|KLF5|hCG_32789	protein	taxon:9606	20110516	HPA		
UniProtKB	A2TJX0	KLF5		GO:0008270	GO_REF:0000002	IEA	InterPro:IPR007087	F	Kruppel-like factor 5 (Intestinal), isoform CRA_b	A2TJX0_HUMAN|KLF5|hCG_32789	protein	taxon:9606	20130622	InterPro		
UniProtKB	A2TJX0	KLF5		GO:0030033	GO_REF:0000019	IEA	Ensembl:ENSMUSP00000005279	P	Kruppel-like factor 5 (Intestinal), isoform CRA_b	A2TJX0_HUMAN|KLF5|hCG_32789	protein	taxon:9606	20130622	ENSEMBL		
UniProtKB	A2TJX0	KLF5		GO:0043231	GO_REF:0000052	IDA		C	Kruppel-like factor 5 (Intestinal), isoform CRA_b	A2TJX0_HUMAN|KLF5|hCG_32789	protein	taxon:9606	20110516	HPA		
UniProtKB	A2TJX0	KLF5		GO:0045893	GO_REF:0000019	IEA	Ensembl:ENSMUSP00000005279	P	Kruppel-like factor 5 (Intestinal), isoform CRA_b	A2TJX0_HUMAN|KLF5|hCG_32789	protein	taxon:9606	20130622	ENSEMBL		
UniProtKB	A2TJX0	KLF5	NOT	GO:0005730	GO_REF:0000052	IDA		C	Kruppel-like factor 5 (Intestinal), isoform CRA_b	A2TJX0_HUMAN|KLF5|hCG_32789	protein	taxon:9606	20110516	HPA		
UniProtKB	A2VCK2	DCDC2B		GO:0035556	GO_REF:0000002	IEA	InterPro:IPR003533	P	Doublecortin domain-containing protein 2B	DCD2B_HUMAN|DCDC2B	protein	taxon:9606	20130622	InterPro		
UniProtKB	A2VCS9	MAP9		GO:0000910	GO_REF:0000002	IEA	InterPro:IPR026106	P	MAP9 protein	A2VCS9_HUMAN|MAP9	protein	taxon:9606	20130622	InterPro		
UniProtKB	A2VCS9	MAP9		GO:0005634	GO_REF:0000052	IDA		C	MAP9 protein	A2VCS9_HUMAN|MAP9	protein	taxon:9606	20110516	HPA		
UniProtKB	A2VCS9	MAP9		GO:0005737	GO_REF:0000052	IDA		C	MAP9 protein	A2VCS9_HUMAN|MAP9	protein	taxon:9606	20110516	HPA		
UniProtKB	A2VCS9	MAP9		GO:0005794	GO_REF:0000052	IDA		C	MAP9 protein	A2VCS9_HUMAN|MAP9	protein	taxon:9606	20110516	HPA		
UniProtKB	A2VCS9	MAP9		GO:0007088	GO_REF:0000002	IEA	InterPro:IPR026106	P	MAP9 protein	A2VCS9_HUMAN|MAP9	protein	taxon:9606	20130622	InterPro		
UniProtKB	A2VCS9	MAP9		GO:0051225	GO_REF:0000002	IEA	InterPro:IPR026106	P	MAP9 protein	A2VCS9_HUMAN|MAP9	protein	taxon:9606	20130622	InterPro		
UniProtKB	A2VCS9	MAP9	NOT	GO:0005730	GO_REF:0000052	IDA		C	MAP9 protein	A2VCS9_HUMAN|MAP9	protein	taxon:9606	20110516	HPA		
UniProtKB	A2VDF0	FUOM		GO:0006004	GO_REF:0000024	ISS	UniProtKB:Q8R2K1	P	Fucose mutarotase	FUCM_HUMAN|FUOM|C10orf125	protein	taxon:9606	20110427	UniProtKB		
UniProtKB	A2VDF0	FUOM		GO:0016857	GO_REF:0000024	ISS	UniProtKB:Q8R2K1	F	Fucose mutarotase	FUCM_HUMAN|FUOM|C10orf125	protein	taxon:9606	20110427	UniProtKB		
UniProtKB	A2VDF0	FUOM		GO:0042806	GO_REF:0000024	ISS	UniProtKB:Q8R2K1	F	Fucose mutarotase	FUCM_HUMAN|FUOM|C10orf125	protein	taxon:9606	20110427	UniProtKB		
UniProtKB	A2VDJ0	KIAA0922		GO:0016021	GO_REF:0000037	IEA	UniProtKB-KW:KW-0812	C	Transmembrane protein 131-like	T131L_HUMAN|KIAA0922|TMEM131L	protein	taxon:9606	20130622	UniProtKB		
UniProtKB	A2VEC9	SSPO		GO:0005615	PMID:22261194	TAS		C	SCO-spondin	SSPO_HUMAN|SSPO|KIAA2036	protein	taxon:9606	20120228	BHF-UCL	part_of(UBERON:0002084)	
UniProtKB	A2VEC9	SSPO		GO:0007155	GO_REF:0000037	IEA	UniProtKB-KW:KW-0130	P	SCO-spondin	SSPO_HUMAN|SSPO|KIAA2036	protein	taxon:9606	20130622	UniProtKB		
UniProtKB	A2VEC9	SSPO		GO:0030414	GO_REF:0000002	IEA	InterPro:IPR008037	F	SCO-spondin	SSPO_HUMAN|SSPO|KIAA2036	protein	taxon:9606	20130622	InterPro		
UniProtKB	A3EY21	SCN5A		GO:0003231	GO_REF:0000019	IEA	Ensembl:ENSMUSP00000112838	P	Sodium channel protein type 5 subunit alpha	A3EY21_HUMAN|SCN5A	protein	taxon:9606	20130622	ENSEMBL		
UniProtKB	A3EY21	SCN5A		GO:0009986	GO_REF:0000019	IEA	Ensembl:ENSMUSP00000112838	C	Sodium channel protein type 5 subunit alpha	A3EY21_HUMAN|SCN5A	protein	taxon:9606	20130622	ENSEMBL		
UniProtKB	A3EY21	SCN5A		GO:0014070	GO_REF:0000019	IEA	Ensembl:ENSMUSP00000112838	P	Sodium channel protein type 5 subunit alpha	A3EY21_HUMAN|SCN5A	protein	taxon:9606	20130622	ENSEMBL		
UniProtKB	A3EY21	SCN5A		GO:0014704	GO_REF:0000019	IEA	Ensembl:ENSMUSP00000112838	C	Sodium channel protein type 5 subunit alpha	A3EY21_HUMAN|SCN5A	protein	taxon:9606	20130622	ENSEMBL		
UniProtKB	A3EY21	SCN5A		GO:0030315	GO_REF:0000019	IEA	Ensembl:ENSMUSP00000112838	C	Sodium channel protein type 5 subunit alpha	A3EY21_HUMAN|SCN5A	protein	taxon:9606	20130622	ENSEMBL		
UniProtKB	A3EY21	SCN5A		GO:0034706	GO_REF:0000019	IEA	Ensembl:ENSMUSP00000112838	C	Sodium channel protein type 5 subunit alpha	A3EY21_HUMAN|SCN5A	protein	taxon:9606	20130622	ENSEMBL		
UniProtKB	A3EY21	SCN5A		GO:0086004	GO_REF:0000019	IEA	Ensembl:ENSMUSP00000112838	P	Sodium channel protein type 5 subunit alpha	A3EY21_HUMAN|SCN5A	protein	taxon:9606	20130622	ENSEMBL		
UniProtKB	A3EY21	SCN5A		GO:0086063	GO_REF:0000019	IEA	Ensembl:ENSMUSP00000112838	F	Sodium channel protein type 5 subunit alpha	A3EY21_HUMAN|SCN5A	protein	taxon:9606	20130622	ENSEMBL		
UniProtKB	A3EY21	SCN5A		GO:0086091	GO_REF:0000019	IEA	Ensembl:ENSMUSP00000112838	P	Sodium channel protein type 5 subunit alpha	A3EY21_HUMAN|SCN5A	protein	taxon:9606	20130622	ENSEMBL		
UniProtKB	A3KFJ0	AURKA		GO:0004674	GO_REF:0000002	IEA	InterPro:IPR008271	F	Aurora kinase A	A3KFJ0_HUMAN|AURKA	protein	taxon:9606	20130622	InterPro		
UniProtKB	A3KFJ0	AURKA		GO:0005524	GO_REF:0000002	IEA	InterPro:IPR000719|InterPro:IPR017441	F	Aurora kinase A	A3KFJ0_HUMAN|AURKA	protein	taxon:9606	20130622	InterPro		
UniProtKB	A3KFJ1	AURKA		GO:0000278	GO_REF:0000019	IEA	Ensembl:ENSMUSP00000028997	P	Aurora kinase A	A3KFJ1_HUMAN|AURKA	protein	taxon:9606	20130622	ENSEMBL		
UniProtKB	A3KFJ1	AURKA		GO:0004672	GO_REF:0000002	IEA	InterPro:IPR000719	F	Aurora kinase A	A3KFJ1_HUMAN|AURKA	protein	taxon:9606	20130622	InterPro		
UniProtKB	A3KFJ1	AURKA		GO:0005524	GO_REF:0000002	IEA	InterPro:IPR000719|InterPro:IPR017441	F	Aurora kinase A	A3KFJ1_HUMAN|AURKA	protein	taxon:9606	20130622	InterPro		
UniProtKB	A3KFJ1	AURKA		GO:0031625	GO_REF:0000019	IEA	Ensembl:ENSMUSP00000028997	F	Aurora kinase A	A3KFJ1_HUMAN|AURKA	protein	taxon:9606	20130622	ENSEMBL		
UniProtKB	A3KFJ2	AURKA		GO:0000278	GO_REF:0000019	IEA	Ensembl:ENSMUSP00000028997	P	Aurora kinase A	A3KFJ2_HUMAN|AURKA	protein	taxon:9606	20130622	ENSEMBL		
UniProtKB	A3KFJ2	AURKA		GO:0031625	GO_REF:0000019	IEA	Ensembl:ENSMUSP00000028997	F	Aurora kinase A	A3KFJ2_HUMAN|AURKA	protein	taxon:9606	20130622	ENSEMBL		
UniProtKB	A3KFK1	YY1AP1		GO:0005634	GO_REF:0000052	IDA		C	YY1-associated protein 1	A3KFK1_HUMAN|YY1AP1	protein	taxon:9606	20111111	HPA		
UniProtKB	A3KFK1	YY1AP1	NOT	GO:0005730	GO_REF:0000052	IDA		C	YY1-associated protein 1	A3KFK1_HUMAN|YY1AP1	protein	taxon:9606	20111111	HPA		
UniProtKB	A3KFK2	YY1AP1		GO:0005634	GO_REF:0000052	IDA		C	YY1-associated protein 1	A3KFK2_HUMAN|YY1AP1	protein	taxon:9606	20111111	HPA		
UniProtKB	A3KFK2	YY1AP1	NOT	GO:0005730	GO_REF:0000052	IDA		C	YY1-associated protein 1	A3KFK2_HUMAN|YY1AP1	protein	taxon:9606	20111111	HPA		
UniProtKB	A3KFL1	EXOSC2		GO:0000178	GO_REF:0000002	IEA	InterPro:IPR026699	C	Exosome complex component RRP4	A3KFL1_HUMAN|EXOSC2	protein	taxon:9606	20130622	InterPro		
UniProtKB	A3KFL1	EXOSC2		GO:0003723	GO_REF:0000002	IEA	InterPro:IPR026699	F	Exosome complex component RRP4	A3KFL1_HUMAN|EXOSC2	protein	taxon:9606	20130622	InterPro		
UniProtKB	A3KFL2	EXOSC2		GO:0000178	GO_REF:0000002	IEA	InterPro:IPR026699	C	Exosome complex component RRP4	A3KFL2_HUMAN|EXOSC2	protein	taxon:9606	20130622	InterPro		
UniProtKB	A3KFL2	EXOSC2		GO:0003723	GO_REF:0000002	IEA	InterPro:IPR026699	F	Exosome complex component RRP4	A3KFL2_HUMAN|EXOSC2	protein	taxon:9606	20130622	InterPro		
UniProtKB	A3KFL4	EXOSC2		GO:0000178	GO_REF:0000002	IEA	InterPro:IPR026699	C	Exosome complex component RRP4	A3KFL4_HUMAN|EXOSC2|hCG_2024976	protein	taxon:9606	20130622	InterPro		
UniProtKB	A3KFL4	EXOSC2		GO:0003723	GO_REF:0000002	IEA	InterPro:IPR026699	F	Exosome complex component RRP4	A3KFL4_HUMAN|EXOSC2|hCG_2024976	protein	taxon:9606	20130622	InterPro		
UniProtKB	A3KFL5	EXOSC2		GO:0000178	GO_REF:0000002	IEA	InterPro:IPR026699	C	Exosome complex component RRP4	A3KFL5_HUMAN|EXOSC2	protein	taxon:9606	20130622	InterPro		
UniProtKB	A3KFL5	EXOSC2		GO:0003723	GO_REF:0000002	IEA	InterPro:IPR026699	F	Exosome complex component RRP4	A3KFL5_HUMAN|EXOSC2	protein	taxon:9606	20130622	InterPro		
UniProtKB	A3KFT3	OR2M5		GO:0004930	GO_REF:0000037	IEA	UniProtKB-KW:KW-0297	F	Olfactory receptor 2M5	OR2M5_HUMAN|OR2M5|OR2M5P	protein	taxon:9606	20130622	UniProtKB		
UniProtKB	A3KFT3	OR2M5		GO:0004984	GO_REF:0000002	IEA	InterPro:IPR000725	F	Olfactory receptor 2M5	OR2M5_HUMAN|OR2M5|OR2M5P	protein	taxon:9606	20130622	InterPro		
UniProtKB	A3KFT3	OR2M5		GO:0005886	Reactome:REACT_15515	TAS		C	Olfactory receptor 2M5	OR2M5_HUMAN|OR2M5|OR2M5P	protein	taxon:9606	20130516	Reactome		
UniProtKB	A3KFT3	OR2M5		GO:0016021	GO_REF:0000037	IEA	UniProtKB-KW:KW-0812	C	Olfactory receptor 2M5	OR2M5_HUMAN|OR2M5|OR2M5P	protein	taxon:9606	20130622	UniProtKB		
UniProtKB	A3KGM4	MSH5		GO:0005524	GO_REF:0000002	IEA	InterPro:IPR000432|InterPro:IPR007696|InterPro:IPR007861	F	MutS protein homolog 5	A3KGM4_HUMAN|MSH5	protein	taxon:9606	20130622	InterPro		
UniProtKB	A3KGM4	MSH5		GO:0006298	GO_REF:0000002	IEA	InterPro:IPR000432|InterPro:IPR007696|InterPro:IPR007861	P	MutS protein homolog 5	A3KGM4_HUMAN|MSH5	protein	taxon:9606	20130622	InterPro		
UniProtKB	A3KGM4	MSH5		GO:0030983	GO_REF:0000002	IEA	InterPro:IPR000432|InterPro:IPR007696|InterPro:IPR007861	F	MutS protein homolog 5	A3KGM4_HUMAN|MSH5	protein	taxon:9606	20130622	InterPro		
UniProtKB	A3KGM5	MSH5		GO:0005524	GO_REF:0000002	IEA	InterPro:IPR000432|InterPro:IPR007696|InterPro:IPR007861	F	MutS protein homolog 5	A3KGM5_HUMAN|MSH5	protein	taxon:9606	20130622	InterPro		
UniProtKB	A3KGM5	MSH5		GO:0006298	GO_REF:0000002	IEA	InterPro:IPR000432|InterPro:IPR007696|InterPro:IPR007861	P	MutS protein homolog 5	A3KGM5_HUMAN|MSH5	protein	taxon:9606	20130622	InterPro		
UniProtKB	A3KGM5	MSH5		GO:0030983	GO_REF:0000002	IEA	InterPro:IPR000432|InterPro:IPR007696|InterPro:IPR007861	F	MutS protein homolog 5	A3KGM5_HUMAN|MSH5	protein	taxon:9606	20130622	InterPro		
UniProtKB	A3KGM6	MSH5		GO:0005524	GO_REF:0000002	IEA	InterPro:IPR000432|InterPro:IPR007696|InterPro:IPR007861	F	MutS protein homolog 5	A3KGM6_HUMAN|MSH5	protein	taxon:9606	20130622	InterPro		
UniProtKB	A3KGM6	MSH5		GO:0006298	GO_REF:0000002	IEA	InterPro:IPR000432|InterPro:IPR007696|InterPro:IPR007861	P	MutS protein homolog 5	A3KGM6_HUMAN|MSH5	protein	taxon:9606	20130622	InterPro		
UniProtKB	A3KGM6	MSH5		GO:0030983	GO_REF:0000002	IEA	InterPro:IPR000432|InterPro:IPR007696|InterPro:IPR007861	F	MutS protein homolog 5	A3KGM6_HUMAN|MSH5	protein	taxon:9606	20130622	InterPro		
UniProtKB	A3KGM9	MSH5		GO:0005524	GO_REF:0000002	IEA	InterPro:IPR000432|InterPro:IPR007696|InterPro:IPR007861	F	MutS protein homolog 5	A3KGM9_HUMAN|MSH5	protein	taxon:9606	20130622	InterPro		
UniProtKB	A3KGM9	MSH5		GO:0006298	GO_REF:0000002	IEA	InterPro:IPR000432|InterPro:IPR007696|InterPro:IPR007861	P	MutS protein homolog 5	A3KGM9_HUMAN|MSH5	protein	taxon:9606	20130622	InterPro		
UniProtKB	A3KGM9	MSH5		GO:0030983	GO_REF:0000002	IEA	InterPro:IPR000432|InterPro:IPR007696|InterPro:IPR007861	F	MutS protein homolog 5	A3KGM9_HUMAN|MSH5	protein	taxon:9606	20130622	InterPro		
UniProtKB	A3KGN0	MSH5		GO:0005524	GO_REF:0000002	IEA	InterPro:IPR007696|InterPro:IPR007861	F	MutS protein homolog 5	A3KGN0_HUMAN|MSH5	protein	taxon:9606	20130622	InterPro		
UniProtKB	A3KGN0	MSH5		GO:0006298	GO_REF:0000002	IEA	InterPro:IPR007696|InterPro:IPR007861	P	MutS protein homolog 5	A3KGN0_HUMAN|MSH5	protein	taxon:9606	20130622	InterPro		
UniProtKB	A3KGN0	MSH5		GO:0030983	GO_REF:0000002	IEA	InterPro:IPR007696|InterPro:IPR007861	F	MutS protein homolog 5	A3KGN0_HUMAN|MSH5	protein	taxon:9606	20130622	InterPro		
UniProtKB	A3KGN1	MSH5		GO:0005524	GO_REF:0000002	IEA	InterPro:IPR000432	F	MutS protein homolog 5	A3KGN1_HUMAN|MSH5	protein	taxon:9606	20130622	InterPro		
UniProtKB	A3KGN1	MSH5		GO:0006298	GO_REF:0000002	IEA	InterPro:IPR000432	P	MutS protein homolog 5	A3KGN1_HUMAN|MSH5	protein	taxon:9606	20130622	InterPro		
UniProtKB	A3KGN1	MSH5		GO:0030983	GO_REF:0000002	IEA	InterPro:IPR000432	F	MutS protein homolog 5	A3KGN1_HUMAN|MSH5	protein	taxon:9606	20130622	InterPro		
UniProtKB	A3KGN2	MSH5		GO:0005524	GO_REF:0000002	IEA	InterPro:IPR000432	F	MutS protein homolog 5	A3KGN2_HUMAN|MSH5	protein	taxon:9606	20130622	InterPro		
UniProtKB	A3KGN2	MSH5		GO:0006298	GO_REF:0000002	IEA	InterPro:IPR000432	P	MutS protein homolog 5	A3KGN2_HUMAN|MSH5	protein	taxon:9606	20130622	InterPro		
UniProtKB	A3KGN2	MSH5		GO:0030983	GO_REF:0000002	IEA	InterPro:IPR000432	F	MutS protein homolog 5	A3KGN2_HUMAN|MSH5	protein	taxon:9606	20130622	InterPro		
UniProtKB	A3KGN5	DDAH2		GO:0005737	GO_REF:0000002	IEA	InterPro:IPR003198	C	N(G),N(G)-dimethylarginine dimethylaminohydrolase 2	A3KGN5_HUMAN|DDAH2	protein	taxon:9606	20130622	InterPro		
UniProtKB	A3KGN5	DDAH2		GO:0006525	GO_REF:0000019	IEA	Ensembl:ENSRNOP00000001118	P	N(G),N(G)-dimethylarginine dimethylaminohydrolase 2	A3KGN5_HUMAN|DDAH2	protein	taxon:9606	20130622	ENSEMBL		
UniProtKB	A3KGN5	DDAH2		GO:0016597	GO_REF:0000019	IEA	Ensembl:ENSRNOP00000001118	F	N(G),N(G)-dimethylarginine dimethylaminohydrolase 2	A3KGN5_HUMAN|DDAH2	protein	taxon:9606	20130622	ENSEMBL		
UniProtKB	A3KGN5	DDAH2		GO:0016813	GO_REF:0000002	IEA	InterPro:IPR003198	F	N(G),N(G)-dimethylarginine dimethylaminohydrolase 2	A3KGN5_HUMAN|DDAH2	protein	taxon:9606	20130622	InterPro		
UniProtKB	A3KMH1	VWA8		GO:0005524	GO_REF:0000037	IEA	UniProtKB-KW:KW-0067	F	von Willebrand factor A domain-containing protein 8	VWA8_HUMAN|VWA8|KIAA0564	protein	taxon:9606	20130622	UniProtKB		
UniProtKB	A3KMH1	VWA8		GO:0005576	GO_REF:0000039	IEA	UniProtKB-SubCell:SL-0243	C	von Willebrand factor A domain-containing protein 8	VWA8_HUMAN|VWA8|KIAA0564	protein	taxon:9606	20130622	UniProtKB		
UniProtKB	A3KMH1	VWA8		GO:0005739	GO_REF:0000019	IEA	Ensembl:ENSMUSP00000048925	C	von Willebrand factor A domain-containing protein 8	VWA8_HUMAN|VWA8|KIAA0564	protein	taxon:9606	20130622	ENSEMBL		
UniProtKB	A3KMH1	VWA8		GO:0016887	GO_REF:0000002	IEA	InterPro:IPR011704	F	von Willebrand factor A domain-containing protein 8	VWA8_HUMAN|VWA8|KIAA0564	protein	taxon:9606	20130622	InterPro		
UniProtKB	A3KMR5	SLC25A29		GO:0005739	GO_REF:0000019	IEA	Ensembl:ENSMUSP00000021693	C	Solute carrier family 25, member 29, isoform CRA_a	A3KMR5_HUMAN|SLC25A29|hCG_25020	protein	taxon:9606	20130622	ENSEMBL		
UniProtKB	A3KMR5	SLC25A29		GO:0015227	GO_REF:0000019	IEA	Ensembl:ENSMUSP00000021693	F	Solute carrier family 25, member 29, isoform CRA_a	A3KMR5_HUMAN|SLC25A29|hCG_25020	protein	taxon:9606	20130622	ENSEMBL		
UniProtKB	A3KMR5	SLC25A29		GO:0016021	GO_REF:0000038	IEA	UniProtKB-KW:KW-0812	C	Solute carrier family 25, member 29, isoform CRA_a	A3KMR5_HUMAN|SLC25A29|hCG_25020	protein	taxon:9606	20130622	UniProtKB		
UniProtKB	A3KN61	BRF1		GO:0006352	GO_REF:0000002	IEA	InterPro:IPR000812	P	BRF1 protein	A3KN61_HUMAN|BRF1	protein	taxon:9606	20130622	InterPro		
UniProtKB	A3KN61	BRF1		GO:0006355	GO_REF:0000002	IEA	InterPro:IPR000812	P	BRF1 protein	A3KN61_HUMAN|BRF1	protein	taxon:9606	20130622	InterPro		
UniProtKB	A3KN61	BRF1		GO:0008270	GO_REF:0000002	IEA	InterPro:IPR000812	F	BRF1 protein	A3KN61_HUMAN|BRF1	protein	taxon:9606	20130622	InterPro		
UniProtKB	A3KN61	BRF1		GO:0017025	GO_REF:0000002	IEA	InterPro:IPR013150	F	BRF1 protein	A3KN61_HUMAN|BRF1	protein	taxon:9606	20130622	InterPro		
UniProtKB	A3KN83	SBNO1		GO:0003674	GO_REF:0000015	ND		F	Protein strawberry notch homolog 1	SBNO1_HUMAN|SBNO1|MOP3	protein	taxon:9606	20080229	UniProtKB		
UniProtKB	A3KN83	SBNO1		GO:0005575	GO_REF:0000015	ND		C	Protein strawberry notch homolog 1	SBNO1_HUMAN|SBNO1|MOP3	protein	taxon:9606	20080229	UniProtKB		
UniProtKB	A3KN83	SBNO1		GO:0006355	GO_REF:0000002	IEA	InterPro:IPR026741	P	Protein strawberry notch homolog 1	SBNO1_HUMAN|SBNO1|MOP3	protein	taxon:9606	20130622	InterPro		
UniProtKB	A3KN83	SBNO1		GO:0008150	GO_REF:0000015	ND		P	Protein strawberry notch homolog 1	SBNO1_HUMAN|SBNO1|MOP3	protein	taxon:9606	20080229	UniProtKB		
UniProtKB	A3QJZ6	PRAMEF22		GO:0008284	GO_REF:0000002	IEA	InterPro:IPR026271	P	PRAME family member 22	PRA22_HUMAN|PRAMEF22	protein	taxon:9606	20130622	InterPro		
UniProtKB	A3QJZ6	PRAMEF22		GO:0042974	GO_REF:0000002	IEA	InterPro:IPR026271	F	PRAME family member 22	PRA22_HUMAN|PRAMEF22	protein	taxon:9606	20130622	InterPro		
UniProtKB	A3QJZ6	PRAMEF22		GO:0043066	GO_REF:0000002	IEA	InterPro:IPR026271	P	PRAME family member 22	PRA22_HUMAN|PRAMEF22	protein	taxon:9606	20130622	InterPro		
UniProtKB	A3QJZ6	PRAMEF22		GO:0045596	GO_REF:0000002	IEA	InterPro:IPR026271	P	PRAME family member 22	PRA22_HUMAN|PRAMEF22	protein	taxon:9606	20130622	InterPro		
UniProtKB	A3QJZ6	PRAMEF22		GO:0045892	GO_REF:0000002	IEA	InterPro:IPR026271	P	PRAME family member 22	PRA22_HUMAN|PRAMEF22	protein	taxon:9606	20130622	InterPro		
UniProtKB	A3QJZ6	PRAMEF22		GO:0048387	GO_REF:0000002	IEA	InterPro:IPR026271	P	PRAME family member 22	PRA22_HUMAN|PRAMEF22	protein	taxon:9606	20130622	InterPro		
UniProtKB	A3QK36	CAPN8		GO:0005509	GO_REF:0000002	IEA	InterPro:IPR011992	F	Calpain-8	A3QK36_HUMAN|CAPN8	protein	taxon:9606	20130622	InterPro		
UniProtKB	A3QK37	CAPN8		GO:0005509	GO_REF:0000002	IEA	InterPro:IPR002048|InterPro:IPR011992	F	Calpain-8	A3QK37_HUMAN|CAPN8	protein	taxon:9606	20130622	InterPro		
UniProtKB	A4D0S4	LAMB4		GO:0005604	GO_REF:0000039	IEA	UniProtKB-SubCell:SL-0025	C	Laminin subunit beta-4	LAMB4_HUMAN|LAMB4	protein	taxon:9606	20130622	UniProtKB		
UniProtKB	A4D0S4	LAMB4		GO:0007155	GO_REF:0000037	IEA	UniProtKB-KW:KW-0130	P	Laminin subunit beta-4	LAMB4_HUMAN|LAMB4	protein	taxon:9606	20130622	UniProtKB		
UniProtKB	A4D0T2	C7orf66		GO:0016021	GO_REF:0000037	IEA	UniProtKB-KW:KW-0812	C	Uncharacterized protein C7orf66	CG066_HUMAN|C7orf66	protein	taxon:9606	20130622	UniProtKB		
UniProtKB	A4D0T7	A4D0T7		GO:0016021	GO_REF:0000037	IEA	UniProtKB-KW:KW-0812	C	Putative transmembrane protein LOC401397	YG055_HUMAN	protein	taxon:9606	20130622	UniProtKB		
UniProtKB	A4D0V7	CPED1		GO:0005783	GO_REF:0000054	IDA		C	Cadherin-like and PC-esterase domain-containing protein 1	CPED1_HUMAN|CPED1|C7orf58|UNQ9432/PRO34713	protein	taxon:9606	20100607	LIFEdb		
UniProtKB	A4D126	ISPD		GO:0008299	GO_REF:0000002	IEA	InterPro:IPR001228|InterPro:IPR018294	P	Isoprenoid synthase domain-containing protein	ISPD_HUMAN|ISPD	protein	taxon:9606	20130622	InterPro		
UniProtKB	A4D126	ISPD		GO:0016779	GO_REF:0000037	IEA	UniProtKB-KW:KW-0548	F	Isoprenoid synthase domain-containing protein	ISPD_HUMAN|ISPD	protein	taxon:9606	20130622	UniProtKB		
UniProtKB	A4D126	ISPD		GO:0035269	PMID:22522420	IMP		P	Isoprenoid synthase domain-containing protein	ISPD_HUMAN|ISPD	protein	taxon:9606	20120629	UniProtKB		
UniProtKB	A4D126	ISPD		GO:0035269	PMID:22522421	IMP		P	Isoprenoid synthase domain-containing protein	ISPD_HUMAN|ISPD	protein	taxon:9606	20120629	UniProtKB		
UniProtKB	A4D1B5	GSAP		GO:0001540	PMID:20811458	IDA		F	Gamma-secretase-activating protein	GSAP_HUMAN|GSAP|PION	protein	taxon:9606	20101105	UniProtKB		
UniProtKB	A4D1B5	GSAP		GO:0005794	GO_REF:0000039	IEA	UniProtKB-SubCell:SL-0132	C	Gamma-secretase-activating protein	GSAP_HUMAN|GSAP|PION	protein	taxon:9606	20130622	UniProtKB		
UniProtKB	A4D1B5	GSAP		GO:0005802	PMID:20811458	IDA		C	Gamma-secretase-activating protein	GSAP_HUMAN|GSAP|PION	protein	taxon:9606	20101105	UniProtKB		
UniProtKB	A4D1B5	GSAP		GO:0030162	PMID:20811458	IDA		P	Gamma-secretase-activating protein	GSAP_HUMAN|GSAP|PION	protein	taxon:9606	20101105	UniProtKB		
UniProtKB	A4D1B5	GSAP		GO:0034205	PMID:20811458	IDA		P	Gamma-secretase-activating protein	GSAP_HUMAN|GSAP|PION	protein	taxon:9606	20101105	UniProtKB		
UniProtKB	A4D1E1	ZNF804B		GO:0005634	GO_REF:0000052	IDA		C	Zinc finger protein 804B	Z804B_HUMAN|ZNF804B	protein	taxon:9606	20101115	HPA		
UniProtKB	A4D1E1	ZNF804B		GO:0005737	GO_REF:0000052	IDA		C	Zinc finger protein 804B	Z804B_HUMAN|ZNF804B	protein	taxon:9606	20101115	HPA		
UniProtKB	A4D1E1	ZNF804B		GO:0008270	GO_REF:0000002	IEA	InterPro:IPR007087	F	Zinc finger protein 804B	Z804B_HUMAN|ZNF804B	protein	taxon:9606	20130622	InterPro		
UniProtKB	A4D1E1	ZNF804B	NOT	GO:0005730	GO_REF:0000052	IDA		C	Zinc finger protein 804B	Z804B_HUMAN|ZNF804B	protein	taxon:9606	20101115	HPA		
UniProtKB	A4D1E9	GTPBP10		GO:0000287	GO_REF:0000002	IEA	InterPro:IPR014100	F	GTP-binding protein 10	GTPBA_HUMAN|GTPBP10|OBGH2|UG0751c10	protein	taxon:9606	20130622	InterPro		
UniProtKB	A4D1E9	GTPBP10		GO:0003924	GO_REF:0000002	IEA	InterPro:IPR014100	F	GTP-binding protein 10	GTPBA_HUMAN|GTPBP10|OBGH2|UG0751c10	protein	taxon:9606	20130622	InterPro		
UniProtKB	A4D1E9	GTPBP10		GO:0005525	GO_REF:0000037	IEA	UniProtKB-KW:KW-0342	F	GTP-binding protein 10	GTPBA_HUMAN|GTPBP10|OBGH2|UG0751c10	protein	taxon:9606	20130622	UniProtKB		
UniProtKB	A4D1E9	GTPBP10		GO:0005694	GO_REF:0000039	IEA	UniProtKB-SubCell:SL-0468	C	GTP-binding protein 10	GTPBA_HUMAN|GTPBP10|OBGH2|UG0751c10	protein	taxon:9606	20130622	UniProtKB		
UniProtKB	A4D1E9	GTPBP10		GO:0005730	GO_REF:0000039	IEA	UniProtKB-SubCell:SL-0188	C	GTP-binding protein 10	GTPBA_HUMAN|GTPBP10|OBGH2|UG0751c10	protein	taxon:9606	20130622	UniProtKB		
UniProtKB	A4D1E9	GTPBP10		GO:0005739	GO_REF:0000019	IEA	Ensembl:ENSMUSP00000111101	C	GTP-binding protein 10	GTPBA_HUMAN|GTPBP10|OBGH2|UG0751c10	protein	taxon:9606	20130622	ENSEMBL		
UniProtKB	A4D1E9	GTPBP10		GO:0042254	GO_REF:0000037	IEA	UniProtKB-KW:KW-0690	P	GTP-binding protein 10	GTPBA_HUMAN|GTPBP10|OBGH2|UG0751c10	protein	taxon:9606	20130622	UniProtKB		
UniProtKB	A4D1F6	LRRD1		GO:0007165	GO_REF:0000002	IEA	InterPro:IPR000488	P	Leucine-rich repeat and death domain-containing protein 1	LRRD1_HUMAN|LRRD1	protein	taxon:9606	20130622	InterPro		
UniProtKB	A4D1G6	CALCR		GO:0004948	GO_REF:0000002	IEA	InterPro:IPR001688|InterPro:IPR003287	F	Calcitonin receptor	A4D1G6_HUMAN|CALCR|hCG_17248|tcag7.320	protein	taxon:9606	20130622	InterPro		
UniProtKB	A4D1G6	CALCR		GO:0005886	GO_REF:0000040	IEA	UniProtKB-SubCell:SL-0039	C	Calcitonin receptor	A4D1G6_HUMAN|CALCR|hCG_17248|tcag7.320	protein	taxon:9606	20130622	UniProtKB		
UniProtKB	A4D1G6	CALCR		GO:0016021	GO_REF:0000038	IEA	UniProtKB-KW:KW-0812	C	Calcitonin receptor	A4D1G6_HUMAN|CALCR|hCG_17248|tcag7.320	protein	taxon:9606	20130622	UniProtKB		
UniProtKB	A4D1S0	KLRG2		GO:0016021	GO_REF:0000037	IEA	UniProtKB-KW:KW-0812	C	Killer cell lectin-like receptor subfamily G member 2	KLRG2_HUMAN|KLRG2|CLEC15B	protein	taxon:9606	20130622	UniProtKB		
UniProtKB	A4D1S0	KLRG2		GO:0030246	GO_REF:0000002	IEA	InterPro:IPR001304	F	Killer cell lectin-like receptor subfamily G member 2	KLRG2_HUMAN|KLRG2|CLEC15B	protein	taxon:9606	20130622	InterPro		
UniProtKB	A4D1S5	RAB19		GO:0005525	GO_REF:0000037	IEA	UniProtKB-KW:KW-0342	F	Ras-related protein Rab-19	RAB19_HUMAN|RAB19|RAB19B	protein	taxon:9606	20130622	UniProtKB		
UniProtKB	A4D1S5	RAB19		GO:0005886	GO_REF:0000039	IEA	UniProtKB-SubCell:SL-0039	C	Ras-related protein Rab-19	RAB19_HUMAN|RAB19|RAB19B	protein	taxon:9606	20130622	UniProtKB		
UniProtKB	A4D1S5	RAB19		GO:0007264	GO_REF:0000002	IEA	InterPro:IPR001806|InterPro:IPR003579	P	Ras-related protein Rab-19	RAB19_HUMAN|RAB19|RAB19B	protein	taxon:9606	20130622	InterPro		
UniProtKB	A4D1S5	RAB19		GO:0015031	GO_REF:0000002	IEA	InterPro:IPR003579	P	Ras-related protein Rab-19	RAB19_HUMAN|RAB19|RAB19B	protein	taxon:9606	20130622	InterPro		
UniProtKB	A4D1T9	PRSS37		GO:0004252	GO_REF:0000002	IEA	InterPro:IPR001254|InterPro:IPR001314	F	Probable inactive serine protease 37	PRS37_HUMAN|PRSS37|TRYX2	protein	taxon:9606	20130622	InterPro		
UniProtKB	A4D1T9	PRSS37		GO:0005576	GO_REF:0000039	IEA	UniProtKB-SubCell:SL-0243	C	Probable inactive serine protease 37	PRS37_HUMAN|PRSS37|TRYX2	protein	taxon:9606	20130622	UniProtKB		
UniProtKB	A4D1T9	PRSS37		GO:0006508	GO_REF:0000002	IEA	InterPro:IPR001254|InterPro:IPR001314	P	Probable inactive serine protease 37	PRS37_HUMAN|PRSS37|TRYX2	protein	taxon:9606	20130622	InterPro		
UniProtKB	A4D1W8	UCC1		GO:0005509	GO_REF:0000002	IEA	InterPro:IPR001299|InterPro:IPR018224	F	Mammalian ependymin-related protein 1	A4D1W8_HUMAN|UCC1|EPDR1|hCG_16680|tcag7.449	protein	taxon:9606	20130622	InterPro		
UniProtKB	A4D1W8	UCC1		GO:0005576	GO_REF:0000002	IEA	InterPro:IPR001299|InterPro:IPR018224	C	Mammalian ependymin-related protein 1	A4D1W8_HUMAN|UCC1|EPDR1|hCG_16680|tcag7.449	protein	taxon:9606	20130622	InterPro		
UniProtKB	A4D1W8	UCC1		GO:0007160	GO_REF:0000002	IEA	InterPro:IPR001299|InterPro:IPR018224	P	Mammalian ependymin-related protein 1	A4D1W8_HUMAN|UCC1|EPDR1|hCG_16680|tcag7.449	protein	taxon:9606	20130622	InterPro		
UniProtKB	A4D1Z8	GRIFIN		GO:0030246	GO_REF:0000002	IEA	InterPro:IPR001079	F	Putative grifin	GRIFN_HUMAN|GRIFIN	protein	taxon:9606	20130622	InterPro		
UniProtKB	A4D256	CDC14C		GO:0004725	GO_REF:0000003	IEA	EC:3.1.3.48	F	Dual specificity protein phosphatase CDC14C	CC14C_HUMAN|CDC14C|CDC14B2	protein	taxon:9606	20130622	UniProtKB		
UniProtKB	A4D256	CDC14C		GO:0005730	GO_REF:0000039	IEA	UniProtKB-SubCell:SL-0188	C	Dual specificity protein phosphatase CDC14C	CC14C_HUMAN|CDC14C|CDC14B2	protein	taxon:9606	20130622	UniProtKB		
UniProtKB	A4D256	CDC14C		GO:0008138	GO_REF:0000002	IEA	InterPro:IPR000340|InterPro:IPR020422	F	Dual specificity protein phosphatase CDC14C	CC14C_HUMAN|CDC14C|CDC14B2	protein	taxon:9606	20130622	InterPro		
UniProtKB	A4D256	CDC14C		GO:0016021	GO_REF:0000037	IEA	UniProtKB-KW:KW-0812	C	Dual specificity protein phosphatase CDC14C	CC14C_HUMAN|CDC14C|CDC14B2	protein	taxon:9606	20130622	UniProtKB		
UniProtKB	A4D263	C7orf72		GO:0003674	GO_REF:0000015	ND		F	Uncharacterized protein C7orf72	CG072_HUMAN|C7orf72	protein	taxon:9606	20110128	UniProtKB		
UniProtKB	A4D263	C7orf72		GO:0005575	GO_REF:0000015	ND		C	Uncharacterized protein C7orf72	CG072_HUMAN|C7orf72	protein	taxon:9606	20110128	UniProtKB		
UniProtKB	A4D263	C7orf72		GO:0008150	GO_REF:0000015	ND		P	Uncharacterized protein C7orf72	CG072_HUMAN|C7orf72	protein	taxon:9606	20110128	UniProtKB		
UniProtKB	A4D2B0	MBLAC1		GO:0016787	GO_REF:0000037	IEA	UniProtKB-KW:KW-0378	F	Metallo-beta-lactamase domain-containing protein 1	MBLC1_HUMAN|MBLAC1	protein	taxon:9606	20130622	UniProtKB		
UniProtKB	A4D2B0	MBLAC1		GO:0046872	GO_REF:0000037	IEA	UniProtKB-KW:KW-0479	F	Metallo-beta-lactamase domain-containing protein 1	MBLC1_HUMAN|MBLAC1	protein	taxon:9606	20130622	UniProtKB		
UniProtKB	A4D2B8	PMS2P1		GO:0003697	GO_REF:0000033	IBA	PANTHER:PTN000008161	F	Putative postmeiotic segregation increased 2-like protein 1	PM2P1_HUMAN|PMS2P1|PMS2L1|PMS2L13|PMS2L6|PMS2L8|PMS3|PMS8|PMSR2	protein	taxon:9606	20120330	RefGenome		
UniProtKB	A4D2B8	PMS2P1		GO:0005524	GO_REF:0000002	IEA	InterPro:IPR002099|InterPro:IPR003594	F	Putative postmeiotic segregation increased 2-like protein 1	PM2P1_HUMAN|PMS2P1|PMS2L1|PMS2L13|PMS2L6|PMS2L8|PMS3|PMS8|PMSR2	protein	taxon:9606	20130622	InterPro		
UniProtKB	A4D2B8	PMS2P1		GO:0006200	GO_REF:0000033	IBA	PANTHER:PTN000008161	P	Putative postmeiotic segregation increased 2-like protein 1	PM2P1_HUMAN|PMS2P1|PMS2L1|PMS2L13|PMS2L6|PMS2L8|PMS3|PMS8|PMSR2	protein	taxon:9606	20130622	GOC		
UniProtKB	A4D2B8	PMS2P1		GO:0006298	GO_REF:0000033	IBA	PANTHER:PTN000008161	P	Putative postmeiotic segregation increased 2-like protein 1	PM2P1_HUMAN|PMS2P1|PMS2L1|PMS2L13|PMS2L6|PMS2L8|PMS3|PMS8|PMSR2	protein	taxon:9606	20110123	RefGenome		
UniProtKB	A4D2B8	PMS2P1		GO:0007131	GO_REF:0000033	IBA	PANTHER:PTN000008163	P	Putative postmeiotic segregation increased 2-like protein 1	PM2P1_HUMAN|PMS2P1|PMS2L1|PMS2L13|PMS2L6|PMS2L8|PMS3|PMS8|PMSR2	protein	taxon:9606	20110123	RefGenome		
UniProtKB	A4D2B8	PMS2P1		GO:0016301	GO_REF:0000037	IEA	UniProtKB-KW:KW-0418	F	Putative postmeiotic segregation increased 2-like protein 1	PM2P1_HUMAN|PMS2P1|PMS2L1|PMS2L13|PMS2L6|PMS2L8|PMS3|PMS8|PMSR2	protein	taxon:9606	20130622	UniProtKB		
UniProtKB	A4D2B8	PMS2P1		GO:0016446	GO_REF:0000033	IBA	PANTHER:PTN000008326	P	Putative postmeiotic segregation increased 2-like protein 1	PM2P1_HUMAN|PMS2P1|PMS2L1|PMS2L13|PMS2L6|PMS2L8|PMS3|PMS8|PMSR2	protein	taxon:9606	20110123	RefGenome		
UniProtKB	A4D2B8	PMS2P1		GO:0016887	GO_REF:0000033	IBA	PANTHER:PTN000008161	F	Putative postmeiotic segregation increased 2-like protein 1	PM2P1_HUMAN|PMS2P1|PMS2L1|PMS2L13|PMS2L6|PMS2L8|PMS3|PMS8|PMSR2	protein	taxon:9606	20110123	RefGenome		
UniProtKB	A4D2B8	PMS2P1		GO:0030983	GO_REF:0000002	IEA	InterPro:IPR002099	F	Putative postmeiotic segregation increased 2-like protein 1	PM2P1_HUMAN|PMS2P1|PMS2L1|PMS2L13|PMS2L6|PMS2L8|PMS3|PMS8|PMSR2	protein	taxon:9606	20130622	InterPro		
UniProtKB	A4D2B8	PMS2P1		GO:0032300	GO_REF:0000033	IBA	PANTHER:PTN000008161	C	Putative postmeiotic segregation increased 2-like protein 1	PM2P1_HUMAN|PMS2P1|PMS2L1|PMS2L13|PMS2L6|PMS2L8|PMS3|PMS8|PMSR2	protein	taxon:9606	20110123	RefGenome		
UniProtKB	A4D2B8	PMS2P1		GO:0032389	GO_REF:0000033	IBA	PANTHER:PTN000008284	C	Putative postmeiotic segregation increased 2-like protein 1	PM2P1_HUMAN|PMS2P1|PMS2L1|PMS2L13|PMS2L6|PMS2L8|PMS3|PMS8|PMSR2	protein	taxon:9606	20110123	RefGenome		
UniProtKB	A4D2B8	PMS2P1		GO:0032407	GO_REF:0000033	IBA	PANTHER:PTN000008163	F	Putative postmeiotic segregation increased 2-like protein 1	PM2P1_HUMAN|PMS2P1|PMS2L1|PMS2L13|PMS2L6|PMS2L8|PMS3|PMS8|PMSR2	protein	taxon:9606	20120330	RefGenome		
UniProtKB	A4D2G3	OR2A25		GO:0004930	GO_REF:0000037	IEA	UniProtKB-KW:KW-0297	F	Olfactory receptor 2A25	O2A25_HUMAN|OR2A25|OR2A25P|OR2A27	protein	taxon:9606	20130622	UniProtKB		
UniProtKB	A4D2G3	OR2A25		GO:0004984	GO_REF:0000002	IEA	InterPro:IPR000725	F	Olfactory receptor 2A25	O2A25_HUMAN|OR2A25|OR2A25P|OR2A27	protein	taxon:9606	20130622	InterPro		
UniProtKB	A4D2G3	OR2A25		GO:0005886	Reactome:REACT_15515	TAS		C	Olfactory receptor 2A25	O2A25_HUMAN|OR2A25|OR2A25P|OR2A27	protein	taxon:9606	20130528	Reactome		
UniProtKB	A4D2G3	OR2A25		GO:0016021	GO_REF:0000037	IEA	UniProtKB-KW:KW-0812	C	Olfactory receptor 2A25	O2A25_HUMAN|OR2A25|OR2A25P|OR2A27	protein	taxon:9606	20130622	UniProtKB		
UniProtKB	A4D2H0	CTAGE15		GO:0016021	GO_REF:0000037	IEA	UniProtKB-KW:KW-0812	C	cTAGE family member 15	CTGEF_HUMAN|CTAGE15|CTAGE15P	protein	taxon:9606	20130622	UniProtKB		
UniProtKB	A4D2P6	GRID2IP		GO:0003779	GO_REF:0000002	IEA	InterPro:IPR003104	F	Delphilin	GRD2I_HUMAN|GRID2IP	protein	taxon:9606	20130622	InterPro		
UniProtKB	A4D2P6	GRID2IP		GO:0005886	GO_REF:0000037	IEA	UniProtKB-KW:KW-1003	C	Delphilin	GRD2I_HUMAN|GRID2IP	protein	taxon:9606	20130622	UniProtKB		
UniProtKB	A4D2P6	GRID2IP		GO:0030036	GO_REF:0000002	IEA	InterPro:IPR003104	P	Delphilin	GRD2I_HUMAN|GRID2IP	protein	taxon:9606	20130622	InterPro		
UniProtKB	A4D2P6	GRID2IP		GO:0030054	GO_REF:0000037	IEA	UniProtKB-KW:KW-0965	C	Delphilin	GRD2I_HUMAN|GRID2IP	protein	taxon:9606	20130622	UniProtKB		
UniProtKB	A4D2P6	GRID2IP		GO:0045211	GO_REF:0000039	IEA	UniProtKB-SubCell:SL-0219	C	Delphilin	GRD2I_HUMAN|GRID2IP	protein	taxon:9606	20130622	UniProtKB		
UniProtKB	A4D2P6	GRID2IP		GO:0060292	GO_REF:0000019	IEA	Ensembl:ENSMUSP00000106361	P	Delphilin	GRD2I_HUMAN|GRID2IP	protein	taxon:9606	20130622	ENSEMBL		
UniProtKB	A4D2Q0	UNC84A		GO:0031965	GO_REF:0000052	IDA		C	SUN domain-containing protein 1	A4D2Q0_HUMAN|UNC84A|SUN1|tcag7.1079	protein	taxon:9606	20080205	HPA		
UniProtKB	A4D2Q0	UNC84A		GO:0043231	GO_REF:0000052	IDA		C	SUN domain-containing protein 1	A4D2Q0_HUMAN|UNC84A|SUN1|tcag7.1079	protein	taxon:9606	20080205	HPA		
UniProtKB	A4D7V1	ATF2		GO:0003676	GO_REF:0000002	IEA	InterPro:IPR013087	F	Activating transcription factor 2 splice variant ATF2-var11	A4D7V1_HUMAN|ATF2	protein	taxon:9606	20130622	InterPro		
UniProtKB	A4D7V1	ATF2		GO:0008270	GO_REF:0000002	IEA	InterPro:IPR007087	F	Activating transcription factor 2 splice variant ATF2-var11	A4D7V1_HUMAN|ATF2	protein	taxon:9606	20130622	InterPro		
UniProtKB	A4F3V8	CYP1A1		GO:0001666	GO_REF:0000019	IEA	Ensembl:ENSRNOP00000026473	P	Cytochrome P450 1A1	A4F3V8_HUMAN|CYP1A1	protein	taxon:9606	20130622	ENSEMBL		
UniProtKB	A4F3V8	CYP1A1		GO:0005506	GO_REF:0000002	IEA	InterPro:IPR001128|InterPro:IPR002401|InterPro:IPR008066	F	Cytochrome P450 1A1	A4F3V8_HUMAN|CYP1A1	protein	taxon:9606	20130622	InterPro		
UniProtKB	A4F3V8	CYP1A1		GO:0005739	GO_REF:0000019	IEA	Ensembl:ENSRNOP00000026473	C	Cytochrome P450 1A1	A4F3V8_HUMAN|CYP1A1	protein	taxon:9606	20130622	ENSEMBL		
UniProtKB	A4F3V8	CYP1A1		GO:0006778	GO_REF:0000019	IEA	Ensembl:ENSRNOP00000026473	P	Cytochrome P450 1A1	A4F3V8_HUMAN|CYP1A1	protein	taxon:9606	20130622	ENSEMBL		
UniProtKB	A4F3V8	CYP1A1		GO:0007568	GO_REF:0000019	IEA	Ensembl:ENSRNOP00000026473	P	Cytochrome P450 1A1	A4F3V8_HUMAN|CYP1A1	protein	taxon:9606	20130622	ENSEMBL		
UniProtKB	A4F3V8	CYP1A1		GO:0008283	GO_REF:0000019	IEA	Ensembl:ENSRNOP00000026473	P	Cytochrome P450 1A1	A4F3V8_HUMAN|CYP1A1	protein	taxon:9606	20130622	ENSEMBL		
UniProtKB	A4F3V8	CYP1A1		GO:0008395	GO_REF:0000019	IEA	Ensembl:ENSRNOP00000026473	F	Cytochrome P450 1A1	A4F3V8_HUMAN|CYP1A1	protein	taxon:9606	20130622	ENSEMBL		
UniProtKB	A4F3V8	CYP1A1		GO:0009055	GO_REF:0000002	IEA	InterPro:IPR001128	F	Cytochrome P450 1A1	A4F3V8_HUMAN|CYP1A1	protein	taxon:9606	20130622	InterPro		
UniProtKB	A4F3V8	CYP1A1		GO:0009308	GO_REF:0000019	IEA	Ensembl:ENSMUSP00000034865	P	Cytochrome P450 1A1	A4F3V8_HUMAN|CYP1A1	protein	taxon:9606	20130622	ENSEMBL		
UniProtKB	A4F3V8	CYP1A1		GO:0009611	GO_REF:0000019	IEA	Ensembl:ENSRNOP00000026473	P	Cytochrome P450 1A1	A4F3V8_HUMAN|CYP1A1	protein	taxon:9606	20130622	ENSEMBL		
UniProtKB	A4F3V8	CYP1A1		GO:0009615	GO_REF:0000019	IEA	Ensembl:ENSRNOP00000026473	P	Cytochrome P450 1A1	A4F3V8_HUMAN|CYP1A1	protein	taxon:9606	20130622	ENSEMBL		
UniProtKB	A4F3V8	CYP1A1		GO:0009624	GO_REF:0000019	IEA	Ensembl:ENSRNOP00000026473	P	Cytochrome P450 1A1	A4F3V8_HUMAN|CYP1A1	protein	taxon:9606	20130622	ENSEMBL		
UniProtKB	A4F3V8	CYP1A1		GO:0009635	GO_REF:0000019	IEA	Ensembl:ENSRNOP00000026473	P	Cytochrome P450 1A1	A4F3V8_HUMAN|CYP1A1	protein	taxon:9606	20130622	ENSEMBL		
UniProtKB	A4F3V8	CYP1A1		GO:0009792	GO_REF:0000019	IEA	Ensembl:ENSRNOP00000026473	P	Cytochrome P450 1A1	A4F3V8_HUMAN|CYP1A1	protein	taxon:9606	20130622	ENSEMBL		
UniProtKB	A4F3V8	CYP1A1		GO:0009804	GO_REF:0000019	IEA	Ensembl:ENSRNOP00000026473	P	Cytochrome P450 1A1	A4F3V8_HUMAN|CYP1A1	protein	taxon:9606	20130622	ENSEMBL		
UniProtKB	A4F3V8	CYP1A1		GO:0009812	GO_REF:0000019	IEA	Ensembl:ENSRNOP00000026473	P	Cytochrome P450 1A1	A4F3V8_HUMAN|CYP1A1	protein	taxon:9606	20130622	ENSEMBL		
UniProtKB	A4F3V8	CYP1A1		GO:0010041	GO_REF:0000019	IEA	Ensembl:ENSRNOP00000026473	P	Cytochrome P450 1A1	A4F3V8_HUMAN|CYP1A1	protein	taxon:9606	20130622	ENSEMBL		
UniProtKB	A4F3V8	CYP1A1		GO:0014070	GO_REF:0000019	IEA	Ensembl:ENSRNOP00000026473	P	Cytochrome P450 1A1	A4F3V8_HUMAN|CYP1A1	protein	taxon:9606	20130622	ENSEMBL		
UniProtKB	A4F3V8	CYP1A1		GO:0016679	GO_REF:0000019	IEA	Ensembl:ENSRNOP00000026473	F	Cytochrome P450 1A1	A4F3V8_HUMAN|CYP1A1	protein	taxon:9606	20130622	ENSEMBL		
UniProtKB	A4F3V8	CYP1A1		GO:0016711	GO_REF:0000019	IEA	Ensembl:ENSRNOP00000026473	F	Cytochrome P450 1A1	A4F3V8_HUMAN|CYP1A1	protein	taxon:9606	20130622	ENSEMBL		
UniProtKB	A4F3V8	CYP1A1		GO:0016712	GO_REF:0000019	IEA	Ensembl:ENSMUSP00000034865	F	Cytochrome P450 1A1	A4F3V8_HUMAN|CYP1A1	protein	taxon:9606	20130622	ENSEMBL		
UniProtKB	A4F3V8	CYP1A1		GO:0017143	GO_REF:0000019	IEA	Ensembl:ENSRNOP00000026473	P	Cytochrome P450 1A1	A4F3V8_HUMAN|CYP1A1	protein	taxon:9606	20130622	ENSEMBL		
UniProtKB	A4F3V8	CYP1A1		GO:0019341	GO_REF:0000019	IEA	Ensembl:ENSRNOP00000026473	P	Cytochrome P450 1A1	A4F3V8_HUMAN|CYP1A1	protein	taxon:9606	20130622	ENSEMBL		
UniProtKB	A4F3V8	CYP1A1		GO:0019899	GO_REF:0000019	IEA	Ensembl:ENSRNOP00000026473	F	Cytochrome P450 1A1	A4F3V8_HUMAN|CYP1A1	protein	taxon:9606	20130622	ENSEMBL		
UniProtKB	A4F3V8	CYP1A1		GO:0020037	GO_REF:0000002	IEA	InterPro:IPR001128|InterPro:IPR002401|InterPro:IPR008066	F	Cytochrome P450 1A1	A4F3V8_HUMAN|CYP1A1	protein	taxon:9606	20130622	InterPro		
UniProtKB	A4F3V8	CYP1A1		GO:0032094	GO_REF:0000019	IEA	Ensembl:ENSRNOP00000026473	P	Cytochrome P450 1A1	A4F3V8_HUMAN|CYP1A1	protein	taxon:9606	20130622	ENSEMBL		
UniProtKB	A4F3V8	CYP1A1		GO:0032451	GO_REF:0000019	IEA	Ensembl:ENSRNOP00000026473	F	Cytochrome P450 1A1	A4F3V8_HUMAN|CYP1A1	protein	taxon:9606	20130622	ENSEMBL		
UniProtKB	A4F3V8	CYP1A1		GO:0032496	GO_REF:0000019	IEA	Ensembl:ENSRNOP00000026473	P	Cytochrome P450 1A1	A4F3V8_HUMAN|CYP1A1	protein	taxon:9606	20130622	ENSEMBL		
UniProtKB	A4F3V8	CYP1A1		GO:0033189	GO_REF:0000019	IEA	Ensembl:ENSRNOP00000026473	P	Cytochrome P450 1A1	A4F3V8_HUMAN|CYP1A1	protein	taxon:9606	20130622	ENSEMBL		
UniProtKB	A4F3V8	CYP1A1		GO:0042493	GO_REF:0000019	IEA	Ensembl:ENSRNOP00000026473	P	Cytochrome P450 1A1	A4F3V8_HUMAN|CYP1A1	protein	taxon:9606	20130622	ENSEMBL		
UniProtKB	A4F3V8	CYP1A1		GO:0042904	GO_REF:0000019	IEA	Ensembl:ENSRNOP00000026473	P	Cytochrome P450 1A1	A4F3V8_HUMAN|CYP1A1	protein	taxon:9606	20130622	ENSEMBL		
UniProtKB	A4F3V8	CYP1A1		GO:0043010	GO_REF:0000019	IEA	Ensembl:ENSRNOP00000026473	P	Cytochrome P450 1A1	A4F3V8_HUMAN|CYP1A1	protein	taxon:9606	20130622	ENSEMBL		
UniProtKB	A4F3V8	CYP1A1		GO:0046677	GO_REF:0000019	IEA	Ensembl:ENSRNOP00000026473	P	Cytochrome P450 1A1	A4F3V8_HUMAN|CYP1A1	protein	taxon:9606	20130622	ENSEMBL		
UniProtKB	A4F3V8	CYP1A1		GO:0046685	GO_REF:0000019	IEA	Ensembl:ENSRNOP00000026473	P	Cytochrome P450 1A1	A4F3V8_HUMAN|CYP1A1	protein	taxon:9606	20130622	ENSEMBL		
UniProtKB	A4F3V8	CYP1A1		GO:0048565	GO_REF:0000019	IEA	Ensembl:ENSRNOP00000026473	P	Cytochrome P450 1A1	A4F3V8_HUMAN|CYP1A1	protein	taxon:9606	20130622	ENSEMBL		
UniProtKB	A4F3V8	CYP1A1		GO:0050665	GO_REF:0000019	IEA	Ensembl:ENSMUSP00000034865	P	Cytochrome P450 1A1	A4F3V8_HUMAN|CYP1A1	protein	taxon:9606	20130622	ENSEMBL		
UniProtKB	A4F3V8	CYP1A1		GO:0055093	GO_REF:0000019	IEA	Ensembl:ENSRNOP00000026473	P	Cytochrome P450 1A1	A4F3V8_HUMAN|CYP1A1	protein	taxon:9606	20130622	ENSEMBL		
UniProtKB	A4F3V8	CYP1A1		GO:0060137	GO_REF:0000019	IEA	Ensembl:ENSRNOP00000026473	P	Cytochrome P450 1A1	A4F3V8_HUMAN|CYP1A1	protein	taxon:9606	20130622	ENSEMBL		
UniProtKB	A4F3V8	CYP1A1		GO:0070365	GO_REF:0000019	IEA	Ensembl:ENSRNOP00000026473	P	Cytochrome P450 1A1	A4F3V8_HUMAN|CYP1A1	protein	taxon:9606	20130622	ENSEMBL		
UniProtKB	A4F3V9	CYP1A1		GO:0001666	GO_REF:0000019	IEA	Ensembl:ENSRNOP00000026473	P	Cytochrome P450 1A1	A4F3V9_HUMAN|CYP1A1	protein	taxon:9606	20130622	ENSEMBL		
UniProtKB	A4F3V9	CYP1A1		GO:0005506	GO_REF:0000002	IEA	InterPro:IPR001128|InterPro:IPR002401|InterPro:IPR008066	F	Cytochrome P450 1A1	A4F3V9_HUMAN|CYP1A1	protein	taxon:9606	20130622	InterPro		
UniProtKB	A4F3V9	CYP1A1		GO:0005739	GO_REF:0000019	IEA	Ensembl:ENSRNOP00000026473	C	Cytochrome P450 1A1	A4F3V9_HUMAN|CYP1A1	protein	taxon:9606	20130622	ENSEMBL		
UniProtKB	A4F3V9	CYP1A1		GO:0006778	GO_REF:0000019	IEA	Ensembl:ENSRNOP00000026473	P	Cytochrome P450 1A1	A4F3V9_HUMAN|CYP1A1	protein	taxon:9606	20130622	ENSEMBL		
UniProtKB	A4F3V9	CYP1A1		GO:0007568	GO_REF:0000019	IEA	Ensembl:ENSRNOP00000026473	P	Cytochrome P450 1A1	A4F3V9_HUMAN|CYP1A1	protein	taxon:9606	20130622	ENSEMBL		
UniProtKB	A4F3V9	CYP1A1		GO:0008283	GO_REF:0000019	IEA	Ensembl:ENSRNOP00000026473	P	Cytochrome P450 1A1	A4F3V9_HUMAN|CYP1A1	protein	taxon:9606	20130622	ENSEMBL		
UniProtKB	A4F3V9	CYP1A1		GO:0008395	GO_REF:0000019	IEA	Ensembl:ENSRNOP00000026473	F	Cytochrome P450 1A1	A4F3V9_HUMAN|CYP1A1	protein	taxon:9606	20130622	ENSEMBL		
UniProtKB	A4F3V9	CYP1A1		GO:0009055	GO_REF:0000002	IEA	InterPro:IPR001128	F	Cytochrome P450 1A1	A4F3V9_HUMAN|CYP1A1	protein	taxon:9606	20130622	InterPro		
UniProtKB	A4F3V9	CYP1A1		GO:0009308	GO_REF:0000019	IEA	Ensembl:ENSMUSP00000034865	P	Cytochrome P450 1A1	A4F3V9_HUMAN|CYP1A1	protein	taxon:9606	20130622	ENSEMBL		
UniProtKB	A4F3V9	CYP1A1		GO:0009611	GO_REF:0000019	IEA	Ensembl:ENSRNOP00000026473	P	Cytochrome P450 1A1	A4F3V9_HUMAN|CYP1A1	protein	taxon:9606	20130622	ENSEMBL		
UniProtKB	A4F3V9	CYP1A1		GO:0009615	GO_REF:0000019	IEA	Ensembl:ENSRNOP00000026473	P	Cytochrome P450 1A1	A4F3V9_HUMAN|CYP1A1	protein	taxon:9606	20130622	ENSEMBL		
UniProtKB	A4F3V9	CYP1A1		GO:0009624	GO_REF:0000019	IEA	Ensembl:ENSRNOP00000026473	P	Cytochrome P450 1A1	A4F3V9_HUMAN|CYP1A1	protein	taxon:9606	20130622	ENSEMBL		
UniProtKB	A4F3V9	CYP1A1		GO:0009635	GO_REF:0000019	IEA	Ensembl:ENSRNOP00000026473	P	Cytochrome P450 1A1	A4F3V9_HUMAN|CYP1A1	protein	taxon:9606	20130622	ENSEMBL		
UniProtKB	A4F3V9	CYP1A1		GO:0009792	GO_REF:0000019	IEA	Ensembl:ENSRNOP00000026473	P	Cytochrome P450 1A1	A4F3V9_HUMAN|CYP1A1	protein	taxon:9606	20130622	ENSEMBL		
UniProtKB	A4F3V9	CYP1A1		GO:0009804	GO_REF:0000019	IEA	Ensembl:ENSRNOP00000026473	P	Cytochrome P450 1A1	A4F3V9_HUMAN|CYP1A1	protein	taxon:9606	20130622	ENSEMBL		
UniProtKB	A4F3V9	CYP1A1		GO:0009812	GO_REF:0000019	IEA	Ensembl:ENSRNOP00000026473	P	Cytochrome P450 1A1	A4F3V9_HUMAN|CYP1A1	protein	taxon:9606	20130622	ENSEMBL		
UniProtKB	A4F3V9	CYP1A1		GO:0010041	GO_REF:0000019	IEA	Ensembl:ENSRNOP00000026473	P	Cytochrome P450 1A1	A4F3V9_HUMAN|CYP1A1	protein	taxon:9606	20130622	ENSEMBL		
UniProtKB	A4F3V9	CYP1A1		GO:0014070	GO_REF:0000019	IEA	Ensembl:ENSRNOP00000026473	P	Cytochrome P450 1A1	A4F3V9_HUMAN|CYP1A1	protein	taxon:9606	20130622	ENSEMBL		
UniProtKB	A4F3V9	CYP1A1		GO:0016679	GO_REF:0000019	IEA	Ensembl:ENSRNOP00000026473	F	Cytochrome P450 1A1	A4F3V9_HUMAN|CYP1A1	protein	taxon:9606	20130622	ENSEMBL		
UniProtKB	A4F3V9	CYP1A1		GO:0016711	GO_REF:0000019	IEA	Ensembl:ENSRNOP00000026473	F	Cytochrome P450 1A1	A4F3V9_HUMAN|CYP1A1	protein	taxon:9606	20130622	ENSEMBL		
UniProtKB	A4F3V9	CYP1A1		GO:0016712	GO_REF:0000019	IEA	Ensembl:ENSMUSP00000034865	F	Cytochrome P450 1A1	A4F3V9_HUMAN|CYP1A1	protein	taxon:9606	20130622	ENSEMBL		
UniProtKB	A4F3V9	CYP1A1		GO:0017143	GO_REF:0000019	IEA	Ensembl:ENSRNOP00000026473	P	Cytochrome P450 1A1	A4F3V9_HUMAN|CYP1A1	protein	taxon:9606	20130622	ENSEMBL		
UniProtKB	A4F3V9	CYP1A1		GO:0019341	GO_REF:0000019	IEA	Ensembl:ENSRNOP00000026473	P	Cytochrome P450 1A1	A4F3V9_HUMAN|CYP1A1	protein	taxon:9606	20130622	ENSEMBL		
UniProtKB	A4F3V9	CYP1A1		GO:0019899	GO_REF:0000019	IEA	Ensembl:ENSRNOP00000026473	F	Cytochrome P450 1A1	A4F3V9_HUMAN|CYP1A1	protein	taxon:9606	20130622	ENSEMBL		
UniProtKB	A4F3V9	CYP1A1		GO:0020037	GO_REF:0000002	IEA	InterPro:IPR001128|InterPro:IPR002401|InterPro:IPR008066	F	Cytochrome P450 1A1	A4F3V9_HUMAN|CYP1A1	protein	taxon:9606	20130622	InterPro		
UniProtKB	A4F3V9	CYP1A1		GO:0032094	GO_REF:0000019	IEA	Ensembl:ENSRNOP00000026473	P	Cytochrome P450 1A1	A4F3V9_HUMAN|CYP1A1	protein	taxon:9606	20130622	ENSEMBL		
UniProtKB	A4F3V9	CYP1A1		GO:0032451	GO_REF:0000019	IEA	Ensembl:ENSRNOP00000026473	F	Cytochrome P450 1A1	A4F3V9_HUMAN|CYP1A1	protein	taxon:9606	20130622	ENSEMBL		
UniProtKB	A4F3V9	CYP1A1		GO:0032496	GO_REF:0000019	IEA	Ensembl:ENSRNOP00000026473	P	Cytochrome P450 1A1	A4F3V9_HUMAN|CYP1A1	protein	taxon:9606	20130622	ENSEMBL		
UniProtKB	A4F3V9	CYP1A1		GO:0033189	GO_REF:0000019	IEA	Ensembl:ENSRNOP00000026473	P	Cytochrome P450 1A1	A4F3V9_HUMAN|CYP1A1	protein	taxon:9606	20130622	ENSEMBL		
UniProtKB	A4F3V9	CYP1A1		GO:0042493	GO_REF:0000019	IEA	Ensembl:ENSRNOP00000026473	P	Cytochrome P450 1A1	A4F3V9_HUMAN|CYP1A1	protein	taxon:9606	20130622	ENSEMBL		
UniProtKB	A4F3V9	CYP1A1		GO:0042904	GO_REF:0000019	IEA	Ensembl:ENSRNOP00000026473	P	Cytochrome P450 1A1	A4F3V9_HUMAN|CYP1A1	protein	taxon:9606	20130622	ENSEMBL		
UniProtKB	A4F3V9	CYP1A1		GO:0043010	GO_REF:0000019	IEA	Ensembl:ENSRNOP00000026473	P	Cytochrome P450 1A1	A4F3V9_HUMAN|CYP1A1	protein	taxon:9606	20130622	ENSEMBL		
UniProtKB	A4F3V9	CYP1A1		GO:0046677	GO_REF:0000019	IEA	Ensembl:ENSRNOP00000026473	P	Cytochrome P450 1A1	A4F3V9_HUMAN|CYP1A1	protein	taxon:9606	20130622	ENSEMBL		
UniProtKB	A4F3V9	CYP1A1		GO:0046685	GO_REF:0000019	IEA	Ensembl:ENSRNOP00000026473	P	Cytochrome P450 1A1	A4F3V9_HUMAN|CYP1A1	protein	taxon:9606	20130622	ENSEMBL		
UniProtKB	A4F3V9	CYP1A1		GO:0048565	GO_REF:0000019	IEA	Ensembl:ENSRNOP00000026473	P	Cytochrome P450 1A1	A4F3V9_HUMAN|CYP1A1	protein	taxon:9606	20130622	ENSEMBL		
UniProtKB	A4F3V9	CYP1A1		GO:0050665	GO_REF:0000019	IEA	Ensembl:ENSMUSP00000034865	P	Cytochrome P450 1A1	A4F3V9_HUMAN|CYP1A1	protein	taxon:9606	20130622	ENSEMBL		
UniProtKB	A4F3V9	CYP1A1		GO:0055093	GO_REF:0000019	IEA	Ensembl:ENSRNOP00000026473	P	Cytochrome P450 1A1	A4F3V9_HUMAN|CYP1A1	protein	taxon:9606	20130622	ENSEMBL		
UniProtKB	A4F3V9	CYP1A1		GO:0060137	GO_REF:0000019	IEA	Ensembl:ENSRNOP00000026473	P	Cytochrome P450 1A1	A4F3V9_HUMAN|CYP1A1	protein	taxon:9606	20130622	ENSEMBL		
UniProtKB	A4F3V9	CYP1A1		GO:0070365	GO_REF:0000019	IEA	Ensembl:ENSRNOP00000026473	P	Cytochrome P450 1A1	A4F3V9_HUMAN|CYP1A1	protein	taxon:9606	20130622	ENSEMBL		
UniProtKB	A4F3W0	CYP1A1		GO:0005506	GO_REF:0000002	IEA	InterPro:IPR001128|InterPro:IPR002401|InterPro:IPR008066	F	Cytochrome P450 1A1	A4F3W0_HUMAN|CYP1A1	protein	taxon:9606	20130622	InterPro		
UniProtKB	A4F3W0	CYP1A1		GO:0009055	GO_REF:0000002	IEA	InterPro:IPR001128	F	Cytochrome P450 1A1	A4F3W0_HUMAN|CYP1A1	protein	taxon:9606	20130622	InterPro		
UniProtKB	A4F3W0	CYP1A1		GO:0016712	GO_REF:0000002	IEA	InterPro:IPR008066	F	Cytochrome P450 1A1	A4F3W0_HUMAN|CYP1A1	protein	taxon:9606	20130622	InterPro		
UniProtKB	A4F3W0	CYP1A1		GO:0020037	GO_REF:0000002	IEA	InterPro:IPR001128|InterPro:IPR002401|InterPro:IPR008066	F	Cytochrome P450 1A1	A4F3W0_HUMAN|CYP1A1	protein	taxon:9606	20130622	InterPro		
UniProtKB	A4FU01	MTMR11		GO:0016791	GO_REF:0000002	IEA	InterPro:IPR010569|InterPro:IPR017906	F	Myotubularin-related protein 11	MTMRB_HUMAN|MTMR11	protein	taxon:9606	20130622	InterPro		
UniProtKB	A4FU16	RHBDL3		GO:0004252	GO_REF:0000002	IEA	InterPro:IPR002610|InterPro:IPR022764	F	RHBDL3 protein	A4FU16_HUMAN|RHBDL3	protein	taxon:9606	20130622	InterPro		
UniProtKB	A4FU16	RHBDL3		GO:0005509	GO_REF:0000002	IEA	InterPro:IPR002048|InterPro:IPR011992	F	RHBDL3 protein	A4FU16_HUMAN|RHBDL3	protein	taxon:9606	20130622	InterPro		
UniProtKB	A4FU16	RHBDL3		GO:0006508	GO_REF:0000002	IEA	InterPro:IPR002610	P	RHBDL3 protein	A4FU16_HUMAN|RHBDL3	protein	taxon:9606	20130622	InterPro		
UniProtKB	A4FU16	RHBDL3		GO:0016021	GO_REF:0000002	IEA	InterPro:IPR002610|InterPro:IPR022764	C	RHBDL3 protein	A4FU16_HUMAN|RHBDL3	protein	taxon:9606	20130622	InterPro		
UniProtKB	A4FU28	CTAGE9		GO:0016021	GO_REF:0000037	IEA	UniProtKB-KW:KW-0812	C	cTAGE family member 9	CTGE9_HUMAN|CTAGE9	protein	taxon:9606	20130622	UniProtKB		
UniProtKB	A4FU63	IL1RL2		GO:0004908	GO_REF:0000002	IEA	InterPro:IPR004074	F	IL1RL2 protein	A4FU63_HUMAN|IL1RL2	protein	taxon:9606	20130622	InterPro		
UniProtKB	A4FU69	EFCAB5		GO:0005509	GO_REF:0000002	IEA	InterPro:IPR002048|InterPro:IPR011992	F	EF-hand calcium-binding domain-containing protein 5	EFCB5_HUMAN|EFCAB5	protein	taxon:9606	20130622	InterPro		
UniProtKB	A4FUP2	TEAD1		GO:0003700	GO_REF:0000002	IEA	InterPro:IPR000818|InterPro:IPR016361	F	TEAD1 protein	A4FUP2_HUMAN|TEAD1	protein	taxon:9606	20130622	InterPro		
UniProtKB	A4FUP2	TEAD1		GO:0005634	GO_REF:0000002	IEA	InterPro:IPR000818	C	TEAD1 protein	A4FUP2_HUMAN|TEAD1	protein	taxon:9606	20130622	InterPro		
UniProtKB	A4FUP2	TEAD1		GO:0035329	GO_REF:0000002	IEA	InterPro:IPR016361	P	TEAD1 protein	A4FUP2_HUMAN|TEAD1	protein	taxon:9606	20130622	InterPro		
UniProtKB	A4GU14	DSCR1L2		GO:0019722	GO_REF:0000002	IEA	InterPro:IPR006931	P	Calcipressin-3	A4GU14_HUMAN|DSCR1L2|RCAN3	protein	taxon:9606	20130622	InterPro		
UniProtKB	A4GXA9	EME2		GO:0003677	GO_REF:0000002	IEA	InterPro:IPR006166	F	Probable crossover junction endonuclease EME2	EME2_HUMAN|EME2	protein	taxon:9606	20130622	InterPro		
UniProtKB	A4GXA9	EME2		GO:0004519	GO_REF:0000037	IEA	UniProtKB-KW:KW-0255	F	Probable crossover junction endonuclease EME2	EME2_HUMAN|EME2	protein	taxon:9606	20130622	UniProtKB		
UniProtKB	A4GXA9	EME2		GO:0005634	GO_REF:0000039	IEA	UniProtKB-SubCell:SL-0191	C	Probable crossover junction endonuclease EME2	EME2_HUMAN|EME2	protein	taxon:9606	20130622	UniProtKB		
UniProtKB	A4GXA9	EME2		GO:0006281	GO_REF:0000037	IEA	UniProtKB-KW:KW-0234	P	Probable crossover junction endonuclease EME2	EME2_HUMAN|EME2	protein	taxon:9606	20130622	UniProtKB		
UniProtKB	A4GXA9	EME2		GO:0006310	GO_REF:0000037	IEA	UniProtKB-KW:KW-0233	P	Probable crossover junction endonuclease EME2	EME2_HUMAN|EME2	protein	taxon:9606	20130622	UniProtKB		
UniProtKB	A4IF30	SLC35F4		GO:0006810	GO_REF:0000037	IEA	UniProtKB-KW:KW-0813	P	Solute carrier family 35 member F4	S35F4_HUMAN|SLC35F4|C14orf36	protein	taxon:9606	20130622	UniProtKB		
UniProtKB	A4IF30	SLC35F4		GO:0016021	GO_REF:0000037	IEA	UniProtKB-KW:KW-0812	C	Solute carrier family 35 member F4	S35F4_HUMAN|SLC35F4|C14orf36	protein	taxon:9606	20130622	UniProtKB		
UniProtKB	A4Q9G9	PRDM7_V2		GO:0003676	GO_REF:0000002	IEA	InterPro:IPR001909	F	Probable histone-lysine N-methyltransferase PRDM7	A4Q9G9_HUMAN|PRDM7_V2|PRDM7	protein	taxon:9606	20130622	InterPro		
UniProtKB	A4Q9G9	PRDM7_V2		GO:0005622	GO_REF:0000002	IEA	InterPro:IPR001909	C	Probable histone-lysine N-methyltransferase PRDM7	A4Q9G9_HUMAN|PRDM7_V2|PRDM7	protein	taxon:9606	20130622	InterPro		
UniProtKB	A4Q9G9	PRDM7_V2		GO:0006355	GO_REF:0000002	IEA	InterPro:IPR001909|InterPro:IPR003655	P	Probable histone-lysine N-methyltransferase PRDM7	A4Q9G9_HUMAN|PRDM7_V2|PRDM7	protein	taxon:9606	20130622	InterPro		
UniProtKB	A4QPA5	CLEC4F		GO:0030246	GO_REF:0000002	IEA	InterPro:IPR001304	F	CLEC4F protein	A4QPA5_HUMAN|CLEC4F	protein	taxon:9606	20130622	InterPro		
UniProtKB	A4QPB2	LRP5L		GO:0017147	GO_REF:0000033	IBA	PANTHER:PTN000056248	F	Low-density lipoprotein receptor-related protein 5-like protein	LRP5L_HUMAN|LRP5L	protein	taxon:9606	20110715	RefGenome		
UniProtKB	A4QPB2	LRP5L		GO:0042813	GO_REF:0000033	IBA	PANTHER:PTN000056248	F	Low-density lipoprotein receptor-related protein 5-like protein	LRP5L_HUMAN|LRP5L	protein	taxon:9606	20110715	RefGenome		
UniProtKB	A4QPB2	LRP5L		GO:0044332	GO_REF:0000033	IBA	PANTHER:PTN000056248	P	Low-density lipoprotein receptor-related protein 5-like protein	LRP5L_HUMAN|LRP5L	protein	taxon:9606	20110721	RefGenome		
UniProtKB	A4QPB2	LRP5L		GO:0060070	GO_REF:0000033	IBA	PANTHER:PTN000056248	P	Low-density lipoprotein receptor-related protein 5-like protein	LRP5L_HUMAN|LRP5L	protein	taxon:9606	20110720	RefGenome		
UniProtKB	A4QPH2	PI4KAP2		GO:0016301	GO_REF:0000037	IEA	UniProtKB-KW:KW-0418	F	Putative phosphatidylinositol 4-kinase alpha-like protein P2	PI4P2_HUMAN|PI4KAP2	protein	taxon:9606	20130622	UniProtKB		
UniProtKB	A4QPH2	PI4KAP2		GO:0016773	GO_REF:0000002	IEA	InterPro:IPR000403|InterPro:IPR018936	F	Putative phosphatidylinositol 4-kinase alpha-like protein P2	PI4P2_HUMAN|PI4KAP2	protein	taxon:9606	20130622	InterPro		
UniProtKB	A4QPH2	PI4KAP2		GO:0046854	GO_REF:0000002	IEA	InterPro:IPR015433	P	Putative phosphatidylinositol 4-kinase alpha-like protein P2	PI4P2_HUMAN|PI4KAP2	protein	taxon:9606	20130622	InterPro		
UniProtKB	A4QPH2	PI4KAP2		GO:0048015	GO_REF:0000002	IEA	InterPro:IPR015433	P	Putative phosphatidylinositol 4-kinase alpha-like protein P2	PI4P2_HUMAN|PI4KAP2	protein	taxon:9606	20130622	InterPro		
UniProtKB	A4UGR9	XIRP2		GO:0003779	GO_REF:0000037	IEA	UniProtKB-KW:KW-0009	F	Xin actin-binding repeat-containing protein 2	XIRP2_HUMAN|XIRP2|CMYA3	protein	taxon:9606	20130622	UniProtKB		
UniProtKB	A4UGR9	XIRP2		GO:0030036	GO_REF:0000002	IEA	InterPro:IPR012510	P	Xin actin-binding repeat-containing protein 2	XIRP2_HUMAN|XIRP2|CMYA3	protein	taxon:9606	20130622	InterPro		
UniProtKB	A4UGR9	XIRP2		GO:0030054	GO_REF:0000039	IEA	UniProtKB-SubCell:SL-0038	C	Xin actin-binding repeat-containing protein 2	XIRP2_HUMAN|XIRP2|CMYA3	protein	taxon:9606	20130622	UniProtKB		
UniProtKB	A4UHQ9	C2orf3		GO:0003677	GO_REF:0000002	IEA	InterPro:IPR012890	F	GC-rich sequence DNA-binding factor 2	A4UHQ9_HUMAN|C2orf3|GCFC2	protein	taxon:9606	20130622	InterPro		
UniProtKB	A4UHQ9	C2orf3		GO:0003700	GO_REF:0000002	IEA	InterPro:IPR012890	F	GC-rich sequence DNA-binding factor 2	A4UHQ9_HUMAN|C2orf3|GCFC2	protein	taxon:9606	20130622	InterPro		
UniProtKB	A4UHQ9	C2orf3		GO:0005634	GO_REF:0000002	IEA	InterPro:IPR012890	C	GC-rich sequence DNA-binding factor 2	A4UHQ9_HUMAN|C2orf3|GCFC2	protein	taxon:9606	20130622	InterPro		
UniProtKB	A5A3E0	POTEF		GO:0005524	GO_REF:0000002	IEA	InterPro:IPR004001	F	POTE ankyrin domain family member F	POTEF_HUMAN|POTEF|A26C1B	protein	taxon:9606	20130622	InterPro		
UniProtKB	A5A3E0	POTEF		GO:0005938	GO_REF:0000039	IEA	UniProtKB-SubCell:SL-0138	C	POTE ankyrin domain family member F	POTEF_HUMAN|POTEF|A26C1B	protein	taxon:9606	20130622	UniProtKB		
UniProtKB	A5D6W6	FITM1		GO:0003674	GO_REF:0000015	ND		F	Fat storage-inducing transmembrane protein 1	FITM1_HUMAN|FITM1|FIT1	protein	taxon:9606	20100303	BHF-UCL		
UniProtKB	A5D6W6	FITM1		GO:0005789	PMID:18160536	ISS	UniProtKB:Q91V79	C	Fat storage-inducing transmembrane protein 1	FITM1_HUMAN|FITM1|FIT1	protein	taxon:9606	20100303	BHF-UCL		
UniProtKB	A5D6W6	FITM1		GO:0010890	PMID:18160536	ISS	UniProtKB:Q91V79	P	Fat storage-inducing transmembrane protein 1	FITM1_HUMAN|FITM1|FIT1	protein	taxon:9606	20100303	BHF-UCL		
UniProtKB	A5D6W6	FITM1		GO:0030176	GO_REF:0000019	IEA	Ensembl:ENSMUSP00000022826	C	Fat storage-inducing transmembrane protein 1	FITM1_HUMAN|FITM1|FIT1	protein	taxon:9606	20130622	ENSEMBL		
UniProtKB	A5D6W6	FITM1		GO:0034389	PMID:18160536	ISS	UniProtKB:Q91V79	P	Fat storage-inducing transmembrane protein 1	FITM1_HUMAN|FITM1|FIT1	protein	taxon:9606	20100303	BHF-UCL		
UniProtKB	A5D8T8	CLEC18A		GO:0005576	GO_REF:0000039	IEA	UniProtKB-SubCell:SL-0243	C	C-type lectin domain family 18 member A	CL18A_HUMAN|CLEC18A|MRLP2	protein	taxon:9606	20130622	UniProtKB		
UniProtKB	A5D8T8	CLEC18A		GO:0030246	GO_REF:0000002	IEA	InterPro:IPR001304	F	C-type lectin domain family 18 member A	CL18A_HUMAN|CLEC18A|MRLP2	protein	taxon:9606	20130622	InterPro		
UniProtKB	A5D8V6	VPS37C		GO:0000813	PMID:22405001	IDA		C	Vacuolar protein sorting-associated protein 37C	VP37C_HUMAN|VPS37C|PML39	protein	taxon:9606	20130426	UniProtKB		
UniProtKB	A5D8V6	VPS37C		GO:0005634	GO_REF:0000052	IDA		C	Vacuolar protein sorting-associated protein 37C	VP37C_HUMAN|VPS37C|PML39	protein	taxon:9606	20111111	HPA		
UniProtKB	A5D8V6	VPS37C		GO:0010008	Reactome:REACT_115855	TAS		C	Vacuolar protein sorting-associated protein 37C	VP37C_HUMAN|VPS37C|PML39	protein	taxon:9606	20130213	Reactome		
UniProtKB	A5D8V6	VPS37C		GO:0010008	Reactome:REACT_163632	TAS		C	Vacuolar protein sorting-associated protein 37C	VP37C_HUMAN|VPS37C|PML39	protein	taxon:9606	20130213	Reactome		
UniProtKB	A5D8V6	VPS37C		GO:0010008	Reactome:REACT_163872	TAS		C	Vacuolar protein sorting-associated protein 37C	VP37C_HUMAN|VPS37C|PML39	protein	taxon:9606	20130213	Reactome		
UniProtKB	A5D8V6	VPS37C		GO:0010008	Reactome:REACT_27272	TAS		C	Vacuolar protein sorting-associated protein 37C	VP37C_HUMAN|VPS37C|PML39	protein	taxon:9606	20130213	Reactome		
UniProtKB	A5D8V6	VPS37C		GO:0010008	Reactome:REACT_27319	TAS		C	Vacuolar protein sorting-associated protein 37C	VP37C_HUMAN|VPS37C|PML39	protein	taxon:9606	20130213	Reactome		
UniProtKB	A5D8V6	VPS37C		GO:0015031	GO_REF:0000037	IEA	UniProtKB-KW:KW-0653	P	Vacuolar protein sorting-associated protein 37C	VP37C_HUMAN|VPS37C|PML39	protein	taxon:9606	20130622	UniProtKB		
UniProtKB	A5D8V6	VPS37C		GO:0016032	Reactome:REACT_6185	TAS		P	Vacuolar protein sorting-associated protein 37C	VP37C_HUMAN|VPS37C|PML39	protein	taxon:9606	20130213	Reactome		
UniProtKB	A5D8V6	VPS37C		GO:0016032	Reactome:REACT_6256	TAS		P	Vacuolar protein sorting-associated protein 37C	VP37C_HUMAN|VPS37C|PML39	protein	taxon:9606	20130213	Reactome		
UniProtKB	A5D8V6	VPS37C		GO:0016044	Reactome:REACT_11123	TAS		P	Vacuolar protein sorting-associated protein 37C	VP37C_HUMAN|VPS37C|PML39	protein	taxon:9606	20130213	Reactome		
UniProtKB	A5D8V6	VPS37C		GO:0016197	Reactome:REACT_27258	TAS		P	Vacuolar protein sorting-associated protein 37C	VP37C_HUMAN|VPS37C|PML39	protein	taxon:9606	20130213	Reactome		
UniProtKB	A5D8V6	VPS37C		GO:0019067	Reactome:REACT_6359	TAS		P	Vacuolar protein sorting-associated protein 37C	VP37C_HUMAN|VPS37C|PML39	protein	taxon:9606	20130213	Reactome		
UniProtKB	A5D8V6	VPS37C		GO:0019068	Reactome:REACT_6818	TAS		P	Vacuolar protein sorting-associated protein 37C	VP37C_HUMAN|VPS37C|PML39	protein	taxon:9606	20130528	Reactome		
UniProtKB	A5D8V6	VPS37C		GO:0019082	Reactome:REACT_115860	TAS		P	Vacuolar protein sorting-associated protein 37C	VP37C_HUMAN|VPS37C|PML39	protein	taxon:9606	20130528	Reactome		
UniProtKB	A5D8V6	VPS37C		GO:0022415	Reactome:REACT_6361	TAS		P	Vacuolar protein sorting-associated protein 37C	VP37C_HUMAN|VPS37C|PML39	protein	taxon:9606	20130213	Reactome		
UniProtKB	A5D8V6	VPS37C		GO:0031902	GO_REF:0000039	IEA	UniProtKB-SubCell:SL-0151	C	Vacuolar protein sorting-associated protein 37C	VP37C_HUMAN|VPS37C|PML39	protein	taxon:9606	20130622	UniProtKB		
UniProtKB	A5D8V6	VPS37C		GO:0043231	GO_REF:0000052	IDA		C	Vacuolar protein sorting-associated protein 37C	VP37C_HUMAN|VPS37C|PML39	protein	taxon:9606	20111111	HPA		
UniProtKB	A5D8V6	VPS37C		GO:0046788	Reactome:REACT_115893	TAS		P	Vacuolar protein sorting-associated protein 37C	VP37C_HUMAN|VPS37C|PML39	protein	taxon:9606	20130528	Reactome		
UniProtKB	A5D8W3	ABCB8		GO:0005524	GO_REF:0000038	IEA	UniProtKB-KW:KW-0067	F	ATP-binding cassette sub-family B member 8, mitochondrial	A5D8W3_HUMAN|ABCB8	protein	taxon:9606	20130622	UniProtKB		
UniProtKB	A5D8W3	ABCB8		GO:0005634	GO_REF:0000052	IDA		C	ATP-binding cassette sub-family B member 8, mitochondrial	A5D8W3_HUMAN|ABCB8	protein	taxon:9606	20111111	HPA		
UniProtKB	A5D8W3	ABCB8		GO:0005730	GO_REF:0000052	IDA		C	ATP-binding cassette sub-family B member 8, mitochondrial	A5D8W3_HUMAN|ABCB8	protein	taxon:9606	20111111	HPA		
UniProtKB	A5D8W3	ABCB8		GO:0005739	GO_REF:0000052	IDA		C	ATP-binding cassette sub-family B member 8, mitochondrial	A5D8W3_HUMAN|ABCB8	protein	taxon:9606	20111111	HPA		
UniProtKB	A5D8W3	ABCB8		GO:0016021	GO_REF:0000002	IEA	InterPro:IPR001140|InterPro:IPR011527	C	ATP-binding cassette sub-family B member 8, mitochondrial	A5D8W3_HUMAN|ABCB8	protein	taxon:9606	20130622	InterPro		
UniProtKB	A5D8W3	ABCB8		GO:0042626	GO_REF:0000002	IEA	InterPro:IPR001140|InterPro:IPR011527	F	ATP-binding cassette sub-family B member 8, mitochondrial	A5D8W3_HUMAN|ABCB8	protein	taxon:9606	20130622	InterPro		
UniProtKB	A5LHX3	PSMB11		GO:0000209	Reactome:REACT_75842	TAS		P	Proteasome subunit beta type-11	PSB11_HUMAN|PSMB11	protein	taxon:9606	20130528	Reactome		
UniProtKB	A5LHX3	PSMB11		GO:0000278	Reactome:REACT_152	TAS		P	Proteasome subunit beta type-11	PSB11_HUMAN|PSMB11	protein	taxon:9606	20130528	Reactome		
UniProtKB	A5LHX3	PSMB11		GO:0002474	Reactome:REACT_75820	TAS		P	Proteasome subunit beta type-11	PSB11_HUMAN|PSMB11	protein	taxon:9606	20130528	Reactome		
UniProtKB	A5LHX3	PSMB11		GO:0002479	Reactome:REACT_111056	TAS		P	Proteasome subunit beta type-11	PSB11_HUMAN|PSMB11	protein	taxon:9606	20130528	Reactome		
UniProtKB	A5LHX3	PSMB11		GO:0002479	Reactome:REACT_111178	TAS		P	Proteasome subunit beta type-11	PSB11_HUMAN|PSMB11	protein	taxon:9606	20130528	Reactome		
UniProtKB	A5LHX3	PSMB11		GO:0004298	GO_REF:0000037	IEA	UniProtKB-KW:KW-0888	F	Proteasome subunit beta type-11	PSB11_HUMAN|PSMB11	protein	taxon:9606	20130622	UniProtKB		
UniProtKB	A5LHX3	PSMB11		GO:0005634	GO_REF:0000039	IEA	UniProtKB-SubCell:SL-0191	C	Proteasome subunit beta type-11	PSB11_HUMAN|PSMB11	protein	taxon:9606	20130622	UniProtKB		
UniProtKB	A5LHX3	PSMB11		GO:0005829	Reactome:REACT_10017	TAS		C	Proteasome subunit beta type-11	PSB11_HUMAN|PSMB11	protein	taxon:9606	20130528	Reactome		
UniProtKB	A5LHX3	PSMB11		GO:0005829	Reactome:REACT_111172	TAS		C	Proteasome subunit beta type-11	PSB11_HUMAN|PSMB11	protein	taxon:9606	20130528	Reactome		
UniProtKB	A5LHX3	PSMB11		GO:0005829	Reactome:REACT_118617	TAS		C	Proteasome subunit beta type-11	PSB11_HUMAN|PSMB11	protein	taxon:9606	20130528	Reactome		
UniProtKB	A5LHX3	PSMB11		GO:0005829	Reactome:REACT_1210	TAS		C	Proteasome subunit beta type-11	PSB11_HUMAN|PSMB11	protein	taxon:9606	20130528	Reactome		
UniProtKB	A5LHX3	PSMB11		GO:0005829	Reactome:REACT_13491	TAS		C	Proteasome subunit beta type-11	PSB11_HUMAN|PSMB11	protein	taxon:9606	20130528	Reactome		
UniProtKB	A5LHX3	PSMB11		GO:0005829	Reactome:REACT_1471	TAS		C	Proteasome subunit beta type-11	PSB11_HUMAN|PSMB11	protein	taxon:9606	20130528	Reactome		
UniProtKB	A5LHX3	PSMB11		GO:0005829	Reactome:REACT_20637	TAS		C	Proteasome subunit beta type-11	PSB11_HUMAN|PSMB11	protein	taxon:9606	20130528	Reactome		
UniProtKB	A5LHX3	PSMB11		GO:0005829	Reactome:REACT_2142	TAS		C	Proteasome subunit beta type-11	PSB11_HUMAN|PSMB11	protein	taxon:9606	20130528	Reactome		
UniProtKB	A5LHX3	PSMB11		GO:0005829	Reactome:REACT_25343	TAS		C	Proteasome subunit beta type-11	PSB11_HUMAN|PSMB11	protein	taxon:9606	20130528	Reactome		
UniProtKB	A5LHX3	PSMB11		GO:0005829	Reactome:REACT_480	TAS		C	Proteasome subunit beta type-11	PSB11_HUMAN|PSMB11	protein	taxon:9606	20130528	Reactome		
UniProtKB	A5LHX3	PSMB11		GO:0005829	Reactome:REACT_6777	TAS		C	Proteasome subunit beta type-11	PSB11_HUMAN|PSMB11	protein	taxon:9606	20130528	Reactome		
UniProtKB	A5LHX3	PSMB11		GO:0005829	Reactome:REACT_6826	TAS		C	Proteasome subunit beta type-11	PSB11_HUMAN|PSMB11	protein	taxon:9606	20130528	Reactome		
UniProtKB	A5LHX3	PSMB11		GO:0005829	Reactome:REACT_6878	TAS		C	Proteasome subunit beta type-11	PSB11_HUMAN|PSMB11	protein	taxon:9606	20130528	Reactome		
UniProtKB	A5LHX3	PSMB11		GO:0005829	Reactome:REACT_6937	TAS		C	Proteasome subunit beta type-11	PSB11_HUMAN|PSMB11	protein	taxon:9606	20130528	Reactome		
UniProtKB	A5LHX3	PSMB11		GO:0005829	Reactome:REACT_75871	TAS		C	Proteasome subunit beta type-11	PSB11_HUMAN|PSMB11	protein	taxon:9606	20130528	Reactome		
UniProtKB	A5LHX3	PSMB11		GO:0005829	Reactome:REACT_873	TAS		C	Proteasome subunit beta type-11	PSB11_HUMAN|PSMB11	protein	taxon:9606	20130528	Reactome		
UniProtKB	A5LHX3	PSMB11		GO:0005829	Reactome:REACT_9018	TAS		C	Proteasome subunit beta type-11	PSB11_HUMAN|PSMB11	protein	taxon:9606	20130528	Reactome		
UniProtKB	A5LHX3	PSMB11		GO:0005829	Reactome:REACT_9035	TAS		C	Proteasome subunit beta type-11	PSB11_HUMAN|PSMB11	protein	taxon:9606	20130528	Reactome		
UniProtKB	A5LHX3	PSMB11		GO:0005829	Reactome:REACT_9466	TAS		C	Proteasome subunit beta type-11	PSB11_HUMAN|PSMB11	protein	taxon:9606	20130528	Reactome		
UniProtKB	A5LHX3	PSMB11		GO:0005839	GO_REF:0000002	IEA	InterPro:IPR000243|InterPro:IPR001353|InterPro:IPR016050	C	Proteasome subunit beta type-11	PSB11_HUMAN|PSMB11	protein	taxon:9606	20130622	InterPro		
UniProtKB	A5LHX3	PSMB11		GO:0006521	Reactome:REACT_13565	TAS		P	Proteasome subunit beta type-11	PSB11_HUMAN|PSMB11	protein	taxon:9606	20130528	Reactome		
UniProtKB	A5LHX3	PSMB11		GO:0006915	Reactome:REACT_578	TAS		P	Proteasome subunit beta type-11	PSB11_HUMAN|PSMB11	protein	taxon:9606	20130528	Reactome		
UniProtKB	A5LHX3	PSMB11		GO:0006977	Reactome:REACT_1625	TAS		P	Proteasome subunit beta type-11	PSB11_HUMAN|PSMB11	protein	taxon:9606	20130528	Reactome		
UniProtKB	A5LHX3	PSMB11		GO:0010467	Reactome:REACT_71	TAS		P	Proteasome subunit beta type-11	PSB11_HUMAN|PSMB11	protein	taxon:9606	20130528	Reactome		
UniProtKB	A5LHX3	PSMB11		GO:0016032	Reactome:REACT_6185	TAS		P	Proteasome subunit beta type-11	PSB11_HUMAN|PSMB11	protein	taxon:9606	20130528	Reactome		
UniProtKB	A5LHX3	PSMB11		GO:0016070	Reactome:REACT_21257	TAS		P	Proteasome subunit beta type-11	PSB11_HUMAN|PSMB11	protein	taxon:9606	20130528	Reactome		
UniProtKB	A5LHX3	PSMB11		GO:0016071	Reactome:REACT_20605	TAS		P	Proteasome subunit beta type-11	PSB11_HUMAN|PSMB11	protein	taxon:9606	20130528	Reactome		
UniProtKB	A5LHX3	PSMB11		GO:0031145	Reactome:REACT_6761	TAS		P	Proteasome subunit beta type-11	PSB11_HUMAN|PSMB11	protein	taxon:9606	20130528	Reactome		
UniProtKB	A5LHX3	PSMB11		GO:0031145	Reactome:REACT_6828	TAS		P	Proteasome subunit beta type-11	PSB11_HUMAN|PSMB11	protein	taxon:9606	20130528	Reactome		
UniProtKB	A5LHX3	PSMB11		GO:0031145	Reactome:REACT_6850	TAS		P	Proteasome subunit beta type-11	PSB11_HUMAN|PSMB11	protein	taxon:9606	20130528	Reactome		
UniProtKB	A5LHX3	PSMB11		GO:0031145	Reactome:REACT_6871	TAS		P	Proteasome subunit beta type-11	PSB11_HUMAN|PSMB11	protein	taxon:9606	20130528	Reactome		
UniProtKB	A5LHX3	PSMB11		GO:0034641	Reactome:REACT_13	TAS		P	Proteasome subunit beta type-11	PSB11_HUMAN|PSMB11	protein	taxon:9606	20130528	Reactome		
UniProtKB	A5LHX3	PSMB11		GO:0042590	Reactome:REACT_111119	TAS		P	Proteasome subunit beta type-11	PSB11_HUMAN|PSMB11	protein	taxon:9606	20130528	Reactome		
UniProtKB	A5LHX3	PSMB11		GO:0042981	Reactome:REACT_13648	TAS		P	Proteasome subunit beta type-11	PSB11_HUMAN|PSMB11	protein	taxon:9606	20130528	Reactome		
UniProtKB	A5LHX3	PSMB11		GO:0043066	Reactome:REACT_13464	TAS		P	Proteasome subunit beta type-11	PSB11_HUMAN|PSMB11	protein	taxon:9606	20130528	Reactome		
UniProtKB	A5LHX3	PSMB11		GO:0044281	Reactome:REACT_111217	TAS		P	Proteasome subunit beta type-11	PSB11_HUMAN|PSMB11	protein	taxon:9606	20130528	Reactome		
UniProtKB	A5LHX3	PSMB11		GO:0051437	Reactome:REACT_6821	TAS		P	Proteasome subunit beta type-11	PSB11_HUMAN|PSMB11	protein	taxon:9606	20130528	Reactome		
UniProtKB	A5LHX3	PSMB11		GO:0051439	Reactome:REACT_6837	TAS		P	Proteasome subunit beta type-11	PSB11_HUMAN|PSMB11	protein	taxon:9606	20130528	Reactome		
UniProtKB	A5PKU7	TBX4		GO:0003677	GO_REF:0000038	IEA	UniProtKB-KW:KW-0238	F	TBX4 protein	A5PKU7_HUMAN|TBX4	protein	taxon:9606	20130622	UniProtKB		
UniProtKB	A5PKU7	TBX4		GO:0003700	GO_REF:0000002	IEA	InterPro:IPR001699|InterPro:IPR008967|InterPro:IPR018186	F	TBX4 protein	A5PKU7_HUMAN|TBX4	protein	taxon:9606	20130622	InterPro		
UniProtKB	A5PKU7	TBX4		GO:0005634	GO_REF:0000038	IEA	UniProtKB-KW:KW-0539	C	TBX4 protein	A5PKU7_HUMAN|TBX4	protein	taxon:9606	20130622	UniProtKB		
UniProtKB	A5PKU7	TBX4		GO:0006351	GO_REF:0000038	IEA	UniProtKB-KW:KW-0804	P	TBX4 protein	A5PKU7_HUMAN|TBX4	protein	taxon:9606	20130622	UniProtKB		
UniProtKB	A5PKW4	PSD		GO:0001726	GO_REF:0000039	IEA	UniProtKB-SubCell:SL-0300	C	PH and SEC7 domain-containing protein 1	PSD1_HUMAN|PSD|EFA6|KIAA2011|PSD1|TYL	protein	taxon:9606	20130622	UniProtKB		
UniProtKB	A5PKW4	PSD		GO:0004871	PMID:9417912	NAS		F	PH and SEC7 domain-containing protein 1	PSD1_HUMAN|PSD|EFA6|KIAA2011|PSD1|TYL	protein	taxon:9606	20090723	UniProtKB		
UniProtKB	A5PKW4	PSD		GO:0005086	GO_REF:0000033	IBA	PANTHER:PTN000070561	F	PH and SEC7 domain-containing protein 1	PSD1_HUMAN|PSD|EFA6|KIAA2011|PSD1|TYL	protein	taxon:9606	20110201	RefGenome		
UniProtKB	A5PKW4	PSD		GO:0005543	GO_REF:0000002	IEA	InterPro:IPR001605|InterPro:IPR001849	F	PH and SEC7 domain-containing protein 1	PSD1_HUMAN|PSD|EFA6|KIAA2011|PSD1|TYL	protein	taxon:9606	20130622	InterPro		
UniProtKB	A5PKW4	PSD		GO:0005886	GO_REF:0000039	IEA	UniProtKB-SubCell:SL-0039	C	PH and SEC7 domain-containing protein 1	PSD1_HUMAN|PSD|EFA6|KIAA2011|PSD1|TYL	protein	taxon:9606	20130622	UniProtKB		
UniProtKB	A5PKW4	PSD		GO:0007165	PMID:9417912	NAS		P	PH and SEC7 domain-containing protein 1	PSD1_HUMAN|PSD|EFA6|KIAA2011|PSD1|TYL	protein	taxon:9606	20090723	UniProtKB		
UniProtKB	A5PKW4	PSD		GO:0016021	GO_REF:0000019	IEA	Ensembl:ENSRNOP00000026378	C	PH and SEC7 domain-containing protein 1	PSD1_HUMAN|PSD|EFA6|KIAA2011|PSD1|TYL	protein	taxon:9606	20130622	ENSEMBL		
UniProtKB	A5PKW4	PSD		GO:0030054	GO_REF:0000033	IBA	PANTHER:PTN000070946	C	PH and SEC7 domain-containing protein 1	PSD1_HUMAN|PSD|EFA6|KIAA2011|PSD1|TYL	protein	taxon:9606	20120409	RefGenome		
UniProtKB	A5PKW4	PSD		GO:0030182	GO_REF:0000033	IBA	PANTHER:PTN000070946	P	PH and SEC7 domain-containing protein 1	PSD1_HUMAN|PSD|EFA6|KIAA2011|PSD1|TYL	protein	taxon:9606	20120409	RefGenome		
UniProtKB	A5PKW4	PSD		GO:0032012	GO_REF:0000002	IEA	InterPro:IPR000904	P	PH and SEC7 domain-containing protein 1	PSD1_HUMAN|PSD|EFA6|KIAA2011|PSD1|TYL	protein	taxon:9606	20130622	InterPro		
UniProtKB	A5PKW4	PSD	NOT	GO:0005802	GO_REF:0000033	IBA	PANTHER:PTN000070946	C	PH and SEC7 domain-containing protein 1	PSD1_HUMAN|PSD|EFA6|KIAA2011|PSD1|TYL	protein	taxon:9606	20120409	RefGenome		
UniProtKB	A5PKW4	PSD	NOT	GO:0016192	GO_REF:0000033	IBA	PANTHER:PTN000070946	P	PH and SEC7 domain-containing protein 1	PSD1_HUMAN|PSD|EFA6|KIAA2011|PSD1|TYL	protein	taxon:9606	20120409	RefGenome		
UniProtKB	A5PL33	KRBA1		GO:0003674	GO_REF:0000015	ND		F	Protein KRBA1	KRBA1_HUMAN|KRBA1|KIAA1862	protein	taxon:9606	20090706	UniProtKB		
UniProtKB	A5PL33	KRBA1		GO:0005575	GO_REF:0000015	ND		C	Protein KRBA1	KRBA1_HUMAN|KRBA1|KIAA1862	protein	taxon:9606	20090706	UniProtKB		
UniProtKB	A5PL33	KRBA1		GO:0008150	GO_REF:0000015	ND		P	Protein KRBA1	KRBA1_HUMAN|KRBA1|KIAA1862	protein	taxon:9606	20090706	UniProtKB		
UniProtKB	A5PLK6	RGSL1		GO:0016021	GO_REF:0000037	IEA	UniProtKB-KW:KW-0812	C	Regulator of G-protein signaling protein-like	RGSL_HUMAN|RGSL1|RGSL|RGSL2	protein	taxon:9606	20130622	UniProtKB		
UniProtKB	A5PLK6	RGSL1		GO:0038032	GO_REF:0000002	IEA	InterPro:IPR000342|InterPro:IPR016137	P	Regulator of G-protein signaling protein-like	RGSL_HUMAN|RGSL1|RGSL|RGSL2	protein	taxon:9606	20130622	InterPro		
UniProtKB	A5PLL1	ANKRD34B		GO:0005634	GO_REF:0000039	IEA	UniProtKB-SubCell:SL-0191	C	Ankyrin repeat domain-containing protein 34B	AN34B_HUMAN|ANKRD34B	protein	taxon:9606	20130622	UniProtKB		
UniProtKB	A5PLL1	ANKRD34B		GO:0005737	GO_REF:0000039	IEA	UniProtKB-SubCell:SL-0086	C	Ankyrin repeat domain-containing protein 34B	AN34B_HUMAN|ANKRD34B	protein	taxon:9606	20130622	UniProtKB		
UniProtKB	A5PLL3	MYST3		GO:0000786	GO_REF:0000002	IEA	InterPro:IPR005818	C	Histone acetyltransferase KAT6A	A5PLL3_HUMAN|MYST3|KAT6A	protein	taxon:9606	20130622	InterPro		
UniProtKB	A5PLL3	MYST3		GO:0003677	GO_REF:0000002	IEA	InterPro:IPR005818	F	Histone acetyltransferase KAT6A	A5PLL3_HUMAN|MYST3|KAT6A	protein	taxon:9606	20130622	InterPro		
UniProtKB	A5PLL3	MYST3		GO:0005634	GO_REF:0000002	IEA	InterPro:IPR002717|InterPro:IPR005818	C	Histone acetyltransferase KAT6A	A5PLL3_HUMAN|MYST3|KAT6A	protein	taxon:9606	20130622	InterPro		
UniProtKB	A5PLL3	MYST3		GO:0006334	GO_REF:0000002	IEA	InterPro:IPR005818	P	Histone acetyltransferase KAT6A	A5PLL3_HUMAN|MYST3|KAT6A	protein	taxon:9606	20130622	InterPro		
UniProtKB	A5PLL3	MYST3		GO:0006355	GO_REF:0000002	IEA	InterPro:IPR002717	P	Histone acetyltransferase KAT6A	A5PLL3_HUMAN|MYST3|KAT6A	protein	taxon:9606	20130622	InterPro		
UniProtKB	A5PLL3	MYST3		GO:0008270	GO_REF:0000002	IEA	InterPro:IPR001841|InterPro:IPR001965	F	Histone acetyltransferase KAT6A	A5PLL3_HUMAN|MYST3|KAT6A	protein	taxon:9606	20130622	InterPro		
UniProtKB	A5PLL3	MYST3		GO:0016747	GO_REF:0000002	IEA	InterPro:IPR002717	F	Histone acetyltransferase KAT6A	A5PLL3_HUMAN|MYST3|KAT6A	protein	taxon:9606	20130622	InterPro		
UniProtKB	A5PLL7	TMEM189		GO:0005789	GO_REF:0000039	IEA	UniProtKB-SubCell:SL-0097	C	Transmembrane protein 189	TM189_HUMAN|TMEM189|KUA	protein	taxon:9606	20130622	UniProtKB		
UniProtKB	A5PLL7	TMEM189		GO:0016021	GO_REF:0000037	IEA	UniProtKB-KW:KW-0812	C	Transmembrane protein 189	TM189_HUMAN|TMEM189|KUA	protein	taxon:9606	20130622	UniProtKB		
UniProtKB	A5X5Y0	HTR3E		GO:0005230	GO_REF:0000002	IEA	InterPro:IPR006202|InterPro:IPR018000	F	5-hydroxytryptamine receptor 3E	5HT3E_HUMAN|HTR3E	protein	taxon:9606	20130622	InterPro		
UniProtKB	A5X5Y0	HTR3E		GO:0005886	Reactome:REACT_25246	TAS		C	5-hydroxytryptamine receptor 3E	5HT3E_HUMAN|HTR3E	protein	taxon:9606	20130516	Reactome		
UniProtKB	A5X5Y0	HTR3E		GO:0016021	GO_REF:0000037	IEA	UniProtKB-KW:KW-0812	C	5-hydroxytryptamine receptor 3E	5HT3E_HUMAN|HTR3E	protein	taxon:9606	20130622	UniProtKB		
UniProtKB	A5X5Y0	HTR3E		GO:0034220	Reactome:REACT_25300	TAS		P	5-hydroxytryptamine receptor 3E	5HT3E_HUMAN|HTR3E	protein	taxon:9606	20130516	Reactome		
UniProtKB	A5X5Y0	HTR3E		GO:0034220	Reactome:REACT_25387	TAS		P	5-hydroxytryptamine receptor 3E	5HT3E_HUMAN|HTR3E	protein	taxon:9606	20130516	Reactome		
UniProtKB	A5X5Y0	HTR3E		GO:0045211	GO_REF:0000002	IEA	InterPro:IPR018000	C	5-hydroxytryptamine receptor 3E	5HT3E_HUMAN|HTR3E	protein	taxon:9606	20130622	InterPro		
UniProtKB	A5X5Y0	HTR3E		GO:0055085	Reactome:REACT_15518	TAS		P	5-hydroxytryptamine receptor 3E	5HT3E_HUMAN|HTR3E	protein	taxon:9606	20130516	Reactome		
UniProtKB	A5X8Z9	SLC24A5		GO:0016021	GO_REF:0000038	IEA	UniProtKB-KW:KW-0812	C	Sodium/potassium/calcium exchanger 5	A5X8Z9_HUMAN|SLC24A5	protein	taxon:9606	20130622	UniProtKB		
UniProtKB	A5X8Z9	SLC24A5		GO:0055085	GO_REF:0000002	IEA	InterPro:IPR004837	P	Sodium/potassium/calcium exchanger 5	A5X8Z9_HUMAN|SLC24A5	protein	taxon:9606	20130622	InterPro		
UniProtKB	A5YKK6	CNOT1		GO:0000122	PMID:16778766	IDA		P	CCR4-NOT transcription complex subunit 1	CNOT1_HUMAN|CNOT1|CDC39|KIAA1007|NOT1|AD-005	protein	taxon:9606	20130312	UniProtKB		
UniProtKB	A5YKK6	CNOT1		GO:0000288	Reactome:REACT_20639	TAS		P	CCR4-NOT transcription complex subunit 1	CNOT1_HUMAN|CNOT1|CDC39|KIAA1007|NOT1|AD-005	protein	taxon:9606	20130528	Reactome		
UniProtKB	A5YKK6	CNOT1		GO:0000289	Reactome:REACT_20514	TAS		P	CCR4-NOT transcription complex subunit 1	CNOT1_HUMAN|CNOT1|CDC39|KIAA1007|NOT1|AD-005	protein	taxon:9606	20130528	Reactome		
UniProtKB	A5YKK6	CNOT1		GO:0000932	GO_REF:0000024	ISS	UniProtKB:Q6ZQ08	C	CCR4-NOT transcription complex subunit 1	CNOT1_HUMAN|CNOT1|CDC39|KIAA1007|NOT1|AD-005	protein	taxon:9606	20110412	UniProtKB		
UniProtKB	A5YKK6	CNOT1		GO:0000932	PMID:21976065	IDA		C	CCR4-NOT transcription complex subunit 1	CNOT1_HUMAN|CNOT1|CDC39|KIAA1007|NOT1|AD-005	protein	taxon:9606	20130312	UniProtKB		
UniProtKB	A5YKK6	CNOT1		GO:0005515	PMID:10637334	IPI	UniProtKB:Q9UFF9	F	CCR4-NOT transcription complex subunit 1	CNOT1_HUMAN|CNOT1|CDC39|KIAA1007|NOT1|AD-005	protein	taxon:9606	20130624	IntAct		
UniProtKB	A5YKK6	CNOT1		GO:0005515	PMID:17452450	IPI	UniProtKB:Q96LI5	F	CCR4-NOT transcription complex subunit 1	CNOT1_HUMAN|CNOT1|CDC39|KIAA1007|NOT1|AD-005	protein	taxon:9606	20130624	IntAct	occurs_in(GO:0005737)	
UniProtKB	A5YKK6	CNOT1		GO:0005515	PMID:17452450	IPI	UniProtKB:Q9ULM6	F	CCR4-NOT transcription complex subunit 1	CNOT1_HUMAN|CNOT1|CDC39|KIAA1007|NOT1|AD-005	protein	taxon:9606	20130624	IntAct	occurs_in(GO:0005737)	
UniProtKB	A5YKK6	CNOT1		GO:0005515	PMID:18377426	IPI	UniProtKB:P50616	F	CCR4-NOT transcription complex subunit 1	CNOT1_HUMAN|CNOT1|CDC39|KIAA1007|NOT1|AD-005	protein	taxon:9606	20130624	IntAct	occurs_in(GO:0005634)	
UniProtKB	A5YKK6	CNOT1		GO:0005515	PMID:21278420	IPI	UniProtKB:P22893	F	CCR4-NOT transcription complex subunit 1	CNOT1_HUMAN|CNOT1|CDC39|KIAA1007|NOT1|AD-005	protein	taxon:9606	20130624	IntAct		
UniProtKB	A5YKK6	CNOT1		GO:0005515	PMID:21278420	IPI	UniProtKB:Q9UIV1	F	CCR4-NOT transcription complex subunit 1	CNOT1_HUMAN|CNOT1|CDC39|KIAA1007|NOT1|AD-005	protein	taxon:9606	20130624	IntAct		
UniProtKB	A5YKK6	CNOT1		GO:0005515	PMID:21981923	IPI	UniProtKB:Q8NDV7	F	CCR4-NOT transcription complex subunit 1	CNOT1_HUMAN|CNOT1|CDC39|KIAA1007|NOT1|AD-005	protein	taxon:9606	20130624	IntAct		
UniProtKB	A5YKK6	CNOT1		GO:0005515	PMID:21981923	IPI	UniProtKB:Q9HCJ0	F	CCR4-NOT transcription complex subunit 1	CNOT1_HUMAN|CNOT1|CDC39|KIAA1007|NOT1|AD-005	protein	taxon:9606	20130624	IntAct		
UniProtKB	A5YKK6	CNOT1		GO:0005515	PMID:21981923	IPI	UniProtKB:Q9UPQ9	F	CCR4-NOT transcription complex subunit 1	CNOT1_HUMAN|CNOT1|CDC39|KIAA1007|NOT1|AD-005	protein	taxon:9606	20130624	IntAct		
UniProtKB	A5YKK6	CNOT1		GO:0005515	PMID:22977175	IPI	UniProtKB:Q96LI5	F	CCR4-NOT transcription complex subunit 1	CNOT1_HUMAN|CNOT1|CDC39|KIAA1007|NOT1|AD-005	protein	taxon:9606	20130624	IntAct	occurs_in(GO:0005737)	
UniProtKB	A5YKK6	CNOT1		GO:0005515	PMID:22977175	IPI	UniProtKB:Q9UFF9	F	CCR4-NOT transcription complex subunit 1	CNOT1_HUMAN|CNOT1|CDC39|KIAA1007|NOT1|AD-005	protein	taxon:9606	20130624	IntAct		
UniProtKB	A5YKK6	CNOT1		GO:0005515	PMID:22977175	IPI	UniProtKB:Q9UIV1	F	CCR4-NOT transcription complex subunit 1	CNOT1_HUMAN|CNOT1|CDC39|KIAA1007|NOT1|AD-005	protein	taxon:9606	20130624	IntAct		
UniProtKB	A5YKK6	CNOT1		GO:0005515	PMID:22977175	IPI	UniProtKB:Q9ULM6	F	CCR4-NOT transcription complex subunit 1	CNOT1_HUMAN|CNOT1|CDC39|KIAA1007|NOT1|AD-005	protein	taxon:9606	20130624	IntAct	occurs_in(GO:0005737)	
UniProtKB	A5YKK6	CNOT1		GO:0005515	PMID:23232451	IPI	UniProtKB:Q9UKZ1	F	CCR4-NOT transcription complex subunit 1	CNOT1_HUMAN|CNOT1|CDC39|KIAA1007|NOT1|AD-005	protein	taxon:9606	20130624	IntAct		
UniProtKB	A5YKK6	CNOT1		GO:0005634	GO_REF:0000039	IEA	UniProtKB-SubCell:SL-0191	C	CCR4-NOT transcription complex subunit 1	CNOT1_HUMAN|CNOT1|CDC39|KIAA1007|NOT1|AD-005	protein	taxon:9606	20130622	UniProtKB		
UniProtKB	A5YKK6	CNOT1		GO:0005778	PMID:21525035	IDA		C	CCR4-NOT transcription complex subunit 1	CNOT1_HUMAN|CNOT1|CDC39|KIAA1007|NOT1|AD-005	protein	taxon:9606	20120530	UniProtKB		UniProtKB:A5YKK6-2
UniProtKB	A5YKK6	CNOT1		GO:0005829	Reactome:REACT_20651	TAS		C	CCR4-NOT transcription complex subunit 1	CNOT1_HUMAN|CNOT1|CDC39|KIAA1007|NOT1|AD-005	protein	taxon:9606	20130528	Reactome		
UniProtKB	A5YKK6	CNOT1		GO:0006351	GO_REF:0000037	IEA	UniProtKB-KW:KW-0804	P	CCR4-NOT transcription complex subunit 1	CNOT1_HUMAN|CNOT1|CDC39|KIAA1007|NOT1|AD-005	protein	taxon:9606	20130622	UniProtKB		
UniProtKB	A5YKK6	CNOT1		GO:0006417	GO_REF:0000037	IEA	UniProtKB-KW:KW-0810	P	CCR4-NOT transcription complex subunit 1	CNOT1_HUMAN|CNOT1|CDC39|KIAA1007|NOT1|AD-005	protein	taxon:9606	20130622	UniProtKB		
UniProtKB	A5YKK6	CNOT1		GO:0007275	GO_REF:0000037	IEA	UniProtKB-KW:KW-0217	P	CCR4-NOT transcription complex subunit 1	CNOT1_HUMAN|CNOT1|CDC39|KIAA1007|NOT1|AD-005	protein	taxon:9606	20130622	UniProtKB		
UniProtKB	A5YKK6	CNOT1		GO:0010467	Reactome:REACT_71	TAS		P	CCR4-NOT transcription complex subunit 1	CNOT1_HUMAN|CNOT1|CDC39|KIAA1007|NOT1|AD-005	protein	taxon:9606	20130528	Reactome		
UniProtKB	A5YKK6	CNOT1		GO:0010606	PMID:21976065	IDA		P	CCR4-NOT transcription complex subunit 1	CNOT1_HUMAN|CNOT1|CDC39|KIAA1007|NOT1|AD-005	protein	taxon:9606	20130312	UniProtKB		
UniProtKB	A5YKK6	CNOT1		GO:0016070	Reactome:REACT_21257	TAS		P	CCR4-NOT transcription complex subunit 1	CNOT1_HUMAN|CNOT1|CDC39|KIAA1007|NOT1|AD-005	protein	taxon:9606	20130528	Reactome		
UniProtKB	A5YKK6	CNOT1		GO:0016071	Reactome:REACT_20605	TAS		P	CCR4-NOT transcription complex subunit 1	CNOT1_HUMAN|CNOT1|CDC39|KIAA1007|NOT1|AD-005	protein	taxon:9606	20130528	Reactome		
UniProtKB	A5YKK6	CNOT1		GO:0030014	PMID:19558367	IDA		C	CCR4-NOT transcription complex subunit 1	CNOT1_HUMAN|CNOT1|CDC39|KIAA1007|NOT1|AD-005	protein	taxon:9606	20130308	UniProtKB		
UniProtKB	A5YKK6	CNOT1		GO:0030331	PMID:16778766	IDA		F	CCR4-NOT transcription complex subunit 1	CNOT1_HUMAN|CNOT1|CDC39|KIAA1007|NOT1|AD-005	protein	taxon:9606	20130312	UniProtKB		
UniProtKB	A5YKK6	CNOT1		GO:0031047	GO_REF:0000037	IEA	UniProtKB-KW:KW-0943	P	CCR4-NOT transcription complex subunit 1	CNOT1_HUMAN|CNOT1|CDC39|KIAA1007|NOT1|AD-005	protein	taxon:9606	20130622	UniProtKB		
UniProtKB	A5YKK6	CNOT1		GO:0033147	PMID:16778766	IDA		P	CCR4-NOT transcription complex subunit 1	CNOT1_HUMAN|CNOT1|CDC39|KIAA1007|NOT1|AD-005	protein	taxon:9606	20130312	UniProtKB		
UniProtKB	A5YKK6	CNOT1		GO:0042974	PMID:16778766	IDA		F	CCR4-NOT transcription complex subunit 1	CNOT1_HUMAN|CNOT1|CDC39|KIAA1007|NOT1|AD-005	protein	taxon:9606	20130312	UniProtKB		
UniProtKB	A5YKK6	CNOT1		GO:0048387	PMID:16778766	IDA		P	CCR4-NOT transcription complex subunit 1	CNOT1_HUMAN|CNOT1|CDC39|KIAA1007|NOT1|AD-005	protein	taxon:9606	20130312	UniProtKB		
UniProtKB	A5YKK6	CNOT1		GO:0060213	PMID:21278420	IMP		P	CCR4-NOT transcription complex subunit 1	CNOT1_HUMAN|CNOT1|CDC39|KIAA1007|NOT1|AD-005	protein	taxon:9606	20130312	UniProtKB		
UniProtKB	A5YKK6	CNOT1		GO:1900153	PMID:21278420	IMP		P	CCR4-NOT transcription complex subunit 1	CNOT1_HUMAN|CNOT1|CDC39|KIAA1007|NOT1|AD-005	protein	taxon:9606	20130312	UniProtKB		
UniProtKB	A5YKK6	CNOT1		GO:2000036	PMID:22367759	IMP		P	CCR4-NOT transcription complex subunit 1	CNOT1_HUMAN|CNOT1|CDC39|KIAA1007|NOT1|AD-005	protein	taxon:9606	20130314	UniProtKB		
UniProtKB	A5YKK6	CNOT1	contributes_to	GO:0004535	PMID:21976065	IDA		F	CCR4-NOT transcription complex subunit 1	CNOT1_HUMAN|CNOT1|CDC39|KIAA1007|NOT1|AD-005	protein	taxon:9606	20130312	UniProtKB		
UniProtKB	A5YM72	CARNS1		GO:0005524	GO_REF:0000037	IEA	UniProtKB-KW:KW-0067	F	Carnosine synthase 1	CRNS1_HUMAN|CARNS1|ATPGD1|KIAA1394	protein	taxon:9606	20130622	UniProtKB		
UniProtKB	A5YM72	CARNS1		GO:0005575	GO_REF:0000015	ND		C	Carnosine synthase 1	CRNS1_HUMAN|CARNS1|ATPGD1|KIAA1394	protein	taxon:9606	20100428	UniProtKB		
UniProtKB	A5YM72	CARNS1		GO:0006200	PMID:20097752	IDA		P	Carnosine synthase 1	CRNS1_HUMAN|CARNS1|ATPGD1|KIAA1394	protein	taxon:9606	20130622	GOC		
UniProtKB	A5YM72	CARNS1		GO:0016887	PMID:20097752	IDA		F	Carnosine synthase 1	CRNS1_HUMAN|CARNS1|ATPGD1|KIAA1394	protein	taxon:9606	20120306	MGI		
UniProtKB	A5YM72	CARNS1		GO:0035499	PMID:20097752	IDA		P	Carnosine synthase 1	CRNS1_HUMAN|CARNS1|ATPGD1|KIAA1394	protein	taxon:9606	20100505	UniProtKB		
UniProtKB	A5YM72	CARNS1		GO:0035499	PMID:20097752	IDA		P	Carnosine synthase 1	CRNS1_HUMAN|CARNS1|ATPGD1|KIAA1394	protein	taxon:9606	20120306	MGI		
UniProtKB	A5YM72	CARNS1		GO:0046872	GO_REF:0000037	IEA	UniProtKB-KW:KW-0479	F	Carnosine synthase 1	CRNS1_HUMAN|CARNS1|ATPGD1|KIAA1394	protein	taxon:9606	20130622	UniProtKB		
UniProtKB	A5YM72	CARNS1		GO:0047730	PMID:20097752	IDA		F	Carnosine synthase 1	CRNS1_HUMAN|CARNS1|ATPGD1|KIAA1394	protein	taxon:9606	20100428	UniProtKB		
UniProtKB	A5YM72	CARNS1		GO:0047730	PMID:20097752	IDA		F	Carnosine synthase 1	CRNS1_HUMAN|CARNS1|ATPGD1|KIAA1394	protein	taxon:9606	20120306	MGI		
UniProtKB	A5YW33	PDE4B5		GO:0004114	GO_REF:0000002	IEA	InterPro:IPR002073	F	cAMP-specific phosphodiesterase-4 B isoform	A5YW33_HUMAN|PDE4B5|PDE4B	protein	taxon:9606	20130622	InterPro		
UniProtKB	A5YW33	PDE4B5		GO:0007165	GO_REF:0000002	IEA	InterPro:IPR002073	P	cAMP-specific phosphodiesterase-4 B isoform	A5YW33_HUMAN|PDE4B5|PDE4B	protein	taxon:9606	20130622	InterPro		
UniProtKB	A5YW33	PDE4B5		GO:0046872	GO_REF:0000038	IEA	UniProtKB-KW:KW-0479	F	cAMP-specific phosphodiesterase-4 B isoform	A5YW33_HUMAN|PDE4B5|PDE4B	protein	taxon:9606	20130622	UniProtKB		
UniProtKB	A6BM72	MEGF11		GO:0010842	GO_REF:0000024	ISS	UniProtKB:Q80T91	P	Multiple epidermal growth factor-like domains protein 11	MEG11_HUMAN|MEGF11|KIAA1781|UNQ1949/PRO4432	protein	taxon:9606	20120321	UniProtKB		
UniProtKB	A6BM72	MEGF11		GO:0016021	GO_REF:0000037	IEA	UniProtKB-KW:KW-0812	C	Multiple epidermal growth factor-like domains protein 11	MEG11_HUMAN|MEGF11|KIAA1781|UNQ1949/PRO4432	protein	taxon:9606	20130622	UniProtKB		
UniProtKB	A6BM72	MEGF11		GO:0016323	GO_REF:0000039	IEA	UniProtKB-SubCell:SL-0026	C	Multiple epidermal growth factor-like domains protein 11	MEG11_HUMAN|MEGF11|KIAA1781|UNQ1949/PRO4432	protein	taxon:9606	20130622	UniProtKB		
UniProtKB	A6BM72	MEGF11		GO:0034109	GO_REF:0000024	ISS	UniProtKB:Q80T91	P	Multiple epidermal growth factor-like domains protein 11	MEG11_HUMAN|MEGF11|KIAA1781|UNQ1949/PRO4432	protein	taxon:9606	20120326	UniProtKB		
UniProtKB	A6H8M9	CDHR4		GO:0005509	GO_REF:0000002	IEA	InterPro:IPR002126|InterPro:IPR015919	F	Cadherin-related family member 4	CDHR4_HUMAN|CDHR4|CDH29|UNQ9392/PRO34300	protein	taxon:9606	20130622	InterPro		
UniProtKB	A6H8M9	CDHR4		GO:0005886	GO_REF:0000002	IEA	InterPro:IPR020894	C	Cadherin-related family member 4	CDHR4_HUMAN|CDHR4|CDH29|UNQ9392/PRO34300	protein	taxon:9606	20130622	InterPro		
UniProtKB	A6H8M9	CDHR4		GO:0007156	GO_REF:0000002	IEA	InterPro:IPR002126	P	Cadherin-related family member 4	CDHR4_HUMAN|CDHR4|CDH29|UNQ9392/PRO34300	protein	taxon:9606	20130622	InterPro		
UniProtKB	A6H8M9	CDHR4		GO:0016021	GO_REF:0000037	IEA	UniProtKB-KW:KW-0812	C	Cadherin-related family member 4	CDHR4_HUMAN|CDHR4|CDH29|UNQ9392/PRO34300	protein	taxon:9606	20130622	UniProtKB		
UniProtKB	A6H8Y1	BDP1		GO:0003677	GO_REF:0000002	IEA	InterPro:IPR009057	F	Transcription factor TFIIIB component B'' homolog	BDP1_HUMAN|BDP1|KIAA1241|KIAA1689|TFNR	protein	taxon:9606	20130622	InterPro		
UniProtKB	A6H8Y1	BDP1		GO:0003682	GO_REF:0000002	IEA	InterPro:IPR001005	F	Transcription factor TFIIIB component B'' homolog	BDP1_HUMAN|BDP1|KIAA1241|KIAA1689|TFNR	protein	taxon:9606	20130622	InterPro		
UniProtKB	A6H8Y1	BDP1		GO:0005654	Reactome:REACT_1598	TAS		C	Transcription factor TFIIIB component B'' homolog	BDP1_HUMAN|BDP1|KIAA1241|KIAA1689|TFNR	protein	taxon:9606	20130528	Reactome		
UniProtKB	A6H8Y1	BDP1		GO:0005654	Reactome:REACT_1779	TAS		C	Transcription factor TFIIIB component B'' homolog	BDP1_HUMAN|BDP1|KIAA1241|KIAA1689|TFNR	protein	taxon:9606	20130528	Reactome		
UniProtKB	A6H8Y1	BDP1		GO:0005654	Reactome:REACT_254	TAS		C	Transcription factor TFIIIB component B'' homolog	BDP1_HUMAN|BDP1|KIAA1241|KIAA1689|TFNR	protein	taxon:9606	20130528	Reactome		
UniProtKB	A6H8Y1	BDP1		GO:0005654	Reactome:REACT_328	TAS		C	Transcription factor TFIIIB component B'' homolog	BDP1_HUMAN|BDP1|KIAA1241|KIAA1689|TFNR	protein	taxon:9606	20130528	Reactome		
UniProtKB	A6H8Y1	BDP1		GO:0005654	Reactome:REACT_704	TAS		C	Transcription factor TFIIIB component B'' homolog	BDP1_HUMAN|BDP1|KIAA1241|KIAA1689|TFNR	protein	taxon:9606	20130528	Reactome		
UniProtKB	A6H8Y1	BDP1		GO:0005654	Reactome:REACT_901	TAS		C	Transcription factor TFIIIB component B'' homolog	BDP1_HUMAN|BDP1|KIAA1241|KIAA1689|TFNR	protein	taxon:9606	20130528	Reactome		
UniProtKB	A6H8Y1	BDP1		GO:0006355	GO_REF:0000037	IEA	UniProtKB-KW:KW-0805	P	Transcription factor TFIIIB component B'' homolog	BDP1_HUMAN|BDP1|KIAA1241|KIAA1689|TFNR	protein	taxon:9606	20130622	UniProtKB		
UniProtKB	A6H8Y1	BDP1		GO:0006383	Reactome:REACT_1371	TAS		P	Transcription factor TFIIIB component B'' homolog	BDP1_HUMAN|BDP1|KIAA1241|KIAA1689|TFNR	protein	taxon:9606	20130528	Reactome		
UniProtKB	A6H8Y1	BDP1		GO:0010467	Reactome:REACT_71	TAS		P	Transcription factor TFIIIB component B'' homolog	BDP1_HUMAN|BDP1|KIAA1241|KIAA1689|TFNR	protein	taxon:9606	20130528	Reactome		
UniProtKB	A6H8Z3	RAB3GAP1		GO:0005097	GO_REF:0000002	IEA	InterPro:IPR026147	F	Rab3 GTPase-activating protein catalytic subunit	A6H8Z3_HUMAN|RAB3GAP1	protein	taxon:9606	20130622	InterPro		
UniProtKB	A6H8Z3	RAB3GAP1		GO:0005634	GO_REF:0000052	IDA		C	Rab3 GTPase-activating protein catalytic subunit	A6H8Z3_HUMAN|RAB3GAP1	protein	taxon:9606	20101115	HPA		
UniProtKB	A6H8Z3	RAB3GAP1		GO:0005737	GO_REF:0000052	IDA		C	Rab3 GTPase-activating protein catalytic subunit	A6H8Z3_HUMAN|RAB3GAP1	protein	taxon:9606	20101115	HPA		
UniProtKB	A6H8Z3	RAB3GAP1		GO:0005813	GO_REF:0000052	IDA		C	Rab3 GTPase-activating protein catalytic subunit	A6H8Z3_HUMAN|RAB3GAP1	protein	taxon:9606	20101115	HPA		
UniProtKB	A6H8Z3	RAB3GAP1	NOT	GO:0005730	GO_REF:0000052	IDA		C	Rab3 GTPase-activating protein catalytic subunit	A6H8Z3_HUMAN|RAB3GAP1	protein	taxon:9606	20101115	HPA		
UniProtKB	A6MA65	CDC14A		GO:0004725	GO_REF:0000002	IEA	InterPro:IPR016130	F	CDC14A variant 4	A6MA65_HUMAN|CDC14A	protein	taxon:9606	20130622	InterPro		
UniProtKB	A6MA65	CDC14A		GO:0005634	GO_REF:0000052	IDA		C	CDC14A variant 4	A6MA65_HUMAN|CDC14A	protein	taxon:9606	20101115	HPA		
UniProtKB	A6MA65	CDC14A		GO:0005737	GO_REF:0000052	IDA		C	CDC14A variant 4	A6MA65_HUMAN|CDC14A	protein	taxon:9606	20101115	HPA		
UniProtKB	A6MA65	CDC14A		GO:0008138	GO_REF:0000002	IEA	InterPro:IPR000340|InterPro:IPR020422	F	CDC14A variant 4	A6MA65_HUMAN|CDC14A	protein	taxon:9606	20130622	InterPro		
UniProtKB	A6MA65	CDC14A	NOT	GO:0005730	GO_REF:0000052	IDA		C	CDC14A variant 4	A6MA65_HUMAN|CDC14A	protein	taxon:9606	20101115	HPA		
UniProtKB	A6NC05	C5orf63		GO:0005739	GO_REF:0000019	IEA	Ensembl:ENSMUSP00000025488	C	Glutaredoxin-like protein C5orf63	YD286_HUMAN|C5orf63	protein	taxon:9606	20130622	ENSEMBL		
UniProtKB	A6NC05	C5orf63		GO:0022900	GO_REF:0000037	IEA	UniProtKB-KW:KW-0249	P	Glutaredoxin-like protein C5orf63	YD286_HUMAN|C5orf63	protein	taxon:9606	20130622	UniProtKB		
UniProtKB	A6NC17	MARS		GO:0004825	GO_REF:0000002	IEA	InterPro:IPR014758|InterPro:IPR023458	F	Methionine--tRNA ligase, cytoplasmic	A6NC17_HUMAN|MARS	protein	taxon:9606	20130622	InterPro		
UniProtKB	A6NC17	MARS		GO:0005524	GO_REF:0000002	IEA	InterPro:IPR001412|InterPro:IPR009080|InterPro:IPR014758|InterPro:IPR015413	F	Methionine--tRNA ligase, cytoplasmic	A6NC17_HUMAN|MARS	protein	taxon:9606	20130622	InterPro		
UniProtKB	A6NC17	MARS		GO:0005737	GO_REF:0000052	IDA		C	Methionine--tRNA ligase, cytoplasmic	A6NC17_HUMAN|MARS	protein	taxon:9606	20100326	HPA		
UniProtKB	A6NC17	MARS		GO:0006431	GO_REF:0000002	IEA	InterPro:IPR014758	P	Methionine--tRNA ligase, cytoplasmic	A6NC17_HUMAN|MARS	protein	taxon:9606	20130622	InterPro		
UniProtKB	A6NC42	DPPA5		GO:0003723	GO_REF:0000037	IEA	UniProtKB-KW:KW-0694	F	Developmental pluripotency-associated 5 protein	DPPA5_HUMAN|DPPA5|ESG1	protein	taxon:9606	20130622	UniProtKB		
UniProtKB	A6NC42	DPPA5		GO:0005737	GO_REF:0000039	IEA	UniProtKB-SubCell:SL-0086	C	Developmental pluripotency-associated 5 protein	DPPA5_HUMAN|DPPA5|ESG1	protein	taxon:9606	20130622	UniProtKB		
UniProtKB	A6NC42	DPPA5		GO:0007275	GO_REF:0000037	IEA	UniProtKB-KW:KW-0217	P	Developmental pluripotency-associated 5 protein	DPPA5_HUMAN|DPPA5|ESG1	protein	taxon:9606	20130622	UniProtKB		
UniProtKB	A6NC48	BST1		GO:0003953	GO_REF:0000002	IEA	InterPro:IPR003193	F	ADP-ribosyl cyclase 2	A6NC48_HUMAN|BST1	protein	taxon:9606	20130622	InterPro		
UniProtKB	A6NC51	TMEM150B		GO:0016021	GO_REF:0000037	IEA	UniProtKB-KW:KW-0812	C	Transmembrane protein 150B	T150B_HUMAN|TMEM150B|TMEM224	protein	taxon:9606	20130622	UniProtKB		
UniProtKB	A6NC61	KRTAP5-10		GO:0045095	GO_REF:0000002	IEA	InterPro:IPR002494	C	Keratin-associated protein 5-10	A6NC61_HUMAN|KRTAP5-10	protein	taxon:9606	20130622	InterPro		
UniProtKB	A6NC78	GOLGA8I		GO:0032580	GO_REF:0000039	IEA	UniProtKB-SubCell:SL-0136	C	Golgin subfamily A member 8I	GOG8I_HUMAN|GOLGA8I|GOLGA8IP	protein	taxon:9606	20130622	UniProtKB		
UniProtKB	A6NC86	PINLYP		GO:0004859	GO_REF:0000002	IEA	InterPro:IPR004126	F	phospholipase A2 inhibitor and Ly6/PLAUR domain-containing protein	PINLY_HUMAN|PINLYP	protein	taxon:9606	20130622	InterPro		
UniProtKB	A6NC86	PINLYP		GO:0005576	GO_REF:0000039	IEA	UniProtKB-SubCell:SL-0243	C	phospholipase A2 inhibitor and Ly6/PLAUR domain-containing protein	PINLY_HUMAN|PINLYP	protein	taxon:9606	20130622	UniProtKB		
UniProtKB	A6NC89	CNTNAP3		GO:0007155	GO_REF:0000002	IEA	InterPro:IPR000421	P	Contactin-associated protein-like 3	A6NC89_HUMAN|CNTNAP3	protein	taxon:9606	20130622	InterPro		
UniProtKB	A6NC97	FAM172BP		GO:0016021	GO_REF:0000037	IEA	UniProtKB-KW:KW-0812	C	Putative protein FAM172B	F172B_HUMAN|FAM172BP|FAM172B	protein	taxon:9606	20130622	UniProtKB		
UniProtKB	A6NC98	CCDC88B		GO:0000226	GO_REF:0000002	IEA	InterPro:IPR008636	P	Coiled-coil domain-containing protein 88B	CC88B_HUMAN|CCDC88B|BRLZ	protein	taxon:9606	20130622	InterPro		
UniProtKB	A6NC98	CCDC88B		GO:0005737	GO_REF:0000002	IEA	InterPro:IPR008636	C	Coiled-coil domain-containing protein 88B	CC88B_HUMAN|CCDC88B|BRLZ	protein	taxon:9606	20130622	InterPro		
UniProtKB	A6NC98	CCDC88B		GO:0008017	GO_REF:0000002	IEA	InterPro:IPR008636	F	Coiled-coil domain-containing protein 88B	CC88B_HUMAN|CCDC88B|BRLZ	protein	taxon:9606	20130622	InterPro		
UniProtKB	A6NCB9	EYA1		GO:0007275	GO_REF:0000002	IEA	InterPro:IPR006545	P	Eyes absent homolog 1	A6NCB9_HUMAN|EYA1	protein	taxon:9606	20130622	InterPro		
UniProtKB	A6NCC3	GOLGA8O		GO:0005794	GO_REF:0000002	IEA	InterPro:IPR024858	C	Golgin subfamily A member 8O	GOG8O_HUMAN|GOLGA8O	protein	taxon:9606	20130622	InterPro		
UniProtKB	A6NCD1	A6NCD1		GO:0005622	GO_REF:0000002	IEA	InterPro:IPR000315	C	Tripartite motif-containing protein ENSP00000311270	TRIX2_HUMAN	protein	taxon:9606	20130622	InterPro		
UniProtKB	A6NCD1	A6NCD1		GO:0008270	GO_REF:0000002	IEA	InterPro:IPR000315|InterPro:IPR001841	F	Tripartite motif-containing protein ENSP00000311270	TRIX2_HUMAN	protein	taxon:9606	20130622	InterPro		
UniProtKB	A6NCE0	FOXO6		GO:0003700	GO_REF:0000002	IEA	InterPro:IPR001766|InterPro:IPR018122	F	Forkhead box protein O6	A6NCE0_HUMAN|FOXO6	protein	taxon:9606	20130622	InterPro		
UniProtKB	A6NCE0	FOXO6		GO:0005634	GO_REF:0000019	IEA	Ensembl:ENSMUSP00000099716	C	Forkhead box protein O6	A6NCE0_HUMAN|FOXO6	protein	taxon:9606	20130622	ENSEMBL		
UniProtKB	A6NCE0	FOXO6		GO:0005737	GO_REF:0000019	IEA	Ensembl:ENSMUSP00000099716	C	Forkhead box protein O6	A6NCE0_HUMAN|FOXO6	protein	taxon:9606	20130622	ENSEMBL		
UniProtKB	A6NCE0	FOXO6		GO:0006351	GO_REF:0000038	IEA	UniProtKB-KW:KW-0804	P	Forkhead box protein O6	A6NCE0_HUMAN|FOXO6	protein	taxon:9606	20130622	UniProtKB		
UniProtKB	A6NCE0	FOXO6		GO:0043565	GO_REF:0000002	IEA	InterPro:IPR001766|InterPro:IPR018122	F	Forkhead box protein O6	A6NCE0_HUMAN|FOXO6	protein	taxon:9606	20130622	InterPro		
UniProtKB	A6NCE7	MAP1LC3B2		GO:0000421	GO_REF:0000039	IEA	UniProtKB-SubCell:SL-0022	C	Microtubule-associated proteins 1A/1B light chain 3 beta 2	MP3B2_HUMAN|MAP1LC3B2	protein	taxon:9606	20130622	UniProtKB		
UniProtKB	A6NCE7	MAP1LC3B2		GO:0005874	GO_REF:0000037	IEA	UniProtKB-KW:KW-0493	C	Microtubule-associated proteins 1A/1B light chain 3 beta 2	MP3B2_HUMAN|MAP1LC3B2	protein	taxon:9606	20130622	UniProtKB		
UniProtKB	A6NCE7	MAP1LC3B2		GO:0006914	GO_REF:0000037	IEA	UniProtKB-KW:KW-0072	P	Microtubule-associated proteins 1A/1B light chain 3 beta 2	MP3B2_HUMAN|MAP1LC3B2	protein	taxon:9606	20130622	UniProtKB		
UniProtKB	A6NCE7	MAP1LC3B2		GO:0012505	GO_REF:0000039	IEA	UniProtKB-SubCell:SL-0147	C	Microtubule-associated proteins 1A/1B light chain 3 beta 2	MP3B2_HUMAN|MAP1LC3B2	protein	taxon:9606	20130622	UniProtKB		
UniProtKB	A6NCE7	MAP1LC3B2		GO:0031410	GO_REF:0000037	IEA	UniProtKB-KW:KW-0968	C	Microtubule-associated proteins 1A/1B light chain 3 beta 2	MP3B2_HUMAN|MAP1LC3B2	protein	taxon:9606	20130622	UniProtKB		
UniProtKB	A6NCG2	SLC22A11		GO:0016021	GO_REF:0000038	IEA	UniProtKB-KW:KW-0812	C	Solute carrier family 22 member 11	A6NCG2_HUMAN|SLC22A11	protein	taxon:9606	20130622	UniProtKB		
UniProtKB	A6NCG2	SLC22A11		GO:0022857	GO_REF:0000002	IEA	InterPro:IPR005828	F	Solute carrier family 22 member 11	A6NCG2_HUMAN|SLC22A11	protein	taxon:9606	20130622	InterPro		
UniProtKB	A6NCI0	MRPL42		GO:0005739	GO_REF:0000052	IDA		C	39S ribosomal protein L42, mitochondrial	A6NCI0_HUMAN|MRPL42|hCG_1647154	protein	taxon:9606	20110516	HPA		
UniProtKB	A6NCI0	MRPL42		GO:0005840	GO_REF:0000038	IEA	UniProtKB-KW:KW-0689	C	39S ribosomal protein L42, mitochondrial	A6NCI0_HUMAN|MRPL42|hCG_1647154	protein	taxon:9606	20130622	UniProtKB		
UniProtKB	A6NCI0	MRPL42		GO:0005886	GO_REF:0000052	IDA		C	39S ribosomal protein L42, mitochondrial	A6NCI0_HUMAN|MRPL42|hCG_1647154	protein	taxon:9606	20110516	HPA		
UniProtKB	A6NCI4	VWA3A		GO:0005576	GO_REF:0000039	IEA	UniProtKB-SubCell:SL-0243	C	von Willebrand factor A domain-containing protein 3A	VWA3A_HUMAN|VWA3A	protein	taxon:9606	20130622	UniProtKB		
UniProtKB	A6NCI5	LINC00862		GO:0016021	GO_REF:0000037	IEA	UniProtKB-KW:KW-0812	C	Putative transmembrane protein encoded by LINC00862	SIM16_HUMAN|LINC00862|C1orf98|SMIM16	protein	taxon:9606	20130622	UniProtKB		
UniProtKB	A6NCK0	NAE1		GO:0003824	GO_REF:0000002	IEA	InterPro:IPR000594	F	NEDD8-activating enzyme E1 regulatory subunit	A6NCK0_HUMAN|NAE1	protein	taxon:9606	20130622	InterPro		
UniProtKB	A6NCK2	TRIM43B		GO:0005622	GO_REF:0000002	IEA	InterPro:IPR000315	C	Tripartite motif-containing protein 43B	TR43B_HUMAN|TRIM43B	protein	taxon:9606	20130622	InterPro		
UniProtKB	A6NCK2	TRIM43B		GO:0008270	GO_REF:0000002	IEA	InterPro:IPR000315|InterPro:IPR001841	F	Tripartite motif-containing protein 43B	TR43B_HUMAN|TRIM43B	protein	taxon:9606	20130622	InterPro		
UniProtKB	A6NCL1	GMNC		GO:0003682	GO_REF:0000024	ISS	UniProtKB:D3YN49	F	Geminin coiled-coil domain-containing protein 1	GEMC1_HUMAN|GMNC|GEMC1	protein	taxon:9606	20100423	UniProtKB		
UniProtKB	A6NCL1	GMNC		GO:0005634	GO_REF:0000024	ISS	UniProtKB:D3YN49	C	Geminin coiled-coil domain-containing protein 1	GEMC1_HUMAN|GMNC|GEMC1	protein	taxon:9606	20100423	UniProtKB		
UniProtKB	A6NCL1	GMNC		GO:0006260	GO_REF:0000019	IEA	Ensembl:ENSMUSP00000087269	P	Geminin coiled-coil domain-containing protein 1	GEMC1_HUMAN|GMNC|GEMC1	protein	taxon:9606	20130622	ENSEMBL		
UniProtKB	A6NCL1	GMNC		GO:0007049	GO_REF:0000037	IEA	UniProtKB-KW:KW-0131	P	Geminin coiled-coil domain-containing protein 1	GEMC1_HUMAN|GMNC|GEMC1	protein	taxon:9606	20130622	UniProtKB		
UniProtKB	A6NCL1	GMNC		GO:0008283	GO_REF:0000024	ISS	UniProtKB:Q3URY2	P	Geminin coiled-coil domain-containing protein 1	GEMC1_HUMAN|GMNC|GEMC1	protein	taxon:9606	20100423	UniProtKB		
UniProtKB	A6NCM1	IQCA1P1		GO:0005524	GO_REF:0000037	IEA	UniProtKB-KW:KW-0067	F	Putative IQ and AAA domain-containing protein 1-like	IQCAL_HUMAN|IQCA1P1|IQCA1L	protein	taxon:9606	20130622	UniProtKB		
UniProtKB	A6NCM5	A6NCM5		GO:0005794	GO_REF:0000002	IEA	InterPro:IPR024858	C	Putative golgin subfamily A member 6-like protein 7	GG6L7_HUMAN	protein	taxon:9606	20130622	InterPro		
UniProtKB	A6NCN2	KRT121P		GO:0005198	GO_REF:0000002	IEA	InterPro:IPR001664	F	Keratin-81-like protein KRT121P	K121P_HUMAN|KRT121P	protein	taxon:9606	20130622	InterPro		
UniProtKB	A6NCN2	KRT121P		GO:0045095	GO_REF:0000002	IEA	InterPro:IPR003054	C	Keratin-81-like protein KRT121P	K121P_HUMAN|KRT121P	protein	taxon:9606	20130622	InterPro		
UniProtKB	A6NCP5	ARHGAP44		GO:0005737	GO_REF:0000002	IEA	InterPro:IPR004148	C	cDNA FLJ58097, moderately similar to Homo sapiens Rho GTPase activating protein 17 (ARHGAP17), transcript variant 1, mRNA	A6NCP5_HUMAN|ARHGAP44|RICH2	protein	taxon:9606	20130622	InterPro		
UniProtKB	A6NCP5	ARHGAP44		GO:0007165	GO_REF:0000002	IEA	InterPro:IPR000198|InterPro:IPR008936	P	cDNA FLJ58097, moderately similar to Homo sapiens Rho GTPase activating protein 17 (ARHGAP17), transcript variant 1, mRNA	A6NCP5_HUMAN|ARHGAP44|RICH2	protein	taxon:9606	20130622	InterPro		
UniProtKB	A6NCP7	UGT2B4		GO:0016758	GO_REF:0000002	IEA	InterPro:IPR002213	F	UDP-glucuronosyltransferase 2B4	A6NCP7_HUMAN|UGT2B4	protein	taxon:9606	20130622	InterPro		
UniProtKB	A6NCQ0	NUDT5		GO:0016787	GO_REF:0000038	IEA	UniProtKB-KW:KW-0378	F	ADP-sugar pyrophosphatase	A6NCQ0_HUMAN|NUDT5	protein	taxon:9606	20130622	UniProtKB		
UniProtKB	A6NCQ9	RNF222		GO:0008270	GO_REF:0000002	IEA	InterPro:IPR001841	F	RING finger protein 222	RN222_HUMAN|RNF222	protein	taxon:9606	20130622	InterPro		
UniProtKB	A6NCQ9	RNF222		GO:0016021	GO_REF:0000037	IEA	UniProtKB-KW:KW-0812	C	RING finger protein 222	RN222_HUMAN|RNF222	protein	taxon:9606	20130622	UniProtKB		
UniProtKB	A6NCR4	SYT8		GO:0005215	GO_REF:0000002	IEA	InterPro:IPR001565	F	Synaptotagmin-8	A6NCR4_HUMAN|SYT8	protein	taxon:9606	20130622	InterPro		
UniProtKB	A6NCR4	SYT8		GO:0007340	GO_REF:0000019	IEA	Ensembl:ENSMUSP00000113545	P	Synaptotagmin-8	A6NCR4_HUMAN|SYT8	protein	taxon:9606	20130622	ENSEMBL		
UniProtKB	A6NCR4	SYT8		GO:0008021	GO_REF:0000002	IEA	InterPro:IPR001565	C	Synaptotagmin-8	A6NCR4_HUMAN|SYT8	protein	taxon:9606	20130622	InterPro		
UniProtKB	A6NCR4	SYT8		GO:0016020	GO_REF:0000002	IEA	InterPro:IPR001565	C	Synaptotagmin-8	A6NCR4_HUMAN|SYT8	protein	taxon:9606	20130622	InterPro		
UniProtKB	A6NCR4	SYT8		GO:0048306	GO_REF:0000019	IEA	Ensembl:ENSMUSP00000113545	F	Synaptotagmin-8	A6NCR4_HUMAN|SYT8	protein	taxon:9606	20130622	ENSEMBL		
UniProtKB	A6NCS4	NKX2-6		GO:0003700	PMID:15649947	IDA		F	Homeobox protein Nkx-2.6	NKX26_HUMAN|NKX2-6|NKX2F	protein	taxon:9606	20071023	HGNC		
UniProtKB	A6NCS4	NKX2-6		GO:0005634	PMID:15649947	IC	GO:0003700	C	Homeobox protein Nkx-2.6	NKX26_HUMAN|NKX2-6|NKX2F	protein	taxon:9606	20071023	HGNC		
UniProtKB	A6NCS4	NKX2-6		GO:0006351	PMID:15649947	IDA		P	Homeobox protein Nkx-2.6	NKX26_HUMAN|NKX2-6|NKX2F	protein	taxon:9606	20071023	HGNC		
UniProtKB	A6NCS4	NKX2-6		GO:0008284	GO_REF:0000024	ISS	UniProtKB:P43688	P	Homeobox protein Nkx-2.6	NKX26_HUMAN|NKX2-6|NKX2F	protein	taxon:9606	20081126	BHF-UCL		
UniProtKB	A6NCS4	NKX2-6		GO:0021854	GO_REF:0000024	ISS	UniProtKB:P43688	P	Homeobox protein Nkx-2.6	NKX26_HUMAN|NKX2-6|NKX2F	protein	taxon:9606	20081126	BHF-UCL		
UniProtKB	A6NCS4	NKX2-6		GO:0030154	GO_REF:0000024	ISS	UniProtKB:P43688	P	Homeobox protein Nkx-2.6	NKX26_HUMAN|NKX2-6|NKX2F	protein	taxon:9606	20081126	BHF-UCL		
UniProtKB	A6NCS4	NKX2-6		GO:0035050	GO_REF:0000024	ISS	UniProtKB:P43688	P	Homeobox protein Nkx-2.6	NKX26_HUMAN|NKX2-6|NKX2F	protein	taxon:9606	20081126	BHF-UCL		
UniProtKB	A6NCS4	NKX2-6		GO:0035050	PMID:15649947	IMP		P	Homeobox protein Nkx-2.6	NKX26_HUMAN|NKX2-6|NKX2F	protein	taxon:9606	20071023	HGNC		
UniProtKB	A6NCS4	NKX2-6		GO:0043066	GO_REF:0000024	ISS	UniProtKB:P43688	P	Homeobox protein Nkx-2.6	NKX26_HUMAN|NKX2-6|NKX2F	protein	taxon:9606	20081126	BHF-UCL		
UniProtKB	A6NCS4	NKX2-6		GO:0043565	GO_REF:0000002	IEA	InterPro:IPR001356|InterPro:IPR017970	F	Homeobox protein Nkx-2.6	NKX26_HUMAN|NKX2-6|NKX2F	protein	taxon:9606	20130622	InterPro		
UniProtKB	A6NCS4	NKX2-6		GO:0043586	GO_REF:0000024	ISS	UniProtKB:P43688	P	Homeobox protein Nkx-2.6	NKX26_HUMAN|NKX2-6|NKX2F	protein	taxon:9606	20081126	BHF-UCL		
UniProtKB	A6NCS4	NKX2-6		GO:0048565	GO_REF:0000024	ISS	UniProtKB:P43688	P	Homeobox protein Nkx-2.6	NKX26_HUMAN|NKX2-6|NKX2F	protein	taxon:9606	20081126	BHF-UCL		
UniProtKB	A6NCS4	NKX2-6		GO:0055014	GO_REF:0000024	ISS	UniProtKB:P43688	P	Homeobox protein Nkx-2.6	NKX26_HUMAN|NKX2-6|NKX2F	protein	taxon:9606	20081126	BHF-UCL		
UniProtKB	A6NCS4	NKX2-6		GO:0055015	GO_REF:0000024	ISS	UniProtKB:P43688	P	Homeobox protein Nkx-2.6	NKX26_HUMAN|NKX2-6|NKX2F	protein	taxon:9606	20081126	BHF-UCL		
UniProtKB	A6NCS4	NKX2-6		GO:0060037	GO_REF:0000024	ISS	UniProtKB:P43688	P	Homeobox protein Nkx-2.6	NKX26_HUMAN|NKX2-6|NKX2F	protein	taxon:9606	20081126	BHF-UCL		
UniProtKB	A6NCS4	NKX2-6		GO:0060039	GO_REF:0000024	ISS	UniProtKB:P43688	P	Homeobox protein Nkx-2.6	NKX26_HUMAN|NKX2-6|NKX2F	protein	taxon:9606	20081126	BHF-UCL		
UniProtKB	A6NCS9	SDCCAG8		GO:0005813	GO_REF:0000019	IEA	Ensembl:ENSMUSP00000027785	C	Serologically defined colon cancer antigen 8	A6NCS9_HUMAN|SDCCAG8	protein	taxon:9606	20130622	ENSEMBL		
UniProtKB	A6NCS9	SDCCAG8		GO:0030010	GO_REF:0000019	IEA	Ensembl:ENSMUSP00000027785	P	Serologically defined colon cancer antigen 8	A6NCS9_HUMAN|SDCCAG8	protein	taxon:9606	20130622	ENSEMBL		
UniProtKB	A6NCS9	SDCCAG8		GO:0035148	GO_REF:0000019	IEA	Ensembl:ENSMUSP00000027785	P	Serologically defined colon cancer antigen 8	A6NCS9_HUMAN|SDCCAG8	protein	taxon:9606	20130622	ENSEMBL		
UniProtKB	A6NCV1	OR6C74		GO:0004930	GO_REF:0000037	IEA	UniProtKB-KW:KW-0297	F	Olfactory receptor 6C74	O6C74_HUMAN|OR6C74	protein	taxon:9606	20130622	UniProtKB		
UniProtKB	A6NCV1	OR6C74		GO:0004984	GO_REF:0000002	IEA	InterPro:IPR000725	F	Olfactory receptor 6C74	O6C74_HUMAN|OR6C74	protein	taxon:9606	20130622	InterPro		
UniProtKB	A6NCV1	OR6C74		GO:0005886	Reactome:REACT_15515	TAS		C	Olfactory receptor 6C74	O6C74_HUMAN|OR6C74	protein	taxon:9606	20130516	Reactome		
UniProtKB	A6NCV1	OR6C74		GO:0016021	GO_REF:0000037	IEA	UniProtKB-KW:KW-0812	C	Olfactory receptor 6C74	O6C74_HUMAN|OR6C74	protein	taxon:9606	20130622	UniProtKB		
UniProtKB	A6NCW0	USP17L3		GO:0004221	GO_REF:0000002	IEA	InterPro:IPR001394|InterPro:IPR018200	F	Ubiquitin carboxyl-terminal hydrolase 17-like protein 3	U17L3_HUMAN|USP17L3|USP17B|USP17F	protein	taxon:9606	20130622	InterPro		
UniProtKB	A6NCW0	USP17L3		GO:0005634	GO_REF:0000039	IEA	UniProtKB-SubCell:SL-0191	C	Ubiquitin carboxyl-terminal hydrolase 17-like protein 3	U17L3_HUMAN|USP17L3|USP17B|USP17F	protein	taxon:9606	20130622	UniProtKB		
UniProtKB	A6NCW0	USP17L3		GO:0005783	GO_REF:0000039	IEA	UniProtKB-SubCell:SL-0095	C	Ubiquitin carboxyl-terminal hydrolase 17-like protein 3	U17L3_HUMAN|USP17L3|USP17B|USP17F	protein	taxon:9606	20130622	UniProtKB		
UniProtKB	A6NCW0	USP17L3		GO:0006511	GO_REF:0000002	IEA	InterPro:IPR001394|InterPro:IPR018200	P	Ubiquitin carboxyl-terminal hydrolase 17-like protein 3	U17L3_HUMAN|USP17L3|USP17B|USP17F	protein	taxon:9606	20130622	InterPro		
UniProtKB	A6NCW0	USP17L3		GO:0006915	GO_REF:0000037	IEA	UniProtKB-KW:KW-0053	P	Ubiquitin carboxyl-terminal hydrolase 17-like protein 3	U17L3_HUMAN|USP17L3|USP17B|USP17F	protein	taxon:9606	20130622	UniProtKB		
UniProtKB	A6NCW0	USP17L3		GO:0008234	GO_REF:0000037	IEA	UniProtKB-KW:KW-0788	F	Ubiquitin carboxyl-terminal hydrolase 17-like protein 3	U17L3_HUMAN|USP17L3|USP17B|USP17F	protein	taxon:9606	20130622	UniProtKB		
UniProtKB	A6NCW7	USP17L4		GO:0004221	GO_REF:0000002	IEA	InterPro:IPR001394	F	Inactive ubiquitin carboxyl-terminal hydrolase 17-like protein 4	U17L4_HUMAN|USP17L4	protein	taxon:9606	20130622	InterPro		
UniProtKB	A6NCW7	USP17L4		GO:0005634	GO_REF:0000039	IEA	UniProtKB-SubCell:SL-0191	C	Inactive ubiquitin carboxyl-terminal hydrolase 17-like protein 4	U17L4_HUMAN|USP17L4	protein	taxon:9606	20130622	UniProtKB		
UniProtKB	A6NCW7	USP17L4		GO:0005783	GO_REF:0000039	IEA	UniProtKB-SubCell:SL-0095	C	Inactive ubiquitin carboxyl-terminal hydrolase 17-like protein 4	U17L4_HUMAN|USP17L4	protein	taxon:9606	20130622	UniProtKB		
UniProtKB	A6NCW7	USP17L4		GO:0006511	GO_REF:0000002	IEA	InterPro:IPR001394	P	Inactive ubiquitin carboxyl-terminal hydrolase 17-like protein 4	U17L4_HUMAN|USP17L4	protein	taxon:9606	20130622	InterPro		
UniProtKB	A6ND01	FOLR4		GO:0005542	GO_REF:0000037	IEA	UniProtKB-KW:KW-0290	F	Probable folate receptor delta	FOLR4_HUMAN|FOLR4	protein	taxon:9606	20130622	UniProtKB		
UniProtKB	A6ND01	FOLR4		GO:0005576	GO_REF:0000039	IEA	UniProtKB-SubCell:SL-0243	C	Probable folate receptor delta	FOLR4_HUMAN|FOLR4	protein	taxon:9606	20130622	UniProtKB		
UniProtKB	A6ND05	KCNQ2		GO:0005249	GO_REF:0000002	IEA	InterPro:IPR003091|InterPro:IPR003937|InterPro:IPR003947	F	Potassium voltage-gated channel subfamily KQT member 2	A6ND05_HUMAN|KCNQ2	protein	taxon:9606	20130622	InterPro		
UniProtKB	A6ND05	KCNQ2		GO:0008076	GO_REF:0000002	IEA	InterPro:IPR003091	C	Potassium voltage-gated channel subfamily KQT member 2	A6ND05_HUMAN|KCNQ2	protein	taxon:9606	20130622	InterPro		
UniProtKB	A6ND22	MRPS16		GO:0003735	GO_REF:0000002	IEA	InterPro:IPR000307	F	28S ribosomal protein S16, mitochondrial	A6ND22_HUMAN|MRPS16	protein	taxon:9606	20130622	InterPro		
UniProtKB	A6ND22	MRPS16		GO:0005840	GO_REF:0000002	IEA	InterPro:IPR000307	C	28S ribosomal protein S16, mitochondrial	A6ND22_HUMAN|MRPS16	protein	taxon:9606	20130622	InterPro		
UniProtKB	A6ND22	MRPS16		GO:0006412	GO_REF:0000002	IEA	InterPro:IPR000307	P	28S ribosomal protein S16, mitochondrial	A6ND22_HUMAN|MRPS16	protein	taxon:9606	20130622	InterPro		
UniProtKB	A6ND48	OR14I1		GO:0004930	GO_REF:0000037	IEA	UniProtKB-KW:KW-0297	F	Olfactory receptor 14I1	O14I1_HUMAN|OR14I1|OR5BU1|OR5BU1P	protein	taxon:9606	20130622	UniProtKB		
UniProtKB	A6ND48	OR14I1		GO:0004984	GO_REF:0000002	IEA	InterPro:IPR000725	F	Olfactory receptor 14I1	O14I1_HUMAN|OR14I1|OR5BU1|OR5BU1P	protein	taxon:9606	20130622	InterPro		
UniProtKB	A6ND48	OR14I1		GO:0005886	Reactome:REACT_15515	TAS		C	Olfactory receptor 14I1	O14I1_HUMAN|OR14I1|OR5BU1|OR5BU1P	protein	taxon:9606	20130516	Reactome		
UniProtKB	A6ND48	OR14I1		GO:0016021	GO_REF:0000037	IEA	UniProtKB-KW:KW-0812	C	Olfactory receptor 14I1	O14I1_HUMAN|OR14I1|OR5BU1|OR5BU1P	protein	taxon:9606	20130622	UniProtKB		
UniProtKB	A6ND58	EVA1C		GO:0030246	GO_REF:0000002	IEA	InterPro:IPR000922	F	Protein eva-1 homolog C	A6ND58_HUMAN|EVA1C|C21orf63|hCG_2008016	protein	taxon:9606	20130622	InterPro		
UniProtKB	A6ND81	PRICKLE3		GO:0008270	GO_REF:0000002	IEA	InterPro:IPR010442	F	Prickle-like protein 3	A6ND81_HUMAN|PRICKLE3	protein	taxon:9606	20130622	InterPro		
UniProtKB	A6ND91	ASPDH		GO:0006742	GO_REF:0000002	IEA	InterPro:IPR002811	P	Putative L-aspartate dehydrogenase	ASPD_HUMAN|ASPDH	protein	taxon:9606	20130622	InterPro		
UniProtKB	A6ND91	ASPDH		GO:0009435	GO_REF:0000041	IEA	UniPathway:UPA00253	P	Putative L-aspartate dehydrogenase	ASPD_HUMAN|ASPDH	protein	taxon:9606	20130622	UniPathway		
UniProtKB	A6ND91	ASPDH		GO:0033735	GO_REF:0000003	IEA	EC:1.4.1.21	F	Putative L-aspartate dehydrogenase	ASPD_HUMAN|ASPDH	protein	taxon:9606	20130622	UniProtKB		
UniProtKB	A6ND91	ASPDH		GO:0050661	GO_REF:0000002	IEA	InterPro:IPR005106	F	Putative L-aspartate dehydrogenase	ASPD_HUMAN|ASPDH	protein	taxon:9606	20130622	InterPro		
UniProtKB	A6ND99	HS2ST1		GO:0008146	GO_REF:0000002	IEA	InterPro:IPR005331|InterPro:IPR007734	F	Heparan sulfate 2-O-sulfotransferase 1	A6ND99_HUMAN|HS2ST1	protein	taxon:9606	20130622	InterPro		
UniProtKB	A6ND99	HS2ST1		GO:0016021	GO_REF:0000002	IEA	InterPro:IPR005331|InterPro:IPR007734	C	Heparan sulfate 2-O-sulfotransferase 1	A6ND99_HUMAN|HS2ST1	protein	taxon:9606	20130622	InterPro		
UniProtKB	A6NDA1	HAUS7		GO:0005730	GO_REF:0000052	IDA		C	HAUS augmin-like complex subunit 7	A6NDA1_HUMAN|HAUS7	protein	taxon:9606	20101115	HPA		
UniProtKB	A6NDA1	HAUS7		GO:0005737	GO_REF:0000052	IDA		C	HAUS augmin-like complex subunit 7	A6NDA1_HUMAN|HAUS7	protein	taxon:9606	20101115	HPA		
UniProtKB	A6NDA1	HAUS7		GO:0005813	GO_REF:0000052	IDA		C	HAUS augmin-like complex subunit 7	A6NDA1_HUMAN|HAUS7	protein	taxon:9606	20101115	HPA		
UniProtKB	A6NDA1	HAUS7		GO:0005886	GO_REF:0000052	IDA		C	HAUS augmin-like complex subunit 7	A6NDA1_HUMAN|HAUS7	protein	taxon:9606	20101115	HPA		
UniProtKB	A6NDA9	LRIT2		GO:0016021	GO_REF:0000037	IEA	UniProtKB-KW:KW-0812	C	Leucine-rich repeat, immunoglobulin-like domain and transmembrane domain-containing protein 2	LRIT2_HUMAN|LRIT2|LRRC22	protein	taxon:9606	20130622	UniProtKB		
UniProtKB	A6NDB9	PALM3		GO:0001960	PMID:21187075	IDA		P	Paralemmin-3	PALM3_HUMAN|PALM3	protein	taxon:9606	20110525	UniProtKB		
UniProtKB	A6NDB9	PALM3		GO:0005515	PMID:21187075	IPI	UniProtKB:Q6IA17	F	Paralemmin-3	PALM3_HUMAN|PALM3	protein	taxon:9606	20110525	UniProtKB		
UniProtKB	A6NDB9	PALM3		GO:0005524	GO_REF:0000037	IEA	UniProtKB-KW:KW-0067	F	Paralemmin-3	PALM3_HUMAN|PALM3	protein	taxon:9606	20130622	UniProtKB		
UniProtKB	A6NDB9	PALM3		GO:0005737	GO_REF:0000039	IEA	UniProtKB-SubCell:SL-0086	C	Paralemmin-3	PALM3_HUMAN|PALM3	protein	taxon:9606	20130622	UniProtKB		
UniProtKB	A6NDB9	PALM3		GO:0005886	GO_REF:0000039	IEA	UniProtKB-SubCell:SL-0039	C	Paralemmin-3	PALM3_HUMAN|PALM3	protein	taxon:9606	20130622	UniProtKB		
UniProtKB	A6NDB9	PALM3		GO:0008063	PMID:21187075	IMP		P	Paralemmin-3	PALM3_HUMAN|PALM3	protein	taxon:9606	20110525	UniProtKB		
UniProtKB	A6NDB9	PALM3		GO:0032496	PMID:21187075	IDA		P	Paralemmin-3	PALM3_HUMAN|PALM3	protein	taxon:9606	20110525	UniProtKB		
UniProtKB	A6NDC7	RASGRP2		GO:0005085	GO_REF:0000038	IEA	UniProtKB-KW:KW-0344	F	cDNA FLJ35563 fis, clone SPLEN2005342, highly similar to Homo sapiens RAS guanyl releasing protein 2 (calcium and DAG-regulated) (RASGRP2), transcript variant 2, mRNA	A6NDC7_HUMAN|RASGRP2	protein	taxon:9606	20130622	UniProtKB		
UniProtKB	A6NDC7	RASGRP2		GO:0005509	GO_REF:0000002	IEA	InterPro:IPR002048|InterPro:IPR011992	F	cDNA FLJ35563 fis, clone SPLEN2005342, highly similar to Homo sapiens RAS guanyl releasing protein 2 (calcium and DAG-regulated) (RASGRP2), transcript variant 2, mRNA	A6NDC7_HUMAN|RASGRP2	protein	taxon:9606	20130622	InterPro		
UniProtKB	A6NDC7	RASGRP2		GO:0005622	GO_REF:0000002	IEA	InterPro:IPR000651|InterPro:IPR001895|InterPro:IPR008937	C	cDNA FLJ35563 fis, clone SPLEN2005342, highly similar to Homo sapiens RAS guanyl releasing protein 2 (calcium and DAG-regulated) (RASGRP2), transcript variant 2, mRNA	A6NDC7_HUMAN|RASGRP2	protein	taxon:9606	20130622	InterPro		
UniProtKB	A6NDC7	RASGRP2		GO:0007264	GO_REF:0000002	IEA	InterPro:IPR001895|InterPro:IPR008937	P	cDNA FLJ35563 fis, clone SPLEN2005342, highly similar to Homo sapiens RAS guanyl releasing protein 2 (calcium and DAG-regulated) (RASGRP2), transcript variant 2, mRNA	A6NDC7_HUMAN|RASGRP2	protein	taxon:9606	20130622	InterPro		
UniProtKB	A6NDC7	RASGRP2		GO:0051056	GO_REF:0000002	IEA	InterPro:IPR000651	P	cDNA FLJ35563 fis, clone SPLEN2005342, highly similar to Homo sapiens RAS guanyl releasing protein 2 (calcium and DAG-regulated) (RASGRP2), transcript variant 2, mRNA	A6NDC7_HUMAN|RASGRP2	protein	taxon:9606	20130622	InterPro		
UniProtKB	A6NDD2	A6NDD2		GO:0005576	GO_REF:0000039	IEA	UniProtKB-SubCell:SL-0243	C	Beta-defensin 108B-like	D108C_HUMAN	protein	taxon:9606	20130622	UniProtKB		
UniProtKB	A6NDD2	A6NDD2		GO:0042742	GO_REF:0000037	IEA	UniProtKB-KW:KW-0044	P	Beta-defensin 108B-like	D108C_HUMAN	protein	taxon:9606	20130622	UniProtKB		
UniProtKB	A6NDD5	SYNDIG1L		GO:0005794	GO_REF:0000039	IEA	UniProtKB-SubCell:SL-0132	C	Synapse differentiation-inducing gene protein 1-like	SYN1L_HUMAN|SYNDIG1L|TMEM90A	protein	taxon:9606	20130622	UniProtKB		
UniProtKB	A6NDD5	SYNDIG1L		GO:0009607	GO_REF:0000002	IEA	InterPro:IPR007593	P	Synapse differentiation-inducing gene protein 1-like	SYN1L_HUMAN|SYNDIG1L|TMEM90A	protein	taxon:9606	20130622	InterPro		
UniProtKB	A6NDD5	SYNDIG1L		GO:0016021	GO_REF:0000037	IEA	UniProtKB-KW:KW-0812	C	Synapse differentiation-inducing gene protein 1-like	SYN1L_HUMAN|SYNDIG1L|TMEM90A	protein	taxon:9606	20130622	UniProtKB		
UniProtKB	A6NDD8	NBPF21		GO:0005737	GO_REF:0000039	IEA	UniProtKB-SubCell:SL-0086	C	Neuroblastoma breakpoint family member 21	NBPFL_HUMAN|NBPF21	protein	taxon:9606	20130622	UniProtKB		
UniProtKB	A6NDE4	RBMY1B		GO:0000166	GO_REF:0000002	IEA	InterPro:IPR012677	F	RNA-binding motif protein, Y chromosome, family 1 member B	RBY1B_HUMAN|RBMY1B	protein	taxon:9606	20130622	InterPro		
UniProtKB	A6NDE4	RBMY1B		GO:0003723	PMID:9598316	NAS		F	RNA-binding motif protein, Y chromosome, family 1 member B	RBY1B_HUMAN|RBMY1B	protein	taxon:9606	20090721	UniProtKB		
UniProtKB	A6NDE4	RBMY1B		GO:0005515	PMID:10749975	IPI	UniProtKB:P62995	F	RNA-binding motif protein, Y chromosome, family 1 member B	RBY1B_HUMAN|RBMY1B	protein	taxon:9606	20090721	UniProtKB		
UniProtKB	A6NDE4	RBMY1B		GO:0005634	PMID:9598316	TAS		C	RNA-binding motif protein, Y chromosome, family 1 member B	RBY1B_HUMAN|RBMY1B	protein	taxon:9606	20090721	UniProtKB		
UniProtKB	A6NDE4	RBMY1B		GO:0006397	GO_REF:0000037	IEA	UniProtKB-KW:KW-0507	P	RNA-binding motif protein, Y chromosome, family 1 member B	RBY1B_HUMAN|RBMY1B	protein	taxon:9606	20130622	UniProtKB		
UniProtKB	A6NDE4	RBMY1B		GO:0007283	PMID:9598316	TAS		P	RNA-binding motif protein, Y chromosome, family 1 member B	RBY1B_HUMAN|RBMY1B	protein	taxon:9606	20090721	UniProtKB		
UniProtKB	A6NDE4	RBMY1B		GO:0008380	PMID:10749975	IDA		P	RNA-binding motif protein, Y chromosome, family 1 member B	RBY1B_HUMAN|RBMY1B	protein	taxon:9606	20090721	UniProtKB		
UniProtKB	A6NDE4	RBMY1B		GO:0008584	PMID:9598316	IMP		P	RNA-binding motif protein, Y chromosome, family 1 member B	RBY1B_HUMAN|RBMY1B	protein	taxon:9606	20090721	UniProtKB		
UniProtKB	A6NDG6	PGP		GO:0005975	GO_REF:0000037	IEA	UniProtKB-KW:KW-0119	P	Phosphoglycolate phosphatase	PGP_HUMAN|PGP	protein	taxon:9606	20130622	UniProtKB		
UniProtKB	A6NDG6	PGP		GO:0008967	GO_REF:0000003	IEA	EC:3.1.3.18	F	Phosphoglycolate phosphatase	PGP_HUMAN|PGP	protein	taxon:9606	20130622	UniProtKB		
UniProtKB	A6NDH6	OR5H15		GO:0004930	GO_REF:0000037	IEA	UniProtKB-KW:KW-0297	F	Olfactory receptor 5H15	O5H15_HUMAN|OR5H15	protein	taxon:9606	20130622	UniProtKB		
UniProtKB	A6NDH6	OR5H15		GO:0004984	GO_REF:0000002	IEA	InterPro:IPR000725	F	Olfactory receptor 5H15	O5H15_HUMAN|OR5H15	protein	taxon:9606	20130622	InterPro		
UniProtKB	A6NDH6	OR5H15		GO:0005886	Reactome:REACT_15515	TAS		C	Olfactory receptor 5H15	O5H15_HUMAN|OR5H15	protein	taxon:9606	20130516	Reactome		
UniProtKB	A6NDH6	OR5H15		GO:0016021	GO_REF:0000037	IEA	UniProtKB-KW:KW-0812	C	Olfactory receptor 5H15	O5H15_HUMAN|OR5H15	protein	taxon:9606	20130622	UniProtKB		
UniProtKB	A6NDI0	TRIM49B		GO:0005622	GO_REF:0000002	IEA	InterPro:IPR000315	C	Putative tripartite motif-containing protein 49B	TR49B_HUMAN|TRIM49B|RNF18B	protein	taxon:9606	20130622	InterPro		
UniProtKB	A6NDI0	TRIM49B		GO:0008270	GO_REF:0000002	IEA	InterPro:IPR000315|InterPro:IPR001841	F	Putative tripartite motif-containing protein 49B	TR49B_HUMAN|TRIM49B|RNF18B	protein	taxon:9606	20130622	InterPro		
UniProtKB	A6NDI8	HDAC6		GO:0000209	GO_REF:0000019	IEA	Ensembl:ENSMUSP00000033501	P	Histone deacetylase 6	A6NDI8_HUMAN|HDAC6	protein	taxon:9606	20130622	ENSEMBL		
UniProtKB	A6NDI8	HDAC6		GO:0004407	GO_REF:0000019	IEA	Ensembl:ENSMUSP00000033501	F	Histone deacetylase 6	A6NDI8_HUMAN|HDAC6	protein	taxon:9606	20130622	ENSEMBL		
UniProtKB	A6NDI8	HDAC6		GO:0005829	GO_REF:0000019	IEA	Ensembl:ENSMUSP00000033501	C	Histone deacetylase 6	A6NDI8_HUMAN|HDAC6	protein	taxon:9606	20130622	ENSEMBL		
UniProtKB	A6NDI8	HDAC6		GO:0005881	GO_REF:0000019	IEA	Ensembl:ENSMUSP00000033501	C	Histone deacetylase 6	A6NDI8_HUMAN|HDAC6	protein	taxon:9606	20130622	ENSEMBL		
UniProtKB	A6NDI8	HDAC6		GO:0007026	GO_REF:0000019	IEA	Ensembl:ENSMUSP00000033501	P	Histone deacetylase 6	A6NDI8_HUMAN|HDAC6	protein	taxon:9606	20130622	ENSEMBL		
UniProtKB	A6NDI8	HDAC6		GO:0008017	GO_REF:0000019	IEA	Ensembl:ENSMUSP00000033501	F	Histone deacetylase 6	A6NDI8_HUMAN|HDAC6	protein	taxon:9606	20130622	ENSEMBL		
UniProtKB	A6NDI8	HDAC6		GO:0042903	GO_REF:0000019	IEA	Ensembl:ENSMUSP00000033501	F	Histone deacetylase 6	A6NDI8_HUMAN|HDAC6	protein	taxon:9606	20130622	ENSEMBL		
UniProtKB	A6NDI8	HDAC6		GO:0043130	GO_REF:0000019	IEA	Ensembl:ENSMUSP00000033501	F	Histone deacetylase 6	A6NDI8_HUMAN|HDAC6	protein	taxon:9606	20130622	ENSEMBL		
UniProtKB	A6NDI8	HDAC6		GO:0043162	GO_REF:0000019	IEA	Ensembl:ENSMUSP00000033501	P	Histone deacetylase 6	A6NDI8_HUMAN|HDAC6	protein	taxon:9606	20130622	ENSEMBL		
UniProtKB	A6NDI8	HDAC6		GO:0043241	GO_REF:0000019	IEA	Ensembl:ENSMUSP00000033501	P	Histone deacetylase 6	A6NDI8_HUMAN|HDAC6	protein	taxon:9606	20130622	ENSEMBL		
UniProtKB	A6NDI8	HDAC6		GO:0048487	GO_REF:0000019	IEA	Ensembl:ENSMUSP00000033501	F	Histone deacetylase 6	A6NDI8_HUMAN|HDAC6	protein	taxon:9606	20130622	ENSEMBL		
UniProtKB	A6NDI8	HDAC6		GO:0070842	GO_REF:0000019	IEA	Ensembl:ENSMUSP00000033501	P	Histone deacetylase 6	A6NDI8_HUMAN|HDAC6	protein	taxon:9606	20130622	ENSEMBL		
UniProtKB	A6NDI8	HDAC6		GO:0070846	GO_REF:0000019	IEA	Ensembl:ENSMUSP00000033501	P	Histone deacetylase 6	A6NDI8_HUMAN|HDAC6	protein	taxon:9606	20130622	ENSEMBL		
UniProtKB	A6NDI8	HDAC6		GO:0071218	GO_REF:0000019	IEA	Ensembl:ENSMUSP00000033501	P	Histone deacetylase 6	A6NDI8_HUMAN|HDAC6	protein	taxon:9606	20130622	ENSEMBL		
UniProtKB	A6NDJ3	TSPY8		GO:0005634	GO_REF:0000002	IEA	InterPro:IPR002164	C	Testis-specific Y-encoded protein 8	A6NDJ3_HUMAN|TSPY8	protein	taxon:9606	20130622	InterPro		
UniProtKB	A6NDJ3	TSPY8		GO:0006334	GO_REF:0000002	IEA	InterPro:IPR002164	P	Testis-specific Y-encoded protein 8	A6NDJ3_HUMAN|TSPY8	protein	taxon:9606	20130622	InterPro		
UniProtKB	A6NDJ8	A6NDJ8		GO:0005525	GO_REF:0000037	IEA	UniProtKB-KW:KW-0342	F	Putative Rab-43-like protein ENSP00000330714	RB43L_HUMAN	protein	taxon:9606	20130622	UniProtKB		
UniProtKB	A6NDJ8	A6NDJ8		GO:0007264	GO_REF:0000002	IEA	InterPro:IPR001806|InterPro:IPR003579	P	Putative Rab-43-like protein ENSP00000330714	RB43L_HUMAN	protein	taxon:9606	20130622	InterPro		
UniProtKB	A6NDJ8	A6NDJ8		GO:0015031	GO_REF:0000002	IEA	InterPro:IPR003579	P	Putative Rab-43-like protein ENSP00000330714	RB43L_HUMAN	protein	taxon:9606	20130622	InterPro		
UniProtKB	A6NDK9	GOLGA6C		GO:0005794	GO_REF:0000002	IEA	InterPro:IPR024858	C	Putative golgin subfamily A member 6C	GOG6C_HUMAN|GOLGA6C	protein	taxon:9606	20130622	InterPro		
UniProtKB	A6NDL0	TBC1D3		GO:0005097	GO_REF:0000002	IEA	InterPro:IPR000195	F	TBC1 domain family member 3	A6NDL0_HUMAN|TBC1D3	protein	taxon:9606	20130622	InterPro		
UniProtKB	A6NDL0	TBC1D3		GO:0005622	GO_REF:0000002	IEA	InterPro:IPR000195	C	TBC1 domain family member 3	A6NDL0_HUMAN|TBC1D3	protein	taxon:9606	20130622	InterPro		
UniProtKB	A6NDL7	METTL21EP		GO:0008168	GO_REF:0000037	IEA	UniProtKB-KW:KW-0489	F	Putative methyltransferase-like protein 21E pseudogene	MT21E_HUMAN|METTL21EP|METTL21CP1	protein	taxon:9606	20130622	UniProtKB		
UniProtKB	A6NDL8	OR6C68		GO:0004930	GO_REF:0000037	IEA	UniProtKB-KW:KW-0297	F	Olfactory receptor 6C68	O6C68_HUMAN|OR6C68	protein	taxon:9606	20130622	UniProtKB		
UniProtKB	A6NDL8	OR6C68		GO:0004984	GO_REF:0000002	IEA	InterPro:IPR000725	F	Olfactory receptor 6C68	O6C68_HUMAN|OR6C68	protein	taxon:9606	20130622	InterPro		
UniProtKB	A6NDL8	OR6C68		GO:0005886	Reactome:REACT_15515	TAS		C	Olfactory receptor 6C68	O6C68_HUMAN|OR6C68	protein	taxon:9606	20130516	Reactome		
UniProtKB	A6NDL8	OR6C68		GO:0016021	GO_REF:0000037	IEA	UniProtKB-KW:KW-0812	C	Olfactory receptor 6C68	O6C68_HUMAN|OR6C68	protein	taxon:9606	20130622	UniProtKB		
UniProtKB	A6NDN3	GOLGA6B		GO:0005794	GO_REF:0000002	IEA	InterPro:IPR024858	C	Putative golgin subfamily A member 6B	GOG6B_HUMAN|GOLGA6B|GOLGA	protein	taxon:9606	20130622	InterPro		
UniProtKB	A6NDP7	MYADML2		GO:0016021	GO_REF:0000037	IEA	UniProtKB-KW:KW-0812	C	Myeloid-associated differentiation marker-like protein 2	MADL2_HUMAN|MYADML2	protein	taxon:9606	20130622	UniProtKB		
UniProtKB	A6NDQ2	A6NDQ2		GO:0005622	GO_REF:0000002	IEA	InterPro:IPR000315	C	Tripartite motif-containing protein ENSP00000309378	TRIX3_HUMAN	protein	taxon:9606	20130622	InterPro		
UniProtKB	A6NDQ2	A6NDQ2		GO:0008270	GO_REF:0000002	IEA	InterPro:IPR000315|InterPro:IPR001841	F	Tripartite motif-containing protein ENSP00000309378	TRIX3_HUMAN	protein	taxon:9606	20130622	InterPro		
UniProtKB	A6NDR6	MEIS3P1		GO:0003700	GO_REF:0000002	IEA	InterPro:IPR001356	F	Putative homeobox protein Meis3-like 1	ME3L1_HUMAN|MEIS3P1	protein	taxon:9606	20130622	InterPro		
UniProtKB	A6NDR6	MEIS3P1		GO:0005634	GO_REF:0000039	IEA	UniProtKB-SubCell:SL-0191	C	Putative homeobox protein Meis3-like 1	ME3L1_HUMAN|MEIS3P1	protein	taxon:9606	20130622	UniProtKB		
UniProtKB	A6NDR6	MEIS3P1		GO:0043565	GO_REF:0000002	IEA	InterPro:IPR001356	F	Putative homeobox protein Meis3-like 1	ME3L1_HUMAN|MEIS3P1	protein	taxon:9606	20130622	InterPro		
UniProtKB	A6NDS4	TBC1D3B		GO:0005097	GO_REF:0000002	IEA	InterPro:IPR000195	F	TBC1 domain family member 3B	TBC3B_HUMAN|TBC1D3B|TBC1D3I	protein	taxon:9606	20130622	InterPro		
UniProtKB	A6NDS4	TBC1D3B		GO:0005622	GO_REF:0000002	IEA	InterPro:IPR000195	C	TBC1 domain family member 3B	TBC3B_HUMAN|TBC1D3B|TBC1D3I	protein	taxon:9606	20130622	InterPro		
UniProtKB	A6NDV4	TMEM8B		GO:0005515	PMID:15498789	IPI	UniProtKB:P15311	F	Transmembrane protein 8B	TMM8B_HUMAN|TMEM8B|C9orf127|NGX6	protein	taxon:9606	20050914	HGNC		
UniProtKB	A6NDV4	TMEM8B		GO:0005634	GO_REF:0000039	IEA	UniProtKB-SubCell:SL-0191	C	Transmembrane protein 8B	TMM8B_HUMAN|TMEM8B|C9orf127|NGX6	protein	taxon:9606	20130622	UniProtKB		
UniProtKB	A6NDV4	TMEM8B		GO:0005739	GO_REF:0000039	IEA	UniProtKB-SubCell:SL-0173	C	Transmembrane protein 8B	TMM8B_HUMAN|TMEM8B|C9orf127|NGX6	protein	taxon:9606	20130622	UniProtKB		
UniProtKB	A6NDV4	TMEM8B		GO:0005783	GO_REF:0000039	IEA	UniProtKB-SubCell:SL-0095	C	Transmembrane protein 8B	TMM8B_HUMAN|TMEM8B|C9orf127|NGX6	protein	taxon:9606	20130622	UniProtKB		
UniProtKB	A6NDV4	TMEM8B		GO:0005886	PMID:15498789	IDA		C	Transmembrane protein 8B	TMM8B_HUMAN|TMEM8B|C9orf127|NGX6	protein	taxon:9606	20050914	HGNC		
UniProtKB	A6NDV4	TMEM8B		GO:0007160	PMID:15498789	IMP		P	Transmembrane protein 8B	TMM8B_HUMAN|TMEM8B|C9orf127|NGX6	protein	taxon:9606	20050914	HGNC		
UniProtKB	A6NDV4	TMEM8B		GO:0007346	PMID:15498789	TAS		P	Transmembrane protein 8B	TMM8B_HUMAN|TMEM8B|C9orf127|NGX6	protein	taxon:9606	20050914	HGNC		
UniProtKB	A6NDV4	TMEM8B		GO:0009986	PMID:15498789	IDA		C	Transmembrane protein 8B	TMM8B_HUMAN|TMEM8B|C9orf127|NGX6	protein	taxon:9606	20050914	HGNC		
UniProtKB	A6NDV4	TMEM8B		GO:0016021	GO_REF:0000037	IEA	UniProtKB-KW:KW-0812	C	Transmembrane protein 8B	TMM8B_HUMAN|TMEM8B|C9orf127|NGX6	protein	taxon:9606	20130622	UniProtKB		
UniProtKB	A6NDV4	TMEM8B		GO:0040008	GO_REF:0000037	IEA	UniProtKB-KW:KW-0341	P	Transmembrane protein 8B	TMM8B_HUMAN|TMEM8B|C9orf127|NGX6	protein	taxon:9606	20130622	UniProtKB		
UniProtKB	A6NDX4	A6NDX4		GO:0016021	GO_REF:0000037	IEA	UniProtKB-KW:KW-0812	C	Putative transmembrane protein ENSP00000320207	YO011_HUMAN	protein	taxon:9606	20130622	UniProtKB		
UniProtKB	A6NDX5	ZNF840		GO:0003677	GO_REF:0000037	IEA	UniProtKB-KW:KW-0238	F	Putative zinc finger protein 840	ZN840_HUMAN|ZNF840|C20orf157|ZNF840P	protein	taxon:9606	20130622	UniProtKB		
UniProtKB	A6NDX5	ZNF840		GO:0005634	GO_REF:0000039	IEA	UniProtKB-SubCell:SL-0191	C	Putative zinc finger protein 840	ZN840_HUMAN|ZNF840|C20orf157|ZNF840P	protein	taxon:9606	20130622	UniProtKB		
UniProtKB	A6NDX5	ZNF840		GO:0006351	GO_REF:0000037	IEA	UniProtKB-KW:KW-0804	P	Putative zinc finger protein 840	ZN840_HUMAN|ZNF840|C20orf157|ZNF840P	protein	taxon:9606	20130622	UniProtKB		
UniProtKB	A6NDX5	ZNF840		GO:0006355	GO_REF:0000037	IEA	UniProtKB-KW:KW-0805	P	Putative zinc finger protein 840	ZN840_HUMAN|ZNF840|C20orf157|ZNF840P	protein	taxon:9606	20130622	UniProtKB		
UniProtKB	A6NDX5	ZNF840		GO:0008270	GO_REF:0000002	IEA	InterPro:IPR007087	F	Putative zinc finger protein 840	ZN840_HUMAN|ZNF840|C20orf157|ZNF840P	protein	taxon:9606	20130622	InterPro		
UniProtKB	A6NDY0	PABPN1L		GO:0000166	GO_REF:0000002	IEA	InterPro:IPR012677	F	Embryonic polyadenylate-binding protein 2	EPAB2_HUMAN|PABPN1L|EPABP2|PABPNL1	protein	taxon:9606	20130622	InterPro		
UniProtKB	A6NDY0	PABPN1L		GO:0003723	GO_REF:0000037	IEA	UniProtKB-KW:KW-0694	F	Embryonic polyadenylate-binding protein 2	EPAB2_HUMAN|PABPN1L|EPABP2|PABPNL1	protein	taxon:9606	20130622	UniProtKB		
UniProtKB	A6NDY0	PABPN1L		GO:0005737	GO_REF:0000039	IEA	UniProtKB-SubCell:SL-0086	C	Embryonic polyadenylate-binding protein 2	EPAB2_HUMAN|PABPN1L|EPABP2|PABPNL1	protein	taxon:9606	20130622	UniProtKB		
UniProtKB	A6NDY2	FAM90A10P		GO:0003676	GO_REF:0000002	IEA	InterPro:IPR001878	F	Putative protein FAM90A10P	F90AA_HUMAN|FAM90A10P|FAM90A10	protein	taxon:9606	20130622	InterPro		
UniProtKB	A6NDY2	FAM90A10P		GO:0008270	GO_REF:0000002	IEA	InterPro:IPR001878	F	Putative protein FAM90A10P	F90AA_HUMAN|FAM90A10P|FAM90A10	protein	taxon:9606	20130622	InterPro		
UniProtKB	A6NDY5	SLC39A4		GO:0016020	GO_REF:0000002	IEA	InterPro:IPR003689	C	Zinc transporter ZIP4	A6NDY5_HUMAN|SLC39A4	protein	taxon:9606	20130622	InterPro		
UniProtKB	A6NDY5	SLC39A4		GO:0046873	GO_REF:0000002	IEA	InterPro:IPR003689	F	Zinc transporter ZIP4	A6NDY5_HUMAN|SLC39A4	protein	taxon:9606	20130622	InterPro		
UniProtKB	A6NDZ3	SAMHD1		GO:0008081	GO_REF:0000002	IEA	InterPro:IPR006674	F	SAM domain and HD domain-containing protein 1	A6NDZ3_HUMAN|SAMHD1	protein	taxon:9606	20130622	InterPro		
UniProtKB	A6NDZ3	SAMHD1		GO:0046872	GO_REF:0000002	IEA	InterPro:IPR006674	F	SAM domain and HD domain-containing protein 1	A6NDZ3_HUMAN|SAMHD1	protein	taxon:9606	20130622	InterPro		
UniProtKB	A6NDZ7	PRRG3		GO:0005509	GO_REF:0000002	IEA	InterPro:IPR000294	F	Transmembrane gamma-carboxyglutamic acid protein 3	A6NDZ7_HUMAN|PRRG3	protein	taxon:9606	20130622	InterPro		
UniProtKB	A6NDZ7	PRRG3		GO:0005576	GO_REF:0000002	IEA	InterPro:IPR000294	C	Transmembrane gamma-carboxyglutamic acid protein 3	A6NDZ7_HUMAN|PRRG3	protein	taxon:9606	20130622	InterPro		
UniProtKB	A6NDZ8	MBD3L4		GO:0006351	GO_REF:0000037	IEA	UniProtKB-KW:KW-0804	P	Putative methyl-CpG-binding domain protein 3-like 4	MB3L4_HUMAN|MBD3L4	protein	taxon:9606	20130622	UniProtKB		
UniProtKB	A6NDZ8	MBD3L4		GO:0006355	GO_REF:0000037	IEA	UniProtKB-KW:KW-0805	P	Putative methyl-CpG-binding domain protein 3-like 4	MB3L4_HUMAN|MBD3L4	protein	taxon:9606	20130622	UniProtKB		
UniProtKB	A6NE02	BTBD17		GO:0005576	GO_REF:0000039	IEA	UniProtKB-SubCell:SL-0243	C	BTB/POZ domain-containing protein 17	BTBDH_HUMAN|BTBD17	protein	taxon:9606	20130622	UniProtKB		
UniProtKB	A6NE02	BTBD17		GO:0005886	GO_REF:0000024	ISS	UniProtKB:Q10589	C	BTB/POZ domain-containing protein 17	BTBDH_HUMAN|BTBD17	protein	taxon:9606	20120813	UniProtKB		
UniProtKB	A6NE02	BTBD17		GO:0009615	GO_REF:0000024	ISS	UniProtKB:Q10589	P	BTB/POZ domain-containing protein 17	BTBDH_HUMAN|BTBD17	protein	taxon:9606	20120813	UniProtKB		
UniProtKB	A6NE02	BTBD17		GO:0045071	GO_REF:0000024	ISS	UniProtKB:Q10589	P	BTB/POZ domain-containing protein 17	BTBDH_HUMAN|BTBD17	protein	taxon:9606	20120813	UniProtKB		
UniProtKB	A6NE02	BTBD17	colocalizes_with	GO:0005737	GO_REF:0000024	ISS	UniProtKB:Q10589	C	BTB/POZ domain-containing protein 17	BTBDH_HUMAN|BTBD17	protein	taxon:9606	20120813	UniProtKB		
UniProtKB	A6NE09	RPSAP58		GO:0000028	GO_REF:0000020	IEA	HAMAP:MF_03016	P	40S ribosomal protein SA	A6NE09_HUMAN|RPSAP58|RPSA	protein	taxon:9606	20130622	UniProtKB		
UniProtKB	A6NE09	RPSAP58		GO:0003735	GO_REF:0000020	IEA	HAMAP:MF_03016	F	40S ribosomal protein SA	A6NE09_HUMAN|RPSAP58|RPSA	protein	taxon:9606	20130622	UniProtKB		
UniProtKB	A6NE09	RPSAP58		GO:0005055	GO_REF:0000020	IEA	HAMAP:MF_03016	F	40S ribosomal protein SA	A6NE09_HUMAN|RPSAP58|RPSA	protein	taxon:9606	20130622	UniProtKB		
UniProtKB	A6NE09	RPSAP58		GO:0005634	GO_REF:0000040	IEA	UniProtKB-SubCell:SL-0191	C	40S ribosomal protein SA	A6NE09_HUMAN|RPSAP58|RPSA	protein	taxon:9606	20130622	UniProtKB		
UniProtKB	A6NE09	RPSAP58		GO:0005886	GO_REF:0000040	IEA	UniProtKB-SubCell:SL-0039	C	40S ribosomal protein SA	A6NE09_HUMAN|RPSAP58|RPSA	protein	taxon:9606	20130622	UniProtKB		
UniProtKB	A6NE09	RPSAP58		GO:0006412	GO_REF:0000020	IEA	HAMAP:MF_03016	P	40S ribosomal protein SA	A6NE09_HUMAN|RPSAP58|RPSA	protein	taxon:9606	20130622	UniProtKB		
UniProtKB	A6NE09	RPSAP58		GO:0007155	GO_REF:0000020	IEA	HAMAP:MF_03016	P	40S ribosomal protein SA	A6NE09_HUMAN|RPSAP58|RPSA	protein	taxon:9606	20130622	UniProtKB		
UniProtKB	A6NE09	RPSAP58		GO:0022627	GO_REF:0000020	IEA	HAMAP:MF_03016	C	40S ribosomal protein SA	A6NE09_HUMAN|RPSAP58|RPSA	protein	taxon:9606	20130622	UniProtKB		
UniProtKB	A6NE09	RPSAP58		GO:0043236	GO_REF:0000020	IEA	HAMAP:MF_03016	F	40S ribosomal protein SA	A6NE09_HUMAN|RPSAP58|RPSA	protein	taxon:9606	20130622	UniProtKB		
UniProtKB	A6NE21	FAM90A18P		GO:0003676	GO_REF:0000002	IEA	InterPro:IPR001878	F	Putative protein FAM90A18P/FAM90A19P	F90AI_HUMAN|FAM90A18P|FAM90A19P|FAM90A18|FAM90A19	protein	taxon:9606	20130622	InterPro		
UniProtKB	A6NE21	FAM90A18P		GO:0008270	GO_REF:0000002	IEA	InterPro:IPR001878	F	Putative protein FAM90A18P/FAM90A19P	F90AI_HUMAN|FAM90A18P|FAM90A19P|FAM90A18|FAM90A19	protein	taxon:9606	20130622	InterPro		
UniProtKB	A6NE64	A6NE64		GO:0005044	GO_REF:0000002	IEA	InterPro:IPR001190|InterPro:IPR017448	F	Putative DMBT1-like protein	DMBTL_HUMAN	protein	taxon:9606	20130622	InterPro		
UniProtKB	A6NE64	A6NE64		GO:0016020	GO_REF:0000002	IEA	InterPro:IPR001190|InterPro:IPR017448	C	Putative DMBT1-like protein	DMBTL_HUMAN	protein	taxon:9606	20130622	InterPro		
UniProtKB	A6NE76	CUL4B		GO:0006511	GO_REF:0000002	IEA	InterPro:IPR001373	P	Cullin-4B	A6NE76_HUMAN|CUL4B	protein	taxon:9606	20130622	InterPro		
UniProtKB	A6NE76	CUL4B		GO:0031461	GO_REF:0000002	IEA	InterPro:IPR001373	C	Cullin-4B	A6NE76_HUMAN|CUL4B	protein	taxon:9606	20130622	InterPro		
UniProtKB	A6NE76	CUL4B		GO:0031625	GO_REF:0000002	IEA	InterPro:IPR001373	F	Cullin-4B	A6NE76_HUMAN|CUL4B	protein	taxon:9606	20130622	InterPro		
UniProtKB	A6NE78	TNNT3		GO:0005861	GO_REF:0000002	IEA	InterPro:IPR001978	C	Troponin T, fast skeletal muscle	A6NE78_HUMAN|TNNT3	protein	taxon:9606	20130622	InterPro		
UniProtKB	A6NE82	MBD3L3		GO:0006351	GO_REF:0000037	IEA	UniProtKB-KW:KW-0804	P	Putative methyl-CpG-binding domain protein 3-like 3	MB3L3_HUMAN|MBD3L3	protein	taxon:9606	20130622	UniProtKB		
UniProtKB	A6NE82	MBD3L3		GO:0006355	GO_REF:0000037	IEA	UniProtKB-KW:KW-0805	P	Putative methyl-CpG-binding domain protein 3-like 3	MB3L3_HUMAN|MBD3L3	protein	taxon:9606	20130622	UniProtKB		
UniProtKB	A6NE92	ZNF275		GO:0003676	GO_REF:0000002	IEA	InterPro:IPR013087	F	Zinc finger protein 275	A6NE92_HUMAN|ZNF275|hCG_2039464	protein	taxon:9606	20130622	InterPro		
UniProtKB	A6NE92	ZNF275		GO:0008270	GO_REF:0000002	IEA	InterPro:IPR007087	F	Zinc finger protein 275	A6NE92_HUMAN|ZNF275|hCG_2039464	protein	taxon:9606	20130622	InterPro		
UniProtKB	A6NEC0	MAGOHB		GO:0005634	GO_REF:0000002	IEA	InterPro:IPR004023	C	Protein mago nashi homolog 2	A6NEC0_HUMAN|MAGOHB	protein	taxon:9606	20130622	InterPro		
UniProtKB	A6NEC2	NPEPPSL1		GO:0004177	GO_REF:0000037	IEA	UniProtKB-KW:KW-0031	F	Puromycin-sensitive aminopeptidase-like protein	PSAL_HUMAN|NPEPPSL1	protein	taxon:9606	20130622	UniProtKB		
UniProtKB	A6NEC2	NPEPPSL1		GO:0006508	GO_REF:0000037	IEA	UniProtKB-KW:KW-0645	P	Puromycin-sensitive aminopeptidase-like protein	PSAL_HUMAN|NPEPPSL1	protein	taxon:9606	20130622	UniProtKB		
UniProtKB	A6NEC2	NPEPPSL1		GO:0008237	GO_REF:0000037	IEA	UniProtKB-KW:KW-0482	F	Puromycin-sensitive aminopeptidase-like protein	PSAL_HUMAN|NPEPPSL1	protein	taxon:9606	20130622	UniProtKB		
UniProtKB	A6NEC2	NPEPPSL1		GO:0008270	GO_REF:0000002	IEA	InterPro:IPR014782	F	Puromycin-sensitive aminopeptidase-like protein	PSAL_HUMAN|NPEPPSL1	protein	taxon:9606	20130622	InterPro		
UniProtKB	A6NEC3	TSPY4		GO:0005634	GO_REF:0000002	IEA	InterPro:IPR002164	C	Testis-specific Y-encoded protein 4	A6NEC3_HUMAN|TSPY4	protein	taxon:9606	20130622	InterPro		
UniProtKB	A6NEC3	TSPY4		GO:0006334	GO_REF:0000002	IEA	InterPro:IPR002164	P	Testis-specific Y-encoded protein 4	A6NEC3_HUMAN|TSPY4	protein	taxon:9606	20130622	InterPro		
UniProtKB	A6NED2	RCCD1		GO:0005737	GO_REF:0000052	IDA		C	RCC1 domain-containing protein 1	RCCD1_HUMAN|RCCD1	protein	taxon:9606	20110516	HPA		
UniProtKB	A6NED2	RCCD1		GO:0005886	GO_REF:0000052	IDA		C	RCC1 domain-containing protein 1	RCCD1_HUMAN|RCCD1	protein	taxon:9606	20110516	HPA		
UniProtKB	A6NEE1	PLEKHD1		GO:0005543	GO_REF:0000002	IEA	InterPro:IPR001849	F	Pleckstrin homology domain-containing family D member 1	PLHD1_HUMAN|PLEKHD1	protein	taxon:9606	20130622	InterPro		
UniProtKB	A6NEF1	KCND1		GO:0005249	GO_REF:0000002	IEA	InterPro:IPR003091|InterPro:IPR004054	F	Potassium voltage-gated channel, Shal-related subfamily, member 1, isoform CRA_a	A6NEF1_HUMAN|KCND1|hCG_19824	protein	taxon:9606	20130622	InterPro		
UniProtKB	A6NEF1	KCND1		GO:0008076	GO_REF:0000002	IEA	InterPro:IPR003091|InterPro:IPR004054	C	Potassium voltage-gated channel, Shal-related subfamily, member 1, isoform CRA_a	A6NEF1_HUMAN|KCND1|hCG_19824	protein	taxon:9606	20130622	InterPro		
UniProtKB	A6NEH6	TMEM247		GO:0005783	GO_REF:0000019	IEA	Ensembl:ENSMUSP00000039338	C	Transmembrane protein 247	TM247_HUMAN|TMEM247	protein	taxon:9606	20130622	ENSEMBL		
UniProtKB	A6NEH6	TMEM247		GO:0016021	GO_REF:0000037	IEA	UniProtKB-KW:KW-0812	C	Transmembrane protein 247	TM247_HUMAN|TMEM247	protein	taxon:9606	20130622	UniProtKB		
UniProtKB	A6NEJ1	SSX10		GO:0003676	GO_REF:0000002	IEA	InterPro:IPR001909	F	Putative protein SSX10	SSX10_HUMAN|SSX10	protein	taxon:9606	20130622	InterPro		
UniProtKB	A6NEJ1	SSX10		GO:0005634	GO_REF:0000039	IEA	UniProtKB-SubCell:SL-0191	C	Putative protein SSX10	SSX10_HUMAN|SSX10	protein	taxon:9606	20130622	UniProtKB		
UniProtKB	A6NEJ1	SSX10		GO:0006351	GO_REF:0000037	IEA	UniProtKB-KW:KW-0804	P	Putative protein SSX10	SSX10_HUMAN|SSX10	protein	taxon:9606	20130622	UniProtKB		
UniProtKB	A6NEJ1	SSX10		GO:0006355	GO_REF:0000037	IEA	UniProtKB-KW:KW-0805	P	Putative protein SSX10	SSX10_HUMAN|SSX10	protein	taxon:9606	20130622	UniProtKB		
UniProtKB	A6NEL0	HMGN1		GO:0000785	GO_REF:0000002	IEA	InterPro:IPR000079	C	Non-histone chromosomal protein HMG-14	A6NEL0_HUMAN|HMGN1	protein	taxon:9606	20130622	InterPro		
UniProtKB	A6NEL0	HMGN1		GO:0005634	GO_REF:0000002	IEA	InterPro:IPR000079	C	Non-histone chromosomal protein HMG-14	A6NEL0_HUMAN|HMGN1	protein	taxon:9606	20130622	InterPro		
UniProtKB	A6NEL0	HMGN1		GO:0031492	GO_REF:0000002	IEA	InterPro:IPR000079	F	Non-histone chromosomal protein HMG-14	A6NEL0_HUMAN|HMGN1	protein	taxon:9606	20130622	InterPro		
UniProtKB	A6NEM2	HCFC1		GO:0005634	GO_REF:0000052	IDA		C	HCF N-terminal chain 5	A6NEM2_HUMAN|HCFC1	protein	taxon:9606	20100326	HPA		
UniProtKB	A6NEM2	HCFC1		GO:0005739	GO_REF:0000052	IDA		C	HCF N-terminal chain 5	A6NEM2_HUMAN|HCFC1	protein	taxon:9606	20100326	HPA		
UniProtKB	A6NEM2	HCFC1	NOT	GO:0005730	GO_REF:0000052	IDA		C	HCF N-terminal chain 5	A6NEM2_HUMAN|HCFC1	protein	taxon:9606	20100326	HPA		
UniProtKB	A6NEM5	PIGK		GO:0004197	GO_REF:0000002	IEA	InterPro:IPR001096	F	GPI-anchor transamidase	A6NEM5_HUMAN|PIGK	protein	taxon:9606	20130622	InterPro		
UniProtKB	A6NEM5	PIGK		GO:0006508	GO_REF:0000002	IEA	InterPro:IPR001096	P	GPI-anchor transamidase	A6NEM5_HUMAN|PIGK	protein	taxon:9606	20130622	InterPro		
UniProtKB	A6NEP8	ABCD1		GO:0006810	GO_REF:0000002	IEA	InterPro:IPR010509	P	ATP-binding cassette sub-family D member 1	A6NEP8_HUMAN|ABCD1	protein	taxon:9606	20130622	InterPro		
UniProtKB	A6NEP8	ABCD1		GO:0016020	GO_REF:0000002	IEA	InterPro:IPR010509	C	ATP-binding cassette sub-family D member 1	A6NEP8_HUMAN|ABCD1	protein	taxon:9606	20130622	InterPro		
UniProtKB	A6NEP9	TSPAN14		GO:0016021	GO_REF:0000038	IEA	UniProtKB-KW:KW-0812	C	Tetraspanin-14	A6NEP9_HUMAN|TSPAN14	protein	taxon:9606	20130622	UniProtKB		
UniProtKB	A6NEQ0	RBMY1E		GO:0000166	GO_REF:0000002	IEA	InterPro:IPR012677	F	RNA-binding motif protein, Y chromosome, family 1 member E	RBY1E_HUMAN|RBMY1E	protein	taxon:9606	20130622	InterPro		
UniProtKB	A6NEQ0	RBMY1E		GO:0003723	GO_REF:0000037	IEA	UniProtKB-KW:KW-0694	F	RNA-binding motif protein, Y chromosome, family 1 member E	RBY1E_HUMAN|RBMY1E	protein	taxon:9606	20130622	UniProtKB		
UniProtKB	A6NEQ0	RBMY1E		GO:0005634	GO_REF:0000039	IEA	UniProtKB-SubCell:SL-0191	C	RNA-binding motif protein, Y chromosome, family 1 member E	RBY1E_HUMAN|RBMY1E	protein	taxon:9606	20130622	UniProtKB		
UniProtKB	A6NEQ0	RBMY1E		GO:0006397	GO_REF:0000037	IEA	UniProtKB-KW:KW-0507	P	RNA-binding motif protein, Y chromosome, family 1 member E	RBY1E_HUMAN|RBMY1E	protein	taxon:9606	20130622	UniProtKB		
UniProtKB	A6NEQ0	RBMY1E		GO:0008380	GO_REF:0000037	IEA	UniProtKB-KW:KW-0508	P	RNA-binding motif protein, Y chromosome, family 1 member E	RBY1E_HUMAN|RBMY1E	protein	taxon:9606	20130622	UniProtKB		
UniProtKB	A6NER0	TBC1D3F		GO:0005097	GO_REF:0000002	IEA	InterPro:IPR000195	F	TBC1 domain family member 3F	TBC3F_HUMAN|TBC1D3F|TBC1D3E	protein	taxon:9606	20130622	InterPro		
UniProtKB	A6NER0	TBC1D3F		GO:0005622	GO_REF:0000002	IEA	InterPro:IPR000195	C	TBC1 domain family member 3F	TBC3F_HUMAN|TBC1D3F|TBC1D3E	protein	taxon:9606	20130622	InterPro		
UniProtKB	A6NER6	CALB2		GO:0005509	GO_REF:0000002	IEA	InterPro:IPR002048|InterPro:IPR011992	F	Calbindin 2, 29kDa (Calretinin), isoform CRA_b	A6NER6_HUMAN|CALB2|hCG_2011413	protein	taxon:9606	20130622	InterPro		
UniProtKB	A6NER6	CALB2		GO:0005737	GO_REF:0000052	IDA		C	Calbindin 2, 29kDa (Calretinin), isoform CRA_b	A6NER6_HUMAN|CALB2|hCG_2011413	protein	taxon:9606	20101115	HPA		
UniProtKB	A6NET4	OR5K3		GO:0004930	GO_REF:0000037	IEA	UniProtKB-KW:KW-0297	F	Olfactory receptor 5K3	OR5K3_HUMAN|OR5K3	protein	taxon:9606	20130622	UniProtKB		
UniProtKB	A6NET4	OR5K3		GO:0004984	GO_REF:0000002	IEA	InterPro:IPR000725	F	Olfactory receptor 5K3	OR5K3_HUMAN|OR5K3	protein	taxon:9606	20130622	InterPro		
UniProtKB	A6NET4	OR5K3		GO:0005886	Reactome:REACT_15515	TAS		C	Olfactory receptor 5K3	OR5K3_HUMAN|OR5K3	protein	taxon:9606	20130516	Reactome		
UniProtKB	A6NET4	OR5K3		GO:0016021	GO_REF:0000037	IEA	UniProtKB-KW:KW-0812	C	Olfactory receptor 5K3	OR5K3_HUMAN|OR5K3	protein	taxon:9606	20130622	UniProtKB		
UniProtKB	A6NEW6	FAM90A16P		GO:0003676	GO_REF:0000002	IEA	InterPro:IPR001878	F	Putative protein FAM90A16P/FAM90A17P	F90AG_HUMAN|FAM90A16P|FAM90A17P|FAM90A16|FAM90A17	protein	taxon:9606	20130622	InterPro		
UniProtKB	A6NEW6	FAM90A16P		GO:0008270	GO_REF:0000002	IEA	InterPro:IPR001878	F	Putative protein FAM90A16P/FAM90A17P	F90AG_HUMAN|FAM90A16P|FAM90A17P|FAM90A16|FAM90A17	protein	taxon:9606	20130622	InterPro		
UniProtKB	A6NEW7	TACR2		GO:0005886	GO_REF:0000002	IEA	InterPro:IPR000913|InterPro:IPR001681	C	Substance-K receptor	A6NEW7_HUMAN|TACR2	protein	taxon:9606	20130622	InterPro		
UniProtKB	A6NEW7	TACR2		GO:0006950	GO_REF:0000019	IEA	Ensembl:ENSRNOP00000067266	P	Substance-K receptor	A6NEW7_HUMAN|TACR2	protein	taxon:9606	20130622	ENSEMBL		
UniProtKB	A6NEW7	TACR2		GO:0014057	GO_REF:0000019	IEA	Ensembl:ENSRNOP00000067266	P	Substance-K receptor	A6NEW7_HUMAN|TACR2	protein	taxon:9606	20130622	ENSEMBL		
UniProtKB	A6NEW7	TACR2		GO:0014827	GO_REF:0000019	IEA	Ensembl:ENSRNOP00000067266	P	Substance-K receptor	A6NEW7_HUMAN|TACR2	protein	taxon:9606	20130622	ENSEMBL		
UniProtKB	A6NEW7	TACR2		GO:0016021	GO_REF:0000002	IEA	InterPro:IPR000276|InterPro:IPR000913|InterPro:IPR001681|InterPro:IPR017452	C	Substance-K receptor	A6NEW7_HUMAN|TACR2	protein	taxon:9606	20130622	InterPro		
UniProtKB	A6NEW7	TACR2		GO:0016497	GO_REF:0000019	IEA	Ensembl:ENSRNOP00000067266	F	Substance-K receptor	A6NEW7_HUMAN|TACR2	protein	taxon:9606	20130622	ENSEMBL		
UniProtKB	A6NEW7	TACR2		GO:0033685	GO_REF:0000019	IEA	Ensembl:ENSRNOP00000067266	P	Substance-K receptor	A6NEW7_HUMAN|TACR2	protein	taxon:9606	20130622	ENSEMBL		
UniProtKB	A6NEW7	TACR2		GO:0035106	GO_REF:0000019	IEA	Ensembl:ENSRNOP00000067266	P	Substance-K receptor	A6NEW7_HUMAN|TACR2	protein	taxon:9606	20130622	ENSEMBL		
UniProtKB	A6NEW7	TACR2		GO:0043117	GO_REF:0000019	IEA	Ensembl:ENSRNOP00000067266	P	Substance-K receptor	A6NEW7_HUMAN|TACR2	protein	taxon:9606	20130622	ENSEMBL		
UniProtKB	A6NEW7	TACR2		GO:0070459	GO_REF:0000019	IEA	Ensembl:ENSRNOP00000067266	P	Substance-K receptor	A6NEW7_HUMAN|TACR2	protein	taxon:9606	20130622	ENSEMBL		
UniProtKB	A6NEW7	TACR2		GO:0070474	GO_REF:0000019	IEA	Ensembl:ENSRNOP00000067266	P	Substance-K receptor	A6NEW7_HUMAN|TACR2	protein	taxon:9606	20130622	ENSEMBL		
UniProtKB	A6NEY8	PRORSD1P		GO:0002161	GO_REF:0000002	IEA	InterPro:IPR007214	F	Putative prolyl-tRNA synthetase associated domain-containing protein 1	PRXD1_HUMAN|PRORSD1P|NCRNA00117|PRDXDD1P	protein	taxon:9606	20130622	InterPro		
UniProtKB	A6NF01	POM121B		GO:0005643	GO_REF:0000039	IEA	UniProtKB-SubCell:SL-0185	C	Putative nuclear envelope pore membrane protein POM 121B	P121B_HUMAN|POM121B	protein	taxon:9606	20130622	UniProtKB		
UniProtKB	A6NF01	POM121B		GO:0015031	GO_REF:0000037	IEA	UniProtKB-KW:KW-0653	P	Putative nuclear envelope pore membrane protein POM 121B	P121B_HUMAN|POM121B	protein	taxon:9606	20130622	UniProtKB		
UniProtKB	A6NF01	POM121B		GO:0051028	GO_REF:0000037	IEA	UniProtKB-KW:KW-0509	P	Putative nuclear envelope pore membrane protein POM 121B	P121B_HUMAN|POM121B	protein	taxon:9606	20130622	UniProtKB		
UniProtKB	A6NF02	A6NF02		GO:0005576	GO_REF:0000039	IEA	UniProtKB-SubCell:SL-0243	C	NPIP-like protein LOC730153	NPIL3_HUMAN	protein	taxon:9606	20130622	UniProtKB		
UniProtKB	A6NF29	MAPK8		GO:0004707	GO_REF:0000002	IEA	InterPro:IPR003527|InterPro:IPR008351	F	Mitogen-activated protein kinase 8	A6NF29_HUMAN|MAPK8	protein	taxon:9606	20130622	InterPro		
UniProtKB	A6NF29	MAPK8		GO:0005524	GO_REF:0000038	IEA	UniProtKB-KW:KW-0067	F	Mitogen-activated protein kinase 8	A6NF29_HUMAN|MAPK8	protein	taxon:9606	20130622	UniProtKB		
UniProtKB	A6NF31	OFD1		GO:0005814	GO_REF:0000019	IEA	Ensembl:ENSMUSP00000041744	C	Oral-facial-digital syndrome 1 protein	A6NF31_HUMAN|OFD1	protein	taxon:9606	20130622	ENSEMBL		
UniProtKB	A6NF31	OFD1		GO:0005929	GO_REF:0000019	IEA	Ensembl:ENSMUSP00000041744	C	Oral-facial-digital syndrome 1 protein	A6NF31_HUMAN|OFD1	protein	taxon:9606	20130622	ENSEMBL		
UniProtKB	A6NF31	OFD1		GO:0005932	GO_REF:0000019	IEA	Ensembl:ENSMUSP00000041744	C	Oral-facial-digital syndrome 1 protein	A6NF31_HUMAN|OFD1	protein	taxon:9606	20130622	ENSEMBL		
UniProtKB	A6NF31	OFD1		GO:0015630	GO_REF:0000052	IDA		C	Oral-facial-digital syndrome 1 protein	A6NF31_HUMAN|OFD1	protein	taxon:9606	20111111	HPA		
UniProtKB	A6NF31	OFD1		GO:0035083	GO_REF:0000019	IEA	Ensembl:ENSMUSP00000041744	P	Oral-facial-digital syndrome 1 protein	A6NF31_HUMAN|OFD1	protein	taxon:9606	20130622	ENSEMBL		
UniProtKB	A6NF31	OFD1		GO:0043014	GO_REF:0000019	IEA	Ensembl:ENSMUSP00000041744	F	Oral-facial-digital syndrome 1 protein	A6NF31_HUMAN|OFD1	protein	taxon:9606	20130622	ENSEMBL		
UniProtKB	A6NF31	OFD1		GO:0043015	GO_REF:0000019	IEA	Ensembl:ENSMUSP00000041744	F	Oral-facial-digital syndrome 1 protein	A6NF31_HUMAN|OFD1	protein	taxon:9606	20130622	ENSEMBL		
UniProtKB	A6NF31	OFD1		GO:0060287	GO_REF:0000019	IEA	Ensembl:ENSMUSP00000041744	P	Oral-facial-digital syndrome 1 protein	A6NF31_HUMAN|OFD1	protein	taxon:9606	20130622	ENSEMBL		
UniProtKB	A6NF34	ANTXRL		GO:0004872	GO_REF:0000002	IEA	InterPro:IPR008400	F	Anthrax toxin receptor-like	ANTRL_HUMAN|ANTXRL	protein	taxon:9606	20130622	InterPro		
UniProtKB	A6NF34	ANTXRL		GO:0016021	GO_REF:0000037	IEA	UniProtKB-KW:KW-0812	C	Anthrax toxin receptor-like	ANTRL_HUMAN|ANTXRL	protein	taxon:9606	20130622	UniProtKB		
UniProtKB	A6NF34	ANTXRL		GO:0046872	GO_REF:0000037	IEA	UniProtKB-KW:KW-0479	F	Anthrax toxin receptor-like	ANTRL_HUMAN|ANTXRL	protein	taxon:9606	20130622	UniProtKB		
UniProtKB	A6NF36	A6NF36		GO:0003674	GO_REF:0000015	ND		F	Coiled-coil domain-containing protein ENSP00000299415	YQ013_HUMAN	protein	taxon:9606	20101019	UniProtKB		
UniProtKB	A6NF36	A6NF36		GO:0005575	GO_REF:0000015	ND		C	Coiled-coil domain-containing protein ENSP00000299415	YQ013_HUMAN	protein	taxon:9606	20101019	UniProtKB		
UniProtKB	A6NF36	A6NF36		GO:0008585	GO_REF:0000024	ISS	UniProtKB:Q9D9C6	P	Coiled-coil domain-containing protein ENSP00000299415	YQ013_HUMAN	protein	taxon:9606	20101019	UniProtKB		
UniProtKB	A6NF48	ZNF281		GO:0003676	GO_REF:0000002	IEA	InterPro:IPR013087	F	Zinc finger protein 281	A6NF48_HUMAN|ZNF281	protein	taxon:9606	20130622	InterPro		
UniProtKB	A6NF48	ZNF281		GO:0005634	GO_REF:0000052	IDA		C	Zinc finger protein 281	A6NF48_HUMAN|ZNF281	protein	taxon:9606	20120912	HPA		
UniProtKB	A6NF48	ZNF281		GO:0008270	GO_REF:0000002	IEA	InterPro:IPR007087	F	Zinc finger protein 281	A6NF48_HUMAN|ZNF281	protein	taxon:9606	20130622	InterPro		
UniProtKB	A6NF48	ZNF281	NOT	GO:0005730	GO_REF:0000052	IDA		C	Zinc finger protein 281	A6NF48_HUMAN|ZNF281	protein	taxon:9606	20120912	HPA		
UniProtKB	A6NF51	BPNT1		GO:0046854	GO_REF:0000002	IEA	InterPro:IPR000760|InterPro:IPR020550	P	3'(2'),5'-bisphosphate nucleotidase 1	A6NF51_HUMAN|BPNT1	protein	taxon:9606	20130622	InterPro		
UniProtKB	A6NF89	OR6C6		GO:0004930	GO_REF:0000037	IEA	UniProtKB-KW:KW-0297	F	Olfactory receptor 6C6	OR6C6_HUMAN|OR6C6	protein	taxon:9606	20130622	UniProtKB		
UniProtKB	A6NF89	OR6C6		GO:0004984	GO_REF:0000002	IEA	InterPro:IPR000725	F	Olfactory receptor 6C6	OR6C6_HUMAN|OR6C6	protein	taxon:9606	20130622	InterPro		
UniProtKB	A6NF89	OR6C6		GO:0005886	Reactome:REACT_15515	TAS		C	Olfactory receptor 6C6	OR6C6_HUMAN|OR6C6	protein	taxon:9606	20130516	Reactome		
UniProtKB	A6NF89	OR6C6		GO:0016021	GO_REF:0000037	IEA	UniProtKB-KW:KW-0812	C	Olfactory receptor 6C6	OR6C6_HUMAN|OR6C6	protein	taxon:9606	20130622	UniProtKB		
UniProtKB	A6NFA0	A6NFA0		GO:0016021	GO_REF:0000037	IEA	UniProtKB-KW:KW-0812	C	Transmembrane protein ENSP00000340100	YI007_HUMAN	protein	taxon:9606	20130622	UniProtKB		
UniProtKB	A6NFA1	TRABD2B		GO:0004222	PMID:22726442	IDA		F	Metalloprotease TIKI2	TIKI2_HUMAN|TRABD2B|HKAT|TIKI2	protein	taxon:9606	20120727	UniProtKB		
UniProtKB	A6NFA1	TRABD2B		GO:0005515	PMID:22726442	IPI	UniProtKB:P27467	F	Metalloprotease TIKI2	TIKI2_HUMAN|TRABD2B|HKAT|TIKI2	protein	taxon:9606	20130624	IntAct		
UniProtKB	A6NFA1	TRABD2B		GO:0005887	PMID:22726442	IDA		C	Metalloprotease TIKI2	TIKI2_HUMAN|TRABD2B|HKAT|TIKI2	protein	taxon:9606	20120727	UniProtKB		
UniProtKB	A6NFA1	TRABD2B		GO:0006508	GO_REF:0000037	IEA	UniProtKB-KW:KW-0645	P	Metalloprotease TIKI2	TIKI2_HUMAN|TRABD2B|HKAT|TIKI2	protein	taxon:9606	20130622	UniProtKB		
UniProtKB	A6NFA1	TRABD2B		GO:0008152	PMID:22726442	IDA		P	Metalloprotease TIKI2	TIKI2_HUMAN|TRABD2B|HKAT|TIKI2	protein	taxon:9606	20120727	UniProtKB		
UniProtKB	A6NFA1	TRABD2B		GO:0016055	GO_REF:0000037	IEA	UniProtKB-KW:KW-0879	P	Metalloprotease TIKI2	TIKI2_HUMAN|TRABD2B|HKAT|TIKI2	protein	taxon:9606	20130622	UniProtKB		
UniProtKB	A6NFA1	TRABD2B		GO:0017147	PMID:22726442	IDA		F	Metalloprotease TIKI2	TIKI2_HUMAN|TRABD2B|HKAT|TIKI2	protein	taxon:9606	20120727	UniProtKB		
UniProtKB	A6NFA1	TRABD2B		GO:0018158	PMID:22726442	IDA		P	Metalloprotease TIKI2	TIKI2_HUMAN|TRABD2B|HKAT|TIKI2	protein	taxon:9606	20120727	UniProtKB		
UniProtKB	A6NFA1	TRABD2B		GO:0030178	PMID:22726442	IDA		P	Metalloprotease TIKI2	TIKI2_HUMAN|TRABD2B|HKAT|TIKI2	protein	taxon:9606	20120727	UniProtKB		
UniProtKB	A6NFA1	TRABD2B		GO:0031301	PMID:22726442	IDA		C	Metalloprotease TIKI2	TIKI2_HUMAN|TRABD2B|HKAT|TIKI2	protein	taxon:9606	20120727	UniProtKB		
UniProtKB	A6NFA1	TRABD2B		GO:0046872	GO_REF:0000037	IEA	UniProtKB-KW:KW-0479	F	Metalloprotease TIKI2	TIKI2_HUMAN|TRABD2B|HKAT|TIKI2	protein	taxon:9606	20130622	UniProtKB		
UniProtKB	A6NFB4	CSH1		GO:0005179	GO_REF:0000038	IEA	UniProtKB-KW:KW-0372	F	Chorionic somatomammotropin hormone 1 isoform 2	A6NFB4_HUMAN|CSH1|hCG_1749481	protein	taxon:9606	20130622	UniProtKB		
UniProtKB	A6NFB4	CSH1		GO:0005576	GO_REF:0000040	IEA	UniProtKB-SubCell:SL-0243	C	Chorionic somatomammotropin hormone 1 isoform 2	A6NFB4_HUMAN|CSH1|hCG_1749481	protein	taxon:9606	20130622	UniProtKB		
UniProtKB	A6NFC5	TMEM235		GO:0005198	GO_REF:0000002	IEA	InterPro:IPR006187	F	Transmembrane protein 235	TM235_HUMAN|TMEM235	protein	taxon:9606	20130622	InterPro		
UniProtKB	A6NFC5	TMEM235		GO:0005783	GO_REF:0000039	IEA	UniProtKB-SubCell:SL-0095	C	Transmembrane protein 235	TM235_HUMAN|TMEM235	protein	taxon:9606	20130622	UniProtKB		
UniProtKB	A6NFC5	TMEM235		GO:0005923	GO_REF:0000002	IEA	InterPro:IPR006187	C	Transmembrane protein 235	TM235_HUMAN|TMEM235	protein	taxon:9606	20130622	InterPro		
UniProtKB	A6NFC5	TMEM235		GO:0016021	GO_REF:0000037	IEA	UniProtKB-KW:KW-0812	C	Transmembrane protein 235	TM235_HUMAN|TMEM235	protein	taxon:9606	20130622	UniProtKB		
UniProtKB	A6NFC9	OR2W5		GO:0004930	GO_REF:0000037	IEA	UniProtKB-KW:KW-0297	F	Putative olfactory receptor 2W5	OR2W5_HUMAN|OR2W5|OR2W5P	protein	taxon:9606	20130622	UniProtKB		
UniProtKB	A6NFC9	OR2W5		GO:0004984	GO_REF:0000002	IEA	InterPro:IPR000725	F	Putative olfactory receptor 2W5	OR2W5_HUMAN|OR2W5|OR2W5P	protein	taxon:9606	20130622	InterPro		
UniProtKB	A6NFC9	OR2W5		GO:0005886	Reactome:REACT_15515	TAS		C	Putative olfactory receptor 2W5	OR2W5_HUMAN|OR2W5|OR2W5P	protein	taxon:9606	20130516	Reactome		
UniProtKB	A6NFC9	OR2W5		GO:0016021	GO_REF:0000037	IEA	UniProtKB-KW:KW-0812	C	Putative olfactory receptor 2W5	OR2W5_HUMAN|OR2W5|OR2W5P	protein	taxon:9606	20130622	UniProtKB		
UniProtKB	A6NFD7	TBC1D3F		GO:0005097	GO_REF:0000002	IEA	InterPro:IPR000195	F	TBC1 domain family member 3F	A6NFD7_HUMAN|TBC1D3F	protein	taxon:9606	20130622	InterPro		
UniProtKB	A6NFD7	TBC1D3F		GO:0005622	GO_REF:0000002	IEA	InterPro:IPR000195	C	TBC1 domain family member 3F	A6NFD7_HUMAN|TBC1D3F	protein	taxon:9606	20130622	InterPro		
UniProtKB	A6NFD8	HELT		GO:0000122	GO_REF:0000019	IEA	Ensembl:ENSMUSP00000054823	P	Hairy and enhancer of split-related protein HELT	HELT_HUMAN|HELT	protein	taxon:9606	20130622	ENSEMBL		
UniProtKB	A6NFD8	HELT		GO:0001967	GO_REF:0000019	IEA	Ensembl:ENSMUSP00000054823	P	Hairy and enhancer of split-related protein HELT	HELT_HUMAN|HELT	protein	taxon:9606	20130622	ENSEMBL		
UniProtKB	A6NFD8	HELT		GO:0003677	GO_REF:0000019	IEA	Ensembl:ENSMUSP00000054823	F	Hairy and enhancer of split-related protein HELT	HELT_HUMAN|HELT	protein	taxon:9606	20130622	ENSEMBL		
UniProtKB	A6NFD8	HELT		GO:0003700	GO_REF:0000019	IEA	Ensembl:ENSMUSP00000054823	F	Hairy and enhancer of split-related protein HELT	HELT_HUMAN|HELT	protein	taxon:9606	20130622	ENSEMBL		
UniProtKB	A6NFD8	HELT		GO:0005667	GO_REF:0000019	IEA	Ensembl:ENSMUSP00000054823	C	Hairy and enhancer of split-related protein HELT	HELT_HUMAN|HELT	protein	taxon:9606	20130622	ENSEMBL		
UniProtKB	A6NFD8	HELT		GO:0006351	GO_REF:0000037	IEA	UniProtKB-KW:KW-0804	P	Hairy and enhancer of split-related protein HELT	HELT_HUMAN|HELT	protein	taxon:9606	20130622	UniProtKB		
UniProtKB	A6NFD8	HELT		GO:0007417	GO_REF:0000019	IEA	Ensembl:ENSMUSP00000054823	P	Hairy and enhancer of split-related protein HELT	HELT_HUMAN|HELT	protein	taxon:9606	20130622	ENSEMBL		
UniProtKB	A6NFD8	HELT		GO:0009791	GO_REF:0000019	IEA	Ensembl:ENSMUSP00000054823	P	Hairy and enhancer of split-related protein HELT	HELT_HUMAN|HELT	protein	taxon:9606	20130622	ENSEMBL		
UniProtKB	A6NFD8	HELT		GO:0010259	GO_REF:0000019	IEA	Ensembl:ENSMUSP00000054823	P	Hairy and enhancer of split-related protein HELT	HELT_HUMAN|HELT	protein	taxon:9606	20130622	ENSEMBL		
UniProtKB	A6NFD8	HELT		GO:0021858	GO_REF:0000019	IEA	Ensembl:ENSMUSP00000054823	P	Hairy and enhancer of split-related protein HELT	HELT_HUMAN|HELT	protein	taxon:9606	20130622	ENSEMBL		
UniProtKB	A6NFD8	HELT		GO:0035264	GO_REF:0000019	IEA	Ensembl:ENSMUSP00000054823	P	Hairy and enhancer of split-related protein HELT	HELT_HUMAN|HELT	protein	taxon:9606	20130622	ENSEMBL		
UniProtKB	A6NFD8	HELT		GO:0042803	GO_REF:0000019	IEA	Ensembl:ENSMUSP00000054823	F	Hairy and enhancer of split-related protein HELT	HELT_HUMAN|HELT	protein	taxon:9606	20130622	ENSEMBL		
UniProtKB	A6NFE2	C12orf70		GO:0016021	GO_REF:0000037	IEA	UniProtKB-KW:KW-0812	C	Uncharacterized protein C12orf70	CL070_HUMAN|C12orf70	protein	taxon:9606	20130622	UniProtKB		
UniProtKB	A6NFE3	EFCAB10		GO:0005509	GO_REF:0000002	IEA	InterPro:IPR002048|InterPro:IPR011992	F	EF-hand calcium-binding domain-containing protein 10	EFC10_HUMAN|EFCAB10	protein	taxon:9606	20130622	InterPro		
UniProtKB	A6NFE3	EFCAB10		GO:0007165	GO_REF:0000002	IEA	InterPro:IPR003117	P	EF-hand calcium-binding domain-containing protein 10	EFC10_HUMAN|EFCAB10	protein	taxon:9606	20130622	InterPro		
UniProtKB	A6NFE3	EFCAB10		GO:0008603	GO_REF:0000002	IEA	InterPro:IPR003117	F	EF-hand calcium-binding domain-containing protein 10	EFC10_HUMAN|EFCAB10	protein	taxon:9606	20130622	InterPro		
UniProtKB	A6NFF2	NAP1L6		GO:0005634	GO_REF:0000002	IEA	InterPro:IPR002164	C	Putative nucleosome assembly protein 1-like 6	NP1L6_HUMAN|NAP1L6	protein	taxon:9606	20130622	InterPro		
UniProtKB	A6NFF2	NAP1L6		GO:0006334	GO_REF:0000002	IEA	InterPro:IPR002164	P	Putative nucleosome assembly protein 1-like 6	NP1L6_HUMAN|NAP1L6	protein	taxon:9606	20130622	InterPro		
UniProtKB	A6NFF4	KCNIP2		GO:0005509	GO_REF:0000002	IEA	InterPro:IPR001125|InterPro:IPR002048|InterPro:IPR011992	F	Kv channel-interacting protein 2	A6NFF4_HUMAN|KCNIP2	protein	taxon:9606	20130622	InterPro		
UniProtKB	A6NFH5	FABP12		GO:0005215	GO_REF:0000002	IEA	InterPro:IPR000463	F	Fatty acid-binding protein 12	FBP12_HUMAN|FABP12	protein	taxon:9606	20130622	InterPro		
UniProtKB	A6NFH5	FABP12		GO:0008289	GO_REF:0000037	IEA	UniProtKB-KW:KW-0446	F	Fatty acid-binding protein 12	FBP12_HUMAN|FABP12	protein	taxon:9606	20130622	UniProtKB		
UniProtKB	A6NFI1	SLC35A2		GO:0000139	GO_REF:0000002	IEA	InterPro:IPR007271	C	UDP-galactose translocator	A6NFI1_HUMAN|SLC35A2	protein	taxon:9606	20130622	InterPro		
UniProtKB	A6NFI1	SLC35A2		GO:0005351	GO_REF:0000002	IEA	InterPro:IPR007271	F	UDP-galactose translocator	A6NFI1_HUMAN|SLC35A2	protein	taxon:9606	20130622	InterPro		
UniProtKB	A6NFI1	SLC35A2		GO:0016021	GO_REF:0000002	IEA	InterPro:IPR007271	C	UDP-galactose translocator	A6NFI1_HUMAN|SLC35A2	protein	taxon:9606	20130622	InterPro		
UniProtKB	A6NFI3	ZNF316		GO:0003677	GO_REF:0000037	IEA	UniProtKB-KW:KW-0238	F	Zinc finger protein 316	ZN316_HUMAN|ZNF316	protein	taxon:9606	20130622	UniProtKB		
UniProtKB	A6NFI3	ZNF316		GO:0005634	GO_REF:0000039	IEA	UniProtKB-SubCell:SL-0191	C	Zinc finger protein 316	ZN316_HUMAN|ZNF316	protein	taxon:9606	20130622	UniProtKB		
UniProtKB	A6NFI3	ZNF316		GO:0006351	GO_REF:0000037	IEA	UniProtKB-KW:KW-0804	P	Zinc finger protein 316	ZN316_HUMAN|ZNF316	protein	taxon:9606	20130622	UniProtKB		
UniProtKB	A6NFI3	ZNF316		GO:0006355	GO_REF:0000037	IEA	UniProtKB-KW:KW-0805	P	Zinc finger protein 316	ZN316_HUMAN|ZNF316	protein	taxon:9606	20130622	UniProtKB		
UniProtKB	A6NFI3	ZNF316		GO:0008270	GO_REF:0000002	IEA	InterPro:IPR007087	F	Zinc finger protein 316	ZN316_HUMAN|ZNF316	protein	taxon:9606	20130622	InterPro		
UniProtKB	A6NFM0	POLR2J2		GO:0003677	GO_REF:0000002	IEA	InterPro:IPR008193|InterPro:IPR009025	F	DNA-directed RNA polymerase II subunit RPB11-b1	A6NFM0_HUMAN|POLR2J2	protein	taxon:9606	20130622	InterPro		
UniProtKB	A6NFM0	POLR2J2		GO:0003899	GO_REF:0000002	IEA	InterPro:IPR008193|InterPro:IPR009025	F	DNA-directed RNA polymerase II subunit RPB11-b1	A6NFM0_HUMAN|POLR2J2	protein	taxon:9606	20130622	InterPro		
UniProtKB	A6NFM0	POLR2J2		GO:0006351	GO_REF:0000002	IEA	InterPro:IPR008193|InterPro:IPR009025	P	DNA-directed RNA polymerase II subunit RPB11-b1	A6NFM0_HUMAN|POLR2J2	protein	taxon:9606	20130622	InterPro		
UniProtKB	A6NFN2	ABI1		GO:0005737	GO_REF:0000002	IEA	InterPro:IPR012849	C	Abl interactor 1	A6NFN2_HUMAN|ABI1	protein	taxon:9606	20130622	InterPro		
UniProtKB	A6NFN3	RBFOX3		GO:0000166	GO_REF:0000002	IEA	InterPro:IPR012677	F	RNA binding protein fox-1 homolog 3	RFOX3_HUMAN|RBFOX3	protein	taxon:9606	20130622	InterPro		
UniProtKB	A6NFN3	RBFOX3		GO:0000381	GO_REF:0000019	IEA	Ensembl:ENSMUSP00000017576	P	RNA binding protein fox-1 homolog 3	RFOX3_HUMAN|RBFOX3	protein	taxon:9606	20130622	ENSEMBL		
UniProtKB	A6NFN3	RBFOX3		GO:0003677	GO_REF:0000019	IEA	Ensembl:ENSMUSP00000017576	F	RNA binding protein fox-1 homolog 3	RFOX3_HUMAN|RBFOX3	protein	taxon:9606	20130622	ENSEMBL		
UniProtKB	A6NFN3	RBFOX3		GO:0003723	GO_REF:0000037	IEA	UniProtKB-KW:KW-0694	F	RNA binding protein fox-1 homolog 3	RFOX3_HUMAN|RBFOX3	protein	taxon:9606	20130622	UniProtKB		
UniProtKB	A6NFN3	RBFOX3		GO:0005634	GO_REF:0000039	IEA	UniProtKB-SubCell:SL-0191	C	RNA binding protein fox-1 homolog 3	RFOX3_HUMAN|RBFOX3	protein	taxon:9606	20130622	UniProtKB		
UniProtKB	A6NFN3	RBFOX3		GO:0005737	GO_REF:0000039	IEA	UniProtKB-SubCell:SL-0086	C	RNA binding protein fox-1 homolog 3	RFOX3_HUMAN|RBFOX3	protein	taxon:9606	20130622	UniProtKB		
UniProtKB	A6NFN3	RBFOX3		GO:0006397	GO_REF:0000037	IEA	UniProtKB-KW:KW-0507	P	RNA binding protein fox-1 homolog 3	RFOX3_HUMAN|RBFOX3	protein	taxon:9606	20130622	UniProtKB		
UniProtKB	A6NFN3	RBFOX3		GO:0008380	GO_REF:0000037	IEA	UniProtKB-KW:KW-0508	P	RNA binding protein fox-1 homolog 3	RFOX3_HUMAN|RBFOX3	protein	taxon:9606	20130622	UniProtKB		
UniProtKB	A6NFN3	RBFOX3		GO:0043025	GO_REF:0000019	IEA	Ensembl:ENSMUSP00000017576	C	RNA binding protein fox-1 homolog 3	RFOX3_HUMAN|RBFOX3	protein	taxon:9606	20130622	ENSEMBL		
UniProtKB	A6NFN5	ETV2		GO:0003700	GO_REF:0000002	IEA	InterPro:IPR000418	F	ETS translocation variant 2	A6NFN5_HUMAN|ETV2	protein	taxon:9606	20130622	InterPro		
UniProtKB	A6NFN5	ETV2		GO:0005634	GO_REF:0000038	IEA	UniProtKB-KW:KW-0539	C	ETS translocation variant 2	A6NFN5_HUMAN|ETV2	protein	taxon:9606	20130622	UniProtKB		
UniProtKB	A6NFN5	ETV2		GO:0043565	GO_REF:0000002	IEA	InterPro:IPR000418	F	ETS translocation variant 2	A6NFN5_HUMAN|ETV2	protein	taxon:9606	20130622	InterPro		
UniProtKB	A6NFQ7	DPRX		GO:0003700	GO_REF:0000002	IEA	InterPro:IPR001356	F	Divergent paired-related homeobox	DPRX_HUMAN|DPRX	protein	taxon:9606	20130622	InterPro		
UniProtKB	A6NFQ7	DPRX		GO:0005634	GO_REF:0000039	IEA	UniProtKB-SubCell:SL-0191	C	Divergent paired-related homeobox	DPRX_HUMAN|DPRX	protein	taxon:9606	20130622	UniProtKB		
UniProtKB	A6NFQ7	DPRX		GO:0006351	GO_REF:0000037	IEA	UniProtKB-KW:KW-0804	P	Divergent paired-related homeobox	DPRX_HUMAN|DPRX	protein	taxon:9606	20130622	UniProtKB		
UniProtKB	A6NFQ7	DPRX		GO:0043565	GO_REF:0000002	IEA	InterPro:IPR001356|InterPro:IPR017970	F	Divergent paired-related homeobox	DPRX_HUMAN|DPRX	protein	taxon:9606	20130622	InterPro		
UniProtKB	A6NFQ9	SEPT8		GO:0005525	GO_REF:0000038	IEA	UniProtKB-KW:KW-0342	F	Septin-8	A6NFQ9_HUMAN|SEPT8	protein	taxon:9606	20130622	UniProtKB		
UniProtKB	A6NFQ9	SEPT8		GO:0007049	GO_REF:0000002	IEA	InterPro:IPR000038	P	Septin-8	A6NFQ9_HUMAN|SEPT8	protein	taxon:9606	20130622	InterPro		
UniProtKB	A6NFQ9	SEPT8		GO:0031105	GO_REF:0000002	IEA	InterPro:IPR016491	C	Septin-8	A6NFQ9_HUMAN|SEPT8	protein	taxon:9606	20130622	InterPro		
UniProtKB	A6NFR2	CACNG6		GO:0006816	GO_REF:0000002	IEA	InterPro:IPR008368|InterPro:IPR008370	P	Voltage-dependent calcium channel gamma-8 subunit	A6NFR2_HUMAN|CACNG6|hCG_1648888	protein	taxon:9606	20130622	InterPro		
UniProtKB	A6NFR2	CACNG6		GO:0016020	GO_REF:0000002	IEA	InterPro:IPR008368|InterPro:IPR008370	C	Voltage-dependent calcium channel gamma-8 subunit	A6NFR2_HUMAN|CACNG6|hCG_1648888	protein	taxon:9606	20130622	InterPro		
UniProtKB	A6NFR6	C5orf60		GO:0016021	GO_REF:0000037	IEA	UniProtKB-KW:KW-0812	C	Putative uncharacterized protein C5orf60	CE060_HUMAN|C5orf60	protein	taxon:9606	20130622	UniProtKB		
UniProtKB	A6NFR9	PRAMEF14		GO:0008284	GO_REF:0000002	IEA	InterPro:IPR026271	P	PRAME family member 14	A6NFR9_HUMAN|PRAMEF14	protein	taxon:9606	20130622	InterPro		
UniProtKB	A6NFR9	PRAMEF14		GO:0042974	GO_REF:0000002	IEA	InterPro:IPR026271	F	PRAME family member 14	A6NFR9_HUMAN|PRAMEF14	protein	taxon:9606	20130622	InterPro		
UniProtKB	A6NFR9	PRAMEF14		GO:0043066	GO_REF:0000002	IEA	InterPro:IPR026271	P	PRAME family member 14	A6NFR9_HUMAN|PRAMEF14	protein	taxon:9606	20130622	InterPro		
UniProtKB	A6NFR9	PRAMEF14		GO:0045596	GO_REF:0000002	IEA	InterPro:IPR026271	P	PRAME family member 14	A6NFR9_HUMAN|PRAMEF14	protein	taxon:9606	20130622	InterPro		
UniProtKB	A6NFR9	PRAMEF14		GO:0045892	GO_REF:0000002	IEA	InterPro:IPR026271	P	PRAME family member 14	A6NFR9_HUMAN|PRAMEF14	protein	taxon:9606	20130622	InterPro		
UniProtKB	A6NFR9	PRAMEF14		GO:0048387	GO_REF:0000002	IEA	InterPro:IPR026271	P	PRAME family member 14	A6NFR9_HUMAN|PRAMEF14	protein	taxon:9606	20130622	InterPro		
UniProtKB	A6NFS0	ZNF275		GO:0003676	GO_REF:0000002	IEA	InterPro:IPR013087	F	Zinc finger protein 275	A6NFS0_HUMAN|ZNF275	protein	taxon:9606	20130622	InterPro		
UniProtKB	A6NFS0	ZNF275		GO:0008270	GO_REF:0000002	IEA	InterPro:IPR007087	F	Zinc finger protein 275	A6NFS0_HUMAN|ZNF275	protein	taxon:9606	20130622	InterPro		
UniProtKB	A6NFU0	FAM187A		GO:0016021	GO_REF:0000037	IEA	UniProtKB-KW:KW-0812	C	Ig-like V-type domain-containing protein FAM187A	F187A_HUMAN|FAM187A	protein	taxon:9606	20130622	UniProtKB		
UniProtKB	A6NFU8	PGPEP1L		GO:0006508	GO_REF:0000037	IEA	UniProtKB-KW:KW-0645	P	Pyroglutamyl-peptidase 1-like protein	PGPIL_HUMAN|PGPEP1L	protein	taxon:9606	20130622	UniProtKB		
UniProtKB	A6NFU8	PGPEP1L		GO:0008234	GO_REF:0000037	IEA	UniProtKB-KW:KW-0788	F	Pyroglutamyl-peptidase 1-like protein	PGPIL_HUMAN|PGPEP1L	protein	taxon:9606	20130622	UniProtKB		
UniProtKB	A6NFV8	DTNBP1		GO:0001956	GO_REF:0000024	ISS	UniProtKB:Q91WZ8	P	Dysbindin	A6NFV8_HUMAN|DTNBP1	protein	taxon:9606	20130103	UniProtKB		
UniProtKB	A6NFV8	DTNBP1		GO:0005737	GO_REF:0000002	IEA	InterPro:IPR007531	C	Dysbindin	A6NFV8_HUMAN|DTNBP1	protein	taxon:9606	20130622	InterPro		
UniProtKB	A6NFV8	DTNBP1		GO:0010628	GO_REF:0000024	ISS	UniProtKB:Q91WZ8	P	Dysbindin	A6NFV8_HUMAN|DTNBP1	protein	taxon:9606	20130114	UniProtKB		
UniProtKB	A6NFX1	MFSD2B		GO:0006810	GO_REF:0000037	IEA	UniProtKB-KW:KW-0813	P	Major facilitator superfamily domain-containing protein 2B	MFS2B_HUMAN|MFSD2B	protein	taxon:9606	20130622	UniProtKB		
UniProtKB	A6NFX1	MFSD2B		GO:0016021	GO_REF:0000037	IEA	UniProtKB-KW:KW-0812	C	Major facilitator superfamily domain-containing protein 2B	MFS2B_HUMAN|MFSD2B	protein	taxon:9606	20130622	UniProtKB		
UniProtKB	A6NFX8	NUDT5		GO:0016787	GO_REF:0000038	IEA	UniProtKB-KW:KW-0378	F	ADP-sugar pyrophosphatase	A6NFX8_HUMAN|NUDT5	protein	taxon:9606	20130622	UniProtKB		
UniProtKB	A6NFY4	TMEM194B		GO:0016021	GO_REF:0000037	IEA	UniProtKB-KW:KW-0812	C	Transmembrane protein 194B	T194B_HUMAN|TMEM194B	protein	taxon:9606	20130622	UniProtKB		
UniProtKB	A6NFY7	SDHAF1		GO:0005739	PMID:19465911	IDA		C	Succinate dehydrogenase assembly factor 1, mitochondrial	SDHF1_HUMAN|SDHAF1	protein	taxon:9606	20090529	UniProtKB		
UniProtKB	A6NFY7	SDHAF1		GO:0005759	GO_REF:0000039	IEA	UniProtKB-SubCell:SL-0170	C	Succinate dehydrogenase assembly factor 1, mitochondrial	SDHF1_HUMAN|SDHAF1	protein	taxon:9606	20130622	UniProtKB		
UniProtKB	A6NFY7	SDHAF1		GO:0016226	PMID:19465911	NAS		P	Succinate dehydrogenase assembly factor 1, mitochondrial	SDHF1_HUMAN|SDHAF1	protein	taxon:9606	20090529	UniProtKB		
UniProtKB	A6NFY7	SDHAF1		GO:0034553	PMID:19465911	IMP		P	Succinate dehydrogenase assembly factor 1, mitochondrial	SDHF1_HUMAN|SDHAF1	protein	taxon:9606	20090529	UniProtKB		
UniProtKB	A6NFZ4	FAM24A		GO:0005576	GO_REF:0000039	IEA	UniProtKB-SubCell:SL-0243	C	Protein FAM24A	FA24A_HUMAN|FAM24A	protein	taxon:9606	20130622	UniProtKB		
UniProtKB	A6NG08	HSPB11		GO:0007155	GO_REF:0000002	IEA	InterPro:IPR000421	P	Heat shock protein beta-11	A6NG08_HUMAN|HSPB11	protein	taxon:9606	20130622	InterPro		
UniProtKB	A6NG13	A6NG13		GO:0005576	GO_REF:0000039	IEA	UniProtKB-SubCell:SL-0243	C	Glycosyltransferase 54 domain-containing protein	GL54D_HUMAN	protein	taxon:9606	20130622	UniProtKB		
UniProtKB	A6NG13	A6NG13		GO:0005975	GO_REF:0000002	IEA	InterPro:IPR006759	P	Glycosyltransferase 54 domain-containing protein	GL54D_HUMAN	protein	taxon:9606	20130622	InterPro		
UniProtKB	A6NG13	A6NG13		GO:0016020	GO_REF:0000002	IEA	InterPro:IPR006759	C	Glycosyltransferase 54 domain-containing protein	GL54D_HUMAN	protein	taxon:9606	20130622	InterPro		
UniProtKB	A6NG13	A6NG13		GO:0016758	GO_REF:0000002	IEA	InterPro:IPR006759	F	Glycosyltransferase 54 domain-containing protein	GL54D_HUMAN	protein	taxon:9606	20130622	InterPro		
UniProtKB	A6NG45	PRDX4		GO:0016209	GO_REF:0000002	IEA	InterPro:IPR000866	F	Peroxiredoxin-4	A6NG45_HUMAN|PRDX4	protein	taxon:9606	20130622	InterPro		
UniProtKB	A6NG45	PRDX4		GO:0016491	GO_REF:0000002	IEA	InterPro:IPR000866	F	Peroxiredoxin-4	A6NG45_HUMAN|PRDX4	protein	taxon:9606	20130622	InterPro		
UniProtKB	A6NG51	SPTAN1		GO:0005509	GO_REF:0000002	IEA	InterPro:IPR002048|InterPro:IPR011992	F	Spectrin alpha chain, non-erythrocytic 1	A6NG51_HUMAN|SPTAN1	protein	taxon:9606	20130622	InterPro		
UniProtKB	A6NG51	SPTAN1		GO:0015630	GO_REF:0000052	IDA		C	Spectrin alpha chain, non-erythrocytic 1	A6NG51_HUMAN|SPTAN1	protein	taxon:9606	20101115	HPA		
UniProtKB	A6NG51	SPTAN1		GO:0043231	GO_REF:0000052	IDA		C	Spectrin alpha chain, non-erythrocytic 1	A6NG51_HUMAN|SPTAN1	protein	taxon:9606	20101115	HPA		
UniProtKB	A6NG73	A6NG73		GO:0004721	GO_REF:0000003	IEA	EC:3.1.3.16	F	Putative RNA polymerase II subunit A C-terminal domain phosphatase SSU72-like protein 3	S72L3_HUMAN	protein	taxon:9606	20130622	UniProtKB		
UniProtKB	A6NG73	A6NG73		GO:0005634	GO_REF:0000039	IEA	UniProtKB-SubCell:SL-0191	C	Putative RNA polymerase II subunit A C-terminal domain phosphatase SSU72-like protein 3	S72L3_HUMAN	protein	taxon:9606	20130622	UniProtKB		
UniProtKB	A6NG73	A6NG73		GO:0005737	GO_REF:0000039	IEA	UniProtKB-SubCell:SL-0086	C	Putative RNA polymerase II subunit A C-terminal domain phosphatase SSU72-like protein 3	S72L3_HUMAN	protein	taxon:9606	20130622	UniProtKB		
UniProtKB	A6NG73	A6NG73		GO:0006397	GO_REF:0000037	IEA	UniProtKB-KW:KW-0507	P	Putative RNA polymerase II subunit A C-terminal domain phosphatase SSU72-like protein 3	S72L3_HUMAN	protein	taxon:9606	20130622	UniProtKB		
UniProtKB	A6NG75	RBM38		GO:0003729	GO_REF:0000019	IEA	Ensembl:ENSMUSP00000133816	F	RNA-binding protein 38	A6NG75_HUMAN|RBM38	protein	taxon:9606	20130622	ENSEMBL		
UniProtKB	A6NG75	RBM38		GO:0010830	GO_REF:0000019	IEA	Ensembl:ENSMUSP00000133816	P	RNA-binding protein 38	A6NG75_HUMAN|RBM38	protein	taxon:9606	20130622	ENSEMBL		
UniProtKB	A6NG79	PRCC		GO:0005634	GO_REF:0000052	IDA		C	Proline-rich protein PRCC	A6NG79_HUMAN|PRCC	protein	taxon:9606	20100326	HPA		
UniProtKB	A6NG79	PRCC		GO:0043231	GO_REF:0000052	IDA		C	Proline-rich protein PRCC	A6NG79_HUMAN|PRCC	protein	taxon:9606	20100326	HPA		
UniProtKB	A6NG79	PRCC	NOT	GO:0005730	GO_REF:0000052	IDA		C	Proline-rich protein PRCC	A6NG79_HUMAN|PRCC	protein	taxon:9606	20100326	HPA		
UniProtKB	A6NG98	ADAM15		GO:0004222	GO_REF:0000002	IEA	InterPro:IPR006586	F	Disintegrin and metalloproteinase domain-containing protein 15	A6NG98_HUMAN|ADAM15	protein	taxon:9606	20130622	InterPro		
UniProtKB	A6NG98	ADAM15		GO:0006508	GO_REF:0000002	IEA	InterPro:IPR006586	P	Disintegrin and metalloproteinase domain-containing protein 15	A6NG98_HUMAN|ADAM15	protein	taxon:9606	20130622	InterPro		
UniProtKB	A6NG99	TBC1D3C		GO:0005097	GO_REF:0000002	IEA	InterPro:IPR000195	F	TBC1 domain family member 3C	A6NG99_HUMAN|TBC1D3C	protein	taxon:9606	20130622	InterPro		
UniProtKB	A6NG99	TBC1D3C		GO:0005622	GO_REF:0000002	IEA	InterPro:IPR000195	C	TBC1 domain family member 3C	A6NG99_HUMAN|TBC1D3C	protein	taxon:9606	20130622	InterPro		
UniProtKB	A6NGA6	NOX1		GO:0016021	GO_REF:0000038	IEA	UniProtKB-KW:KW-0812	C	NADPH oxidase 1	A6NGA6_HUMAN|NOX1	protein	taxon:9606	20130622	UniProtKB		
UniProtKB	A6NGA6	NOX1		GO:0016491	GO_REF:0000038	IEA	UniProtKB-KW:KW-0560	F	NADPH oxidase 1	A6NGA6_HUMAN|NOX1	protein	taxon:9606	20130622	UniProtKB		
UniProtKB	A6NGA9	TMEM202		GO:0016021	GO_REF:0000037	IEA	UniProtKB-KW:KW-0812	C	Transmembrane protein 202	TM202_HUMAN|TMEM202	protein	taxon:9606	20130622	UniProtKB		
UniProtKB	A6NGB0	TMEM191C		GO:0016021	GO_REF:0000037	IEA	UniProtKB-KW:KW-0812	C	Transmembrane protein 191C	T191C_HUMAN|TMEM191C	protein	taxon:9606	20130622	UniProtKB		
UniProtKB	A6NGB7	TMEM221		GO:0016021	GO_REF:0000037	IEA	UniProtKB-KW:KW-0812	C	Transmembrane protein 221	TM221_HUMAN|TMEM221	protein	taxon:9606	20130622	UniProtKB		
UniProtKB	A6NGB9	WIPF3		GO:0003779	GO_REF:0000037	IEA	UniProtKB-KW:KW-0009	F	WAS/WASL-interacting protein family member 3	WIPF3_HUMAN|WIPF3|CR16	protein	taxon:9606	20130622	UniProtKB		
UniProtKB	A6NGB9	WIPF3		GO:0005730	GO_REF:0000052	IDA		C	WAS/WASL-interacting protein family member 3	WIPF3_HUMAN|WIPF3|CR16	protein	taxon:9606	20110516	HPA		
UniProtKB	A6NGB9	WIPF3		GO:0005737	GO_REF:0000052	IDA		C	WAS/WASL-interacting protein family member 3	WIPF3_HUMAN|WIPF3|CR16	protein	taxon:9606	20110516	HPA		
UniProtKB	A6NGB9	WIPF3		GO:0005829	Reactome:REACT_160090	TAS		C	WAS/WASL-interacting protein family member 3	WIPF3_HUMAN|WIPF3|CR16	protein	taxon:9606	20130516	Reactome		
UniProtKB	A6NGB9	WIPF3		GO:0005829	Reactome:REACT_160164	TAS		C	WAS/WASL-interacting protein family member 3	WIPF3_HUMAN|WIPF3|CR16	protein	taxon:9606	20130516	Reactome		
UniProtKB	A6NGB9	WIPF3		GO:0005829	Reactome:REACT_160166	TAS		C	WAS/WASL-interacting protein family member 3	WIPF3_HUMAN|WIPF3|CR16	protein	taxon:9606	20130516	Reactome		
UniProtKB	A6NGB9	WIPF3		GO:0005829	Reactome:REACT_160206	TAS		C	WAS/WASL-interacting protein family member 3	WIPF3_HUMAN|WIPF3|CR16	protein	taxon:9606	20130516	Reactome		
UniProtKB	A6NGB9	WIPF3		GO:0005829	Reactome:REACT_160238	TAS		C	WAS/WASL-interacting protein family member 3	WIPF3_HUMAN|WIPF3|CR16	protein	taxon:9606	20130516	Reactome		
UniProtKB	A6NGB9	WIPF3		GO:0005829	Reactome:REACT_160257	TAS		C	WAS/WASL-interacting protein family member 3	WIPF3_HUMAN|WIPF3|CR16	protein	taxon:9606	20130516	Reactome		
UniProtKB	A6NGB9	WIPF3		GO:0005829	Reactome:REACT_160291	TAS		C	WAS/WASL-interacting protein family member 3	WIPF3_HUMAN|WIPF3|CR16	protein	taxon:9606	20130516	Reactome		
UniProtKB	A6NGB9	WIPF3		GO:0007275	GO_REF:0000037	IEA	UniProtKB-KW:KW-0217	P	WAS/WASL-interacting protein family member 3	WIPF3_HUMAN|WIPF3|CR16	protein	taxon:9606	20130622	UniProtKB		
UniProtKB	A6NGB9	WIPF3		GO:0007283	GO_REF:0000037	IEA	UniProtKB-KW:KW-0744	P	WAS/WASL-interacting protein family member 3	WIPF3_HUMAN|WIPF3|CR16	protein	taxon:9606	20130622	UniProtKB		
UniProtKB	A6NGB9	WIPF3		GO:0030154	GO_REF:0000037	IEA	UniProtKB-KW:KW-0221	P	WAS/WASL-interacting protein family member 3	WIPF3_HUMAN|WIPF3|CR16	protein	taxon:9606	20130622	UniProtKB		
UniProtKB	A6NGB9	WIPF3		GO:0038096	Reactome:REACT_160123	TAS		P	WAS/WASL-interacting protein family member 3	WIPF3_HUMAN|WIPF3|CR16	protein	taxon:9606	20130603	Reactome		
UniProtKB	A6NGB9	WIPF3		GO:0045087	Reactome:REACT_6802	TAS		P	WAS/WASL-interacting protein family member 3	WIPF3_HUMAN|WIPF3|CR16	protein	taxon:9606	20130603	Reactome		
UniProtKB	A6NGC4	TLCD2		GO:0016021	GO_REF:0000037	IEA	UniProtKB-KW:KW-0812	C	TLC domain-containing protein 2	TLCD2_HUMAN|TLCD2	protein	taxon:9606	20130622	UniProtKB		
UniProtKB	A6NGD5	ZSCAN5C		GO:0000981	GO_REF:0000033	IBA	PANTHER:PTN000003381	F	Zinc finger and SCAN domain-containing protein 5C	ZSA5C_HUMAN|ZSCAN5C	protein	taxon:9606	20130211	RefGenome		
UniProtKB	A6NGD5	ZSCAN5C		GO:0003676	GO_REF:0000002	IEA	InterPro:IPR013087	F	Zinc finger and SCAN domain-containing protein 5C	ZSA5C_HUMAN|ZSCAN5C	protein	taxon:9606	20130622	InterPro		
UniProtKB	A6NGD5	ZSCAN5C		GO:0005634	GO_REF:0000033	IBA	PANTHER:PTN000003381	C	Zinc finger and SCAN domain-containing protein 5C	ZSA5C_HUMAN|ZSCAN5C	protein	taxon:9606	20130211	RefGenome		
UniProtKB	A6NGD5	ZSCAN5C		GO:0006357	GO_REF:0000033	IBA	PANTHER:PTN000003381	P	Zinc finger and SCAN domain-containing protein 5C	ZSA5C_HUMAN|ZSCAN5C	protein	taxon:9606	20130622	GOC		
UniProtKB	A6NGD5	ZSCAN5C		GO:0006366	GO_REF:0000033	IBA	PANTHER:PTN000003381	P	Zinc finger and SCAN domain-containing protein 5C	ZSA5C_HUMAN|ZSCAN5C	protein	taxon:9606	20130622	GOC		
UniProtKB	A6NGD5	ZSCAN5C		GO:0008270	GO_REF:0000002	IEA	InterPro:IPR007087	F	Zinc finger and SCAN domain-containing protein 5C	ZSA5C_HUMAN|ZSCAN5C	protein	taxon:9606	20130622	InterPro		
UniProtKB	A6NGD5	ZSCAN5C		GO:0016032	GO_REF:0000002	IEA	InterPro:IPR008916	P	Zinc finger and SCAN domain-containing protein 5C	ZSA5C_HUMAN|ZSCAN5C	protein	taxon:9606	20130622	InterPro		
UniProtKB	A6NGE7	PRHOXNB		GO:0005575	GO_REF:0000015	ND		C	Putative 2-oxo-4-hydroxy-4-carboxy-5-ureidoimidazoline decarboxylase	URAD_HUMAN|PRHOXNB	protein	taxon:9606	20120517	UniProtKB		
UniProtKB	A6NGE7	PRHOXNB		GO:0005777	GO_REF:0000039	IEA	UniProtKB-SubCell:SL-0204	C	Putative 2-oxo-4-hydroxy-4-carboxy-5-ureidoimidazoline decarboxylase	URAD_HUMAN|PRHOXNB	protein	taxon:9606	20130622	UniProtKB		
UniProtKB	A6NGE7	PRHOXNB		GO:0006144	GO_REF:0000037	IEA	UniProtKB-KW:KW-0659	P	Putative 2-oxo-4-hydroxy-4-carboxy-5-ureidoimidazoline decarboxylase	URAD_HUMAN|PRHOXNB	protein	taxon:9606	20130622	UniProtKB		
UniProtKB	A6NGE7	PRHOXNB		GO:0008150	GO_REF:0000015	ND		P	Putative 2-oxo-4-hydroxy-4-carboxy-5-ureidoimidazoline decarboxylase	URAD_HUMAN|PRHOXNB	protein	taxon:9606	20120517	UniProtKB		
UniProtKB	A6NGE7	PRHOXNB		GO:0016831	GO_REF:0000024	ISS	UniProtKB:B9EK13	F	Putative 2-oxo-4-hydroxy-4-carboxy-5-ureidoimidazoline decarboxylase	URAD_HUMAN|PRHOXNB	protein	taxon:9606	20120517	UniProtKB		
UniProtKB	A6NGE7	PRHOXNB		GO:0016831	GO_REF:0000024	ISS	UniProtKB:Q283N4	F	Putative 2-oxo-4-hydroxy-4-carboxy-5-ureidoimidazoline decarboxylase	URAD_HUMAN|PRHOXNB	protein	taxon:9606	20120517	UniProtKB		
UniProtKB	A6NGE7	PRHOXNB		GO:0019428	GO_REF:0000002	IEA	InterPro:IPR017580	P	Putative 2-oxo-4-hydroxy-4-carboxy-5-ureidoimidazoline decarboxylase	URAD_HUMAN|PRHOXNB	protein	taxon:9606	20130622	InterPro		
UniProtKB	A6NGE7	PRHOXNB		GO:0019628	GO_REF:0000041	IEA	UniPathway:UPA00394	P	Putative 2-oxo-4-hydroxy-4-carboxy-5-ureidoimidazoline decarboxylase	URAD_HUMAN|PRHOXNB	protein	taxon:9606	20130622	UniPathway		
UniProtKB	A6NGG8	C2orf71		GO:0001750	GO_REF:0000039	IEA	UniProtKB-SubCell:SL-0458	C	Uncharacterized protein C2orf71	CB071_HUMAN|C2orf71	protein	taxon:9606	20130622	UniProtKB		
UniProtKB	A6NGG8	C2orf71		GO:0007601	GO_REF:0000037	IEA	UniProtKB-KW:KW-0844	P	Uncharacterized protein C2orf71	CB071_HUMAN|C2orf71	protein	taxon:9606	20130622	UniProtKB		
UniProtKB	A6NGG8	C2orf71		GO:0050896	GO_REF:0000037	IEA	UniProtKB-KW:KW-0716	P	Uncharacterized protein C2orf71	CB071_HUMAN|C2orf71	protein	taxon:9606	20130622	UniProtKB		
UniProtKB	A6NGH2	ATP1B1		GO:0005890	GO_REF:0000002	IEA	InterPro:IPR000402|InterPro:IPR015565	C	cDNA FLJ51474, highly similar to Sodium/potassium-transporting ATPase subunit beta-1	A6NGH2_HUMAN|ATP1B1	protein	taxon:9606	20130622	InterPro		
UniProtKB	A6NGH2	ATP1B1		GO:0006813	GO_REF:0000002	IEA	InterPro:IPR000402|InterPro:IPR015565	P	cDNA FLJ51474, highly similar to Sodium/potassium-transporting ATPase subunit beta-1	A6NGH2_HUMAN|ATP1B1	protein	taxon:9606	20130622	InterPro		
UniProtKB	A6NGH2	ATP1B1		GO:0006814	GO_REF:0000002	IEA	InterPro:IPR000402|InterPro:IPR015565	P	cDNA FLJ51474, highly similar to Sodium/potassium-transporting ATPase subunit beta-1	A6NGH2_HUMAN|ATP1B1	protein	taxon:9606	20130622	InterPro		
UniProtKB	A6NGI5	HFM1		GO:0003676	GO_REF:0000002	IEA	InterPro:IPR001650|InterPro:IPR011545	F	Probable ATP-dependent DNA helicase HFM1	A6NGI5_HUMAN|HFM1	protein	taxon:9606	20130622	InterPro		
UniProtKB	A6NGI5	HFM1		GO:0005524	GO_REF:0000002	IEA	InterPro:IPR001650|InterPro:IPR011545	F	Probable ATP-dependent DNA helicase HFM1	A6NGI5_HUMAN|HFM1	protein	taxon:9606	20130622	InterPro		
UniProtKB	A6NGI5	HFM1		GO:0008026	GO_REF:0000002	IEA	InterPro:IPR011545	F	Probable ATP-dependent DNA helicase HFM1	A6NGI5_HUMAN|HFM1	protein	taxon:9606	20130622	InterPro		
UniProtKB	A6NGJ0	DYNLT3		GO:0005737	GO_REF:0000052	IDA		C	Dynein light chain Tctex-type 3	A6NGJ0_HUMAN|DYNLT3	protein	taxon:9606	20090616	HPA		
UniProtKB	A6NGJ0	DYNLT3		GO:0005886	GO_REF:0000052	IDA		C	Dynein light chain Tctex-type 3	A6NGJ0_HUMAN|DYNLT3	protein	taxon:9606	20090616	HPA		
UniProtKB	A6NGJ6	TRIM64		GO:0005622	GO_REF:0000002	IEA	InterPro:IPR000315	C	Tripartite motif-containing protein 64	TRI64_HUMAN|TRIM64|C11orf28	protein	taxon:9606	20130622	InterPro		
UniProtKB	A6NGJ6	TRIM64		GO:0008270	GO_REF:0000002	IEA	InterPro:IPR000315|InterPro:IPR001841	F	Tripartite motif-containing protein 64	TRI64_HUMAN|TRIM64|C11orf28	protein	taxon:9606	20130622	InterPro		
UniProtKB	A6NGJ7	HDAC8		GO:0016787	GO_REF:0000038	IEA	UniProtKB-KW:KW-0378	F	Histone deacetylase 8	A6NGJ7_HUMAN|HDAC8	protein	taxon:9606	20130622	UniProtKB		
UniProtKB	A6NGL4	TSPY8		GO:0005634	GO_REF:0000002	IEA	InterPro:IPR002164	C	Testis-specific Y-encoded protein 8	A6NGL4_HUMAN|TSPY8	protein	taxon:9606	20130622	InterPro		
UniProtKB	A6NGL4	TSPY8		GO:0006334	GO_REF:0000002	IEA	InterPro:IPR002164	P	Testis-specific Y-encoded protein 8	A6NGL4_HUMAN|TSPY8	protein	taxon:9606	20130622	InterPro		
UniProtKB	A6NGN4	PRAMEF25		GO:0008284	GO_REF:0000002	IEA	InterPro:IPR026271	P	Putative PRAME family member 25	PRA25_HUMAN|PRAMEF25	protein	taxon:9606	20130622	InterPro		
UniProtKB	A6NGN4	PRAMEF25		GO:0042974	GO_REF:0000002	IEA	InterPro:IPR026271	F	Putative PRAME family member 25	PRA25_HUMAN|PRAMEF25	protein	taxon:9606	20130622	InterPro		
UniProtKB	A6NGN4	PRAMEF25		GO:0043066	GO_REF:0000002	IEA	InterPro:IPR026271	P	Putative PRAME family member 25	PRA25_HUMAN|PRAMEF25	protein	taxon:9606	20130622	InterPro		
UniProtKB	A6NGN4	PRAMEF25		GO:0045596	GO_REF:0000002	IEA	InterPro:IPR026271	P	Putative PRAME family member 25	PRA25_HUMAN|PRAMEF25	protein	taxon:9606	20130622	InterPro		
UniProtKB	A6NGN4	PRAMEF25		GO:0045892	GO_REF:0000002	IEA	InterPro:IPR026271	P	Putative PRAME family member 25	PRA25_HUMAN|PRAMEF25	protein	taxon:9606	20130622	InterPro		
UniProtKB	A6NGN4	PRAMEF25		GO:0048387	GO_REF:0000002	IEA	InterPro:IPR026271	P	Putative PRAME family member 25	PRA25_HUMAN|PRAMEF25	protein	taxon:9606	20130622	InterPro		
UniProtKB	A6NGN6	MAN1C1		GO:0004571	GO_REF:0000002	IEA	InterPro:IPR001382	F	Mannosyl-oligosaccharide 1,2-alpha-mannosidase IC	A6NGN6_HUMAN|MAN1C1	protein	taxon:9606	20130622	InterPro		
UniProtKB	A6NGN6	MAN1C1		GO:0005509	GO_REF:0000002	IEA	InterPro:IPR001382	F	Mannosyl-oligosaccharide 1,2-alpha-mannosidase IC	A6NGN6_HUMAN|MAN1C1	protein	taxon:9606	20130622	InterPro		
UniProtKB	A6NGN6	MAN1C1		GO:0016020	GO_REF:0000002	IEA	InterPro:IPR001382	C	Mannosyl-oligosaccharide 1,2-alpha-mannosidase IC	A6NGN6_HUMAN|MAN1C1	protein	taxon:9606	20130622	InterPro		
UniProtKB	A6NGN9	IGLON5		GO:0005576	GO_REF:0000039	IEA	UniProtKB-SubCell:SL-0243	C	IgLON family member 5	IGLO5_HUMAN|IGLON5	protein	taxon:9606	20130622	UniProtKB		
UniProtKB	A6NGP5	HN1L		GO:0005737	GO_REF:0000052	IDA		C	cDNA FLJ50401, highly similar to Hematological and neurological expressed1-like protein	A6NGP5_HUMAN|HN1L	protein	taxon:9606	20111111	HPA		
UniProtKB	A6NGP5	HN1L		GO:0005886	GO_REF:0000052	IDA		C	cDNA FLJ50401, highly similar to Hematological and neurological expressed1-like protein	A6NGP5_HUMAN|HN1L	protein	taxon:9606	20111111	HPA		
UniProtKB	A6NGQ2	OOEP		GO:0001701	GO_REF:0000019	IEA	Ensembl:ENSMUSP00000034900	P	Oocyte-expressed protein homolog	OOEP_HUMAN|OOEP|C6orf156|KHDC2|OEP19	protein	taxon:9606	20130622	ENSEMBL		
UniProtKB	A6NGQ2	OOEP		GO:0003723	GO_REF:0000019	IEA	Ensembl:ENSMUSP00000034900	F	Oocyte-expressed protein homolog	OOEP_HUMAN|OOEP|C6orf156|KHDC2|OEP19	protein	taxon:9606	20130622	ENSEMBL		
UniProtKB	A6NGQ2	OOEP		GO:0005938	GO_REF:0000019	IEA	Ensembl:ENSMUSP00000034900	C	Oocyte-expressed protein homolog	OOEP_HUMAN|OOEP|C6orf156|KHDC2|OEP19	protein	taxon:9606	20130622	ENSEMBL		
UniProtKB	A6NGQ2	OOEP		GO:0006468	GO_REF:0000019	IEA	Ensembl:ENSMUSP00000034900	P	Oocyte-expressed protein homolog	OOEP_HUMAN|OOEP|C6orf156|KHDC2|OEP19	protein	taxon:9606	20130622	ENSEMBL		
UniProtKB	A6NGQ2	OOEP		GO:0007566	GO_REF:0000019	IEA	Ensembl:ENSMUSP00000034900	P	Oocyte-expressed protein homolog	OOEP_HUMAN|OOEP|C6orf156|KHDC2|OEP19	protein	taxon:9606	20130622	ENSEMBL		
UniProtKB	A6NGQ2	OOEP		GO:0009566	GO_REF:0000019	IEA	Ensembl:ENSMUSP00000034900	P	Oocyte-expressed protein homolog	OOEP_HUMAN|OOEP|C6orf156|KHDC2|OEP19	protein	taxon:9606	20130622	ENSEMBL		
UniProtKB	A6NGQ2	OOEP		GO:0009880	GO_REF:0000019	IEA	Ensembl:ENSMUSP00000034900	P	Oocyte-expressed protein homolog	OOEP_HUMAN|OOEP|C6orf156|KHDC2|OEP19	protein	taxon:9606	20130622	ENSEMBL		
UniProtKB	A6NGQ2	OOEP		GO:0035088	GO_REF:0000019	IEA	Ensembl:ENSMUSP00000034900	P	Oocyte-expressed protein homolog	OOEP_HUMAN|OOEP|C6orf156|KHDC2|OEP19	protein	taxon:9606	20130622	ENSEMBL		
UniProtKB	A6NGQ2	OOEP		GO:0043234	GO_REF:0000019	IEA	Ensembl:ENSMUSP00000034900	C	Oocyte-expressed protein homolog	OOEP_HUMAN|OOEP|C6orf156|KHDC2|OEP19	protein	taxon:9606	20130622	ENSEMBL		
UniProtKB	A6NGQ2	OOEP		GO:0043623	GO_REF:0000019	IEA	Ensembl:ENSMUSP00000034900	P	Oocyte-expressed protein homolog	OOEP_HUMAN|OOEP|C6orf156|KHDC2|OEP19	protein	taxon:9606	20130622	ENSEMBL		
UniProtKB	A6NGQ2	OOEP		GO:0045177	GO_REF:0000019	IEA	Ensembl:ENSMUSP00000034900	C	Oocyte-expressed protein homolog	OOEP_HUMAN|OOEP|C6orf156|KHDC2|OEP19	protein	taxon:9606	20130622	ENSEMBL		
UniProtKB	A6NGQ3	OBSCN		GO:0004674	GO_REF:0000002	IEA	InterPro:IPR008271	F	Obscurin	A6NGQ3_HUMAN|OBSCN	protein	taxon:9606	20130622	InterPro		
UniProtKB	A6NGQ3	OBSCN		GO:0004713	GO_REF:0000002	IEA	InterPro:IPR008266	F	Obscurin	A6NGQ3_HUMAN|OBSCN	protein	taxon:9606	20130622	InterPro		
UniProtKB	A6NGQ3	OBSCN		GO:0005089	GO_REF:0000002	IEA	InterPro:IPR000219	F	Obscurin	A6NGQ3_HUMAN|OBSCN	protein	taxon:9606	20130622	InterPro		
UniProtKB	A6NGQ3	OBSCN		GO:0005524	GO_REF:0000038	IEA	UniProtKB-KW:KW-0067	F	Obscurin	A6NGQ3_HUMAN|OBSCN	protein	taxon:9606	20130622	UniProtKB		
UniProtKB	A6NGQ3	OBSCN		GO:0005543	GO_REF:0000002	IEA	InterPro:IPR001849	F	Obscurin	A6NGQ3_HUMAN|OBSCN	protein	taxon:9606	20130622	InterPro		
UniProtKB	A6NGQ3	OBSCN		GO:0005622	GO_REF:0000002	IEA	InterPro:IPR000219	C	Obscurin	A6NGQ3_HUMAN|OBSCN	protein	taxon:9606	20130622	InterPro		
UniProtKB	A6NGQ3	OBSCN		GO:0035023	GO_REF:0000002	IEA	InterPro:IPR000219	P	Obscurin	A6NGQ3_HUMAN|OBSCN	protein	taxon:9606	20130622	InterPro		
UniProtKB	A6NGQ4	ATG4C		GO:0005737	GO_REF:0000038	IEA	UniProtKB-KW:KW-0963	C	Cysteine protease ATG4C	A6NGQ4_HUMAN|ATG4C	protein	taxon:9606	20130622	UniProtKB		
UniProtKB	A6NGQ4	ATG4C		GO:0006508	GO_REF:0000038	IEA	UniProtKB-KW:KW-0645	P	Cysteine protease ATG4C	A6NGQ4_HUMAN|ATG4C	protein	taxon:9606	20130622	UniProtKB		
UniProtKB	A6NGQ4	ATG4C		GO:0006914	GO_REF:0000038	IEA	UniProtKB-KW:KW-0072	P	Cysteine protease ATG4C	A6NGQ4_HUMAN|ATG4C	protein	taxon:9606	20130622	UniProtKB		
UniProtKB	A6NGQ4	ATG4C		GO:0008234	GO_REF:0000038	IEA	UniProtKB-KW:KW-0788	F	Cysteine protease ATG4C	A6NGQ4_HUMAN|ATG4C	protein	taxon:9606	20130622	UniProtKB		
UniProtKB	A6NGQ4	ATG4C		GO:0015031	GO_REF:0000038	IEA	UniProtKB-KW:KW-0653	P	Cysteine protease ATG4C	A6NGQ4_HUMAN|ATG4C	protein	taxon:9606	20130622	UniProtKB		
UniProtKB	A6NGS0	UBE2J2		GO:0005783	GO_REF:0000019	IEA	Ensembl:ENSMUSP00000024056	C	Ubiquitin-conjugating enzyme E2 J2	A6NGS0_HUMAN|UBE2J2|hCG_20420	protein	taxon:9606	20130622	ENSEMBL		
UniProtKB	A6NGS0	UBE2J2		GO:0016881	GO_REF:0000002	IEA	InterPro:IPR000608	F	Ubiquitin-conjugating enzyme E2 J2	A6NGS0_HUMAN|UBE2J2|hCG_20420	protein	taxon:9606	20130622	InterPro		
UniProtKB	A6NGT0	HDAC8		GO:0004407	GO_REF:0000002	IEA	InterPro:IPR003084	F	Histone deacetylase 8	A6NGT0_HUMAN|HDAC8	protein	taxon:9606	20130622	InterPro		
UniProtKB	A6NGT6	TSPY2		GO:0005634	GO_REF:0000002	IEA	InterPro:IPR002164	C	Testis-specific Y-encoded protein 2	A6NGT6_HUMAN|TSPY2	protein	taxon:9606	20130622	InterPro		
UniProtKB	A6NGT6	TSPY2		GO:0006334	GO_REF:0000002	IEA	InterPro:IPR002164	P	Testis-specific Y-encoded protein 2	A6NGT6_HUMAN|TSPY2	protein	taxon:9606	20130622	InterPro		
UniProtKB	A6NGU5	GGT3P		GO:0003840	PMID:18357469	TAS		F	Putative gamma-glutamyltranspeptidase 3	GGT3_HUMAN|GGT3P|GGT3	protein	taxon:9606	20110915	UniProtKB		
UniProtKB	A6NGU5	GGT3P		GO:0006749	PMID:18357469	TAS		P	Putative gamma-glutamyltranspeptidase 3	GGT3_HUMAN|GGT3P|GGT3	protein	taxon:9606	20110915	UniProtKB		
UniProtKB	A6NGU5	GGT3P		GO:0006750	GO_REF:0000037	IEA	UniProtKB-KW:KW-0317	P	Putative gamma-glutamyltranspeptidase 3	GGT3_HUMAN|GGT3P|GGT3	protein	taxon:9606	20130622	UniProtKB		
UniProtKB	A6NGU5	GGT3P		GO:0016021	GO_REF:0000037	IEA	UniProtKB-KW:KW-0812	C	Putative gamma-glutamyltranspeptidase 3	GGT3_HUMAN|GGT3P|GGT3	protein	taxon:9606	20130622	UniProtKB		
UniProtKB	A6NGU5	GGT3P		GO:0019370	GO_REF:0000024	ISS	UniProtKB:P19440	P	Putative gamma-glutamyltranspeptidase 3	GGT3_HUMAN|GGT3P|GGT3	protein	taxon:9606	20110915	UniProtKB		
UniProtKB	A6NGU5	GGT3P		GO:0031362	PMID:18357469	TAS		C	Putative gamma-glutamyltranspeptidase 3	GGT3_HUMAN|GGT3P|GGT3	protein	taxon:9606	20110915	UniProtKB		
UniProtKB	A6NGU5	GGT3P		GO:0036374	GO_REF:0000003	IEA	EC:3.4.19.13	F	Putative gamma-glutamyltranspeptidase 3	GGT3_HUMAN|GGT3P|GGT3	protein	taxon:9606	20130622	UniProtKB		
UniProtKB	A6NGV6	ARNT		GO:0003677	GO_REF:0000038	IEA	UniProtKB-KW:KW-0238	F	Aryl hydrocarbon receptor nuclear translocator	A6NGV6_HUMAN|ARNT	protein	taxon:9606	20130622	UniProtKB		
UniProtKB	A6NGV6	ARNT		GO:0003700	GO_REF:0000002	IEA	InterPro:IPR001067	F	Aryl hydrocarbon receptor nuclear translocator	A6NGV6_HUMAN|ARNT	protein	taxon:9606	20130622	InterPro		
UniProtKB	A6NGV6	ARNT		GO:0004871	GO_REF:0000002	IEA	InterPro:IPR000014	F	Aryl hydrocarbon receptor nuclear translocator	A6NGV6_HUMAN|ARNT	protein	taxon:9606	20130622	InterPro		
UniProtKB	A6NGV6	ARNT		GO:0005634	GO_REF:0000052	IDA		C	Aryl hydrocarbon receptor nuclear translocator	A6NGV6_HUMAN|ARNT	protein	taxon:9606	20080205	HPA		
UniProtKB	A6NGV6	ARNT		GO:0005667	GO_REF:0000002	IEA	InterPro:IPR001067	C	Aryl hydrocarbon receptor nuclear translocator	A6NGV6_HUMAN|ARNT	protein	taxon:9606	20130622	InterPro		
UniProtKB	A6NGV6	ARNT		GO:0005737	GO_REF:0000002	IEA	InterPro:IPR001067	C	Aryl hydrocarbon receptor nuclear translocator	A6NGV6_HUMAN|ARNT	protein	taxon:9606	20130622	InterPro		
UniProtKB	A6NGV6	ARNT		GO:0006351	GO_REF:0000038	IEA	UniProtKB-KW:KW-0804	P	Aryl hydrocarbon receptor nuclear translocator	A6NGV6_HUMAN|ARNT	protein	taxon:9606	20130622	UniProtKB		
UniProtKB	A6NGV6	ARNT		GO:0046983	GO_REF:0000002	IEA	InterPro:IPR011598	F	Aryl hydrocarbon receptor nuclear translocator	A6NGV6_HUMAN|ARNT	protein	taxon:9606	20130622	InterPro		
UniProtKB	A6NGW1	YIF1A		GO:0005794	GO_REF:0000052	IDA		C	Protein YIF1A	A6NGW1_HUMAN|YIF1A	protein	taxon:9606	20101115	HPA		
UniProtKB	A6NGW1	YIF1A		GO:0005813	GO_REF:0000052	IDA		C	Protein YIF1A	A6NGW1_HUMAN|YIF1A	protein	taxon:9606	20101115	HPA		
UniProtKB	A6NGW1	YIF1A		GO:0043231	GO_REF:0000052	IDA		C	Protein YIF1A	A6NGW1_HUMAN|YIF1A	protein	taxon:9606	20101115	HPA		
UniProtKB	A6NGW2	STRCP1		GO:0005576	GO_REF:0000039	IEA	UniProtKB-SubCell:SL-0243	C	Putative stereocilin-like protein	STRCL_HUMAN|STRCP1|STRCP	protein	taxon:9606	20130622	UniProtKB		
UniProtKB	A6NGW4	SLC35A2		GO:0000139	GO_REF:0000002	IEA	InterPro:IPR007271	C	UDP-galactose translocator	A6NGW4_HUMAN|SLC35A2	protein	taxon:9606	20130622	InterPro		
UniProtKB	A6NGW4	SLC35A2		GO:0005351	GO_REF:0000002	IEA	InterPro:IPR007271	F	UDP-galactose translocator	A6NGW4_HUMAN|SLC35A2	protein	taxon:9606	20130622	InterPro		
UniProtKB	A6NGW4	SLC35A2		GO:0016021	GO_REF:0000002	IEA	InterPro:IPR007271	C	UDP-galactose translocator	A6NGW4_HUMAN|SLC35A2	protein	taxon:9606	20130622	InterPro		
UniProtKB	A6NGX9	PLCH2		GO:0004435	GO_REF:0000002	IEA	InterPro:IPR001192	F	1-phosphatidylinositol 4,5-bisphosphate phosphodiesterase eta-2	A6NGX9_HUMAN|PLCH2	protein	taxon:9606	20130622	InterPro		
UniProtKB	A6NGX9	PLCH2		GO:0006629	GO_REF:0000002	IEA	InterPro:IPR001192	P	1-phosphatidylinositol 4,5-bisphosphate phosphodiesterase eta-2	A6NGX9_HUMAN|PLCH2	protein	taxon:9606	20130622	InterPro		
UniProtKB	A6NGX9	PLCH2		GO:0035556	GO_REF:0000002	IEA	InterPro:IPR001192	P	1-phosphatidylinositol 4,5-bisphosphate phosphodiesterase eta-2	A6NGX9_HUMAN|PLCH2	protein	taxon:9606	20130622	InterPro		
UniProtKB	A6NGY1	FRG2C		GO:0005634	GO_REF:0000039	IEA	UniProtKB-SubCell:SL-0191	C	Protein FRG2-like-2	FRG2C_HUMAN|FRG2C	protein	taxon:9606	20130622	UniProtKB		
UniProtKB	A6NGY5	OR51F1		GO:0004930	GO_REF:0000037	IEA	UniProtKB-KW:KW-0297	F	Olfactory receptor 51F1	O51F1_HUMAN|OR51F1|OR51F1P	protein	taxon:9606	20130622	UniProtKB		
UniProtKB	A6NGY5	OR51F1		GO:0004984	GO_REF:0000002	IEA	InterPro:IPR000725	F	Olfactory receptor 51F1	O51F1_HUMAN|OR51F1|OR51F1P	protein	taxon:9606	20130622	InterPro		
UniProtKB	A6NGY5	OR51F1		GO:0005886	Reactome:REACT_15515	TAS		C	Olfactory receptor 51F1	O51F1_HUMAN|OR51F1|OR51F1P	protein	taxon:9606	20130516	Reactome		
UniProtKB	A6NGY5	OR51F1		GO:0016021	GO_REF:0000037	IEA	UniProtKB-KW:KW-0812	C	Olfactory receptor 51F1	O51F1_HUMAN|OR51F1|OR51F1P	protein	taxon:9606	20130622	UniProtKB		
UniProtKB	A6NGZ7	A6NGZ7		GO:0016021	GO_REF:0000037	IEA	UniProtKB-KW:KW-0812	C	Putative protein unc-93 homolog B1-like protein	U93BL_HUMAN	protein	taxon:9606	20130622	UniProtKB		
UniProtKB	A6NGZ8	SMIM9		GO:0005886	GO_REF:0000039	IEA	UniProtKB-SubCell:SL-0039	C	Small integral membrane protein 9	SMIM9_HUMAN|SMIM9|CXorf68	protein	taxon:9606	20130622	UniProtKB		
UniProtKB	A6NGZ8	SMIM9		GO:0016021	GO_REF:0000037	IEA	UniProtKB-KW:KW-0812	C	Small integral membrane protein 9	SMIM9_HUMAN|SMIM9|CXorf68	protein	taxon:9606	20130622	UniProtKB		
UniProtKB	A6NH00	OR2T8		GO:0004930	GO_REF:0000037	IEA	UniProtKB-KW:KW-0297	F	Olfactory receptor 2T8	OR2T8_HUMAN|OR2T8|OR2T8P	protein	taxon:9606	20130622	UniProtKB		
UniProtKB	A6NH00	OR2T8		GO:0004984	GO_REF:0000002	IEA	InterPro:IPR000725	F	Olfactory receptor 2T8	OR2T8_HUMAN|OR2T8|OR2T8P	protein	taxon:9606	20130622	InterPro		
UniProtKB	A6NH00	OR2T8		GO:0005886	Reactome:REACT_15515	TAS		C	Olfactory receptor 2T8	OR2T8_HUMAN|OR2T8|OR2T8P	protein	taxon:9606	20130516	Reactome		
UniProtKB	A6NH00	OR2T8		GO:0016021	GO_REF:0000037	IEA	UniProtKB-KW:KW-0812	C	Olfactory receptor 2T8	OR2T8_HUMAN|OR2T8|OR2T8P	protein	taxon:9606	20130622	UniProtKB		
UniProtKB	A6NH01	AP1S2		GO:0006886	GO_REF:0000002	IEA	InterPro:IPR000804	P	AP-1 complex subunit sigma-2	A6NH01_HUMAN|AP1S2	protein	taxon:9606	20130622	InterPro		
UniProtKB	A6NH01	AP1S2		GO:0008565	GO_REF:0000002	IEA	InterPro:IPR016635	F	AP-1 complex subunit sigma-2	A6NH01_HUMAN|AP1S2	protein	taxon:9606	20130622	InterPro		
UniProtKB	A6NH01	AP1S2		GO:0016192	GO_REF:0000002	IEA	InterPro:IPR000804	P	AP-1 complex subunit sigma-2	A6NH01_HUMAN|AP1S2	protein	taxon:9606	20130622	InterPro		
UniProtKB	A6NH01	AP1S2		GO:0030117	GO_REF:0000002	IEA	InterPro:IPR000804	C	AP-1 complex subunit sigma-2	A6NH01_HUMAN|AP1S2	protein	taxon:9606	20130622	InterPro		
UniProtKB	A6NH11	GLTPD2		GO:0005737	GO_REF:0000002	IEA	InterPro:IPR014830	C	Glycolipid transfer protein domain-containing protein 2	GLTD2_HUMAN|GLTPD2	protein	taxon:9606	20130622	InterPro		
UniProtKB	A6NH11	GLTPD2		GO:0017089	GO_REF:0000002	IEA	InterPro:IPR014830	F	Glycolipid transfer protein domain-containing protein 2	GLTD2_HUMAN|GLTPD2	protein	taxon:9606	20130622	InterPro		
UniProtKB	A6NH11	GLTPD2		GO:0046836	GO_REF:0000002	IEA	InterPro:IPR014830	P	Glycolipid transfer protein domain-containing protein 2	GLTD2_HUMAN|GLTPD2	protein	taxon:9606	20130622	InterPro		
UniProtKB	A6NH11	GLTPD2		GO:0051861	GO_REF:0000002	IEA	InterPro:IPR014830	F	Glycolipid transfer protein domain-containing protein 2	GLTD2_HUMAN|GLTPD2	protein	taxon:9606	20130622	InterPro		
UniProtKB	A6NH21	SERINC4		GO:0008654	GO_REF:0000037	IEA	UniProtKB-KW:KW-0594	P	Serine incorporator 4	SERC4_HUMAN|SERINC4	protein	taxon:9606	20130622	UniProtKB		
UniProtKB	A6NH21	SERINC4		GO:0016021	GO_REF:0000037	IEA	UniProtKB-KW:KW-0812	C	Serine incorporator 4	SERC4_HUMAN|SERINC4	protein	taxon:9606	20130622	UniProtKB		
UniProtKB	A6NH27	ZWINT		GO:0005634	GO_REF:0000019	IEA	Ensembl:ENSRNOP00000067414	C	cDNA FLJ36489 fis, clone THYMU2018126, highly similar to ZW10 interactor	A6NH27_HUMAN|ZWINT	protein	taxon:9606	20130622	ENSEMBL		
UniProtKB	A6NH27	ZWINT		GO:0005737	GO_REF:0000019	IEA	Ensembl:ENSRNOP00000067414	C	cDNA FLJ36489 fis, clone THYMU2018126, highly similar to ZW10 interactor	A6NH27_HUMAN|ZWINT	protein	taxon:9606	20130622	ENSEMBL		
UniProtKB	A6NH27	ZWINT		GO:0030425	GO_REF:0000019	IEA	Ensembl:ENSRNOP00000067414	C	cDNA FLJ36489 fis, clone THYMU2018126, highly similar to ZW10 interactor	A6NH27_HUMAN|ZWINT	protein	taxon:9606	20130622	ENSEMBL		
UniProtKB	A6NH36	RPS4X		GO:0003723	GO_REF:0000002	IEA	InterPro:IPR002942	F	40S ribosomal protein S4, X isoform	A6NH36_HUMAN|RPS4X	protein	taxon:9606	20130622	InterPro		
UniProtKB	A6NH36	RPS4X		GO:0003735	GO_REF:0000002	IEA	InterPro:IPR000876	F	40S ribosomal protein S4, X isoform	A6NH36_HUMAN|RPS4X	protein	taxon:9606	20130622	InterPro		
UniProtKB	A6NH36	RPS4X		GO:0005840	GO_REF:0000002	IEA	InterPro:IPR000876	C	40S ribosomal protein S4, X isoform	A6NH36_HUMAN|RPS4X	protein	taxon:9606	20130622	InterPro		
UniProtKB	A6NH36	RPS4X		GO:0006412	GO_REF:0000002	IEA	InterPro:IPR000876	P	40S ribosomal protein S4, X isoform	A6NH36_HUMAN|RPS4X	protein	taxon:9606	20130622	InterPro		
UniProtKB	A6NH44	FANK1		GO:0005634	GO_REF:0000052	IDA		C	Fibronectin type 3 and ankyrin repeat domains protein 1	A6NH44_HUMAN|FANK1|hCG_40943	protein	taxon:9606	20120912	HPA		
UniProtKB	A6NH44	FANK1	NOT	GO:0005730	GO_REF:0000052	IDA		C	Fibronectin type 3 and ankyrin repeat domains protein 1	A6NH44_HUMAN|FANK1|hCG_40943	protein	taxon:9606	20120912	HPA		
UniProtKB	A6NH52	TVP23A		GO:0016021	GO_REF:0000037	IEA	UniProtKB-KW:KW-0812	C	Golgi apparatus membrane protein TVP23 homolog A	TV23A_HUMAN|TVP23A|FAM18A	protein	taxon:9606	20130622	UniProtKB		
UniProtKB	A6NH57	ARL5C		GO:0005525	GO_REF:0000037	IEA	UniProtKB-KW:KW-0342	F	Putative ADP-ribosylation factor-like protein 5C	ARL5C_HUMAN|ARL5C|ARL12	protein	taxon:9606	20130622	UniProtKB		
UniProtKB	A6NH57	ARL5C		GO:0005622	GO_REF:0000002	IEA	InterPro:IPR024156	C	Putative ADP-ribosylation factor-like protein 5C	ARL5C_HUMAN|ARL5C|ARL12	protein	taxon:9606	20130622	InterPro		
UniProtKB	A6NH57	ARL5C		GO:0007264	GO_REF:0000002	IEA	InterPro:IPR024156	P	Putative ADP-ribosylation factor-like protein 5C	ARL5C_HUMAN|ARL5C|ARL12	protein	taxon:9606	20130622	InterPro		
UniProtKB	A6NH73	MAX		GO:0046983	GO_REF:0000002	IEA	InterPro:IPR011598	F	Protein max	A6NH73_HUMAN|MAX	protein	taxon:9606	20130622	InterPro		
UniProtKB	A6NHA5	CLEC4D		GO:0030246	GO_REF:0000002	IEA	InterPro:IPR001304	F	C-type lectin domain family 4 member D	A6NHA5_HUMAN|CLEC4D	protein	taxon:9606	20130622	InterPro		
UniProtKB	A6NHA9	OR4C46		GO:0004930	GO_REF:0000037	IEA	UniProtKB-KW:KW-0297	F	Olfactory receptor 4C46	O4C46_HUMAN|OR4C46	protein	taxon:9606	20130622	UniProtKB		
UniProtKB	A6NHA9	OR4C46		GO:0004984	GO_REF:0000002	IEA	InterPro:IPR000725	F	Olfactory receptor 4C46	O4C46_HUMAN|OR4C46	protein	taxon:9606	20130622	InterPro		
UniProtKB	A6NHA9	OR4C46		GO:0005886	Reactome:REACT_15515	TAS		C	Olfactory receptor 4C46	O4C46_HUMAN|OR4C46	protein	taxon:9606	20130516	Reactome		
UniProtKB	A6NHA9	OR4C46		GO:0016021	GO_REF:0000037	IEA	UniProtKB-KW:KW-0812	C	Olfactory receptor 4C46	O4C46_HUMAN|OR4C46	protein	taxon:9606	20130622	UniProtKB		
UniProtKB	A6NHB5	ZMYM3		GO:0008270	GO_REF:0000002	IEA	InterPro:IPR010507	F	Zinc finger MYM-type protein 3	A6NHB5_HUMAN|ZMYM3	protein	taxon:9606	20130622	InterPro		
UniProtKB	A6NHC0	CAPN8		GO:0004198	GO_REF:0000002	IEA	InterPro:IPR001300|InterPro:IPR022684	F	Calpain-8	CAN8_HUMAN|CAPN8|NCL2	protein	taxon:9606	20130622	InterPro		
UniProtKB	A6NHC0	CAPN8		GO:0005509	GO_REF:0000002	IEA	InterPro:IPR002048|InterPro:IPR011992	F	Calpain-8	CAN8_HUMAN|CAPN8|NCL2	protein	taxon:9606	20130622	InterPro		
UniProtKB	A6NHC0	CAPN8		GO:0005794	GO_REF:0000039	IEA	UniProtKB-SubCell:SL-0132	C	Calpain-8	CAN8_HUMAN|CAPN8|NCL2	protein	taxon:9606	20130622	UniProtKB		
UniProtKB	A6NHC0	CAPN8		GO:0006508	GO_REF:0000037	IEA	UniProtKB-KW:KW-0645	P	Calpain-8	CAN8_HUMAN|CAPN8|NCL2	protein	taxon:9606	20130622	UniProtKB		
UniProtKB	A6NHE2	RASGRP2		GO:0005085	GO_REF:0000002	IEA	InterPro:IPR000651|InterPro:IPR008937	F	RAS guanyl-releasing protein 2	A6NHE2_HUMAN|RASGRP2	protein	taxon:9606	20130622	InterPro		
UniProtKB	A6NHE2	RASGRP2		GO:0005622	GO_REF:0000002	IEA	InterPro:IPR000651|InterPro:IPR008937	C	RAS guanyl-releasing protein 2	A6NHE2_HUMAN|RASGRP2	protein	taxon:9606	20130622	InterPro		
UniProtKB	A6NHE2	RASGRP2		GO:0007264	GO_REF:0000002	IEA	InterPro:IPR008937	P	RAS guanyl-releasing protein 2	A6NHE2_HUMAN|RASGRP2	protein	taxon:9606	20130622	InterPro		
UniProtKB	A6NHE2	RASGRP2		GO:0051056	GO_REF:0000002	IEA	InterPro:IPR000651	P	RAS guanyl-releasing protein 2	A6NHE2_HUMAN|RASGRP2	protein	taxon:9606	20130622	InterPro		
UniProtKB	A6NHE8	NUDT5		GO:0016787	GO_REF:0000038	IEA	UniProtKB-KW:KW-0378	F	ADP-sugar pyrophosphatase	A6NHE8_HUMAN|NUDT5	protein	taxon:9606	20130622	UniProtKB		
UniProtKB	A6NHF2	BTD		GO:0006807	GO_REF:0000002	IEA	InterPro:IPR003010	P	cDNA FLJ59679, highly similar to Biotinidase (EC 3.5.1.12)	A6NHF2_HUMAN|BTD	protein	taxon:9606	20130622	InterPro		
UniProtKB	A6NHF2	BTD		GO:0016811	GO_REF:0000002	IEA	InterPro:IPR012101	F	cDNA FLJ59679, highly similar to Biotinidase (EC 3.5.1.12)	A6NHF2_HUMAN|BTD	protein	taxon:9606	20130622	InterPro		
UniProtKB	A6NHF8	GAB3		GO:0005543	GO_REF:0000002	IEA	InterPro:IPR001849	F	GRB2-associated-binding protein 3	A6NHF8_HUMAN|GAB3|hCG_18119	protein	taxon:9606	20130622	InterPro		
UniProtKB	A6NHG4	DDTL		GO:0005737	GO_REF:0000039	IEA	UniProtKB-SubCell:SL-0086	C	D-dopachrome decarboxylase-like protein	DDTL_HUMAN|DDTL	protein	taxon:9606	20130622	UniProtKB		
UniProtKB	A6NHG4	DDTL		GO:0016829	GO_REF:0000037	IEA	UniProtKB-KW:KW-0456	F	D-dopachrome decarboxylase-like protein	DDTL_HUMAN|DDTL	protein	taxon:9606	20130622	UniProtKB		
UniProtKB	A6NHG8	TRAF3		GO:0001817	GO_REF:0000002	IEA	InterPro:IPR027128	P	TNF receptor-associated factor 3	A6NHG8_HUMAN|TRAF3	protein	taxon:9606	20130622	InterPro		
UniProtKB	A6NHG8	TRAF3		GO:0004842	GO_REF:0000002	IEA	InterPro:IPR013323	F	TNF receptor-associated factor 3	A6NHG8_HUMAN|TRAF3	protein	taxon:9606	20130622	InterPro		
UniProtKB	A6NHG8	TRAF3		GO:0008063	GO_REF:0000002	IEA	InterPro:IPR027128	P	TNF receptor-associated factor 3	A6NHG8_HUMAN|TRAF3	protein	taxon:9606	20130622	InterPro		
UniProtKB	A6NHG8	TRAF3		GO:0008270	GO_REF:0000002	IEA	InterPro:IPR001293|InterPro:IPR001841|InterPro:IPR012227|InterPro:IPR013323	F	TNF receptor-associated factor 3	A6NHG8_HUMAN|TRAF3	protein	taxon:9606	20130622	InterPro		
UniProtKB	A6NHG8	TRAF3		GO:0032088	GO_REF:0000002	IEA	InterPro:IPR027128	P	TNF receptor-associated factor 3	A6NHG8_HUMAN|TRAF3	protein	taxon:9606	20130622	InterPro		
UniProtKB	A6NHG8	TRAF3		GO:0033209	GO_REF:0000002	IEA	InterPro:IPR027128	P	TNF receptor-associated factor 3	A6NHG8_HUMAN|TRAF3	protein	taxon:9606	20130622	InterPro		
UniProtKB	A6NHG8	TRAF3		GO:0042981	GO_REF:0000002	IEA	InterPro:IPR012227	P	TNF receptor-associated factor 3	A6NHG8_HUMAN|TRAF3	protein	taxon:9606	20130622	InterPro		
UniProtKB	A6NHG8	TRAF3		GO:0045087	GO_REF:0000002	IEA	InterPro:IPR027128	P	TNF receptor-associated factor 3	A6NHG8_HUMAN|TRAF3	protein	taxon:9606	20130622	InterPro		
UniProtKB	A6NHG8	TRAF3		GO:0050688	GO_REF:0000002	IEA	InterPro:IPR027128	P	TNF receptor-associated factor 3	A6NHG8_HUMAN|TRAF3	protein	taxon:9606	20130622	InterPro		
UniProtKB	A6NHG9	OR5H14		GO:0004930	GO_REF:0000037	IEA	UniProtKB-KW:KW-0297	F	Olfactory receptor 5H14	O5H14_HUMAN|OR5H14	protein	taxon:9606	20130622	UniProtKB		
UniProtKB	A6NHG9	OR5H14		GO:0004984	GO_REF:0000002	IEA	InterPro:IPR000725	F	Olfactory receptor 5H14	O5H14_HUMAN|OR5H14	protein	taxon:9606	20130622	InterPro		
UniProtKB	A6NHG9	OR5H14		GO:0005886	Reactome:REACT_15515	TAS		C	Olfactory receptor 5H14	O5H14_HUMAN|OR5H14	protein	taxon:9606	20130516	Reactome		
UniProtKB	A6NHG9	OR5H14		GO:0016021	GO_REF:0000037	IEA	UniProtKB-KW:KW-0812	C	Olfactory receptor 5H14	O5H14_HUMAN|OR5H14	protein	taxon:9606	20130622	UniProtKB		
UniProtKB	A6NHH0	PTGES2		GO:0003677	GO_REF:0000019	IEA	Ensembl:ENSMUSP00000028162	F	Prostaglandin E synthase 2, isoform CRA_c	A6NHH0_HUMAN|PTGES2|hCG_1785478	protein	taxon:9606	20130622	ENSEMBL		
UniProtKB	A6NHH0	PTGES2		GO:0005634	GO_REF:0000019	IEA	Ensembl:ENSMUSP00000028162	C	Prostaglandin E synthase 2, isoform CRA_c	A6NHH0_HUMAN|PTGES2|hCG_1785478	protein	taxon:9606	20130622	ENSEMBL		
UniProtKB	A6NHH0	PTGES2		GO:0005739	GO_REF:0000019	IEA	Ensembl:ENSMUSP00000028162	C	Prostaglandin E synthase 2, isoform CRA_c	A6NHH0_HUMAN|PTGES2|hCG_1785478	protein	taxon:9606	20130622	ENSEMBL		
UniProtKB	A6NHH0	PTGES2		GO:0005829	GO_REF:0000019	IEA	Ensembl:ENSMUSP00000028162	C	Prostaglandin E synthase 2, isoform CRA_c	A6NHH0_HUMAN|PTGES2|hCG_1785478	protein	taxon:9606	20130622	ENSEMBL		
UniProtKB	A6NHH0	PTGES2		GO:0045893	GO_REF:0000019	IEA	Ensembl:ENSMUSP00000028162	P	Prostaglandin E synthase 2, isoform CRA_c	A6NHH0_HUMAN|PTGES2|hCG_1785478	protein	taxon:9606	20130622	ENSEMBL		
UniProtKB	A6NHH0	PTGES2		GO:0046903	GO_REF:0000019	IEA	Ensembl:ENSMUSP00000028162	P	Prostaglandin E synthase 2, isoform CRA_c	A6NHH0_HUMAN|PTGES2|hCG_1785478	protein	taxon:9606	20130622	ENSEMBL		
UniProtKB	A6NHI5	A6NHI5		GO:0016021	GO_REF:0000037	IEA	UniProtKB-KW:KW-0812	C	Transmembrane protein FLJ78588	YA005_HUMAN	protein	taxon:9606	20130622	UniProtKB		
UniProtKB	A6NHJ4	ZNF860		GO:0003677	GO_REF:0000037	IEA	UniProtKB-KW:KW-0238	F	Zinc finger protein 860	ZN860_HUMAN|ZNF860	protein	taxon:9606	20130622	UniProtKB		
UniProtKB	A6NHJ4	ZNF860		GO:0005634	GO_REF:0000039	IEA	UniProtKB-SubCell:SL-0191	C	Zinc finger protein 860	ZN860_HUMAN|ZNF860	protein	taxon:9606	20130622	UniProtKB		
UniProtKB	A6NHJ4	ZNF860		GO:0006351	GO_REF:0000037	IEA	UniProtKB-KW:KW-0804	P	Zinc finger protein 860	ZN860_HUMAN|ZNF860	protein	taxon:9606	20130622	UniProtKB		
UniProtKB	A6NHJ4	ZNF860		GO:0006355	GO_REF:0000037	IEA	UniProtKB-KW:KW-0805	P	Zinc finger protein 860	ZN860_HUMAN|ZNF860	protein	taxon:9606	20130622	UniProtKB		
UniProtKB	A6NHJ4	ZNF860		GO:0008270	GO_REF:0000002	IEA	InterPro:IPR007087	F	Zinc finger protein 860	ZN860_HUMAN|ZNF860	protein	taxon:9606	20130622	InterPro		
UniProtKB	A6NHJ8	CRYZL1		GO:0008270	GO_REF:0000002	IEA	InterPro:IPR002085|InterPro:IPR013149	F	Quinone oxidoreductase-like protein 1	A6NHJ8_HUMAN|CRYZL1	protein	taxon:9606	20130622	InterPro		
UniProtKB	A6NHJ8	CRYZL1		GO:0016491	GO_REF:0000002	IEA	InterPro:IPR002085|InterPro:IPR013149|InterPro:IPR013154	F	Quinone oxidoreductase-like protein 1	A6NHJ8_HUMAN|CRYZL1	protein	taxon:9606	20130622	InterPro		
UniProtKB	A6NHK2	SNRPE		GO:0000398	GO_REF:0000002	IEA	InterPro:IPR027078	P	Small nuclear ribonucleoprotein E	A6NHK2_HUMAN|SNRPE	protein	taxon:9606	20130622	InterPro		
UniProtKB	A6NHK2	SNRPE		GO:0005681	GO_REF:0000002	IEA	InterPro:IPR027078	C	Small nuclear ribonucleoprotein E	A6NHK2_HUMAN|SNRPE	protein	taxon:9606	20130622	InterPro		
UniProtKB	A6NHL2	TUBAL3		GO:0003924	GO_REF:0000002	IEA	InterPro:IPR008280|InterPro:IPR018316	F	Tubulin alpha chain-like 3	TBAL3_HUMAN|TUBAL3	protein	taxon:9606	20130622	InterPro		
UniProtKB	A6NHL2	TUBAL3		GO:0005200	GO_REF:0000002	IEA	InterPro:IPR002452	F	Tubulin alpha chain-like 3	TBAL3_HUMAN|TUBAL3	protein	taxon:9606	20130622	InterPro		
UniProtKB	A6NHL2	TUBAL3		GO:0005525	GO_REF:0000037	IEA	UniProtKB-KW:KW-0342	F	Tubulin alpha chain-like 3	TBAL3_HUMAN|TUBAL3	protein	taxon:9606	20130622	UniProtKB		
UniProtKB	A6NHL2	TUBAL3		GO:0005737	GO_REF:0000037	IEA	UniProtKB-KW:KW-0963	C	Tubulin alpha chain-like 3	TBAL3_HUMAN|TUBAL3	protein	taxon:9606	20130622	UniProtKB		
UniProtKB	A6NHL2	TUBAL3		GO:0005874	GO_REF:0000037	IEA	UniProtKB-KW:KW-0493	C	Tubulin alpha chain-like 3	TBAL3_HUMAN|TUBAL3	protein	taxon:9606	20130622	UniProtKB		
UniProtKB	A6NHL2	TUBAL3		GO:0007017	GO_REF:0000002	IEA	InterPro:IPR000217|InterPro:IPR017975	P	Tubulin alpha chain-like 3	TBAL3_HUMAN|TUBAL3	protein	taxon:9606	20130622	InterPro		
UniProtKB	A6NHL2	TUBAL3		GO:0051258	GO_REF:0000002	IEA	InterPro:IPR003008|InterPro:IPR008280|InterPro:IPR018316	P	Tubulin alpha chain-like 3	TBAL3_HUMAN|TUBAL3	protein	taxon:9606	20130622	InterPro		
UniProtKB	A6NHM7	ARHGAP22		GO:0005096	GO_REF:0000038	IEA	UniProtKB-KW:KW-0343	F	Rho GTPase-activating protein 22	A6NHM7_HUMAN|ARHGAP22|hCG_2042896	protein	taxon:9606	20130622	UniProtKB		
UniProtKB	A6NHM7	ARHGAP22		GO:0005543	GO_REF:0000002	IEA	InterPro:IPR001849	F	Rho GTPase-activating protein 22	A6NHM7_HUMAN|ARHGAP22|hCG_2042896	protein	taxon:9606	20130622	InterPro		
UniProtKB	A6NHM7	ARHGAP22		GO:0005622	GO_REF:0000002	IEA	InterPro:IPR000198|InterPro:IPR008936	C	Rho GTPase-activating protein 22	A6NHM7_HUMAN|ARHGAP22|hCG_2042896	protein	taxon:9606	20130622	InterPro		
UniProtKB	A6NHM7	ARHGAP22		GO:0007165	GO_REF:0000002	IEA	InterPro:IPR000198|InterPro:IPR008936	P	Rho GTPase-activating protein 22	A6NHM7_HUMAN|ARHGAP22|hCG_2042896	protein	taxon:9606	20130622	InterPro		
UniProtKB	A6NHM9	MOXD2P		GO:0004500	GO_REF:0000002	IEA	InterPro:IPR000945	F	Putative DBH-like monooxygenase protein 2	MOXD2_HUMAN|MOXD2P|MOXD2	protein	taxon:9606	20130622	InterPro		
UniProtKB	A6NHM9	MOXD2P		GO:0005507	GO_REF:0000002	IEA	InterPro:IPR000323	F	Putative DBH-like monooxygenase protein 2	MOXD2_HUMAN|MOXD2P|MOXD2	protein	taxon:9606	20130622	InterPro		
UniProtKB	A6NHM9	MOXD2P		GO:0006584	GO_REF:0000002	IEA	InterPro:IPR000945	P	Putative DBH-like monooxygenase protein 2	MOXD2_HUMAN|MOXD2P|MOXD2	protein	taxon:9606	20130622	InterPro		
UniProtKB	A6NHN0	OTOL1		GO:0005581	GO_REF:0000037	IEA	UniProtKB-KW:KW-0176	C	Otolin-1	OTOL1_HUMAN|OTOL1	protein	taxon:9606	20130622	UniProtKB		
UniProtKB	A6NHN2	RC3H2		GO:0003676	GO_REF:0000002	IEA	InterPro:IPR000571	F	RING finger and CCCH-type zinc finger domain-containing protein 2	A6NHN2_HUMAN|RC3H2	protein	taxon:9606	20130622	InterPro		
UniProtKB	A6NHN2	RC3H2		GO:0008270	GO_REF:0000002	IEA	InterPro:IPR000571|InterPro:IPR001841	F	RING finger and CCCH-type zinc finger domain-containing protein 2	A6NHN2_HUMAN|RC3H2	protein	taxon:9606	20130622	InterPro		
UniProtKB	A6NHN6	NPIPL2		GO:0005576	GO_REF:0000039	IEA	UniProtKB-SubCell:SL-0243	C	Nuclear pore complex-interacting protein-like 2	NPPL2_HUMAN|NPIPL2	protein	taxon:9606	20130622	UniProtKB		
UniProtKB	A6NHN7	ZMYM3		GO:0008270	GO_REF:0000002	IEA	InterPro:IPR010507	F	Zinc finger MYM-type protein 3	A6NHN7_HUMAN|ZMYM3	protein	taxon:9606	20130622	InterPro		
UniProtKB	A6NHQ2	FBLL1		GO:0003723	GO_REF:0000037	IEA	UniProtKB-KW:KW-0694	F	rRNA/tRNA 2'-O-methyltransferase fibrillarin-like protein 1	FBLL1_HUMAN|FBLL1	protein	taxon:9606	20130622	UniProtKB		
UniProtKB	A6NHQ2	FBLL1		GO:0005730	GO_REF:0000039	IEA	UniProtKB-SubCell:SL-0188	C	rRNA/tRNA 2'-O-methyltransferase fibrillarin-like protein 1	FBLL1_HUMAN|FBLL1	protein	taxon:9606	20130622	UniProtKB		
UniProtKB	A6NHQ2	FBLL1		GO:0006364	GO_REF:0000037	IEA	UniProtKB-KW:KW-0698	P	rRNA/tRNA 2'-O-methyltransferase fibrillarin-like protein 1	FBLL1_HUMAN|FBLL1	protein	taxon:9606	20130622	UniProtKB		
UniProtKB	A6NHQ2	FBLL1		GO:0008033	GO_REF:0000002	IEA	InterPro:IPR000692|InterPro:IPR020813	P	rRNA/tRNA 2'-O-methyltransferase fibrillarin-like protein 1	FBLL1_HUMAN|FBLL1	protein	taxon:9606	20130622	InterPro		
UniProtKB	A6NHQ2	FBLL1		GO:0008168	GO_REF:0000037	IEA	UniProtKB-KW:KW-0489	F	rRNA/tRNA 2'-O-methyltransferase fibrillarin-like protein 1	FBLL1_HUMAN|FBLL1	protein	taxon:9606	20130622	UniProtKB		
UniProtKB	A6NHQ2	FBLL1		GO:0030529	GO_REF:0000037	IEA	UniProtKB-KW:KW-0687	C	rRNA/tRNA 2'-O-methyltransferase fibrillarin-like protein 1	FBLL1_HUMAN|FBLL1	protein	taxon:9606	20130622	UniProtKB		
UniProtKB	A6NHR2	MRPL37		GO:0003735	GO_REF:0000002	IEA	InterPro:IPR010793	F	39S ribosomal protein L37, mitochondrial	A6NHR2_HUMAN|MRPL37	protein	taxon:9606	20130622	InterPro		
UniProtKB	A6NHR2	MRPL37		GO:0005739	GO_REF:0000002	IEA	InterPro:IPR010793	C	39S ribosomal protein L37, mitochondrial	A6NHR2_HUMAN|MRPL37	protein	taxon:9606	20130622	InterPro		
UniProtKB	A6NHR2	MRPL37		GO:0005840	GO_REF:0000002	IEA	InterPro:IPR010793	C	39S ribosomal protein L37, mitochondrial	A6NHR2_HUMAN|MRPL37	protein	taxon:9606	20130622	InterPro		
UniProtKB	A6NHR2	MRPL37		GO:0006412	GO_REF:0000002	IEA	InterPro:IPR010793	P	39S ribosomal protein L37, mitochondrial	A6NHR2_HUMAN|MRPL37	protein	taxon:9606	20130622	InterPro		
UniProtKB	A6NHR9	SMCHD1		GO:0001740	GO_REF:0000019	IEA	Ensembl:ENSMUSP00000121835	C	Structural maintenance of chromosomes flexible hinge domain-containing protein 1	SMHD1_HUMAN|SMCHD1|KIAA0650	protein	taxon:9606	20130622	ENSEMBL		
UniProtKB	A6NHR9	SMCHD1		GO:0005524	GO_REF:0000002	IEA	InterPro:IPR003594|InterPro:IPR010935	F	Structural maintenance of chromosomes flexible hinge domain-containing protein 1	SMHD1_HUMAN|SMCHD1|KIAA0650	protein	taxon:9606	20130622	InterPro		
UniProtKB	A6NHR9	SMCHD1		GO:0051276	GO_REF:0000002	IEA	InterPro:IPR010935	P	Structural maintenance of chromosomes flexible hinge domain-containing protein 1	SMHD1_HUMAN|SMCHD1|KIAA0650	protein	taxon:9606	20130622	InterPro		
UniProtKB	A6NHR9	SMCHD1		GO:0060821	GO_REF:0000019	IEA	Ensembl:ENSMUSP00000121835	P	Structural maintenance of chromosomes flexible hinge domain-containing protein 1	SMHD1_HUMAN|SMCHD1|KIAA0650	protein	taxon:9606	20130622	ENSEMBL		
UniProtKB	A6NHS7	MANSC4		GO:0016021	GO_REF:0000037	IEA	UniProtKB-KW:KW-0812	C	MANSC domain-containing protein 4	MANS4_HUMAN|MANSC4	protein	taxon:9606	20130622	UniProtKB		
UniProtKB	A6NHT5	HMX3		GO:0003700	GO_REF:0000002	IEA	InterPro:IPR001356	F	Homeobox protein HMX3	HMX3_HUMAN|HMX3|NKX-5.1|NKX5-1	protein	taxon:9606	20130622	InterPro		
UniProtKB	A6NHT5	HMX3		GO:0005634	GO_REF:0000039	IEA	UniProtKB-SubCell:SL-0191	C	Homeobox protein HMX3	HMX3_HUMAN|HMX3|NKX-5.1|NKX5-1	protein	taxon:9606	20130622	UniProtKB		
UniProtKB	A6NHT5	HMX3		GO:0006351	GO_REF:0000037	IEA	UniProtKB-KW:KW-0804	P	Homeobox protein HMX3	HMX3_HUMAN|HMX3|NKX-5.1|NKX5-1	protein	taxon:9606	20130622	UniProtKB		
UniProtKB	A6NHT5	HMX3		GO:0007420	GO_REF:0000019	IEA	Ensembl:ENSMUSP00000039018	P	Homeobox protein HMX3	HMX3_HUMAN|HMX3|NKX-5.1|NKX5-1	protein	taxon:9606	20130622	ENSEMBL		
UniProtKB	A6NHT5	HMX3		GO:0007566	GO_REF:0000019	IEA	Ensembl:ENSMUSP00000039018	P	Homeobox protein HMX3	HMX3_HUMAN|HMX3|NKX-5.1|NKX5-1	protein	taxon:9606	20130622	ENSEMBL		
UniProtKB	A6NHT5	HMX3		GO:0030154	GO_REF:0000037	IEA	UniProtKB-KW:KW-0221	P	Homeobox protein HMX3	HMX3_HUMAN|HMX3|NKX-5.1|NKX5-1	protein	taxon:9606	20130622	UniProtKB		
UniProtKB	A6NHT5	HMX3		GO:0042472	GO_REF:0000019	IEA	Ensembl:ENSMUSP00000039018	P	Homeobox protein HMX3	HMX3_HUMAN|HMX3|NKX-5.1|NKX5-1	protein	taxon:9606	20130622	ENSEMBL		
UniProtKB	A6NHT5	HMX3		GO:0043565	GO_REF:0000019	IEA	Ensembl:ENSMUSP00000039018	F	Homeobox protein HMX3	HMX3_HUMAN|HMX3|NKX-5.1|NKX5-1	protein	taxon:9606	20130622	ENSEMBL		
UniProtKB	A6NHT5	HMX3		GO:0050885	GO_REF:0000019	IEA	Ensembl:ENSMUSP00000039018	P	Homeobox protein HMX3	HMX3_HUMAN|HMX3|NKX-5.1|NKX5-1	protein	taxon:9606	20130622	ENSEMBL		
UniProtKB	A6NHT5	HMX3		GO:0060135	GO_REF:0000019	IEA	Ensembl:ENSMUSP00000039018	P	Homeobox protein HMX3	HMX3_HUMAN|HMX3|NKX-5.1|NKX5-1	protein	taxon:9606	20130622	ENSEMBL		
UniProtKB	A6NHU4	AKR1C1		GO:0016491	GO_REF:0000002	IEA	InterPro:IPR018170|InterPro:IPR020471	F	Aldo-keto reductase family 1 member C1	A6NHU4_HUMAN|AKR1C1	protein	taxon:9606	20130622	InterPro		
UniProtKB	A6NHU9	SHANK2		GO:0001750	GO_REF:0000019	IEA	Ensembl:ENSMUSP00000095542	C	SH3 and multiple ankyrin repeat domains protein 2	A6NHU9_HUMAN|SHANK2	protein	taxon:9606	20130622	ENSEMBL		
UniProtKB	A6NHU9	SHANK2		GO:0001917	GO_REF:0000019	IEA	Ensembl:ENSMUSP00000095542	C	SH3 and multiple ankyrin repeat domains protein 2	A6NHU9_HUMAN|SHANK2	protein	taxon:9606	20130622	ENSEMBL		
UniProtKB	A6NHU9	SHANK2		GO:0005883	GO_REF:0000019	IEA	Ensembl:ENSMUSP00000095542	C	SH3 and multiple ankyrin repeat domains protein 2	A6NHU9_HUMAN|SHANK2	protein	taxon:9606	20130622	ENSEMBL		
UniProtKB	A6NHU9	SHANK2		GO:0008328	GO_REF:0000019	IEA	Ensembl:ENSMUSP00000095542	C	SH3 and multiple ankyrin repeat domains protein 2	A6NHU9_HUMAN|SHANK2	protein	taxon:9606	20130622	ENSEMBL		
UniProtKB	A6NHU9	SHANK2		GO:0035255	GO_REF:0000019	IEA	Ensembl:ENSMUSP00000095542	F	SH3 and multiple ankyrin repeat domains protein 2	A6NHU9_HUMAN|SHANK2	protein	taxon:9606	20130622	ENSEMBL		
UniProtKB	A6NHU9	SHANK2		GO:0043197	GO_REF:0000019	IEA	Ensembl:ENSMUSP00000095542	C	SH3 and multiple ankyrin repeat domains protein 2	A6NHU9_HUMAN|SHANK2	protein	taxon:9606	20130622	ENSEMBL		
UniProtKB	A6NHU9	SHANK2		GO:0045211	GO_REF:0000019	IEA	Ensembl:ENSMUSP00000095542	C	SH3 and multiple ankyrin repeat domains protein 2	A6NHU9_HUMAN|SHANK2	protein	taxon:9606	20130622	ENSEMBL		
UniProtKB	A6NHV6	PKMYT1		GO:0004674	GO_REF:0000038	IEA	UniProtKB-KW:KW-0723	F	Membrane-associated tyrosine- and threonine-specific cdc2-inhibitory kinase	A6NHV6_HUMAN|PKMYT1	protein	taxon:9606	20130622	UniProtKB		
UniProtKB	A6NHV6	PKMYT1		GO:0005524	GO_REF:0000038	IEA	UniProtKB-KW:KW-0067	F	Membrane-associated tyrosine- and threonine-specific cdc2-inhibitory kinase	A6NHV6_HUMAN|PKMYT1	protein	taxon:9606	20130622	UniProtKB		
UniProtKB	A6NHY2	ANKDD1B		GO:0007165	GO_REF:0000002	IEA	InterPro:IPR000488	P	Ankyrin repeat and death domain-containing protein 1B	AKD1B_HUMAN|ANKDD1B	protein	taxon:9606	20130622	InterPro		
UniProtKB	A6NI03	TRIM64B		GO:0005622	GO_REF:0000002	IEA	InterPro:IPR000315	C	Putative tripartite motif-containing protein 64B	TR64B_HUMAN|TRIM64B	protein	taxon:9606	20130622	InterPro		
UniProtKB	A6NI03	TRIM64B		GO:0008270	GO_REF:0000002	IEA	InterPro:IPR000315|InterPro:IPR001841	F	Putative tripartite motif-containing protein 64B	TR64B_HUMAN|TRIM64B	protein	taxon:9606	20130622	InterPro		
UniProtKB	A6NI15	MSGN1		GO:0001756	GO_REF:0000019	IEA	Ensembl:ENSMUSP00000055001	P	Mesogenin-1	MSGN1_HUMAN|MSGN1	protein	taxon:9606	20130622	ENSEMBL		
UniProtKB	A6NI15	MSGN1		GO:0003677	GO_REF:0000037	IEA	UniProtKB-KW:KW-0238	F	Mesogenin-1	MSGN1_HUMAN|MSGN1	protein	taxon:9606	20130622	UniProtKB		
UniProtKB	A6NI15	MSGN1		GO:0005634	GO_REF:0000039	IEA	UniProtKB-SubCell:SL-0191	C	Mesogenin-1	MSGN1_HUMAN|MSGN1	protein	taxon:9606	20130622	UniProtKB		
UniProtKB	A6NI15	MSGN1		GO:0006351	GO_REF:0000037	IEA	UniProtKB-KW:KW-0804	P	Mesogenin-1	MSGN1_HUMAN|MSGN1	protein	taxon:9606	20130622	UniProtKB		
UniProtKB	A6NI15	MSGN1		GO:0006355	GO_REF:0000037	IEA	UniProtKB-KW:KW-0805	P	Mesogenin-1	MSGN1_HUMAN|MSGN1	protein	taxon:9606	20130622	UniProtKB		
UniProtKB	A6NI15	MSGN1		GO:0007379	GO_REF:0000019	IEA	Ensembl:ENSMUSP00000055001	P	Mesogenin-1	MSGN1_HUMAN|MSGN1	protein	taxon:9606	20130622	ENSEMBL		
UniProtKB	A6NI15	MSGN1		GO:0030154	GO_REF:0000037	IEA	UniProtKB-KW:KW-0221	P	Mesogenin-1	MSGN1_HUMAN|MSGN1	protein	taxon:9606	20130622	UniProtKB		
UniProtKB	A6NI15	MSGN1		GO:0046983	GO_REF:0000002	IEA	InterPro:IPR011598	F	Mesogenin-1	MSGN1_HUMAN|MSGN1	protein	taxon:9606	20130622	InterPro		
UniProtKB	A6NI28	ARHGAP42		GO:0005096	GO_REF:0000037	IEA	UniProtKB-KW:KW-0343	F	Rho GTPase-activating protein 42	RHG42_HUMAN|ARHGAP42	protein	taxon:9606	20130622	UniProtKB		
UniProtKB	A6NI28	ARHGAP42		GO:0005543	GO_REF:0000002	IEA	InterPro:IPR001849	F	Rho GTPase-activating protein 42	RHG42_HUMAN|ARHGAP42	protein	taxon:9606	20130622	InterPro		
UniProtKB	A6NI28	ARHGAP42		GO:0005622	GO_REF:0000002	IEA	InterPro:IPR000198|InterPro:IPR008936	C	Rho GTPase-activating protein 42	RHG42_HUMAN|ARHGAP42	protein	taxon:9606	20130622	InterPro		
UniProtKB	A6NI28	ARHGAP42		GO:0007165	GO_REF:0000002	IEA	InterPro:IPR000198|InterPro:IPR008936	P	Rho GTPase-activating protein 42	RHG42_HUMAN|ARHGAP42	protein	taxon:9606	20130622	InterPro		
UniProtKB	A6NI33	PGAP1		GO:0006505	GO_REF:0000002	IEA	InterPro:IPR012908	P	GPI inositol-deacylase	A6NI33_HUMAN|PGAP1	protein	taxon:9606	20130622	InterPro		
UniProtKB	A6NI33	PGAP1		GO:0006886	GO_REF:0000002	IEA	InterPro:IPR012908	P	GPI inositol-deacylase	A6NI33_HUMAN|PGAP1	protein	taxon:9606	20130622	InterPro		
UniProtKB	A6NI33	PGAP1		GO:0016788	GO_REF:0000002	IEA	InterPro:IPR012908	F	GPI inositol-deacylase	A6NI33_HUMAN|PGAP1	protein	taxon:9606	20130622	InterPro		
UniProtKB	A6NI61	TMEM8C		GO:0016021	GO_REF:0000037	IEA	UniProtKB-KW:KW-0812	C	Transmembrane protein 8C	TMM8C_HUMAN|TMEM8C|TMEM226	protein	taxon:9606	20130622	UniProtKB		
UniProtKB	A6NI72	NCF1B		GO:0005737	GO_REF:0000039	IEA	UniProtKB-SubCell:SL-0086	C	Putative neutrophil cytosol factor 1B	NCF1B_HUMAN|NCF1B|SH3PXD1B	protein	taxon:9606	20130622	UniProtKB		
UniProtKB	A6NI72	NCF1B		GO:0007154	GO_REF:0000002	IEA	InterPro:IPR001683	P	Putative neutrophil cytosol factor 1B	NCF1B_HUMAN|NCF1B|SH3PXD1B	protein	taxon:9606	20130622	InterPro		
UniProtKB	A6NI72	NCF1B		GO:0016175	GO_REF:0000002	IEA	InterPro:IPR001655	F	Putative neutrophil cytosol factor 1B	NCF1B_HUMAN|NCF1B|SH3PXD1B	protein	taxon:9606	20130622	InterPro		
UniProtKB	A6NI72	NCF1B		GO:0035091	GO_REF:0000002	IEA	InterPro:IPR001683	F	Putative neutrophil cytosol factor 1B	NCF1B_HUMAN|NCF1B|SH3PXD1B	protein	taxon:9606	20130622	InterPro		
UniProtKB	A6NI73	LILRA5		GO:0005576	GO_REF:0000039	IEA	UniProtKB-SubCell:SL-0243	C	Leukocyte immunoglobulin-like receptor subfamily A member 5	LIRA5_HUMAN|LILRA5|ILT11|LILRB7|LIR9	protein	taxon:9606	20130622	UniProtKB		
UniProtKB	A6NI73	LILRA5		GO:0016021	GO_REF:0000037	IEA	UniProtKB-KW:KW-0812	C	Leukocyte immunoglobulin-like receptor subfamily A member 5	LIRA5_HUMAN|LILRA5|ILT11|LILRB7|LIR9	protein	taxon:9606	20130622	UniProtKB		
UniProtKB	A6NI73	LILRA5		GO:0045087	GO_REF:0000037	IEA	UniProtKB-KW:KW-0399	P	Leukocyte immunoglobulin-like receptor subfamily A member 5	LIRA5_HUMAN|LILRA5|ILT11|LILRB7|LIR9	protein	taxon:9606	20130622	UniProtKB		
UniProtKB	A6NI74	ENO4		GO:0000015	GO_REF:0000002	IEA	InterPro:IPR000941|InterPro:IPR020810	C	Enolase-like protein ENO4	A6NI74_HUMAN|ENO4	protein	taxon:9606	20130622	InterPro		
UniProtKB	A6NI74	ENO4		GO:0000287	GO_REF:0000002	IEA	InterPro:IPR000941|InterPro:IPR020810	F	Enolase-like protein ENO4	A6NI74_HUMAN|ENO4	protein	taxon:9606	20130622	InterPro		
UniProtKB	A6NI74	ENO4		GO:0004634	GO_REF:0000002	IEA	InterPro:IPR000941|InterPro:IPR020810	F	Enolase-like protein ENO4	A6NI74_HUMAN|ENO4	protein	taxon:9606	20130622	InterPro		
UniProtKB	A6NI74	ENO4		GO:0006096	GO_REF:0000002	IEA	InterPro:IPR000941|InterPro:IPR020810	P	Enolase-like protein ENO4	A6NI74_HUMAN|ENO4	protein	taxon:9606	20130622	InterPro		
UniProtKB	A6NIA0	MAP3K5		GO:0000187	GO_REF:0000019	IEA	Ensembl:ENSMUSP00000093485	P	cDNA FLJ50139, highly similar to Mitogen-activated protein kinase kinase kinase 5(EC 2.7.11.25)	A6NIA0_HUMAN|MAP3K5	protein	taxon:9606	20130622	ENSEMBL		
UniProtKB	A6NIA0	MAP3K5		GO:0004709	GO_REF:0000019	IEA	Ensembl:ENSMUSP00000093485	F	cDNA FLJ50139, highly similar to Mitogen-activated protein kinase kinase kinase 5(EC 2.7.11.25)	A6NIA0_HUMAN|MAP3K5	protein	taxon:9606	20130622	ENSEMBL		
UniProtKB	A6NIA0	MAP3K5		GO:0005524	GO_REF:0000038	IEA	UniProtKB-KW:KW-0067	F	cDNA FLJ50139, highly similar to Mitogen-activated protein kinase kinase kinase 5(EC 2.7.11.25)	A6NIA0_HUMAN|MAP3K5	protein	taxon:9606	20130622	UniProtKB		
UniProtKB	A6NIA0	MAP3K5		GO:0019901	GO_REF:0000019	IEA	Ensembl:ENSMUSP00000093485	F	cDNA FLJ50139, highly similar to Mitogen-activated protein kinase kinase kinase 5(EC 2.7.11.25)	A6NIA0_HUMAN|MAP3K5	protein	taxon:9606	20130622	ENSEMBL		
UniProtKB	A6NIA0	MAP3K5		GO:0043065	GO_REF:0000019	IEA	Ensembl:ENSMUSP00000093485	P	cDNA FLJ50139, highly similar to Mitogen-activated protein kinase kinase kinase 5(EC 2.7.11.25)	A6NIA0_HUMAN|MAP3K5	protein	taxon:9606	20130622	ENSEMBL		
UniProtKB	A6NIB9	ADAMTSL1		GO:0005578	GO_REF:0000002	IEA	InterPro:IPR013273	C	ADAMTS-like protein 1	A6NIB9_HUMAN|ADAMTSL1	protein	taxon:9606	20130622	InterPro		
UniProtKB	A6NIB9	ADAMTSL1		GO:0008237	GO_REF:0000002	IEA	InterPro:IPR013273	F	ADAMTS-like protein 1	A6NIB9_HUMAN|ADAMTSL1	protein	taxon:9606	20130622	InterPro		
UniProtKB	A6NIB9	ADAMTSL1		GO:0008270	GO_REF:0000002	IEA	InterPro:IPR013273	F	ADAMTS-like protein 1	A6NIB9_HUMAN|ADAMTSL1	protein	taxon:9606	20130622	InterPro		
UniProtKB	A6NIC1	RTCA		GO:0003824	GO_REF:0000002	IEA	InterPro:IPR013792	F	RNA 3'-terminal phosphate cyclase	A6NIC1_HUMAN|RTCA	protein	taxon:9606	20130622	InterPro		
UniProtKB	A6NIC1	RTCA		GO:0006396	GO_REF:0000002	IEA	InterPro:IPR000228	P	RNA 3'-terminal phosphate cyclase	A6NIC1_HUMAN|RTCA	protein	taxon:9606	20130622	InterPro		
UniProtKB	A6NIE9	PRSS29P		GO:0004252	GO_REF:0000002	IEA	InterPro:IPR001254|InterPro:IPR001314|InterPro:IPR018114	F	Putative serine protease 29	PRS29_HUMAN|PRSS29P|ISP2	protein	taxon:9606	20130622	InterPro		
UniProtKB	A6NIE9	PRSS29P		GO:0005576	GO_REF:0000039	IEA	UniProtKB-SubCell:SL-0243	C	Putative serine protease 29	PRS29_HUMAN|PRSS29P|ISP2	protein	taxon:9606	20130622	UniProtKB		
UniProtKB	A6NIE9	PRSS29P		GO:0006508	GO_REF:0000037	IEA	UniProtKB-KW:KW-0645	P	Putative serine protease 29	PRS29_HUMAN|PRSS29P|ISP2	protein	taxon:9606	20130622	UniProtKB		
UniProtKB	A6NIF9	SEC61A2		GO:0015031	GO_REF:0000002	IEA	InterPro:IPR002208	P	Protein transport protein Sec61 subunit alpha isoform 2	A6NIF9_HUMAN|SEC61A2	protein	taxon:9606	20130622	InterPro		
UniProtKB	A6NIF9	SEC61A2		GO:0016020	GO_REF:0000002	IEA	InterPro:IPR002208	C	Protein transport protein Sec61 subunit alpha isoform 2	A6NIF9_HUMAN|SEC61A2	protein	taxon:9606	20130622	InterPro		
UniProtKB	A6NIH7	UNC119B		GO:0005515	PMID:22085962	IPI	UniProtKB:P36405	F	Protein unc-119 homolog B	U119B_HUMAN|UNC119B	protein	taxon:9606	20120113	UniProtKB		
UniProtKB	A6NIH7	UNC119B		GO:0005515	PMID:22085962	IPI	UniProtKB:Q717R9	F	Protein unc-119 homolog B	U119B_HUMAN|UNC119B	protein	taxon:9606	20120113	UniProtKB		
UniProtKB	A6NIH7	UNC119B		GO:0005515	PMID:22085962	IPI	UniProtKB:Q7Z494	F	Protein unc-119 homolog B	U119B_HUMAN|UNC119B	protein	taxon:9606	20120113	UniProtKB		
UniProtKB	A6NIH7	UNC119B		GO:0005515	PMID:22085962	IPI	UniProtKB:Q96GV9	F	Protein unc-119 homolog B	U119B_HUMAN|UNC119B	protein	taxon:9606	20120113	UniProtKB		
UniProtKB	A6NIH7	UNC119B		GO:0008289	PMID:22085962	IDA		F	Protein unc-119 homolog B	U119B_HUMAN|UNC119B	protein	taxon:9606	20120113	UniProtKB		
UniProtKB	A6NIH7	UNC119B		GO:0035869	PMID:22085962	IDA		C	Protein unc-119 homolog B	U119B_HUMAN|UNC119B	protein	taxon:9606	20120113	UniProtKB		
UniProtKB	A6NIH7	UNC119B		GO:0042953	PMID:22085962	IDA		P	Protein unc-119 homolog B	U119B_HUMAN|UNC119B	protein	taxon:9606	20120113	UniProtKB		
UniProtKB	A6NIH7	UNC119B		GO:0060271	PMID:22085962	IMP		P	Protein unc-119 homolog B	U119B_HUMAN|UNC119B	protein	taxon:9606	20120113	UniProtKB		
UniProtKB	A6NIJ5	FAM90A20P		GO:0003676	GO_REF:0000002	IEA	InterPro:IPR001878	F	Putative protein FAM90A20P	F90AK_HUMAN|FAM90A20P|FAM90A20	protein	taxon:9606	20130622	InterPro		
UniProtKB	A6NIJ5	FAM90A20P		GO:0008270	GO_REF:0000002	IEA	InterPro:IPR001878	F	Putative protein FAM90A20P	F90AK_HUMAN|FAM90A20P|FAM90A20	protein	taxon:9606	20130622	InterPro		
UniProtKB	A6NIJ9	OR6C70		GO:0004930	GO_REF:0000037	IEA	UniProtKB-KW:KW-0297	F	Olfactory receptor 6C70	O6C70_HUMAN|OR6C70	protein	taxon:9606	20130622	UniProtKB		
UniProtKB	A6NIJ9	OR6C70		GO:0004984	GO_REF:0000002	IEA	InterPro:IPR000725	F	Olfactory receptor 6C70	O6C70_HUMAN|OR6C70	protein	taxon:9606	20130622	InterPro		
UniProtKB	A6NIJ9	OR6C70		GO:0005886	Reactome:REACT_15515	TAS		C	Olfactory receptor 6C70	O6C70_HUMAN|OR6C70	protein	taxon:9606	20130516	Reactome		
UniProtKB	A6NIJ9	OR6C70		GO:0016021	GO_REF:0000037	IEA	UniProtKB-KW:KW-0812	C	Olfactory receptor 6C70	O6C70_HUMAN|OR6C70	protein	taxon:9606	20130622	UniProtKB		
UniProtKB	A6NIL9	CRYM-AS1		GO:0016021	GO_REF:0000037	IEA	UniProtKB-KW:KW-0812	C	Putative uncharacterized protein CRYM-AS1	CRAS1_HUMAN|CRYM-AS1|NCRNA00169	protein	taxon:9606	20130622	UniProtKB		
UniProtKB	A6NIM6	SLC15A5		GO:0015031	GO_REF:0000037	IEA	UniProtKB-KW:KW-0653	P	Solute carrier family 15 member 5	S15A5_HUMAN|SLC15A5	protein	taxon:9606	20130622	UniProtKB		
UniProtKB	A6NIM6	SLC15A5		GO:0015293	GO_REF:0000037	IEA	UniProtKB-KW:KW-0769	F	Solute carrier family 15 member 5	S15A5_HUMAN|SLC15A5	protein	taxon:9606	20130622	UniProtKB		
UniProtKB	A6NIM6	SLC15A5		GO:0015833	GO_REF:0000037	IEA	UniProtKB-KW:KW-0571	P	Solute carrier family 15 member 5	S15A5_HUMAN|SLC15A5	protein	taxon:9606	20130622	UniProtKB		
UniProtKB	A6NIM6	SLC15A5		GO:0016021	GO_REF:0000037	IEA	UniProtKB-KW:KW-0812	C	Solute carrier family 15 member 5	S15A5_HUMAN|SLC15A5	protein	taxon:9606	20130622	UniProtKB		
UniProtKB	A6NIR2	HSPB11		GO:0007155	GO_REF:0000002	IEA	InterPro:IPR000421	P	Chromosome 1 open reading frame 41, isoform CRA_b	A6NIR2_HUMAN|HSPB11|C1orf41|hCG_1780523	protein	taxon:9606	20130622	InterPro		
UniProtKB	A6NIR3	AGAP5		GO:0005543	GO_REF:0000002	IEA	InterPro:IPR001849	F	Arf-GAP with GTPase, ANK repeat and PH domain-containing protein 5	AGAP5_HUMAN|AGAP5|CTGLF2	protein	taxon:9606	20130622	InterPro		
UniProtKB	A6NIR3	AGAP5		GO:0008060	GO_REF:0000002	IEA	InterPro:IPR001164	F	Arf-GAP with GTPase, ANK repeat and PH domain-containing protein 5	AGAP5_HUMAN|AGAP5|CTGLF2	protein	taxon:9606	20130622	InterPro		
UniProtKB	A6NIR3	AGAP5		GO:0008270	GO_REF:0000002	IEA	InterPro:IPR001164	F	Arf-GAP with GTPase, ANK repeat and PH domain-containing protein 5	AGAP5_HUMAN|AGAP5|CTGLF2	protein	taxon:9606	20130622	InterPro		
UniProtKB	A6NIR3	AGAP5		GO:0032312	GO_REF:0000002	IEA	InterPro:IPR001164	P	Arf-GAP with GTPase, ANK repeat and PH domain-containing protein 5	AGAP5_HUMAN|AGAP5|CTGLF2	protein	taxon:9606	20130622	InterPro		
UniProtKB	A6NIR4	SPOCK2		GO:0005509	GO_REF:0000002	IEA	InterPro:IPR011992|InterPro:IPR019577	F	Testican-2	A6NIR4_HUMAN|SPOCK2|hCG_2024856	protein	taxon:9606	20130622	InterPro		
UniProtKB	A6NIR4	SPOCK2		GO:0005578	GO_REF:0000002	IEA	InterPro:IPR019577	C	Testican-2	A6NIR4_HUMAN|SPOCK2|hCG_2024856	protein	taxon:9606	20130622	InterPro		
UniProtKB	A6NIR4	SPOCK2		GO:0007165	GO_REF:0000002	IEA	InterPro:IPR019577	P	Testican-2	A6NIR4_HUMAN|SPOCK2|hCG_2024856	protein	taxon:9606	20130622	InterPro		
UniProtKB	A6NIT2	PHKA1		GO:0004553	GO_REF:0000002	IEA	InterPro:IPR011613	F	Phosphorylase b kinase regulatory subunit alpha, skeletal muscle isoform	A6NIT2_HUMAN|PHKA1	protein	taxon:9606	20130622	InterPro		
UniProtKB	A6NIT2	PHKA1		GO:0005516	GO_REF:0000002	IEA	InterPro:IPR008734	F	Phosphorylase b kinase regulatory subunit alpha, skeletal muscle isoform	A6NIT2_HUMAN|PHKA1	protein	taxon:9606	20130622	InterPro		
UniProtKB	A6NIT2	PHKA1		GO:0005977	GO_REF:0000002	IEA	InterPro:IPR008734	P	Phosphorylase b kinase regulatory subunit alpha, skeletal muscle isoform	A6NIT2_HUMAN|PHKA1	protein	taxon:9606	20130622	InterPro		
UniProtKB	A6NIT4	CSH2		GO:0005179	GO_REF:0000038	IEA	UniProtKB-KW:KW-0372	F	Chorionic somatomammotropin hormone	A6NIT4_HUMAN|CSH2	protein	taxon:9606	20130622	UniProtKB		
UniProtKB	A6NIT4	CSH2		GO:0005576	GO_REF:0000040	IEA	UniProtKB-SubCell:SL-0243	C	Chorionic somatomammotropin hormone	A6NIT4_HUMAN|CSH2	protein	taxon:9606	20130622	UniProtKB		
UniProtKB	A6NIV2	TOMM7		GO:0005742	GO_REF:0000002	IEA	InterPro:IPR012621	C	Mitochondrial import receptor subunit TOM7 homolog	A6NIV2_HUMAN|TOMM7	protein	taxon:9606	20130622	InterPro		
UniProtKB	A6NIV2	TOMM7		GO:0030150	GO_REF:0000002	IEA	InterPro:IPR012621	P	Mitochondrial import receptor subunit TOM7 homolog	A6NIV2_HUMAN|TOMM7	protein	taxon:9606	20130622	InterPro		
UniProtKB	A6NIW2	DOCK11		GO:0005085	GO_REF:0000002	IEA	InterPro:IPR026791|InterPro:IPR026796	F	Dedicator of cytokinesis protein 11	A6NIW2_HUMAN|DOCK11	protein	taxon:9606	20130622	InterPro		
UniProtKB	A6NIW2	DOCK11		GO:0005543	GO_REF:0000002	IEA	InterPro:IPR001849	F	Dedicator of cytokinesis protein 11	A6NIW2_HUMAN|DOCK11	protein	taxon:9606	20130622	InterPro		
UniProtKB	A6NIW2	DOCK11		GO:0007264	GO_REF:0000002	IEA	InterPro:IPR026791|InterPro:IPR026796	P	Dedicator of cytokinesis protein 11	A6NIW2_HUMAN|DOCK11	protein	taxon:9606	20130622	InterPro		
UniProtKB	A6NIW5	PRDX2		GO:0016209	GO_REF:0000002	IEA	InterPro:IPR000866	F	Peroxiredoxin-2	A6NIW5_HUMAN|PRDX2|hCG_172488	protein	taxon:9606	20130622	InterPro		
UniProtKB	A6NIW5	PRDX2		GO:0016491	GO_REF:0000002	IEA	InterPro:IPR000866	F	Peroxiredoxin-2	A6NIW5_HUMAN|PRDX2|hCG_172488	protein	taxon:9606	20130622	InterPro		
UniProtKB	A6NIX2	WTIP		GO:0000932	PMID:20616046	IDA		C	Wilms tumor protein 1-interacting protein	WTIP_HUMAN|WTIP	protein	taxon:9606	20110110	MGI		
UniProtKB	A6NIX2	WTIP		GO:0001666	PMID:22286099	IDA		P	Wilms tumor protein 1-interacting protein	WTIP_HUMAN|WTIP	protein	taxon:9606	20120308	UniProtKB		
UniProtKB	A6NIX2	WTIP		GO:0003714	GO_REF:0000019	IEA	Ensembl:ENSMUSP00000047623	F	Wilms tumor protein 1-interacting protein	WTIP_HUMAN|WTIP	protein	taxon:9606	20130622	ENSEMBL		
UniProtKB	A6NIX2	WTIP		GO:0005515	PMID:20303269	IPI	UniProtKB:O95835	F	Wilms tumor protein 1-interacting protein	WTIP_HUMAN|WTIP	protein	taxon:9606	20120305	UniProtKB		
UniProtKB	A6NIX2	WTIP		GO:0005515	PMID:20303269	IPI	UniProtKB:Q9H4B6	F	Wilms tumor protein 1-interacting protein	WTIP_HUMAN|WTIP	protein	taxon:9606	20120305	UniProtKB		
UniProtKB	A6NIX2	WTIP		GO:0005515	PMID:20303269	IPI	UniProtKB:Q9NRM7	F	Wilms tumor protein 1-interacting protein	WTIP_HUMAN|WTIP	protein	taxon:9606	20120305	UniProtKB		
UniProtKB	A6NIX2	WTIP		GO:0005515	PMID:20616046	IPI	UniProtKB:P06730	F	Wilms tumor protein 1-interacting protein	WTIP_HUMAN|WTIP	protein	taxon:9606	20120307	UniProtKB		
UniProtKB	A6NIX2	WTIP		GO:0005515	PMID:20616046	IPI	UniProtKB:P26196	F	Wilms tumor protein 1-interacting protein	WTIP_HUMAN|WTIP	protein	taxon:9606	20120304	UniProtKB		
UniProtKB	A6NIX2	WTIP		GO:0005515	PMID:20616046	IPI	UniProtKB:Q8IU60	F	Wilms tumor protein 1-interacting protein	WTIP_HUMAN|WTIP	protein	taxon:9606	20120304	UniProtKB		
UniProtKB	A6NIX2	WTIP		GO:0005515	PMID:20616046	IPI	UniProtKB:Q9UKV8	F	Wilms tumor protein 1-interacting protein	WTIP_HUMAN|WTIP	protein	taxon:9606	20120304	UniProtKB		
UniProtKB	A6NIX2	WTIP		GO:0005515	PMID:20616046	IPI	UniProtKB:Q9UL18	F	Wilms tumor protein 1-interacting protein	WTIP_HUMAN|WTIP	protein	taxon:9606	20120304	UniProtKB		
UniProtKB	A6NIX2	WTIP		GO:0005515	PMID:22286099	IPI	UniProtKB:P40337	F	Wilms tumor protein 1-interacting protein	WTIP_HUMAN|WTIP	protein	taxon:9606	20120306	UniProtKB		
UniProtKB	A6NIX2	WTIP		GO:0005515	PMID:22286099	IPI	UniProtKB:Q96KS0	F	Wilms tumor protein 1-interacting protein	WTIP_HUMAN|WTIP	protein	taxon:9606	20120306	UniProtKB		
UniProtKB	A6NIX2	WTIP		GO:0005515	PMID:22286099	IPI	UniProtKB:Q9H6Z9	F	Wilms tumor protein 1-interacting protein	WTIP_HUMAN|WTIP	protein	taxon:9606	20120306	UniProtKB		
UniProtKB	A6NIX2	WTIP		GO:0005634	GO_REF:0000039	IEA	UniProtKB-SubCell:SL-0191	C	Wilms tumor protein 1-interacting protein	WTIP_HUMAN|WTIP	protein	taxon:9606	20130622	UniProtKB		
UniProtKB	A6NIX2	WTIP		GO:0005912	GO_REF:0000039	IEA	UniProtKB-SubCell:SL-0009	C	Wilms tumor protein 1-interacting protein	WTIP_HUMAN|WTIP	protein	taxon:9606	20130622	UniProtKB		
UniProtKB	A6NIX2	WTIP		GO:0006351	GO_REF:0000037	IEA	UniProtKB-KW:KW-0804	P	Wilms tumor protein 1-interacting protein	WTIP_HUMAN|WTIP	protein	taxon:9606	20130622	UniProtKB		
UniProtKB	A6NIX2	WTIP		GO:0006355	GO_REF:0000037	IEA	UniProtKB-KW:KW-0805	P	Wilms tumor protein 1-interacting protein	WTIP_HUMAN|WTIP	protein	taxon:9606	20130622	UniProtKB		
UniProtKB	A6NIX2	WTIP		GO:0007010	PMID:21834987	IMP		P	Wilms tumor protein 1-interacting protein	WTIP_HUMAN|WTIP	protein	taxon:9606	20110926	UniProtKB		
UniProtKB	A6NIX2	WTIP		GO:0008270	GO_REF:0000002	IEA	InterPro:IPR001781	F	Wilms tumor protein 1-interacting protein	WTIP_HUMAN|WTIP	protein	taxon:9606	20130622	InterPro		
UniProtKB	A6NIX2	WTIP		GO:0022604	PMID:21834987	IMP		P	Wilms tumor protein 1-interacting protein	WTIP_HUMAN|WTIP	protein	taxon:9606	20110926	UniProtKB		
UniProtKB	A6NIX2	WTIP		GO:0035195	PMID:20616046	IMP		P	Wilms tumor protein 1-interacting protein	WTIP_HUMAN|WTIP	protein	taxon:9606	20110110	MGI		
UniProtKB	A6NIX2	WTIP		GO:0035331	PMID:20303269	IDA		P	Wilms tumor protein 1-interacting protein	WTIP_HUMAN|WTIP	protein	taxon:9606	20120305	UniProtKB		
UniProtKB	A6NIX2	WTIP		GO:2000637	PMID:20616046	IMP		P	Wilms tumor protein 1-interacting protein	WTIP_HUMAN|WTIP	protein	taxon:9606	20120304	UniProtKB		
UniProtKB	A6NIZ1	A6NIZ1		GO:0003924	GO_REF:0000002	IEA	InterPro:IPR020849	F	Ras-related protein Rap-1b-like protein	RP1BL_HUMAN	protein	taxon:9606	20130622	InterPro
[truncated: 61,785,810 more chars]
