# Supplementary material for: Eureka-DMA: an easy-to-operate graphical user interface for fast comprehensive investigation and analysis of DNA microarray data
Source: BMC Bioinformatics. 2014 Feb 24;15:53. doi: 10.1186/1471-2105-15-53 (PMC3938137; doi:10.1186/1471-2105-15-53)
Supplement: Additional file 3 — ZIP archive file that contains all the software files needed in order to run Eureka-DMA in the MATLAB environment. This archive contains the code. [file 1471-2105-15-53-S3.zip › Eureka-DMA/Annotation/gene_association_mus]

!GOC Validation Date: 06/28/2013 $
!Submission Date: 6/28/2013
!
! The above "Submission Date" is when the annotation project provided
! this file to the Gene Ontology Consortium (GOC).  The "GOC Validation
! Date" indicates when this file was last changed as a result of a GOC
! validation and filtering process.  
!
! Note: The contents of this file may differ from that submitted to the
! GOC. The identifiers and syntax of the file have been checked, rows of
! data not meeting the standards set by the GOC have been removed. This
! file may also have annotations removed because the annotations for the
! listed Taxonomy identifier are only allowed in a file provided by
! another annotation project.  The original submitted file is available from:
!  http://www.geneontology.org/gene-associations/submission/
!
! For information on which taxon are allowed in which files please see:
!  http://www.geneontology.org/GO.annotation.shtml#script
!
!gaf-version: 2.0
!Project_name: Mouse Genome Informatics (MGI)
!URL: http://www.informatics.jax.org/
!Contact Email: mgi-help@jax.org
!Funding: NHGRI of US National Institutes of Health
!software version: $Revision: 1.79 $
!date: 06/28/2013 $
!
! from Mouse Genome Database (MGD) & Gene Expression Database (GXD)
!
MGI	MGI:1918911	0610005C13Rik		GO:0003674	MGI:MGI:2156816	ND		F	RIKEN cDNA 0610005C13 gene		gene	taxon:10090	20100209	MGI		
MGI	MGI:1918911	0610005C13Rik		GO:0005575	MGI:MGI:2156816	ND		C	RIKEN cDNA 0610005C13 gene		gene	taxon:10090	20100209	MGI		
MGI	MGI:1918911	0610005C13Rik		GO:0008150	MGI:MGI:2156816	ND		P	RIKEN cDNA 0610005C13 gene		gene	taxon:10090	20100209	MGI		
MGI	MGI:1923503	0610006L08Rik		GO:0003674	MGI:MGI:2156816	ND		F	RIKEN cDNA 0610006L08 gene		gene	taxon:10090	20120430	MGI		
MGI	MGI:1923503	0610006L08Rik		GO:0005575	MGI:MGI:2156816	ND		C	RIKEN cDNA 0610006L08 gene		gene	taxon:10090	20120430	MGI		
MGI	MGI:1923503	0610006L08Rik		GO:0008150	MGI:MGI:2156816	ND		P	RIKEN cDNA 0610006L08 gene		gene	taxon:10090	20120430	MGI		
MGI	MGI:1914085	0610007N19Rik		GO:0003674	MGI:MGI:2156816	ND		F	RIKEN cDNA 0610007N19		gene	taxon:10090	20100202	MGI		
MGI	MGI:1914085	0610007N19Rik		GO:0005575	MGI:MGI:2156816	ND		C	RIKEN cDNA 0610007N19		gene	taxon:10090	20100202	MGI		
MGI	MGI:1914085	0610007N19Rik		GO:0008150	MGI:MGI:2156816	ND		P	RIKEN cDNA 0610007N19		gene	taxon:10090	20100202	MGI		
MGI	MGI:1915571	0610007P14Rik		GO:0005783	MGI:MGI:1354194	IEA	UniProtKB-KW:KW-0256	C	RIKEN cDNA 0610007P14 gene	ORF11	protein	taxon:10090	20130616	UniProtKB		VEGA:OTTMUSP00000043235
MGI	MGI:1915571	0610007P14Rik		GO:0006629	MGI:MGI:1354194	IEA	UniProtKB-KW:KW-0443	P	RIKEN cDNA 0610007P14 gene	ORF11	protein	taxon:10090	20130616	UniProtKB		VEGA:OTTMUSP00000043235
MGI	MGI:1915571	0610007P14Rik		GO:0006694	MGI:MGI:1354194	IEA	UniProtKB-KW:KW-0752	P	RIKEN cDNA 0610007P14 gene	ORF11	protein	taxon:10090	20130616	UniProtKB		VEGA:OTTMUSP00000043235
MGI	MGI:1915571	0610007P14Rik		GO:0008202	MGI:MGI:1354194	IEA	UniProtKB-KW:KW-0753	P	RIKEN cDNA 0610007P14 gene	ORF11	protein	taxon:10090	20130616	UniProtKB		VEGA:OTTMUSP00000043235
MGI	MGI:1915571	0610007P14Rik		GO:0016020	MGI:MGI:1354194	IEA	UniProtKB-KW:KW-0472	C	RIKEN cDNA 0610007P14 gene	ORF11	protein	taxon:10090	20130616	UniProtKB		VEGA:OTTMUSP00000043235
MGI	MGI:1915571	0610007P14Rik		GO:0016021	MGI:MGI:1354194	IEA	UniProtKB-KW:KW-0812	C	RIKEN cDNA 0610007P14 gene	ORF11	protein	taxon:10090	20130616	UniProtKB		VEGA:OTTMUSP00000043235
MGI	MGI:1915571	0610007P14Rik		GO:0016021	MGI:MGI:2152098	IEA	InterPro:IPR005352	C	RIKEN cDNA 0610007P14 gene	ORF11	protein	taxon:10090	20130616	UniProtKB		VEGA:OTTMUSP00000043235
MGI	MGI:1915571	0610007P14Rik		GO:0016126	MGI:MGI:1354194	IEA	UniProtKB-KW:KW-0756	P	RIKEN cDNA 0610007P14 gene	ORF11	protein	taxon:10090	20130616	UniProtKB		VEGA:OTTMUSP00000043235
MGI	MGI:1915571	0610007P14Rik		GO:0030133	MGI:MGI:4834177	ISO	UniProtKB:Q9UKR5	C	RIKEN cDNA 0610007P14 gene	ORF11	protein	taxon:10090	20100607	MGI		VEGA:OTTMUSP00000043235
MGI	MGI:1913300	0610009B22Rik		GO:0003674	MGI:MGI:2156816	ND		F	RIKEN cDNA 0610009B22 gene		protein	taxon:10090	20100209	MGI		VEGA:OTTMUSP00000005776
MGI	MGI:1913300	0610009B22Rik		GO:0005575	MGI:MGI:2156816	ND		C	RIKEN cDNA 0610009B22 gene		protein	taxon:10090	20100209	MGI		VEGA:OTTMUSP00000005776
MGI	MGI:1913300	0610009B22Rik		GO:0008150	MGI:MGI:2156816	ND		P	RIKEN cDNA 0610009B22 gene		protein	taxon:10090	20100209	MGI		VEGA:OTTMUSP00000005776
MGI	MGI:1913305	0610009D07Rik		GO:0000166	MGI:MGI:2152098	IEA	InterPro:IPR012677	F	RIKEN cDNA 0610009D07 gene		protein	taxon:10090	20130616	UniProtKB		ENSEMBL:ENSMUSP00000043662
MGI	MGI:1913305	0610009D07Rik		GO:0003674	MGI:MGI:2156816	ND		F	RIKEN cDNA 0610009D07 gene		protein	taxon:10090	20100209	MGI		ENSEMBL:ENSMUSP00000043662
MGI	MGI:1913305	0610009D07Rik		GO:0003676	MGI:MGI:2152098	IEA	InterPro:IPR000504	F	RIKEN cDNA 0610009D07 gene		protein	taxon:10090	20130616	UniProtKB		ENSEMBL:ENSMUSP00000043662
MGI	MGI:1913305	0610009D07Rik		GO:0003723	MGI:MGI:1354194	IEA	UniProtKB-KW:KW-0694	F	RIKEN cDNA 0610009D07 gene		protein	taxon:10090	20130616	UniProtKB		ENSEMBL:ENSMUSP00000043662
MGI	MGI:1913305	0610009D07Rik		GO:0005634	MGI:MGI:1354194	IEA	UniProtKB-KW:KW-0539	C	RIKEN cDNA 0610009D07 gene		protein	taxon:10090	20130616	UniProtKB		ENSEMBL:ENSMUSP00000043662
MGI	MGI:1913305	0610009D07Rik		GO:0005689	MGI:MGI:4834177	ISO	UniProtKB:Q9Y3B4	C	RIKEN cDNA 0610009D07 gene		protein	taxon:10090	20101105	MGI		ENSEMBL:ENSMUSP00000043662
MGI	MGI:1913305	0610009D07Rik		GO:0006397	MGI:MGI:1354194	IEA	UniProtKB-KW:KW-0507	P	RIKEN cDNA 0610009D07 gene		protein	taxon:10090	20130616	UniProtKB		ENSEMBL:ENSMUSP00000043662
MGI	MGI:1913305	0610009D07Rik		GO:0008380	MGI:MGI:1354194	IEA	UniProtKB-KW:KW-0508	P	RIKEN cDNA 0610009D07 gene		protein	taxon:10090	20130616	UniProtKB		ENSEMBL:ENSMUSP00000043662
MGI	MGI:3698435	0610009E02Rik		GO:0003674	MGI:MGI:2156816	ND		F	RIKEN cDNA 0610009E02 gene		gene	taxon:10090	20100209	MGI		
MGI	MGI:3698435	0610009E02Rik		GO:0005575	MGI:MGI:2156816	ND		C	RIKEN cDNA 0610009E02 gene		gene	taxon:10090	20100209	MGI		
MGI	MGI:3698435	0610009E02Rik		GO:0008150	MGI:MGI:2156816	ND		P	RIKEN cDNA 0610009E02 gene		gene	taxon:10090	20100209	MGI		
MGI	MGI:1914088	0610009L18Rik		GO:0003674	MGI:MGI:2156816	ND		F	RIKEN cDNA 0610009L18 gene		protein	taxon:10090	20100209	MGI		VEGA:OTTMUSP00000004565
MGI	MGI:1914088	0610009L18Rik		GO:0005575	MGI:MGI:2156816	ND		C	RIKEN cDNA 0610009L18 gene		protein	taxon:10090	20100209	MGI		VEGA:OTTMUSP00000004565
MGI	MGI:1914088	0610009L18Rik		GO:0008150	MGI:MGI:2156816	ND		P	RIKEN cDNA 0610009L18 gene		protein	taxon:10090	20100209	MGI		VEGA:OTTMUSP00000004565
MGI	MGI:1914089	0610009O20Rik		GO:0003674	MGI:MGI:2156816	ND		F	RIKEN cDNA 0610009O20 gene		protein	taxon:10090	20100209	MGI		UniProtKB:Q9DCV6
MGI	MGI:1914089	0610009O20Rik		GO:0005739	MGI:MGI:3852644|PMID:18614015	IDA		C	RIKEN cDNA 0610009O20 gene		protein	taxon:10090	20090923	MGI		RefSeq:NP_077141
MGI	MGI:1914089	0610009O20Rik		GO:0005739	MGI:MGI:4834177	ISO	UniProtKB:Q14154	C	RIKEN cDNA 0610009O20 gene		protein	taxon:10090	20060117	MGI		UniProtKB:Q9DCV6
MGI	MGI:1914089	0610009O20Rik		GO:0008625	MGI:MGI:4834177	ISO	UniProtKB:Q14154	P	RIKEN cDNA 0610009O20 gene		protein	taxon:10090	20130503	MGI		UniProtKB:Q9DCV6
MGI	MGI:1914089	0610009O20Rik		GO:0043281	MGI:MGI:4834177	ISO	UniProtKB:Q14154	P	RIKEN cDNA 0610009O20 gene		protein	taxon:10090	20110524	MGI		UniProtKB:Q9DCV6
MGI	MGI:1918925	0610010F05Rik		GO:0003674	MGI:MGI:2156816	ND		F	RIKEN cDNA 0610010F05 gene		protein	taxon:10090	20100209	MGI		VEGA:OTTMUSP00000005450
MGI	MGI:1918925	0610010F05Rik		GO:0005575	MGI:MGI:2156816	ND		C	RIKEN cDNA 0610010F05 gene		protein	taxon:10090	20100209	MGI		VEGA:OTTMUSP00000005450
MGI	MGI:1918925	0610010F05Rik		GO:0008150	MGI:MGI:2156816	ND		P	RIKEN cDNA 0610010F05 gene		protein	taxon:10090	20100209	MGI		VEGA:OTTMUSP00000005450
MGI	MGI:1915609	0610010K14Rik		GO:0003674	MGI:MGI:2156816	ND		F	RIKEN cDNA 0610010K14 gene		protein	taxon:10090	20100209	MGI		VEGA:OTTMUSP00000057858
MGI	MGI:1915609	0610010K14Rik		GO:0003677	MGI:MGI:1354194	IEA	UniProtKB-KW:KW-0238	F	RIKEN cDNA 0610010K14 gene		protein	taxon:10090	20130616	UniProtKB		VEGA:OTTMUSP00000057858
MGI	MGI:1915609	0610010K14Rik		GO:0003677	MGI:MGI:2152098	IEA	InterPro:IPR009057	F	RIKEN cDNA 0610010K14 gene		protein	taxon:10090	20130616	UniProtKB		VEGA:OTTMUSP00000057858
MGI	MGI:1915609	0610010K14Rik		GO:0003682	MGI:MGI:2152098	IEA	InterPro:IPR001005	F	RIKEN cDNA 0610010K14 gene		protein	taxon:10090	20130616	UniProtKB		VEGA:OTTMUSP00000057858
MGI	MGI:1915609	0610010K14Rik		GO:0005634	MGI:MGI:1354194	IEA	UniProtKB-KW:KW-0539	C	RIKEN cDNA 0610010K14 gene		protein	taxon:10090	20130616	UniProtKB		VEGA:OTTMUSP00000057858
MGI	MGI:1915609	0610010K14Rik		GO:0008150	MGI:MGI:2156816	ND		P	RIKEN cDNA 0610010K14 gene		protein	taxon:10090	20100209	MGI		VEGA:OTTMUSP00000057858
MGI	MGI:1915609	0610010K14Rik		GO:0016568	MGI:MGI:1354194	IEA	UniProtKB-KW:KW-0156	P	RIKEN cDNA 0610010K14 gene		protein	taxon:10090	20130616	UniProtKB		VEGA:OTTMUSP00000057858
MGI	MGI:1915609	0610010K14Rik		GO:0016589	MGI:MGI:4834177	ISO	UniProtKB:Q8IXM2	C	RIKEN cDNA 0610010K14 gene		protein	taxon:10090	20101105	MGI		VEGA:OTTMUSP00000057858
MGI	MGI:1915609	0610010K14Rik		GO:0071339	MGI:MGI:4834177	ISO	UniProtKB:Q8IXM2	C	RIKEN cDNA 0610010K14 gene		protein	taxon:10090	20091215	MGI		VEGA:OTTMUSP00000057858
MGI	MGI:1915597	0610011F06Rik		GO:0003674	MGI:MGI:2156816	ND		F	RIKEN cDNA 0610011F06 gene		protein	taxon:10090	20100209	MGI		VEGA:OTTMUSP00000050748
MGI	MGI:1915597	0610011F06Rik		GO:0005575	MGI:MGI:2156816	ND		C	RIKEN cDNA 0610011F06 gene		protein	taxon:10090	20100209	MGI		VEGA:OTTMUSP00000050748
MGI	MGI:1915597	0610011F06Rik		GO:0008150	MGI:MGI:2156816	ND		P	RIKEN cDNA 0610011F06 gene		protein	taxon:10090	20100209	MGI		VEGA:OTTMUSP00000050748
MGI	MGI:1921338	0610012H03Rik		GO:0003674	MGI:MGI:2156816	ND		F	RIKEN cDNA 0610012H03 gene		protein	taxon:10090	20071126	MGI		VEGA:OTTMUSP00000015955
MGI	MGI:1921338	0610012H03Rik		GO:0005739	MGI:MGI:2682130|PMID:14651853	IDA		C	RIKEN cDNA 0610012H03 gene		protein	taxon:10090	20071126	MGI	part_of(MA:0000358)|part_of(MA:0000168)|part_of(MA:0000368)|part_of(MA:0000072)	RefSeq:NP_083023
MGI	MGI:1921338	0610012H03Rik		GO:0005739	MGI:MGI:3852644|PMID:18614015	IDA		C	RIKEN cDNA 0610012H03 gene		protein	taxon:10090	20090923	MGI		RefSeq:NP_083023
MGI	MGI:1921338	0610012H03Rik		GO:0008150	MGI:MGI:2156816	ND		P	RIKEN cDNA 0610012H03 gene		protein	taxon:10090	20071126	MGI		VEGA:OTTMUSP00000015955
MGI	MGI:1915614	0610030E20Rik		GO:0003674	MGI:MGI:2156816	ND		F	RIKEN cDNA 0610030E20 gene		protein	taxon:10090	20100202	MGI		ENSEMBL:ENSMUSP00000076957
MGI	MGI:1915614	0610030E20Rik		GO:0005575	MGI:MGI:2156816	ND		C	RIKEN cDNA 0610030E20 gene		protein	taxon:10090	20100202	MGI		ENSEMBL:ENSMUSP00000076957
MGI	MGI:1915614	0610030E20Rik		GO:0008150	MGI:MGI:2156816	ND		P	RIKEN cDNA 0610030E20 gene		protein	taxon:10090	20100202	MGI		ENSEMBL:ENSMUSP00000076957
MGI	MGI:1913318	0610031J06Rik		GO:0000988	MGI:MGI:4834177	ISO	UniProtKB:Q8WWB7	F	RIKEN cDNA 0610031J06 gene	NCU-G1	protein	taxon:10090	20110523	MGI		VEGA:OTTMUSP00000033746
MGI	MGI:1913318	0610031J06Rik		GO:0003700	MGI:MGI:4834177	ISO	UniProtKB:Q8WWB7	F	RIKEN cDNA 0610031J06 gene	NCU-G1	protein	taxon:10090	20110523	MGI		VEGA:OTTMUSP00000033746
MGI	MGI:1913318	0610031J06Rik		GO:0004879	MGI:MGI:4834177	ISO	UniProtKB:Q8WWB7	F	RIKEN cDNA 0610031J06 gene	NCU-G1	protein	taxon:10090	20110523	MGI		VEGA:OTTMUSP00000033746
MGI	MGI:1913318	0610031J06Rik		GO:0005634	MGI:MGI:4834177	ISO	UniProtKB:Q8WWB7	C	RIKEN cDNA 0610031J06 gene	NCU-G1	protein	taxon:10090	20110523	MGI		VEGA:OTTMUSP00000033746
MGI	MGI:1913318	0610031J06Rik		GO:0005764	MGI:MGI:3852599|PMID:19489740	IDA		C	RIKEN cDNA 0610031J06 gene	NCU-G1	protein	taxon:10090	20090709	UniProtKB		VEGA:OTTMUSP00000033746
MGI	MGI:1913318	0610031J06Rik		GO:0005764	MGI:MGI:4834177	ISO	UniProtKB:Q8WWB7	C	RIKEN cDNA 0610031J06 gene	NCU-G1	protein	taxon:10090	20090709	MGI		VEGA:OTTMUSP00000033746
MGI	MGI:1913318	0610031J06Rik		GO:0005829	MGI:MGI:4834177	ISO	UniProtKB:Q8WWB7	C	RIKEN cDNA 0610031J06 gene	NCU-G1	protein	taxon:10090	20110523	MGI		VEGA:OTTMUSP00000033746
MGI	MGI:1913318	0610031J06Rik		GO:0016020	MGI:MGI:1354194	IEA	UniProtKB-KW:KW-0472	C	RIKEN cDNA 0610031J06 gene	NCU-G1	protein	taxon:10090	20130616	UniProtKB		VEGA:OTTMUSP00000033746
MGI	MGI:1913318	0610031J06Rik		GO:0016021	MGI:MGI:3852599|PMID:19489740	IDA		C	RIKEN cDNA 0610031J06 gene	NCU-G1	protein	taxon:10090	20090709	UniProtKB		VEGA:OTTMUSP00000033746
MGI	MGI:1913318	0610031J06Rik		GO:0030522	MGI:MGI:4834177	ISO	UniProtKB:Q8WWB7	P	RIKEN cDNA 0610031J06 gene	NCU-G1	protein	taxon:10090	20130608	MGI		VEGA:OTTMUSP00000033746
MGI	MGI:1913318	0610031J06Rik		GO:0044212	MGI:MGI:4834177	ISO	UniProtKB:Q8WWB7	F	RIKEN cDNA 0610031J06 gene	NCU-G1	protein	taxon:10090	20110523	MGI		VEGA:OTTMUSP00000033746
MGI	MGI:1913318	0610031J06Rik		GO:0045944	MGI:MGI:4834177	ISO	UniProtKB:Q8WWB7	P	RIKEN cDNA 0610031J06 gene	NCU-G1	protein	taxon:10090	20110523	MGI		VEGA:OTTMUSP00000033746
MGI	MGI:1921348	0610037L13Rik		GO:0003674	MGI:MGI:2156816	ND		F	RIKEN cDNA 0610037L13 gene		protein	taxon:10090	20080829	MGI		VEGA:OTTMUSP00000009578
MGI	MGI:1921348	0610037L13Rik		GO:0005575	MGI:MGI:2156816	ND		C	RIKEN cDNA 0610037L13 gene		protein	taxon:10090	20080829	MGI		VEGA:OTTMUSP00000009578
MGI	MGI:1921348	0610037L13Rik		GO:0008150	MGI:MGI:2156816	ND		P	RIKEN cDNA 0610037L13 gene		protein	taxon:10090	20080829	MGI		VEGA:OTTMUSP00000009578
MGI	MGI:1915636	0610039K10Rik		GO:0003674	MGI:MGI:2156816	ND		F	RIKEN cDNA 0610039K10 gene		protein	taxon:10090	20120430	MGI		UniProtKB:G5E8H2
MGI	MGI:1915636	0610039K10Rik		GO:0005575	MGI:MGI:2156816	ND		C	RIKEN cDNA 0610039K10 gene		protein	taxon:10090	20120430	MGI		UniProtKB:G5E8H2
MGI	MGI:1915636	0610039K10Rik		GO:0008150	MGI:MGI:2156816	ND		P	RIKEN cDNA 0610039K10 gene		protein	taxon:10090	20120430	MGI		UniProtKB:G5E8H2
MGI	MGI:1922645	0610040B09Rik		GO:0005515	MGI:MGI:3810011|PMID:18562676	IPI	UniProtKB:P55200	F	RIKEN cDNA 0610040B09 gene	Hoxb5/6as	gene	taxon:10090	20101201	MGI		
MGI	MGI:1922645	0610040B09Rik		GO:0035097	MGI:MGI:3810011|PMID:18562676	IDA		C	RIKEN cDNA 0610040B09 gene	Hoxb5/6as	gene	taxon:10090	20090225	MGI		
MGI	MGI:1922645	0610040B09Rik		GO:0042393	MGI:MGI:3810011|PMID:18562676	IDA		F	RIKEN cDNA 0610040B09 gene	Hoxb5/6as	gene	taxon:10090	20101201	MGI		
MGI	MGI:1922644	0610040F04Rik		GO:0003674	MGI:MGI:2156816	ND		F	RIKEN cDNA 0610040F04 gene		gene	taxon:10090	20100202	MGI		
MGI	MGI:1922644	0610040F04Rik		GO:0005575	MGI:MGI:2156816	ND		C	RIKEN cDNA 0610040F04 gene		gene	taxon:10090	20100202	MGI		
MGI	MGI:1922644	0610040F04Rik		GO:0008150	MGI:MGI:2156816	ND		P	RIKEN cDNA 0610040F04 gene		gene	taxon:10090	20100202	MGI		
MGI	MGI:1923511	0610040J01Rik		GO:0003674	MGI:MGI:2156816	ND		F	RIKEN cDNA 0610040J01 gene		protein	taxon:10090	20100209	MGI		UniProtKB:Q99K99
MGI	MGI:1923511	0610040J01Rik		GO:0005575	MGI:MGI:2156816	ND		C	RIKEN cDNA 0610040J01 gene		protein	taxon:10090	20100209	MGI		UniProtKB:Q99K99
MGI	MGI:1923511	0610040J01Rik		GO:0008150	MGI:MGI:2156816	ND		P	RIKEN cDNA 0610040J01 gene		protein	taxon:10090	20100209	MGI		UniProtKB:Q99K99
MGI	MGI:1915684	1010001N08Rik		GO:0003674	MGI:MGI:2156816	ND		F	RIKEN cDNA 1010001N08 gene		gene	taxon:10090	20100202	MGI		
MGI	MGI:1915684	1010001N08Rik		GO:0005575	MGI:MGI:2156816	ND		C	RIKEN cDNA 1010001N08 gene		gene	taxon:10090	20100202	MGI		
MGI	MGI:1915684	1010001N08Rik		GO:0008150	MGI:MGI:2156816	ND		P	RIKEN cDNA 1010001N08 gene		gene	taxon:10090	20100202	MGI		
MGI	MGI:1913357	1100001G20Rik		GO:0005615	MGI:MGI:3801349|PMID:18492766	IDA		C	RIKEN cDNA 1100001G20 gene	Wdnm1-like	protein	taxon:10090	20090311	MGI		VEGA:OTTMUSP00000000928
MGI	MGI:1913357	1100001G20Rik		GO:0010577	MGI:MGI:3801349|PMID:18492766	IDA		F	RIKEN cDNA 1100001G20 gene	Wdnm1-like	protein	taxon:10090	20090316	MGI		VEGA:OTTMUSP00000000928
MGI	MGI:1913357	1100001G20Rik		GO:0032496	MGI:MGI:3801349|PMID:18492766	IDA		P	RIKEN cDNA 1100001G20 gene	Wdnm1-like	protein	taxon:10090	20090316	MGI	occurs_in(CL:0000136)	VEGA:OTTMUSP00000000928
MGI	MGI:1913357	1100001G20Rik		GO:0034612	MGI:MGI:3801349|PMID:18492766	IDA		P	RIKEN cDNA 1100001G20 gene	Wdnm1-like	protein	taxon:10090	20090316	MGI	has_participant(CL:0000136)	VEGA:OTTMUSP00000000928
MGI	MGI:1913357	1100001G20Rik		GO:0043085	MGI:MGI:3801349|PMID:18492766	IDA		P	RIKEN cDNA 1100001G20 gene	Wdnm1-like	protein	taxon:10090	20090316	GOC		VEGA:OTTMUSP00000000928
MGI	MGI:1913357	1100001G20Rik		GO:0050872	MGI:MGI:3801349|PMID:18492766	IDA		P	RIKEN cDNA 1100001G20 gene	Wdnm1-like	protein	taxon:10090	20090316	MGI	results_in_acquisition_of_features_of(CL:0000136)	VEGA:OTTMUSP00000000928
MGI	MGI:1915804	1110001A16Rik		GO:0003674	MGI:MGI:2156816	ND		F	RIKEN cDNA 1110001A16 gene		protein	taxon:10090	20100209	MGI		ENSEMBL:ENSMUSP00000068772
MGI	MGI:1915804	1110001A16Rik		GO:0005575	MGI:MGI:2156816	ND		C	RIKEN cDNA 1110001A16 gene		protein	taxon:10090	20100209	MGI		ENSEMBL:ENSMUSP00000068772
MGI	MGI:1915804	1110001A16Rik		GO:0008150	MGI:MGI:2156816	ND		P	RIKEN cDNA 1110001A16 gene		protein	taxon:10090	20100209	MGI		ENSEMBL:ENSMUSP00000068772
MGI	MGI:1913367	1110001J03Rik		GO:0003674	MGI:MGI:2156816	ND		F	RIKEN cDNA 1110001J03 gene	Fmc1	protein	taxon:10090	20100209	MGI		VEGA:OTTMUSP00000028825
MGI	MGI:1913367	1110001J03Rik		GO:0005739	MGI:MGI:3852644|PMID:18614015	IDA		C	RIKEN cDNA 1110001J03 gene	Fmc1	protein	taxon:10090	20090923	MGI		RefSeq:NP_079639
MGI	MGI:1913367	1110001J03Rik		GO:0008150	MGI:MGI:2156816	ND		P	RIKEN cDNA 1110001J03 gene	Fmc1	protein	taxon:10090	20100209	MGI		VEGA:OTTMUSP00000028825
MGI	MGI:1915066	1110002E22Rik		GO:0003674	MGI:MGI:2156816	ND		F	RIKEN cDNA 1110002E22 gene		protein	taxon:10090	20100202	MGI		VEGA:OTTMUSP00000048791
MGI	MGI:1915066	1110002E22Rik		GO:0005575	MGI:MGI:2156816	ND		C	RIKEN cDNA 1110002E22 gene		protein	taxon:10090	20100202	MGI		VEGA:OTTMUSP00000048791
MGI	MGI:1915066	1110002E22Rik		GO:0008150	MGI:MGI:2156816	ND		P	RIKEN cDNA 1110002E22 gene		protein	taxon:10090	20100202	MGI		VEGA:OTTMUSP00000048791
MGI	MGI:1915738	1110002J07Rik		GO:0003674	MGI:MGI:2156816	ND		F	RIKEN cDNA 1110002J07 gene		gene	taxon:10090	20100202	MGI		
MGI	MGI:1915738	1110002J07Rik		GO:0005575	MGI:MGI:2156816	ND		C	RIKEN cDNA 1110002J07 gene		gene	taxon:10090	20100202	MGI		
MGI	MGI:1915738	1110002J07Rik		GO:0008150	MGI:MGI:2156816	ND		P	RIKEN cDNA 1110002J07 gene		gene	taxon:10090	20100202	MGI		
MGI	MGI:1915821	1110002L01Rik		GO:0003674	MGI:MGI:2156816	ND		F	RIKEN cDNA 1110002L01 gene		protein	taxon:10090	20120430	MGI		VEGA:OTTMUSP00000062286
MGI	MGI:1915821	1110002L01Rik		GO:0005575	MGI:MGI:2156816	ND		C	RIKEN cDNA 1110002L01 gene		protein	taxon:10090	20120430	MGI		VEGA:OTTMUSP00000062286
MGI	MGI:1915821	1110002L01Rik		GO:0008150	MGI:MGI:2156816	ND		P	RIKEN cDNA 1110002L01 gene		protein	taxon:10090	20120430	MGI		VEGA:OTTMUSP00000062286
MGI	MGI:1915251	1110004E09Rik		GO:0003674	MGI:MGI:2156816	ND		F	RIKEN cDNA 1110004E09 gene		protein	taxon:10090	20100209	MGI		VEGA:OTTMUSP00000021472
MGI	MGI:1915251	1110004E09Rik		GO:0005634	MGI:MGI:4834177	ISO	UniProtKB:P57076	C	RIKEN cDNA 1110004E09 gene		protein	taxon:10090	20070711	MGI		VEGA:OTTMUSP00000021472
MGI	MGI:1915251	1110004E09Rik		GO:0005829	MGI:MGI:4834177	ISO	UniProtKB:P57076	C	RIKEN cDNA 1110004E09 gene		protein	taxon:10090	20081007	MGI		VEGA:OTTMUSP00000021472
MGI	MGI:1915251	1110004E09Rik		GO:0008150	MGI:MGI:2156816	ND		P	RIKEN cDNA 1110004E09 gene		protein	taxon:10090	20100209	MGI		VEGA:OTTMUSP00000021472
MGI	MGI:1929274	1110004F10Rik		GO:0003674	MGI:MGI:2156816	ND		F	RIKEN cDNA 1110004F10 gene	sid2057	protein	taxon:10090	20020802	MGI		VEGA:OTTMUSP00000026550
MGI	MGI:1929274	1110004F10Rik		GO:0005575	MGI:MGI:2156816	ND		C	RIKEN cDNA 1110004F10 gene	sid2057	protein	taxon:10090	20020802	MGI		VEGA:OTTMUSP00000026550
MGI	MGI:1929274	1110004F10Rik		GO:0008150	MGI:MGI:2156816	ND		P	RIKEN cDNA 1110004F10 gene	sid2057	protein	taxon:10090	20020802	MGI		VEGA:OTTMUSP00000026550
MGI	MGI:1915719	1110006G14Rik		GO:0003674	MGI:MGI:2156816	ND		F	RIKEN cDNA 1110006G14 gene		protein	taxon:10090	20100202	MGI		UniProtKB:Q9CTI5
MGI	MGI:1915719	1110006G14Rik		GO:0005575	MGI:MGI:2156816	ND		C	RIKEN cDNA 1110006G14 gene		protein	taxon:10090	20100202	MGI		UniProtKB:Q9CTI5
MGI	MGI:1915719	1110006G14Rik		GO:0008150	MGI:MGI:2156816	ND		P	RIKEN cDNA 1110006G14 gene		protein	taxon:10090	20100202	MGI		UniProtKB:Q9CTI5
MGI	MGI:1915730	1110007C09Rik		GO:0003674	MGI:MGI:2156816	ND		F	RIKEN cDNA 1110007C09 gene		protein	taxon:10090	20100202	MGI		UniProtKB:Q9D1I2
MGI	MGI:1915730	1110007C09Rik		GO:0005575	MGI:MGI:2156816	ND		C	RIKEN cDNA 1110007C09 gene		protein	taxon:10090	20100202	MGI		UniProtKB:Q9D1I2
MGI	MGI:1915730	1110007C09Rik		GO:0005622	MGI:MGI:2152098	IEA	InterPro:IPR001315	C	RIKEN cDNA 1110007C09 gene		protein	taxon:10090	20130616	UniProtKB		UniProtKB:Q9D1I2
MGI	MGI:1915730	1110007C09Rik		GO:0005634	MGI:MGI:1354194	IEA	UniProtKB-KW:KW-0539	C	RIKEN cDNA 1110007C09 gene		protein	taxon:10090	20130616	UniProtKB		UniProtKB:Q9D1I2
MGI	MGI:1915730	1110007C09Rik		GO:0008150	MGI:MGI:2156816	ND		P	RIKEN cDNA 1110007C09 gene		protein	taxon:10090	20100202	MGI		UniProtKB:Q9D1I2
MGI	MGI:1915730	1110007C09Rik		GO:0042981	MGI:MGI:2152098	IEA	InterPro:IPR001315	P	RIKEN cDNA 1110007C09 gene		protein	taxon:10090	20130616	UniProtKB		UniProtKB:Q9D1I2
MGI	MGI:1915750	1110008E08Rik		GO:0003674	MGI:MGI:2156816	ND		F	RIKEN cDNA 1110008E08 gene		protein	taxon:10090	20100202	MGI		UniProtKB:Q9D1H3
MGI	MGI:1915750	1110008E08Rik		GO:0005575	MGI:MGI:2156816	ND		C	RIKEN cDNA 1110008E08 gene		protein	taxon:10090	20100202	MGI		UniProtKB:Q9D1H3
MGI	MGI:1915750	1110008E08Rik		GO:0008150	MGI:MGI:2156816	ND		P	RIKEN cDNA 1110008E08 gene		protein	taxon:10090	20100202	MGI		UniProtKB:Q9D1H3
MGI	MGI:1914638	1110008F13Rik		GO:0003674	MGI:MGI:2156816	ND		F	RIKEN cDNA 1110008F13 gene		protein	taxon:10090	20091230	MGI		VEGA:OTTMUSP00000017191
MGI	MGI:1914638	1110008F13Rik		GO:0005739	MGI:MGI:3852644|PMID:18614015	IDA		C	RIKEN cDNA 1110008F13 gene		protein	taxon:10090	20090923	MGI		RefSeq:NP_080400
MGI	MGI:1914638	1110008F13Rik		GO:0008150	MGI:MGI:2156816	ND		P	RIKEN cDNA 1110008F13 gene		protein	taxon:10090	20091230	MGI		VEGA:OTTMUSP00000017191
MGI	MGI:1922021	1110008J03Rik		GO:0005634	MGI:MGI:4834177	ISO	UniProtKB:Q96K30	C	RIKEN cDNA 1110008J03 gene		protein	taxon:10090	20101217	MGI		VEGA:OTTMUSP00000030736
MGI	MGI:1922021	1110008J03Rik		GO:0005737	MGI:MGI:4834177	ISO	UniProtKB:Q96K30	C	RIKEN cDNA 1110008J03 gene		protein	taxon:10090	20101217	MGI		VEGA:OTTMUSP00000030736
MGI	MGI:1922021	1110008J03Rik		GO:0005813	MGI:MGI:4834177	ISO	UniProtKB:Q96K30	C	RIKEN cDNA 1110008J03 gene		protein	taxon:10090	20101217	MGI		VEGA:OTTMUSP00000030736
MGI	MGI:1922021	1110008J03Rik		GO:0005856	MGI:MGI:1354194	IEA	UniProtKB-KW:KW-0206	C	RIKEN cDNA 1110008J03 gene		protein	taxon:10090	20130616	UniProtKB		VEGA:OTTMUSP00000030736
MGI	MGI:1922021	1110008J03Rik		GO:0007219	MGI:MGI:1354194	IEA	UniProtKB-KW:KW-0914	P	RIKEN cDNA 1110008J03 gene		protein	taxon:10090	20130616	UniProtKB		VEGA:OTTMUSP00000030736
MGI	MGI:1922021	1110008J03Rik		GO:0007399	MGI:MGI:1354194	IEA	UniProtKB-KW:KW-0524	P	RIKEN cDNA 1110008J03 gene		protein	taxon:10090	20130616	UniProtKB		VEGA:OTTMUSP00000030736
MGI	MGI:1922021	1110008J03Rik		GO:0015631	MGI:MGI:4834177	ISO	UniProtKB:Q96K30	F	RIKEN cDNA 1110008J03 gene		protein	taxon:10090	20101217	MGI		VEGA:OTTMUSP00000030736
MGI	MGI:1922021	1110008J03Rik		GO:0045746	MGI:MGI:4834177	ISO	UniProtKB:Q96K30	P	RIKEN cDNA 1110008J03 gene		protein	taxon:10090	20101217	MGI		VEGA:OTTMUSP00000030736
MGI	MGI:1922021	1110008J03Rik		GO:0051168	MGI:MGI:4834177	ISO	UniProtKB:Q96K30	P	RIKEN cDNA 1110008J03 gene		protein	taxon:10090	20101217	MGI		VEGA:OTTMUSP00000030736
MGI	MGI:1913382	1110008L16Rik		GO:0003674	MGI:MGI:2156816	ND		F	RIKEN cDNA 1110008L16 gene		protein	taxon:10090	20100209	MGI		UniProtKB:Q8JZY4
MGI	MGI:1913382	1110008L16Rik		GO:0005575	MGI:MGI:2156816	ND		C	RIKEN cDNA 1110008L16 gene		protein	taxon:10090	20100209	MGI		UniProtKB:Q8JZY4
MGI	MGI:1913382	1110008L16Rik		GO:0005739	MGI:MGI:1354194	IEA	UniProtKB-KW:KW-0496	C	RIKEN cDNA 1110008L16 gene		protein	taxon:10090	20130616	UniProtKB		UniProtKB:Q8JZY4
MGI	MGI:1913382	1110008L16Rik		GO:0008033	MGI:MGI:1354194	IEA	UniProtKB-KW:KW-0819	P	RIKEN cDNA 1110008L16 gene		protein	taxon:10090	20130616	UniProtKB		UniProtKB:Q8JZY4
MGI	MGI:1913382	1110008L16Rik		GO:0008150	MGI:MGI:2156816	ND		P	RIKEN cDNA 1110008L16 gene		protein	taxon:10090	20100209	MGI		UniProtKB:Q8JZY4
MGI	MGI:1920987	1110008P14Rik		GO:0003674	MGI:MGI:2156816	ND		F	RIKEN cDNA 1110008P14 gene	C79326	protein	taxon:10090	20100202	MGI		VEGA:OTTMUSP00000013943
MGI	MGI:1920987	1110008P14Rik		GO:0005575	MGI:MGI:2156816	ND		C	RIKEN cDNA 1110008P14 gene	C79326	protein	taxon:10090	20100202	MGI		VEGA:OTTMUSP00000013943
MGI	MGI:1920987	1110008P14Rik		GO:0008150	MGI:MGI:2156816	ND		P	RIKEN cDNA 1110008P14 gene	C79326	protein	taxon:10090	20100202	MGI		VEGA:OTTMUSP00000013943
MGI	MGI:1915868	1110012L19Rik		GO:0003674	MGI:MGI:2156816	ND		F	RIKEN cDNA 1110012L19 gene		protein	taxon:10090	20100202	MGI		VEGA:OTTMUSP00000019339
MGI	MGI:1915868	1110012L19Rik		GO:0005575	MGI:MGI:2156816	ND		C	RIKEN cDNA 1110012L19 gene		protein	taxon:10090	20100202	MGI		VEGA:OTTMUSP00000019339
MGI	MGI:1915868	1110012L19Rik		GO:0008150	MGI:MGI:2156816	ND		P	RIKEN cDNA 1110012L19 gene		protein	taxon:10090	20100202	MGI		VEGA:OTTMUSP00000019339
MGI	MGI:1920971	1110017D15Rik		GO:0002177	MGI:MGI:3794006|PMID:18163442	IDA		C	RIKEN cDNA 1110017D15 gene	Cbe1|Smrp1	protein	taxon:10090	20120221	UniProtKB		VEGA:OTTMUSP00000007031
MGI	MGI:1920971	1110017D15Rik		GO:0005634	MGI:MGI:4834177	ISO	UniProtKB:Q8NCR6	C	RIKEN cDNA 1110017D15 gene	Cbe1|Smrp1	protein	taxon:10090	20120221	MGI		VEGA:OTTMUSP00000007031
MGI	MGI:1920971	1110017D15Rik		GO:0005737	MGI:MGI:3794006|PMID:18163442	IDA		C	RIKEN cDNA 1110017D15 gene	Cbe1|Smrp1	protein	taxon:10090	20081211	MGI	part_of(MA:0000411),part_of(CL:0000018)	VEGA:OTTMUSP00000007031
MGI	MGI:1920971	1110017D15Rik		GO:0005856	MGI:MGI:1354194	IEA	UniProtKB-KW:KW-0206	C	RIKEN cDNA 1110017D15 gene	Cbe1|Smrp1	protein	taxon:10090	20130616	UniProtKB		VEGA:OTTMUSP00000007031
MGI	MGI:1920971	1110017D15Rik		GO:0007283	MGI:MGI:1354194	IEA	UniProtKB-KW:KW-0744	P	RIKEN cDNA 1110017D15 gene	Cbe1|Smrp1	protein	taxon:10090	20130616	UniProtKB		VEGA:OTTMUSP00000007031
MGI	MGI:1920971	1110017D15Rik		GO:0030154	MGI:MGI:1354194	IEA	UniProtKB-KW:KW-0221	P	RIKEN cDNA 1110017D15 gene	Cbe1|Smrp1	protein	taxon:10090	20130616	UniProtKB		VEGA:OTTMUSP00000007031
MGI	MGI:1920971	1110017D15Rik		GO:0043014	MGI:MGI:3794006|PMID:18163442	IDA		F	RIKEN cDNA 1110017D15 gene	Cbe1|Smrp1	protein	taxon:10090	20081211	MGI		VEGA:OTTMUSP00000007031
MGI	MGI:1920971	1110017D15Rik		GO:0043623	MGI:MGI:3794006|PMID:18163442	IDA		P	RIKEN cDNA 1110017D15 gene	Cbe1|Smrp1	protein	taxon:10090	20081211	MGI		VEGA:OTTMUSP00000007031
MGI	MGI:1920971	1110017D15Rik		GO:0048471	MGI:MGI:3794006|PMID:18163442	IDA		C	RIKEN cDNA 1110017D15 gene	Cbe1|Smrp1	protein	taxon:10090	20081211	MGI	part_of(MA:0000411),part_of(CL:0000018)	VEGA:OTTMUSP00000007031
MGI	MGI:1920971	1110017D15Rik		GO:0048471	MGI:MGI:4834177	ISO	UniProtKB:Q8NCR6	C	RIKEN cDNA 1110017D15 gene	Cbe1|Smrp1	protein	taxon:10090	20120221	MGI		VEGA:OTTMUSP00000007031
MGI	MGI:1915753	1110018N20Rik		GO:0003674	MGI:MGI:2156816	ND		F	RIKEN cDNA 1110018N20 gene		gene	taxon:10090	20120430	MGI		
MGI	MGI:1915753	1110018N20Rik		GO:0005575	MGI:MGI:2156816	ND		C	RIKEN cDNA 1110018N20 gene		gene	taxon:10090	20120430	MGI		
MGI	MGI:1915753	1110018N20Rik		GO:0008150	MGI:MGI:2156816	ND		P	RIKEN cDNA 1110018N20 gene		gene	taxon:10090	20120430	MGI		
MGI	MGI:1923561	1110019D14Rik		GO:0003674	MGI:MGI:2156816	ND		F	RIKEN cDNA 1110019D14 gene		gene	taxon:10090	20100202	MGI		
MGI	MGI:1923561	1110019D14Rik		GO:0005575	MGI:MGI:2156816	ND		C	RIKEN cDNA 1110019D14 gene		gene	taxon:10090	20100202	MGI		
MGI	MGI:1923561	1110019D14Rik		GO:0008150	MGI:MGI:2156816	ND		P	RIKEN cDNA 1110019D14 gene		gene	taxon:10090	20100202	MGI		
MGI	MGI:1915781	1110020A21Rik		GO:0003674	MGI:MGI:2156816	ND		F	RIKEN cDNA 1110020A21 gene		gene	taxon:10090	20100209	MGI		
MGI	MGI:1915781	1110020A21Rik		GO:0005575	MGI:MGI:2156816	ND		C	RIKEN cDNA 1110020A21 gene		gene	taxon:10090	20100209	MGI		
MGI	MGI:1915781	1110020A21Rik		GO:0008150	MGI:MGI:2156816	ND		P	RIKEN cDNA 1110020A21 gene		gene	taxon:10090	20100209	MGI		
MGI	MGI:1915887	1110025L11Rik		GO:0003674	MGI:MGI:2156816	ND		F	RIKEN cDNA 1110025L11 gene		protein	taxon:10090	20100202	MGI		ENSEMBL:ENSMUSP00000086505
MGI	MGI:1915887	1110025L11Rik		GO:0005575	MGI:MGI:2156816	ND		C	RIKEN cDNA 1110025L11 gene		protein	taxon:10090	20100202	MGI		ENSEMBL:ENSMUSP00000086505
MGI	MGI:1915887	1110025L11Rik		GO:0008150	MGI:MGI:2156816	ND		P	RIKEN cDNA 1110025L11 gene		protein	taxon:10090	20100202	MGI		ENSEMBL:ENSMUSP00000086505
MGI	MGI:1915971	1110032A03Rik		GO:0003674	MGI:MGI:2156816	ND		F	RIKEN cDNA 1110032A03 gene		protein	taxon:10090	20100209	MGI		VEGA:OTTMUSP00000061582
MGI	MGI:1915971	1110032A03Rik		GO:0005634	MGI:MGI:4834177	ISO	UniProtKB:Q9H5F2	C	RIKEN cDNA 1110032A03 gene		protein	taxon:10090	20110516	MGI		VEGA:OTTMUSP00000061582
MGI	MGI:1915971	1110032A03Rik		GO:0008150	MGI:MGI:2156816	ND		P	RIKEN cDNA 1110032A03 gene		protein	taxon:10090	20100209	MGI		VEGA:OTTMUSP00000061582
MGI	MGI:1915975	1110032F04Rik		GO:0003674	MGI:MGI:2156816	ND		F	RIKEN cDNA 1110032F04 gene		protein	taxon:10090	20100202	MGI		UniProtKB:E9Q0B3
MGI	MGI:1915975	1110032F04Rik		GO:0005575	MGI:MGI:2156816	ND		C	RIKEN cDNA 1110032F04 gene		protein	taxon:10090	20100202	MGI		UniProtKB:E9Q0B3
MGI	MGI:1915975	1110032F04Rik		GO:0008150	MGI:MGI:2156816	ND		P	RIKEN cDNA 1110032F04 gene		protein	taxon:10090	20100202	MGI		UniProtKB:E9Q0B3
MGI	MGI:1915975	1110032F04Rik		GO:0016020	MGI:MGI:1354194	IEA	UniProtKB-KW:KW-0472	C	RIKEN cDNA 1110032F04 gene		protein	taxon:10090	20130616	UniProtKB		UniProtKB:E9Q0B3
MGI	MGI:1915975	1110032F04Rik		GO:0016021	MGI:MGI:1354194	IEA	UniProtKB-KW:KW-0812	C	RIKEN cDNA 1110032F04 gene		protein	taxon:10090	20130616	UniProtKB		UniProtKB:E9Q0B3
MGI	MGI:1920997	1110034G24Rik		GO:0003674	MGI:MGI:2156816	ND		F	RIKEN cDNA 1110034G24 gene		protein	taxon:10090	20100209	MGI		VEGA:OTTMUSP00000016678
MGI	MGI:1920997	1110034G24Rik		GO:0005575	MGI:MGI:2156816	ND		C	RIKEN cDNA 1110034G24 gene		protein	taxon:10090	20100209	MGI		VEGA:OTTMUSP00000016678
MGI	MGI:1920997	1110034G24Rik		GO:0008150	MGI:MGI:2156816	ND		P	RIKEN cDNA 1110034G24 gene		protein	taxon:10090	20100209	MGI		VEGA:OTTMUSP00000016678
MGI	MGI:1915947	1110036E04Rik		GO:0003674	MGI:MGI:2156816	ND		F	RIKEN cDNA 1110036E04 gene		gene	taxon:10090	20100202	MGI		
MGI	MGI:1915947	1110036E04Rik		GO:0005575	MGI:MGI:2156816	ND		C	RIKEN cDNA 1110036E04 gene		gene	taxon:10090	20100202	MGI		
MGI	MGI:1915947	1110036E04Rik		GO:0008150	MGI:MGI:2156816	ND		P	RIKEN cDNA 1110036E04 gene		gene	taxon:10090	20100202	MGI		
MGI	MGI:1913435	1110037F02Rik		GO:0003674	MGI:MGI:2156816	ND		F	RIKEN cDNA 1110037F02 gene		protein	taxon:10090	20100209	MGI		VEGA:OTTMUSP00000004815
MGI	MGI:1913435	1110037F02Rik		GO:0005575	MGI:MGI:2156816	ND		C	RIKEN cDNA 1110037F02 gene		protein	taxon:10090	20100209	MGI		VEGA:OTTMUSP00000004815
MGI	MGI:1913435	1110037F02Rik		GO:0005634	MGI:MGI:1354194	IEA	UniProtKB-KW:KW-0539	C	RIKEN cDNA 1110037F02 gene		protein	taxon:10090	20130616	UniProtKB		VEGA:OTTMUSP00000004815
MGI	MGI:1913435	1110037F02Rik		GO:0006397	MGI:MGI:1354194	IEA	UniProtKB-KW:KW-0507	P	RIKEN cDNA 1110037F02 gene		protein	taxon:10090	20130616	UniProtKB		VEGA:OTTMUSP00000004815
MGI	MGI:1913435	1110037F02Rik		GO:0008150	MGI:MGI:2156816	ND		P	RIKEN cDNA 1110037F02 gene		protein	taxon:10090	20100209	MGI		VEGA:OTTMUSP00000004815
MGI	MGI:1913435	1110037F02Rik		GO:0008380	MGI:MGI:1354194	IEA	UniProtKB-KW:KW-0508	P	RIKEN cDNA 1110037F02 gene		protein	taxon:10090	20130616	UniProtKB		VEGA:OTTMUSP00000004815
MGI	MGI:1916013	1110038B12Rik		GO:0003674	MGI:MGI:2156816	ND		F	RIKEN cDNA 1110038B12 gene		gene	taxon:10090	20100209	MGI		
MGI	MGI:1916013	1110038B12Rik		GO:0005575	MGI:MGI:2156816	ND		C	RIKEN cDNA 1110038B12 gene		gene	taxon:10090	20100209	MGI		
MGI	MGI:1916013	1110038B12Rik		GO:0008150	MGI:MGI:2156816	ND		P	RIKEN cDNA 1110038B12 gene		gene	taxon:10090	20100209	MGI		
MGI	MGI:2152337	1110038F14Rik		GO:0003674	MGI:MGI:2156816	ND		F	RIKEN cDNA 1110038F14 gene		protein	taxon:10090	20100209	MGI		UniProtKB:Q3U6N9
MGI	MGI:2152337	1110038F14Rik		GO:0005575	MGI:MGI:2156816	ND		C	RIKEN cDNA 1110038F14 gene		protein	taxon:10090	20100209	MGI		UniProtKB:Q3U6N9
MGI	MGI:2152337	1110038F14Rik		GO:0008150	MGI:MGI:2156816	ND		P	RIKEN cDNA 1110038F14 gene		protein	taxon:10090	20100209	MGI		UniProtKB:Q3U6N9
MGI	MGI:1916058	1110046J04Rik		GO:0003674	MGI:MGI:2156816	ND		F	RIKEN cDNA 1110046J04 gene		gene	taxon:10090	20100202	MGI		
MGI	MGI:1916058	1110046J04Rik		GO:0005575	MGI:MGI:2156816	ND		C	RIKEN cDNA 1110046J04 gene		gene	taxon:10090	20100202	MGI		
MGI	MGI:1916058	1110046J04Rik		GO:0008150	MGI:MGI:2156816	ND		P	RIKEN cDNA 1110046J04 gene		gene	taxon:10090	20100202	MGI		
MGI	MGI:1915079	1110051M20Rik		GO:0003674	MGI:MGI:2156816	ND		F	RIKEN cDNA 1110051M20 gene		protein	taxon:10090	20100209	MGI		VEGA:OTTMUSP00000015328
MGI	MGI:1915079	1110051M20Rik		GO:0005634	MGI:MGI:4834177	ISO	UniProtKB:Q9H6J7	C	RIKEN cDNA 1110051M20 gene		protein	taxon:10090	20111111	MGI		VEGA:OTTMUSP00000015328
MGI	MGI:1915079	1110051M20Rik		GO:0008150	MGI:MGI:2156816	ND		P	RIKEN cDNA 1110051M20 gene		protein	taxon:10090	20100209	MGI		VEGA:OTTMUSP00000015328
MGI	MGI:1916091	1110054M08Rik		GO:0003674	MGI:MGI:2156816	ND		F	RIKEN cDNA 1110054M08 gene		gene	taxon:10090	20100202	MGI		
MGI	MGI:1916091	1110054M08Rik		GO:0005575	MGI:MGI:2156816	ND		C	RIKEN cDNA 1110054M08 gene		gene	taxon:10090	20100202	MGI		
MGI	MGI:1916091	1110054M08Rik		GO:0008150	MGI:MGI:2156816	ND		P	RIKEN cDNA 1110054M08 gene		gene	taxon:10090	20100202	MGI		
MGI	MGI:1916082	1110057K04Rik		GO:0003674	MGI:MGI:2156816	ND		F	RIKEN cDNA 1110057K04 gene		protein	taxon:10090	20100209	MGI		ENSEMBL:ENSMUSP00000042285
MGI	MGI:1916082	1110057K04Rik		GO:0005575	MGI:MGI:2156816	ND		C	RIKEN cDNA 1110057K04 gene		protein	taxon:10090	20100209	MGI		ENSEMBL:ENSMUSP00000042285
MGI	MGI:1916082	1110057K04Rik		GO:0008150	MGI:MGI:2156816	ND		P	RIKEN cDNA 1110057K04 gene		protein	taxon:10090	20100209	MGI		ENSEMBL:ENSMUSP00000042285
MGI	MGI:1916094	1110057P08Rik		GO:0003674	MGI:MGI:2156816	ND		F	RIKEN cDNA 1110057P08 gene		protein	taxon:10090	20100202	MGI		ENSEMBL:ENSMUSP00000086498
MGI	MGI:1916094	1110057P08Rik		GO:0005575	MGI:MGI:2156816	ND		C	RIKEN cDNA 1110057P08 gene		protein	taxon:10090	20100202	MGI		ENSEMBL:ENSMUSP00000086498
MGI	MGI:1916094	1110057P08Rik		GO:0008150	MGI:MGI:2156816	ND		P	RIKEN cDNA 1110057P08 gene		protein	taxon:10090	20100202	MGI		ENSEMBL:ENSMUSP00000086498
MGI	MGI:1915252	1110058L19Rik		GO:0003674	MGI:MGI:2156816	ND		F	RIKEN cDNA 1110058L19 gene		protein	taxon:10090	20091230	MGI		VEGA:OTTMUSP00000024899
MGI	MGI:1915252	1110058L19Rik		GO:0005576	MGI:MGI:1354194	IEA	UniProtKB-KW:KW-0964	C	RIKEN cDNA 1110058L19 gene		protein	taxon:10090	20130616	UniProtKB		VEGA:OTTMUSP00000024899
MGI	MGI:1915252	1110058L19Rik		GO:0005739	MGI:MGI:3852644|PMID:18614015	IDA		C	RIKEN cDNA 1110058L19 gene		protein	taxon:10090	20090923	MGI		RefSeq:NP_080779
MGI	MGI:1915252	1110058L19Rik		GO:0008150	MGI:MGI:2156816	ND		P	RIKEN cDNA 1110058L19 gene		protein	taxon:10090	20091230	MGI		VEGA:OTTMUSP00000024899
MGI	MGI:1913456	1110059E24Rik		GO:0003674	MGI:MGI:2156816	ND		F	RIKEN cDNA 1110059E24 gene		protein	taxon:10090	20100209	MGI		VEGA:OTTMUSP00000062296
MGI	MGI:1913456	1110059E24Rik		GO:0005575	MGI:MGI:2156816	ND		C	RIKEN cDNA 1110059E24 gene		protein	taxon:10090	20100209	MGI		VEGA:OTTMUSP00000062296
MGI	MGI:1913456	1110059E24Rik		GO:0008150	MGI:MGI:2156816	ND		P	RIKEN cDNA 1110059E24 gene		protein	taxon:10090	20100209	MGI		VEGA:OTTMUSP00000062296
MGI	MGI:1913452	1110059G10Rik		GO:0003674	MGI:MGI:2156816	ND		F	RIKEN cDNA 1110059G10 gene		protein	taxon:10090	20100209	MGI		VEGA:OTTMUSP00000041961
MGI	MGI:1913452	1110059G10Rik		GO:0005575	MGI:MGI:2156816	ND		C	RIKEN cDNA 1110059G10 gene		protein	taxon:10090	20100209	MGI		VEGA:OTTMUSP00000041961
MGI	MGI:1913452	1110059G10Rik		GO:0008150	MGI:MGI:2156816	ND		P	RIKEN cDNA 1110059G10 gene		protein	taxon:10090	20100209	MGI		VEGA:OTTMUSP00000041961
MGI	MGI:1916050	1110059M19Rik		GO:0003674	MGI:MGI:2156816	ND		F	RIKEN cDNA 1110059M19 gene		protein	taxon:10090	20100202	MGI		VEGA:OTTMUSP00000018976
MGI	MGI:1916050	1110059M19Rik		GO:0005575	MGI:MGI:2156816	ND		C	RIKEN cDNA 1110059M19 gene		protein	taxon:10090	20100202	MGI		VEGA:OTTMUSP00000018976
MGI	MGI:1916050	1110059M19Rik		GO:0008150	MGI:MGI:2156816	ND		P	RIKEN cDNA 1110059M19 gene		protein	taxon:10090	20100202	MGI		VEGA:OTTMUSP00000018976
MGI	MGI:1916143	1110064A23Rik		GO:0003674	MGI:MGI:2156816	ND		F	RIKEN cDNA 1110064A23 gene		gene	taxon:10090	20120430	MGI		
MGI	MGI:1916143	1110064A23Rik		GO:0005575	MGI:MGI:2156816	ND		C	RIKEN cDNA 1110064A23 gene		gene	taxon:10090	20120430	MGI		
MGI	MGI:1916143	1110064A23Rik		GO:0008150	MGI:MGI:2156816	ND		P	RIKEN cDNA 1110064A23 gene		gene	taxon:10090	20120430	MGI		
MGI	MGI:1916170	1110065P20Rik		GO:0003674	MGI:MGI:2156816	ND		F	RIKEN cDNA 1110065P20 gene		protein	taxon:10090	20100202	MGI		VEGA:OTTMUSP00000009516
MGI	MGI:1916170	1110065P20Rik		GO:0005575	MGI:MGI:2156816	ND		C	RIKEN cDNA 1110065P20 gene		protein	taxon:10090	20100202	MGI		VEGA:OTTMUSP00000009516
MGI	MGI:1916170	1110065P20Rik		GO:0008150	MGI:MGI:2156816	ND		P	RIKEN cDNA 1110065P20 gene		protein	taxon:10090	20100202	MGI		VEGA:OTTMUSP00000009516
MGI	MGI:1916111	1190002N15Rik		GO:0000139	MGI:MGI:2154458	ISO	UniProtKB:Q8NDZ4	C	RIKEN cDNA 1190002N15 gene	GoPro49	protein	taxon:10090	20101101	MGI		UniProtKB:Q3USZ8
MGI	MGI:1916111	1190002N15Rik		GO:0003674	MGI:MGI:2156816	ND		F	RIKEN cDNA 1190002N15 gene	GoPro49	protein	taxon:10090	20101101	MGI		UniProtKB:Q3USZ8
MGI	MGI:1916111	1190002N15Rik		GO:0005576	MGI:MGI:1354194	IEA	UniProtKB-KW:KW-0964	C	RIKEN cDNA 1190002N15 gene	GoPro49	protein	taxon:10090	20130616	UniProtKB		UniProtKB:Q3USZ8
MGI	MGI:1916111	1190002N15Rik		GO:0030126	MGI:MGI:2154458	ISO	UniProtKB:Q8NDZ4	C	RIKEN cDNA 1190002N15 gene	GoPro49	protein	taxon:10090	20101101	MGI		UniProtKB:Q3USZ8
MGI	MGI:1916111	1190002N15Rik		GO:0030137	MGI:MGI:4357707|PMID:19587158	IDA		C	RIKEN cDNA 1190002N15 gene	GoPro49	protein	taxon:10090	20101101	MGI		UniProtKB:Q3USZ8
MGI	MGI:1916111	1190002N15Rik		GO:0048199	MGI:MGI:4357707|PMID:19587158	IC	GO:0030137	P	RIKEN cDNA 1190002N15 gene	GoPro49	protein	taxon:10090	20101101	MGI		UniProtKB:Q3USZ8
MGI	MGI:1916130	1190003K10Rik		GO:0003674	MGI:MGI:2156816	ND		F	RIKEN cDNA 1190003K10 gene		protein	taxon:10090	20120430	MGI		RefSeq:NP_001182364
MGI	MGI:1916130	1190003K10Rik		GO:0005575	MGI:MGI:2156816	ND		C	RIKEN cDNA 1190003K10 gene		protein	taxon:10090	20120430	MGI		RefSeq:NP_001182364
MGI	MGI:1916130	1190003K10Rik		GO:0008150	MGI:MGI:2156816	ND		P	RIKEN cDNA 1190003K10 gene		protein	taxon:10090	20120430	MGI		RefSeq:NP_001182364
MGI	MGI:1916168	1190005I06Rik		GO:0003674	MGI:MGI:2156816	ND		F	RIKEN cDNA 1190005I06 gene		protein	taxon:10090	20100209	MGI		VEGA:OTTMUSP00000043894
MGI	MGI:1916168	1190005I06Rik		GO:0005575	MGI:MGI:2156816	ND		C	RIKEN cDNA 1190005I06 gene		protein	taxon:10090	20100209	MGI		VEGA:OTTMUSP00000043894
MGI	MGI:1916168	1190005I06Rik		GO:0008150	MGI:MGI:2156816	ND		P	RIKEN cDNA 1190005I06 gene		protein	taxon:10090	20100209	MGI		VEGA:OTTMUSP00000043894
MGI	MGI:3698433	1190007I07Rik		GO:0003674	MGI:MGI:2156816	ND		F	RIKEN cDNA 1190007I07 gene		protein	taxon:10090	20100209	MGI		VEGA:OTTMUSP00000058077
MGI	MGI:3698433	1190007I07Rik		GO:0005575	MGI:MGI:2156816	ND		C	RIKEN cDNA 1190007I07 gene		protein	taxon:10090	20100209	MGI		VEGA:OTTMUSP00000058077
MGI	MGI:3698433	1190007I07Rik		GO:0005576	MGI:MGI:1354194	IEA	UniProtKB-KW:KW-0964	C	RIKEN cDNA 1190007I07 gene		protein	taxon:10090	20130616	UniProtKB		VEGA:OTTMUSP00000058077
MGI	MGI:3698433	1190007I07Rik		GO:0008150	MGI:MGI:2156816	ND		P	RIKEN cDNA 1190007I07 gene		protein	taxon:10090	20100209	MGI		VEGA:OTTMUSP00000058077
MGI	MGI:3036227	1190028D05Rik		GO:0003674	MGI:MGI:2156816	ND		F	RIKEN cDNA 1190028D05 gene		gene	taxon:10090	20120430	MGI		
MGI	MGI:3036227	1190028D05Rik		GO:0005575	MGI:MGI:2156816	ND		C	RIKEN cDNA 1190028D05 gene		gene	taxon:10090	20120430	MGI		
MGI	MGI:3036227	1190028D05Rik		GO:0008150	MGI:MGI:2156816	ND		P	RIKEN cDNA 1190028D05 gene		gene	taxon:10090	20120430	MGI		
MGI	MGI:1914717	1200011I18Rik		GO:0003674	MGI:MGI:2156816	ND		F	RIKEN cDNA 1200011I18 gene		protein	taxon:10090	20100209	MGI		UniProtKB:Q69ZC8
MGI	MGI:1914717	1200011I18Rik		GO:0005575	MGI:MGI:2156816	ND		C	RIKEN cDNA 1200011I18 gene		protein	taxon:10090	20100209	MGI		UniProtKB:Q69ZC8
MGI	MGI:1914717	1200011I18Rik		GO:0008150	MGI:MGI:2156816	ND		P	RIKEN cDNA 1200011I18 gene		protein	taxon:10090	20100209	MGI		UniProtKB:Q69ZC8
MGI	MGI:1914124	1200014J11Rik		GO:0000166	MGI:MGI:2152098	IEA	InterPro:IPR012677	F	RIKEN cDNA 1200014J11 gene		protein	taxon:10090	20130616	UniProtKB		VEGA:OTTMUSP00000006413
MGI	MGI:1914124	1200014J11Rik		GO:0003674	MGI:MGI:2156816	ND		F	RIKEN cDNA 1200014J11 gene		protein	taxon:10090	20100209	MGI		VEGA:OTTMUSP00000006413
MGI	MGI:1914124	1200014J11Rik		GO:0005575	MGI:MGI:2156816	ND		C	RIKEN cDNA 1200014J11 gene		protein	taxon:10090	20100209	MGI		VEGA:OTTMUSP00000006413
MGI	MGI:1914124	1200014J11Rik		GO:0008150	MGI:MGI:2156816	ND		P	RIKEN cDNA 1200014J11 gene		protein	taxon:10090	20100209	MGI		VEGA:OTTMUSP00000006413
MGI	MGI:3578159	12aex		GO:0001843	MGI:MGI:3577662|PMID:15755804	IMP	MGI:MGI:3578166	P	12a exencephaly		gene	taxon:10090	20050601	MGI	has_participant(EMAP:1259)	
MGI	MGI:1919001	1300002E11Rik		GO:0003674	MGI:MGI:2156816	ND		F	RIKEN cDNA 1300002E11 gene		gene	taxon:10090	20100202	MGI		
MGI	MGI:1919001	1300002E11Rik		GO:0005575	MGI:MGI:2156816	ND		C	RIKEN cDNA 1300002E11 gene		gene	taxon:10090	20100202	MGI		
MGI	MGI:1919001	1300002E11Rik		GO:0008150	MGI:MGI:2156816	ND		P	RIKEN cDNA 1300002E11 gene		gene	taxon:10090	20100202	MGI		
MGI	MGI:1921402	1300002K09Rik		GO:0003674	MGI:MGI:2156816	ND		F	RIKEN cDNA 1300002K09 gene		protein	taxon:10090	20100202	MGI		VEGA:OTTMUSP00000007141
MGI	MGI:1921402	1300002K09Rik		GO:0005575	MGI:MGI:2156816	ND		C	RIKEN cDNA 1300002K09 gene		protein	taxon:10090	20100202	MGI		VEGA:OTTMUSP00000007141
MGI	MGI:1921402	1300002K09Rik		GO:0008150	MGI:MGI:2156816	ND		P	RIKEN cDNA 1300002K09 gene		protein	taxon:10090	20100202	MGI		VEGA:OTTMUSP00000007141
MGI	MGI:1919025	1300017J02Rik		GO:0004857	MGI:MGI:3759161|PMID:17511619	IDA		F	RIKEN cDNA 1300017J02 gene	mICA	protein	taxon:10090	20080814	MGI		VEGA:OTTMUSP00000045513
MGI	MGI:1919025	1300017J02Rik	NOT	GO:0005506	MGI:MGI:3815273|PMID:18712936	IDA		F	RIKEN cDNA 1300017J02 gene	mICA	protein	taxon:10090	20110412	MGI		VEGA:OTTMUSP00000045513
MGI	MGI:1919025	1300017J02Rik		GO:0005575	MGI:MGI:2156816	ND		C	RIKEN cDNA 1300017J02 gene	mICA	protein	taxon:10090	20080814	MGI		VEGA:OTTMUSP00000045513
MGI	MGI:1919025	1300017J02Rik		GO:0005576	MGI:MGI:1354194	IEA	UniProtKB-KW:KW-0964	C	RIKEN cDNA 1300017J02 gene	mICA	protein	taxon:10090	20130616	UniProtKB		VEGA:OTTMUSP00000045513
MGI	MGI:1919025	1300017J02Rik		GO:0005576	MGI:MGI:2152098	IEA	InterPro:IPR001156|InterPro:IPR018195	C	RIKEN cDNA 1300017J02 gene	mICA	protein	taxon:10090	20130616	UniProtKB		VEGA:OTTMUSP00000045513
MGI	MGI:1919025	1300017J02Rik		GO:0006826	MGI:MGI:2152098	IEA	InterPro:IPR001156|InterPro:IPR018195	P	RIKEN cDNA 1300017J02 gene	mICA	protein	taxon:10090	20130616	UniProtKB		VEGA:OTTMUSP00000045513
MGI	MGI:1919025	1300017J02Rik		GO:0006879	MGI:MGI:2152098	IEA	InterPro:IPR001156|InterPro:IPR018195	P	RIKEN cDNA 1300017J02 gene	mICA	protein	taxon:10090	20130616	UniProtKB		VEGA:OTTMUSP00000045513
MGI	MGI:1919025	1300017J02Rik		GO:0008199	MGI:MGI:2152098	IEA	InterPro:IPR001156|InterPro:IPR018195	F	RIKEN cDNA 1300017J02 gene	mICA	protein	taxon:10090	20130616	UniProtKB		VEGA:OTTMUSP00000045513
MGI	MGI:1919025	1300017J02Rik		GO:0043086	MGI:MGI:3759161|PMID:17511619	IDA		P	RIKEN cDNA 1300017J02 gene	mICA	protein	taxon:10090	20080814	GOC		VEGA:OTTMUSP00000045513
MGI	MGI:1916196	1500002C15Rik		GO:0003674	MGI:MGI:2156816	ND		F	RIKEN cDNA 1500002C15 gene		protein	taxon:10090	20100202	MGI		ENSEMBL:ENSMUSP00000136958
MGI	MGI:1916196	1500002C15Rik		GO:0005575	MGI:MGI:2156816	ND		C	RIKEN cDNA 1500002C15 gene		protein	taxon:10090	20100202	MGI		ENSEMBL:ENSMUSP00000136958
MGI	MGI:1916196	1500002C15Rik		GO:0008150	MGI:MGI:2156816	ND		P	RIKEN cDNA 1500002C15 gene		protein	taxon:10090	20100202	MGI		ENSEMBL:ENSMUSP00000136958
MGI	MGI:1923933	1500002F19Rik		GO:0003674	MGI:MGI:2156816	ND		F	RIKEN cDNA 1500002F19 gene	BC002195	protein	taxon:10090	20100202	MGI		UniProtKB:Q99LW3
MGI	MGI:1923933	1500002F19Rik		GO:0005575	MGI:MGI:2156816	ND		C	RIKEN cDNA 1500002F19 gene	BC002195	protein	taxon:10090	20100202	MGI		UniProtKB:Q99LW3
MGI	MGI:1923933	1500002F19Rik		GO:0008150	MGI:MGI:2156816	ND		P	RIKEN cDNA 1500002F19 gene	BC002195	protein	taxon:10090	20100202	MGI		UniProtKB:Q99LW3
MGI	MGI:1917015	1500004F05Rik		GO:0003674	MGI:MGI:2156816	ND		F	RIKEN cDNA 1500004F05 gene		gene	taxon:10090	20120430	MGI		
MGI	MGI:1917015	1500004F05Rik		GO:0005575	MGI:MGI:2156816	ND		C	RIKEN cDNA 1500004F05 gene		gene	taxon:10090	20120430	MGI		
MGI	MGI:1917015	1500004F05Rik		GO:0008150	MGI:MGI:2156816	ND		P	RIKEN cDNA 1500004F05 gene		gene	taxon:10090	20120430	MGI		
MGI	MGI:1923755	1500009C09Rik		GO:0003674	MGI:MGI:2156816	ND		F	RIKEN cDNA 1500009C09 gene		protein	taxon:10090	20100209	MGI		VEGA:OTTMUSP00000045521
MGI	MGI:1923755	1500009C09Rik		GO:0005575	MGI:MGI:2156816	ND		C	RIKEN cDNA 1500009C09 gene		protein	taxon:10090	20100209	MGI		VEGA:OTTMUSP00000045521
MGI	MGI:1923755	1500009C09Rik		GO:0008150	MGI:MGI:2156816	ND		P	RIKEN cDNA 1500009C09 gene		protein	taxon:10090	20100209	MGI		VEGA:OTTMUSP00000045521
MGI	MGI:1917034	1500009L16Rik		GO:0003674	MGI:MGI:2156816	ND		F	RIKEN cDNA 1500009L16 gene		protein	taxon:10090	20100209	MGI		ENSEMBL:ENSMUSP00000129542
MGI	MGI:1917034	1500009L16Rik		GO:0005575	MGI:MGI:2156816	ND		C	RIKEN cDNA 1500009L16 gene		protein	taxon:10090	20100209	MGI		ENSEMBL:ENSMUSP00000129542
MGI	MGI:1917034	1500009L16Rik		GO:0008150	MGI:MGI:2156816	ND		P	RIKEN cDNA 1500009L16 gene		protein	taxon:10090	20100209	MGI		ENSEMBL:ENSMUSP00000129542
MGI	MGI:1913486	1500011B03Rik		GO:0003674	MGI:MGI:2156816	ND		F	RIKEN cDNA 1500011B03 gene		protein	taxon:10090	20100209	MGI		UniProtKB:Q3TMY3
MGI	MGI:1913486	1500011B03Rik		GO:0005575	MGI:MGI:2156816	ND		C	RIKEN cDNA 1500011B03 gene		protein	taxon:10090	20100209	MGI		UniProtKB:Q3TMY3
MGI	MGI:1913486	1500011B03Rik		GO:0008150	MGI:MGI:2156816	ND		P	RIKEN cDNA 1500011B03 gene		protein	taxon:10090	20100209	MGI		UniProtKB:Q3TMY3
MGI	MGI:1915135	1500011K16Rik		GO:0016020	MGI:MGI:1354194	IEA	UniProtKB-KW:KW-0472	C	RIKEN cDNA 1500011K16 gene		protein	taxon:10090	20130616	UniProtKB		UniProtKB:Q8BT35
MGI	MGI:1915135	1500011K16Rik		GO:0016021	MGI:MGI:1354194	IEA	UniProtKB-KW:KW-0812	C	RIKEN cDNA 1500011K16 gene		protein	taxon:10090	20130616	UniProtKB		UniProtKB:Q8BT35
MGI	MGI:1916199	1500012F01Rik		GO:0003674	MGI:MGI:2156816	ND		F	RIKEN cDNA 1500012F01 gene		protein	taxon:10090	20100209	MGI		VEGA:OTTMUSP00000051133
MGI	MGI:1916199	1500012F01Rik		GO:0005575	MGI:MGI:2156816	ND		C	RIKEN cDNA 1500012F01 gene		protein	taxon:10090	20100209	MGI		VEGA:OTTMUSP00000051133
MGI	MGI:1916199	1500012F01Rik		GO:0008150	MGI:MGI:2156816	ND		P	RIKEN cDNA 1500012F01 gene		protein	taxon:10090	20100209	MGI		VEGA:OTTMUSP00000051133
MGI	MGI:1916204	1500012K07Rik		GO:0003674	MGI:MGI:2156816	ND		F	RIKEN cDNA 1500012K07 gene		gene	taxon:10090	20100202	MGI		
MGI	MGI:1916204	1500012K07Rik		GO:0005575	MGI:MGI:2156816	ND		C	RIKEN cDNA 1500012K07 gene		gene	taxon:10090	20100202	MGI		
MGI	MGI:1916204	1500012K07Rik		GO:0008150	MGI:MGI:2156816	ND		P	RIKEN cDNA 1500012K07 gene		gene	taxon:10090	20100202	MGI		
MGI	MGI:1926146	1500015O10Rik		GO:0003674	MGI:MGI:2156816	ND		F	RIKEN cDNA 1500015O10 gene	Ecrg4	protein	taxon:10090	20100202	MGI		VEGA:OTTMUSP00000022833
MGI	MGI:1926146	1500015O10Rik		GO:0005576	MGI:MGI:1354194	IEA	UniProtKB-KW:KW-0964	C	RIKEN cDNA 1500015O10 gene	Ecrg4	protein	taxon:10090	20130616	UniProtKB		VEGA:OTTMUSP00000022833
MGI	MGI:1926146	1500015O10Rik		GO:0005615	MGI:MGI:4454240|PMID:20404145	IDA		C	RIKEN cDNA 1500015O10 gene	Ecrg4	protein	taxon:10090	20110412	MGI		VEGA:OTTMUSP00000022833
MGI	MGI:1926146	1500015O10Rik		GO:0008054	MGI:MGI:4454240|PMID:20404145	IDA		P	RIKEN cDNA 1500015O10 gene	Ecrg4	protein	taxon:10090	20110412	MGI		VEGA:OTTMUSP00000022833
MGI	MGI:1926146	1500015O10Rik		GO:0031410	MGI:MGI:1354194	IEA	UniProtKB-KW:KW-0968	C	RIKEN cDNA 1500015O10 gene	Ecrg4	protein	taxon:10090	20130616	UniProtKB		VEGA:OTTMUSP00000022833
MGI	MGI:1926146	1500015O10Rik		GO:0070314	MGI:MGI:4454240|PMID:20404145	IDA		P	RIKEN cDNA 1500015O10 gene	Ecrg4	protein	taxon:10090	20110412	MGI		VEGA:OTTMUSP00000022833
MGI	MGI:1926146	1500015O10Rik		GO:0090398	MGI:MGI:4454240|PMID:20404145	IDA		P	RIKEN cDNA 1500015O10 gene	Ecrg4	protein	taxon:10090	20110412	MGI		VEGA:OTTMUSP00000022833
MGI	MGI:1925615	1500016L03Rik		GO:0003674	MGI:MGI:2156816	ND		F	RIKEN cDNA 1500016L03 gene	Lhx1as	gene	taxon:10090	20100202	MGI		
MGI	MGI:1925615	1500016L03Rik		GO:0005575	MGI:MGI:2156816	ND		C	RIKEN cDNA 1500016L03 gene	Lhx1as	gene	taxon:10090	20100202	MGI		
MGI	MGI:1925615	1500016L03Rik		GO:0008150	MGI:MGI:2156816	ND		P	RIKEN cDNA 1500016L03 gene	Lhx1as	gene	taxon:10090	20100202	MGI		
MGI	MGI:1919243	1500017E21Rik		GO:0003674	MGI:MGI:2156816	ND		F	RIKEN cDNA 1500017E21 gene		gene	taxon:10090	20100202	MGI		
MGI	MGI:1919243	1500017E21Rik		GO:0005575	MGI:MGI:2156816	ND		C	RIKEN cDNA 1500017E21 gene		gene	taxon:10090	20100202	MGI		
MGI	MGI:1919243	1500017E21Rik		GO:0008150	MGI:MGI:2156816	ND		P	RIKEN cDNA 1500017E21 gene		gene	taxon:10090	20100202	MGI		
MGI	MGI:1916252	1500026H17Rik		GO:0003674	MGI:MGI:2156816	ND		F	RIKEN cDNA 1500026H17 gene		gene	taxon:10090	20100202	MGI		
MGI	MGI:1916252	1500026H17Rik		GO:0005575	MGI:MGI:2156816	ND		C	RIKEN cDNA 1500026H17 gene		gene	taxon:10090	20100202	MGI		
MGI	MGI:1916252	1500026H17Rik		GO:0008150	MGI:MGI:2156816	ND		P	RIKEN cDNA 1500026H17 gene		gene	taxon:10090	20100202	MGI		
MGI	MGI:1917508	1500035N22Rik		GO:0003674	MGI:MGI:2156816	ND		F	RIKEN cDNA 1500035N22 gene		protein	taxon:10090	20100209	MGI		VEGA:OTTMUSP00000027711
MGI	MGI:1917508	1500035N22Rik		GO:0005575	MGI:MGI:2156816	ND		C	RIKEN cDNA 1500035N22 gene		protein	taxon:10090	20100209	MGI		VEGA:OTTMUSP00000027711
MGI	MGI:1917508	1500035N22Rik		GO:0008150	MGI:MGI:2156816	ND		P	RIKEN cDNA 1500035N22 gene		protein	taxon:10090	20100209	MGI		VEGA:OTTMUSP00000027711
MGI	MGI:2443785	1520401A03Rik		GO:0003674	MGI:MGI:2156816	ND		F	RIKEN cDNA 1520401A03 gene		protein	taxon:10090	20100202	MGI		UniProtKB:Q8BXD2
MGI	MGI:2443785	1520401A03Rik		GO:0005575	MGI:MGI:2156816	ND		C	RIKEN cDNA 1520401A03 gene		protein	taxon:10090	20100202	MGI		UniProtKB:Q8BXD2
MGI	MGI:2443785	1520401A03Rik		GO:0008150	MGI:MGI:2156816	ND		P	RIKEN cDNA 1520401A03 gene		protein	taxon:10090	20100202	MGI		UniProtKB:Q8BXD2
MGI	MGI:1924911	1520401O13Rik		GO:0003674	MGI:MGI:2156816	ND		F	RIKEN cDNA 1520401O13 gene		gene	taxon:10090	20120430	MGI		
MGI	MGI:1924911	1520401O13Rik		GO:0005575	MGI:MGI:2156816	ND		C	RIKEN cDNA 1520401O13 gene		gene	taxon:10090	20120430	MGI		
MGI	MGI:1924911	1520401O13Rik		GO:0008150	MGI:MGI:2156816	ND		P	RIKEN cDNA 1520401O13 gene		gene	taxon:10090	20120430	MGI		
MGI	MGI:1919266	1600002H07Rik		GO:0003674	MGI:MGI:2156816	ND		F	RIKEN cDNA 1600002H07 gene		protein	taxon:10090	20100202	MGI		VEGA:OTTMUSP00000044044
MGI	MGI:1919266	1600002H07Rik		GO:0005575	MGI:MGI:2156816	ND		C	RIKEN cDNA 1600002H07 gene		protein	taxon:10090	20100202	MGI		VEGA:OTTMUSP00000044044
MGI	MGI:1919266	1600002H07Rik		GO:0008150	MGI:MGI:2156816	ND		P	RIKEN cDNA 1600002H07 gene		protein	taxon:10090	20100202	MGI		VEGA:OTTMUSP00000044044
MGI	MGI:1917020	1600002K03Rik		GO:0003674	MGI:MGI:2156816	ND		F	RIKEN cDNA 1600002K03 gene		protein	taxon:10090	20100209	MGI		VEGA:OTTMUSP00000020596
MGI	MGI:1917020	1600002K03Rik		GO:0005576	MGI:MGI:4834177	ISO	UniProtKB:Q9BVV8	C	RIKEN cDNA 1600002K03 gene		protein	taxon:10090	20130214	MGI		VEGA:OTTMUSP00000020596
MGI	MGI:1917020	1600002K03Rik		GO:0005737	MGI:MGI:4834177	ISO	UniProtKB:Q9BVV8	C	RIKEN cDNA 1600002K03 gene		protein	taxon:10090	20071017	MGI		VEGA:OTTMUSP00000020596
MGI	MGI:1917020	1600002K03Rik		GO:0008150	MGI:MGI:2156816	ND		P	RIKEN cDNA 1600002K03 gene		protein	taxon:10090	20100209	MGI		VEGA:OTTMUSP00000020596
MGI	MGI:1917020	1600002K03Rik		GO:0016020	MGI:MGI:1354194	IEA	UniProtKB-KW:KW-0472	C	RIKEN cDNA 1600002K03 gene		protein	taxon:10090	20130616	UniProtKB		VEGA:OTTMUSP00000020596
MGI	MGI:1917020	1600002K03Rik		GO:0016021	MGI:MGI:1354194	IEA	UniProtKB-KW:KW-0812	C	RIKEN cDNA 1600002K03 gene		protein	taxon:10090	20130616	UniProtKB		VEGA:OTTMUSP00000020596
MGI	MGI:1915162	1600012H06Rik		GO:0003674	MGI:MGI:2156816	ND		F	RIKEN cDNA 1600012H06 gene		protein	taxon:10090	20100202	MGI		VEGA:OTTMUSP00000053116
MGI	MGI:1915162	1600012H06Rik		GO:0005575	MGI:MGI:2156816	ND		C	RIKEN cDNA 1600012H06 gene		protein	taxon:10090	20100202	MGI		VEGA:OTTMUSP00000053116
MGI	MGI:1915162	1600012H06Rik		GO:0005576	MGI:MGI:1354194	IEA	UniProtKB-KW:KW-0964	C	RIKEN cDNA 1600012H06 gene		protein	taxon:10090	20130616	UniProtKB		VEGA:OTTMUSP00000053116
MGI	MGI:1915162	1600012H06Rik		GO:0006915	MGI:MGI:1354194	IEA	UniProtKB-KW:KW-0053	P	RIKEN cDNA 1600012H06 gene		protein	taxon:10090	20130616	UniProtKB		VEGA:OTTMUSP00000053116
MGI	MGI:1915162	1600012H06Rik		GO:0008150	MGI:MGI:2156816	ND		P	RIKEN cDNA 1600012H06 gene		protein	taxon:10090	20100202	MGI		VEGA:OTTMUSP00000053116
MGI	MGI:1919275	1600012P17Rik		GO:0003674	MGI:MGI:2156816	ND		F	RIKEN cDNA 1600012P17 gene		protein	taxon:10090	20100202	MGI		VEGA:OTTMUSP00000038968
MGI	MGI:1919275	1600012P17Rik		GO:0005575	MGI:MGI:2156816	ND		C	RIKEN cDNA 1600012P17 gene		protein	taxon:10090	20100202	MGI		VEGA:OTTMUSP00000038968
MGI	MGI:1919275	1600012P17Rik		GO:0008150	MGI:MGI:2156816	ND		P	RIKEN cDNA 1600012P17 gene		protein	taxon:10090	20100202	MGI		VEGA:OTTMUSP00000038968
MGI	MGI:1919494	1600014C10Rik		GO:0003674	MGI:MGI:2156816	ND		F	RIKEN cDNA 1600014C10 gene		protein	taxon:10090	20100209	MGI		VEGA:OTTMUSP00000062470
MGI	MGI:1919494	1600014C10Rik		GO:0005575	MGI:MGI:2156816	ND		C	RIKEN cDNA 1600014C10 gene		protein	taxon:10090	20100209	MGI		VEGA:OTTMUSP00000062470
MGI	MGI:1919494	1600014C10Rik		GO:0005739	MGI:MGI:1354194	IEA	UniProtKB-KW:KW-0496	C	RIKEN cDNA 1600014C10 gene		protein	taxon:10090	20130616	UniProtKB		VEGA:OTTMUSP00000062470
MGI	MGI:1919494	1600014C10Rik		GO:0008150	MGI:MGI:2156816	ND		P	RIKEN cDNA 1600014C10 gene		protein	taxon:10090	20100209	MGI		VEGA:OTTMUSP00000062470
MGI	MGI:1919494	1600014C10Rik		GO:0016020	MGI:MGI:1354194	IEA	UniProtKB-KW:KW-0472	C	RIKEN cDNA 1600014C10 gene		protein	taxon:10090	20130616	UniProtKB		VEGA:OTTMUSP00000062470
MGI	MGI:1919494	1600014C10Rik		GO:0016021	MGI:MGI:1354194	IEA	UniProtKB-KW:KW-0812	C	RIKEN cDNA 1600014C10 gene		protein	taxon:10090	20130616	UniProtKB		VEGA:OTTMUSP00000062470
MGI	MGI:1919490	1600014C23Rik		GO:0003674	MGI:MGI:2156816	ND		F	RIKEN cDNA 1600014C23 gene		protein	taxon:10090	20100209	MGI		RefSeq:NP_082440
MGI	MGI:1919490	1600014C23Rik		GO:0005575	MGI:MGI:2156816	ND		C	RIKEN cDNA 1600014C23 gene		protein	taxon:10090	20100209	MGI		RefSeq:NP_082440
MGI	MGI:1919490	1600014C23Rik		GO:0008150	MGI:MGI:2156816	ND		P	RIKEN cDNA 1600014C23 gene		protein	taxon:10090	20100209	MGI		RefSeq:NP_082440
MGI	MGI:1919246	1600014K23Rik		GO:0003674	MGI:MGI:2156816	ND		F	RIKEN cDNA 1600014K23 gene		protein	taxon:10090	20100202	MGI		VEGA:OTTMUSP00000019484
MGI	MGI:1919246	1600014K23Rik		GO:0005575	MGI:MGI:2156816	ND		C	RIKEN cDNA 1600014K23 gene		protein	taxon:10090	20100202	MGI		VEGA:OTTMUSP00000019484
MGI	MGI:1919246	1600014K23Rik		GO:0008150	MGI:MGI:2156816	ND		P	RIKEN cDNA 1600014K23 gene		protein	taxon:10090	20100202	MGI		VEGA:OTTMUSP00000019484
MGI	MGI:1917011	1600015I10Rik		GO:0003674	MGI:MGI:2156816	ND		F	RIKEN cDNA 1600015I10 gene		protein	taxon:10090	20100202	MGI		VEGA:OTTMUSP00000054880
MGI	MGI:1917011	1600015I10Rik		GO:0005575	MGI:MGI:2156816	ND		C	RIKEN cDNA 1600015I10 gene		protein	taxon:10090	20100202	MGI		VEGA:OTTMUSP00000054880
MGI	MGI:1917011	1600015I10Rik		GO:0008150	MGI:MGI:2156816	ND		P	RIKEN cDNA 1600015I10 gene		protein	taxon:10090	20100202	MGI		VEGA:OTTMUSP00000054880
MGI	MGI:1919250	1600016N20Rik		GO:0003674	MGI:MGI:2156816	ND		F	RIKEN cDNA 1600016N20 gene		protein	taxon:10090	20100202	MGI		UniProtKB:Q0VET5
MGI	MGI:1919250	1600016N20Rik		GO:0005575	MGI:MGI:2156816	ND		C	RIKEN cDNA 1600016N20 gene		protein	taxon:10090	20100202	MGI		UniProtKB:Q0VET5
MGI	MGI:1919250	1600016N20Rik		GO:0008150	MGI:MGI:2156816	ND		P	RIKEN cDNA 1600016N20 gene		protein	taxon:10090	20100202	MGI		UniProtKB:Q0VET5
MGI	MGI:1919262	1600020E01Rik		GO:0003674	MGI:MGI:2156816	ND		F	RIKEN cDNA 1600020E01 gene		gene	taxon:10090	20100202	MGI		
MGI	MGI:1919262	1600020E01Rik		GO:0005575	MGI:MGI:2156816	ND		C	RIKEN cDNA 1600020E01 gene		gene	taxon:10090	20100202	MGI		
MGI	MGI:1919262	1600020E01Rik		GO:0008150	MGI:MGI:2156816	ND		P	RIKEN cDNA 1600020E01 gene		gene	taxon:10090	20100202	MGI		
MGI	MGI:1917038	1600023N17Rik		GO:0003674	MGI:MGI:2156816	ND		F	RIKEN cDNA 1600023N17 gene		protein	taxon:10090	20120430	MGI		RefSeq:XP_003946211
MGI	MGI:1917038	1600023N17Rik		GO:0005575	MGI:MGI:2156816	ND		C	RIKEN cDNA 1600023N17 gene		protein	taxon:10090	20120430	MGI		RefSeq:XP_003946211
MGI	MGI:1917038	1600023N17Rik		GO:0008150	MGI:MGI:2156816	ND		P	RIKEN cDNA 1600023N17 gene		protein	taxon:10090	20120430	MGI		RefSeq:XP_003946211
MGI	MGI:1917044	1600027J07Rik		GO:0003674	MGI:MGI:2156816	ND		F	RIKEN cDNA 1600027J07 gene		protein	taxon:10090	20120430	MGI		RefSeq:XP_001476315
MGI	MGI:1917044	1600027J07Rik		GO:0005575	MGI:MGI:2156816	ND		C	RIKEN cDNA 1600027J07 gene		protein	taxon:10090	20120430	MGI		RefSeq:XP_001476315
MGI	MGI:1917044	1600027J07Rik		GO:0008150	MGI:MGI:2156816	ND		P	RIKEN cDNA 1600027J07 gene		protein	taxon:10090	20120430	MGI		RefSeq:XP_001476315
MGI	MGI:1923759	1600029D21Rik		GO:0009897	MGI:MGI:5296987|PMID:22072979	IDA		C	RIKEN cDNA 1600029D21 gene	PLET1	protein	taxon:10090	20120131	MGI		UniProtKB:Q8VEN2
MGI	MGI:1923759	1600029D21Rik		GO:0016020	MGI:MGI:1354194	IEA	UniProtKB-KW:KW-0472	C	RIKEN cDNA 1600029D21 gene	PLET1	protein	taxon:10090	20130616	UniProtKB		UniProtKB:Q8VEN2
MGI	MGI:1923759	1600029D21Rik		GO:0016021	MGI:MGI:1354194	IEA	UniProtKB-KW:KW-0812	C	RIKEN cDNA 1600029D21 gene	PLET1	protein	taxon:10090	20130616	UniProtKB		UniProtKB:Q8VEN2
MGI	MGI:1917047	1600029I14Rik		GO:0003674	MGI:MGI:2156816	ND		F	RIKEN cDNA 1600029I14 gene		protein	taxon:10090	20120430	MGI		UniProtKB:E9Q022
MGI	MGI:1917047	1600029I14Rik		GO:0005575	MGI:MGI:2156816	ND		C	RIKEN cDNA 1600029I14 gene		protein	taxon:10090	20120430	MGI		UniProtKB:E9Q022
MGI	MGI:1917047	1600029I14Rik		GO:0008150	MGI:MGI:2156816	ND		P	RIKEN cDNA 1600029I14 gene		protein	taxon:10090	20120430	MGI		UniProtKB:E9Q022
MGI	MGI:1922684	1700001C02Rik		GO:0003674	MGI:MGI:2156816	ND		F	RIKEN cDNA 1700001C02 gene		protein	taxon:10090	20100209	MGI		VEGA:OTTMUSP00000025192
MGI	MGI:1922684	1700001C02Rik		GO:0005575	MGI:MGI:2156816	ND		C	RIKEN cDNA 1700001C02 gene		protein	taxon:10090	20100209	MGI		VEGA:OTTMUSP00000025192
MGI	MGI:1922684	1700001C02Rik		GO:0008150	MGI:MGI:2156816	ND		P	RIKEN cDNA 1700001C02 gene		protein	taxon:10090	20100209	MGI		VEGA:OTTMUSP00000025192
MGI	MGI:1922712	1700001C19Rik		GO:0003674	MGI:MGI:2156816	ND		F	RIKEN cDNA 1700001C19 gene		protein	taxon:10090	20100202	MGI		VEGA:OTTMUSP00000035876
MGI	MGI:1922712	1700001C19Rik		GO:0005575	MGI:MGI:2156816	ND		C	RIKEN cDNA 1700001C19 gene		protein	taxon:10090	20100202	MGI		VEGA:OTTMUSP00000035876
MGI	MGI:1922712	1700001C19Rik		GO:0008150	MGI:MGI:2156816	ND		P	RIKEN cDNA 1700001C19 gene		protein	taxon:10090	20100202	MGI		VEGA:OTTMUSP00000035876
MGI	MGI:1919076	1700001F09Rik		GO:0003674	MGI:MGI:2156816	ND		F	RIKEN cDNA 1700001F09 gene		protein	taxon:10090	20100202	MGI		VEGA:OTTMUSP00000051698
MGI	MGI:1919076	1700001F09Rik		GO:0005730	MGI:MGI:4834177	ISO	UniProtKB:Q9UKY7	C	RIKEN cDNA 1700001F09 gene		protein	taxon:10090	20111111	MGI		VEGA:OTTMUSP00000051698
MGI	MGI:1919076	1700001F09Rik		GO:0005737	MGI:MGI:4834177	ISO	UniProtKB:Q9UKY7	C	RIKEN cDNA 1700001F09 gene		protein	taxon:10090	20111111	MGI		VEGA:OTTMUSP00000051698
MGI	MGI:1919076	1700001F09Rik		GO:0008150	MGI:MGI:2156816	ND		P	RIKEN cDNA 1700001F09 gene		protein	taxon:10090	20100202	MGI		VEGA:OTTMUSP00000051698
MGI	MGI:1922683	1700001G01Rik		GO:0003674	MGI:MGI:2156816	ND		F	RIKEN cDNA 1700001G01 gene		gene	taxon:10090	20120430	MGI		
MGI	MGI:1922683	1700001G01Rik		GO:0005575	MGI:MGI:2156816	ND		C	RIKEN cDNA 1700001G01 gene		gene	taxon:10090	20120430	MGI		
MGI	MGI:1922683	1700001G01Rik		GO:0008150	MGI:MGI:2156816	ND		P	RIKEN cDNA 1700001G01 gene		gene	taxon:10090	20120430	MGI		
MGI	MGI:1916553	1700001G11Rik		GO:0003674	MGI:MGI:2156816	ND		F	RIKEN cDNA 1700001G11 gene		gene	taxon:10090	20100202	MGI		
MGI	MGI:1916553	1700001G11Rik		GO:0005575	MGI:MGI:2156816	ND		C	RIKEN cDNA 1700001G11 gene		gene	taxon:10090	20100202	MGI		
MGI	MGI:1916553	1700001G11Rik		GO:0008150	MGI:MGI:2156816	ND		P	RIKEN cDNA 1700001G11 gene		gene	taxon:10090	20100202	MGI		
MGI	MGI:1914753	1700001G17Rik		GO:0003674	MGI:MGI:2156816	ND		F	RIKEN cDNA 1700001G17 gene		protein	taxon:10090	20120430	MGI		ENSEMBL:ENSMUSP00000053043
MGI	MGI:1914753	1700001G17Rik		GO:0005575	MGI:MGI:2156816	ND		C	RIKEN cDNA 1700001G17 gene		protein	taxon:10090	20120430	MGI		ENSEMBL:ENSMUSP00000053043
MGI	MGI:1914753	1700001G17Rik		GO:0008150	MGI:MGI:2156816	ND		P	RIKEN cDNA 1700001G17 gene		protein	taxon:10090	20120430	MGI		ENSEMBL:ENSMUSP00000053043
MGI	MGI:1916532	1700001J03Rik		GO:0003674	MGI:MGI:2156816	ND		F	RIKEN cDNA 1700001J03 gene		protein	taxon:10090	20100202	MGI		RefSeq:NP_001008547
MGI	MGI:1916532	1700001J03Rik		GO:0005575	MGI:MGI:2156816	ND		C	RIKEN cDNA 1700001J03 gene		protein	taxon:10090	20100202	MGI		RefSeq:NP_001008547
MGI	MGI:1916532	1700001J03Rik		GO:0008150	MGI:MGI:2156816	ND		P	RIKEN cDNA 1700001J03 gene		protein	taxon:10090	20100202	MGI		RefSeq:NP_001008547
MGI	MGI:1913573	1700001K19Rik		GO:0003674	MGI:MGI:2156816	ND		F	RIKEN cDNA 1700001K19 gene		protein	taxon:10090	20100202	MGI		RefSeq:NP_079764
MGI	MGI:1913573	1700001K19Rik		GO:0005575	MGI:MGI:2156816	ND		C	RIKEN cDNA 1700001K19 gene		protein	taxon:10090	20100202	MGI		RefSeq:NP_079764
MGI	MGI:1913573	1700001K19Rik		GO:0008150	MGI:MGI:2156816	ND		P	RIKEN cDNA 1700001K19 gene		protein	taxon:10090	20100202	MGI		RefSeq:NP_079764
MGI	MGI:1916541	1700001L05Rik		GO:0003674	MGI:MGI:2156816	ND		F	RIKEN cDNA 1700001L05 gene		protein	taxon:10090	20120430	MGI		UniProtKB:Q3V153
MGI	MGI:1916541	1700001L05Rik		GO:0005575	MGI:MGI:2156816	ND		C	RIKEN cDNA 1700001L05 gene		protein	taxon:10090	20120430	MGI		UniProtKB:Q3V153
MGI	MGI:1916541	1700001L05Rik		GO:0008150	MGI:MGI:2156816	ND		P	RIKEN cDNA 1700001L05 gene		protein	taxon:10090	20120430	MGI		UniProtKB:Q3V153
MGI	MGI:1916565	1700001L19Rik		GO:0003674	MGI:MGI:2156816	ND		F	RIKEN cDNA 1700001L19 gene		protein	taxon:10090	20100202	MGI		UniProtKB:Q9DAR0
MGI	MGI:1916565	1700001L19Rik		GO:0005575	MGI:MGI:2156816	ND		C	RIKEN cDNA 1700001L19 gene		protein	taxon:10090	20100202	MGI		UniProtKB:Q9DAR0
MGI	MGI:1916565	1700001L19Rik		GO:0008150	MGI:MGI:2156816	ND		P	RIKEN cDNA 1700001L19 gene		protein	taxon:10090	20100202	MGI		UniProtKB:Q9DAR0
MGI	MGI:1923629	1700001N15Rik		GO:0003674	MGI:MGI:2156816	ND		F	RIKEN cDNA 1700001N15 gene		gene	taxon:10090	20120430	MGI		
MGI	MGI:1923629	1700001N15Rik		GO:0005575	MGI:MGI:2156816	ND		C	RIKEN cDNA 1700001N15 gene		gene	taxon:10090	20120430	MGI		
MGI	MGI:1923629	1700001N15Rik		GO:0008150	MGI:MGI:2156816	ND		P	RIKEN cDNA 1700001N15 gene		gene	taxon:10090	20120430	MGI		
MGI	MGI:1923631	1700001O22Rik		GO:0003674	MGI:MGI:2156816	ND		F	RIKEN cDNA 1700001O22 gene		protein	taxon:10090	20100202	MGI		VEGA:OTTMUSP00000012697
MGI	MGI:1923631	1700001O22Rik		GO:0005575	MGI:MGI:2156816	ND		C	RIKEN cDNA 1700001O22 gene		protein	taxon:10090	20100202	MGI		VEGA:OTTMUSP00000012697
MGI	MGI:1923631	1700001O22Rik		GO:0008150	MGI:MGI:2156816	ND		P	RIKEN cDNA 1700001O22 gene		protein	taxon:10090	20100202	MGI		VEGA:OTTMUSP00000012697
MGI	MGI:1919465	1700001P01Rik		GO:0003674	MGI:MGI:2156816	ND		F	RIKEN cDNA 1700001P01 gene		protein	taxon:10090	20100209	MGI		VEGA:OTTMUSP00000002672
MGI	MGI:1919465	1700001P01Rik		GO:0005575	MGI:MGI:2156816	ND		C	RIKEN cDNA 1700001P01 gene		protein	taxon:10090	20100209	MGI		VEGA:OTTMUSP00000002672
MGI	MGI:1919465	1700001P01Rik		GO:0008150	MGI:MGI:2156816	ND		P	RIKEN cDNA 1700001P01 gene		protein	taxon:10090	20100209	MGI		VEGA:OTTMUSP00000002672
MGI	MGI:1919087	1700003E16Rik		GO:0003674	MGI:MGI:2156816	ND		F	RIKEN cDNA 1700003E16 gene		protein	taxon:10090	20100202	MGI		UniProtKB:Q9DAQ4
MGI	MGI:1919087	1700003E16Rik		GO:0005575	MGI:MGI:2156816	ND		C	RIKEN cDNA 1700003E16 gene		protein	taxon:10090	20100202	MGI		UniProtKB:Q9DAQ4
MGI	MGI:1919087	1700003E16Rik		GO:0008150	MGI:MGI:2156816	ND		P	RIKEN cDNA 1700003E16 gene		protein	taxon:10090	20100202	MGI		UniProtKB:Q9DAQ4
MGI	MGI:1916607	1700003E24Rik		GO:0003674	MGI:MGI:2156816	ND		F	RIKEN cDNA 1700003E24 gene	ENSMUSG00000067646	protein	taxon:10090	20100202	MGI		VEGA:OTTMUSP00000019495
MGI	MGI:1916607	1700003E24Rik		GO:0005575	MGI:MGI:2156816	ND		C	RIKEN cDNA 1700003E24 gene	ENSMUSG00000067646	protein	taxon:10090	20100202	MGI		VEGA:OTTMUSP00000019495
MGI	MGI:1916607	1700003E24Rik		GO:0008150	MGI:MGI:2156816	ND		P	RIKEN cDNA 1700003E24 gene	ENSMUSG00000067646	protein	taxon:10090	20100202	MGI		VEGA:OTTMUSP00000019495
MGI	MGI:1922730	1700003F12Rik		GO:0003674	MGI:MGI:2156816	ND		F	RIKEN cDNA 1700003F12 gene		protein	taxon:10090	20100202	MGI		VEGA:OTTMUSP00000016827
MGI	MGI:1922730	1700003F12Rik		GO:0005575	MGI:MGI:2156816	ND		C	RIKEN cDNA 1700003F12 gene		protein	taxon:10090	20100202	MGI		VEGA:OTTMUSP00000016827
MGI	MGI:1922730	1700003F12Rik		GO:0008150	MGI:MGI:2156816	ND		P	RIKEN cDNA 1700003F12 gene		protein	taxon:10090	20100202	MGI		VEGA:OTTMUSP00000016827
MGI	MGI:1916600	1700003G18Rik		GO:0003674	MGI:MGI:2156816	ND		F	RIKEN cDNA 1700003G18 gene		gene	taxon:10090	20100209	MGI		
MGI	MGI:1916600	1700003G18Rik		GO:0005575	MGI:MGI:2156816	ND		C	RIKEN cDNA 1700003G18 gene		gene	taxon:10090	20100209	MGI		
MGI	MGI:1916600	1700003G18Rik		GO:0008150	MGI:MGI:2156816	ND		P	RIKEN cDNA 1700003G18 gene		gene	taxon:10090	20100209	MGI		
MGI	MGI:1923637	1700003H04Rik		GO:0003674	MGI:MGI:2156816	ND		F	RIKEN cDNA 1700003H04 gene		protein	taxon:10090	20120430	MGI		VEGA:OTTMUSP00000062477
MGI	MGI:1923637	1700003H04Rik		GO:0005575	MGI:MGI:2156816	ND		C	RIKEN cDNA 1700003H04 gene		protein	taxon:10090	20120430	MGI		VEGA:OTTMUSP00000062477
MGI	MGI:1923637	1700003H04Rik		GO:0008150	MGI:MGI:2156816	ND		P	RIKEN cDNA 1700003H04 gene		protein	taxon:10090	20120430	MGI		VEGA:OTTMUSP00000062477
MGI	MGI:1916579	1700003M02Rik		GO:0003674	MGI:MGI:2156816	ND		F	RIKEN cDNA 1700003M02 gene		protein	taxon:10090	20100209	MGI		VEGA:OTTMUSP00000006800
MGI	MGI:1916579	1700003M02Rik		GO:0005575	MGI:MGI:2156816	ND		C	RIKEN cDNA 1700003M02 gene		protein	taxon:10090	20100209	MGI		VEGA:OTTMUSP00000006800
MGI	MGI:1916579	1700003M02Rik		GO:0008150	MGI:MGI:2156816	ND		P	RIKEN cDNA 1700003M02 gene		protein	taxon:10090	20100209	MGI		VEGA:OTTMUSP00000006800
MGI	MGI:1922904	1700003O08Rik		GO:0003674	MGI:MGI:2156816	ND		F	RIKEN cDNA 1700003O08 gene		gene	taxon:10090	20120430	MGI		
MGI	MGI:1922904	1700003O08Rik		GO:0005575	MGI:MGI:2156816	ND		C	RIKEN cDNA 1700003O08 gene		gene	taxon:10090	20120430	MGI		
MGI	MGI:1922904	1700003O08Rik		GO:0008150	MGI:MGI:2156816	ND		P	RIKEN cDNA 1700003O08 gene		gene	taxon:10090	20120430	MGI		
MGI	MGI:1919074	1700006A11Rik		GO:0003674	MGI:MGI:2156816	ND		F	RIKEN cDNA 1700006A11 gene		protein	taxon:10090	20100202	MGI		RefSeq:NP_082215
MGI	MGI:1919074	1700006A11Rik		GO:0005575	MGI:MGI:2156816	ND		C	RIKEN cDNA 1700006A11 gene		protein	taxon:10090	20100202	MGI		RefSeq:NP_082215
MGI	MGI:1919074	1700006A11Rik		GO:0008150	MGI:MGI:2156816	ND		P	RIKEN cDNA 1700006A11 gene		protein	taxon:10090	20100202	MGI		RefSeq:NP_082215
MGI	MGI:1922687	1700006E09Rik		GO:0003674	MGI:MGI:2156816	ND		F	RIKEN cDNA 1700006E09 gene		protein	taxon:10090	20100202	MGI		VEGA:OTTMUSP00000002228
MGI	MGI:1922687	1700006E09Rik		GO:0005575	MGI:MGI:2156816	ND		C	RIKEN cDNA 1700006E09 gene		protein	taxon:10090	20100202	MGI		VEGA:OTTMUSP00000002228
MGI	MGI:1922687	1700006E09Rik		GO:0008150	MGI:MGI:2156816	ND		P	RIKEN cDNA 1700006E09 gene		protein	taxon:10090	20100202	MGI		VEGA:OTTMUSP00000002228
MGI	MGI:2447818	1700006J14Rik		GO:0003674	MGI:MGI:2156816	ND		F	RIKEN cDNA 1700006J14 gene		protein	taxon:10090	20100202	MGI		UniProtKB:Q9CPR3
MGI	MGI:2447818	1700006J14Rik		GO:0005575	MGI:MGI:2156816	ND		C	RIKEN cDNA 1700006J14 gene		protein	taxon:10090	20100202	MGI		UniProtKB:Q9CPR3
MGI	MGI:2447818	1700006J14Rik		GO:0008150	MGI:MGI:2156816	ND		P	RIKEN cDNA 1700006J14 gene		protein	taxon:10090	20100202	MGI		UniProtKB:Q9CPR3
MGI	MGI:1919081	1700007B14Rik		GO:0003674	MGI:MGI:2156816	ND		F	RIKEN cDNA 1700007B14 gene		protein	taxon:10090	20100209	MGI		VEGA:OTTMUSP00000040629
MGI	MGI:1919081	1700007B14Rik		GO:0005575	MGI:MGI:2156816	ND		C	RIKEN cDNA 1700007B14 gene		protein	taxon:10090	20100209	MGI		VEGA:OTTMUSP00000040629
MGI	MGI:1919081	1700007B14Rik		GO:0008150	MGI:MGI:2156816	ND		P	RIKEN cDNA 1700007B14 gene		protein	taxon:10090	20100209	MGI		VEGA:OTTMUSP00000040629
MGI	MGI:1916571	1700007G11Rik		GO:0003674	MGI:MGI:2156816	ND		F	RIKEN cDNA 1700007G11 gene		protein	taxon:10090	20100202	MGI		ENSEMBL:ENSMUSP00000079208
MGI	MGI:1916571	1700007G11Rik		GO:0005575	MGI:MGI:2156816	ND		C	RIKEN cDNA 1700007G11 gene		protein	taxon:10090	20100202	MGI		ENSEMBL:ENSMUSP00000079208
MGI	MGI:1916571	1700007G11Rik		GO:0008150	MGI:MGI:2156816	ND		P	RIKEN cDNA 1700007G11 gene		protein	taxon:10090	20100202	MGI		ENSEMBL:ENSMUSP00000079208
MGI	MGI:1922734	1700007H22Rik		GO:0003674	MGI:MGI:2156816	ND		F	RIKEN cDNA 1700007H22 gene		gene	taxon:10090	20120430	MGI		
MGI	MGI:1922734	1700007H22Rik		GO:0005575	MGI:MGI:2156816	ND		C	RIKEN cDNA 1700007H22 gene		gene	taxon:10090	20120430	MGI		
MGI	MGI:1922734	1700007H22Rik		GO:0008150	MGI:MGI:2156816	ND		P	RIKEN cDNA 1700007H22 gene		gene	taxon:10090	20120430	MGI		
MGI	MGI:1916568	1700007K09Rik		GO:0003674	MGI:MGI:2156816	ND		F	RIKEN cDNA 1700007K09 gene		protein	taxon:10090	20100202	MGI		ENSEMBL:ENSMUSP00000033146
MGI	MGI:1916568	1700007K09Rik		GO:0005575	MGI:MGI:2156816	ND		C	RIKEN cDNA 1700007K09 gene		protein	taxon:10090	20100202	MGI		ENSEMBL:ENSMUSP00000033146
MGI	MGI:1916568	1700007K09Rik		GO:0005576	MGI:MGI:1354194	IEA	UniProtKB-KW:KW-0964	C	RIKEN cDNA 1700007K09 gene		protein	taxon:10090	20130616	UniProtKB		ENSEMBL:ENSMUSP00000033146
MGI	MGI:1916568	1700007K09Rik		GO:0008150	MGI:MGI:2156816	ND		P	RIKEN cDNA 1700007K09 gene		protein	taxon:10090	20100202	MGI		ENSEMBL:ENSMUSP00000033146
MGI	MGI:1916577	1700007K13Rik		GO:0003674	MGI:MGI:2156816	ND		F	RIKEN cDNA 1700007K13 gene		protein	taxon:10090	20100209	MGI		VEGA:OTTMUSP00000012400
MGI	MGI:1916577	1700007K13Rik		GO:0005575	MGI:MGI:2156816	ND		C	RIKEN cDNA 1700007K13 gene		protein	taxon:10090	20100209	MGI		VEGA:OTTMUSP00000012400
MGI	MGI:1916577	1700007K13Rik		GO:0008150	MGI:MGI:2156816	ND		P	RIKEN cDNA 1700007K13 gene		protein	taxon:10090	20100209	MGI		VEGA:OTTMUSP00000012400
MGI	MGI:1916601	1700008A04Rik		GO:0003674	MGI:MGI:2156816	ND		F	RIKEN cDNA 1700008A04 gene		protein	taxon:10090	20100202	MGI		VEGA:OTTMUSP00000005565
MGI	MGI:1916601	1700008A04Rik		GO:0005575	MGI:MGI:2156816	ND		C	RIKEN cDNA 1700008A04 gene		protein	taxon:10090	20100202	MGI		VEGA:OTTMUSP00000005565
MGI	MGI:1916601	1700008A04Rik		GO:0008150	MGI:MGI:2156816	ND		P	RIKEN cDNA 1700008A04 gene		protein	taxon:10090	20100202	MGI		VEGA:OTTMUSP00000005565
MGI	MGI:1916601	1700008A04Rik		GO:0016020	MGI:MGI:1354194	IEA	UniProtKB-KW:KW-0472	C	RIKEN cDNA 1700008A04 gene		protein	taxon:10090	20130616	UniProtKB		VEGA:OTTMUSP00000005565
MGI	MGI:1916601	1700008A04Rik		GO:0016021	MGI:MGI:1354194	IEA	UniProtKB-KW:KW-0812	C	RIKEN cDNA 1700008A04 gene		protein	taxon:10090	20130616	UniProtKB		VEGA:OTTMUSP00000005565
MGI	MGI:1922695	1700008B15Rik		GO:0003674	MGI:MGI:2156816	ND		F	RIKEN cDNA 1700008B15 gene		gene	taxon:10090	20120430	MGI		
MGI	MGI:1922695	1700008B15Rik		GO:0005575	MGI:MGI:2156816	ND		C	RIKEN cDNA 1700008B15 gene		gene	taxon:10090	20120430	MGI		
MGI	MGI:1922695	1700008B15Rik		GO:0008150	MGI:MGI:2156816	ND		P	RIKEN cDNA 1700008B15 gene		gene	taxon:10090	20120430	MGI		
MGI	MGI:1922703	1700008F21Rik		GO:0003674	MGI:MGI:2156816	ND		F	RIKEN cDNA 1700008F21 gene		protein	taxon:10090	20100202	MGI		VEGA:OTTMUSP00000025836
MGI	MGI:1922703	1700008F21Rik		GO:0005575	MGI:MGI:2156816	ND		C	RIKEN cDNA 1700008F21 gene		protein	taxon:10090	20100202	MGI		VEGA:OTTMUSP00000025836
MGI	MGI:1922703	1700008F21Rik		GO:0008150	MGI:MGI:2156816	ND		P	RIKEN cDNA 1700008F21 gene		protein	taxon:10090	20100202	MGI		VEGA:OTTMUSP00000025836
MGI	MGI:1919091	1700008I05Rik		GO:0003674	MGI:MGI:2156816	ND		F	RIKEN cDNA 1700008I05 gene		protein	taxon:10090	20100202	MGI		VEGA:OTTMUSP00000020279
MGI	MGI:1919091	1700008I05Rik		GO:0005575	MGI:MGI:2156816	ND		C	RIKEN cDNA 1700008I05 gene		protein	taxon:10090	20100202	MGI		VEGA:OTTMUSP00000020279
MGI	MGI:1919091	1700008I05Rik		GO:0008150	MGI:MGI:2156816	ND		P	RIKEN cDNA 1700008I05 gene		protein	taxon:10090	20100202	MGI		VEGA:OTTMUSP00000020279
MGI	MGI:1916599	1700008O03Rik		GO:0003674	MGI:MGI:2156816	ND		F	RIKEN cDNA 1700008O03 gene		protein	taxon:10090	20100209	MGI		VEGA:OTTMUSP00000028418
MGI	MGI:1916599	1700008O03Rik		GO:0005575	MGI:MGI:2156816	ND		C	RIKEN cDNA 1700008O03 gene		protein	taxon:10090	20100209	MGI		VEGA:OTTMUSP00000028418
MGI	MGI:1916599	1700008O03Rik		GO:0008150	MGI:MGI:2156816	ND		P	RIKEN cDNA 1700008O03 gene		protein	taxon:10090	20100209	MGI		VEGA:OTTMUSP00000028418
MGI	MGI:1916597	1700008P02Rik		GO:0003674	MGI:MGI:2156816	ND		F	RIKEN cDNA 1700008P02 gene		protein	taxon:10090	20100202	MGI		RefSeq:NP_081324
MGI	MGI:1916597	1700008P02Rik		GO:0005575	MGI:MGI:2156816	ND		C	RIKEN cDNA 1700008P02 gene		protein	taxon:10090	20100202	MGI		RefSeq:NP_081324
MGI	MGI:1916597	1700008P02Rik		GO:0008150	MGI:MGI:2156816	ND		P	RIKEN cDNA 1700008P02 gene		protein	taxon:10090	20100202	MGI		RefSeq:NP_081324
MGI	MGI:1922721	1700009N14Rik		GO:0000166	MGI:MGI:1354194	IEA	UniProtKB-KW:KW-0547	F	RIKEN cDNA 1700009N14 gene		protein	taxon:10090	20130616	UniProtKB		VEGA:OTTMUSP00000006910
MGI	MGI:1922721	1700009N14Rik		GO:0005525	MGI:MGI:1354194	IEA	UniProtKB-KW:KW-0342	F	RIKEN cDNA 1700009N14 gene		protein	taxon:10090	20130616	UniProtKB		VEGA:OTTMUSP00000006910
MGI	MGI:1922721	1700009N14Rik		GO:0005575	MGI:MGI:2156816	ND		C	RIKEN cDNA 1700009N14 gene		protein	taxon:10090	20090324	MGI		VEGA:OTTMUSP00000006910
MGI	MGI:1922721	1700009N14Rik		GO:0008150	MGI:MGI:2156816	ND		P	RIKEN cDNA 1700009N14 gene		protein	taxon:10090	20090324	MGI		VEGA:OTTMUSP00000006910
MGI	MGI:1922721	1700009N14Rik		GO:0019904	MGI:MGI:3769586|PMID:17984326	IPI	UniProtKB:Q0KK55	F	RIKEN cDNA 1700009N14 gene		protein	taxon:10090	20101201	MGI	occurs_in(MA:0000198),has_participant(MGI:MGI:1923734)	VEGA:OTTMUSP00000006910
MGI	MGI:1922722	1700009P17Rik		GO:0003674	MGI:MGI:2156816	ND		F	RIKEN cDNA 1700009P17 gene	Flattop|Fltp	protein	taxon:10090	20100209	MGI		VEGA:OTTMUSP00000024184
MGI	MGI:1922722	1700009P17Rik		GO:0005575	MGI:MGI:2156816	ND		C	RIKEN cDNA 1700009P17 gene	Flattop|Fltp	protein	taxon:10090	20100209	MGI		VEGA:OTTMUSP00000024184
MGI	MGI:1922722	1700009P17Rik		GO:0008150	MGI:MGI:2156816	ND		P	RIKEN cDNA 1700009P17 gene	Flattop|Fltp	protein	taxon:10090	20100209	MGI		VEGA:OTTMUSP00000024184
MGI	MGI:1922735	1700010B08Rik		GO:0003674	MGI:MGI:2156816	ND		F	RIKEN cDNA 1700010B08 gene		protein	taxon:10090	20100202	MGI		VEGA:OTTMUSP00000017607
MGI	MGI:1922735	1700010B08Rik		GO:0005575	MGI:MGI:2156816	ND		C	RIKEN cDNA 1700010B08 gene		protein	taxon:10090	20100202	MGI		VEGA:OTTMUSP00000017607
MGI	MGI:1922735	1700010B08Rik		GO:0008150	MGI:MGI:2156816	ND		P	RIKEN cDNA 1700010B08 gene		protein	taxon:10090	20100202	MGI		VEGA:OTTMUSP00000017607
MGI	MGI:1923636	1700010D01Rik		GO:0003674	MGI:MGI:2156816	ND		F	RIKEN cDNA 1700010D01 gene		protein	taxon:10090	20100202	MGI		RefSeq:NP_083866
MGI	MGI:1923636	1700010D01Rik		GO:0005575	MGI:MGI:2156816	ND		C	RIKEN cDNA 1700010D01 gene		protein	taxon:10090	20100202	MGI		RefSeq:NP_083866
MGI	MGI:1923636	1700010D01Rik		GO:0008150	MGI:MGI:2156816	ND		P	RIKEN cDNA 1700010D01 gene		protein	taxon:10090	20100202	MGI		RefSeq:NP_083866
MGI	MGI:1922750	1700010H22Rik		GO:0003674	MGI:MGI:2156816	ND		F	RIKEN cDNA 1700010H22 gene		protein	taxon:10090	20100202	MGI		ENSEMBL:ENSMUSP00000084128
MGI	MGI:1922750	1700010H22Rik		GO:0005575	MGI:MGI:2156816	ND		C	RIKEN cDNA 1700010H22 gene		protein	taxon:10090	20100202	MGI		ENSEMBL:ENSMUSP00000084128
MGI	MGI:1922750	1700010H22Rik		GO:0008150	MGI:MGI:2156816	ND		P	RIKEN cDNA 1700010H22 gene		protein	taxon:10090	20100202	MGI		ENSEMBL:ENSMUSP00000084128
MGI	MGI:1914181	1700010I14Rik		GO:0003674	MGI:MGI:2156816	ND		F	RIKEN cDNA 1700010I14 gene		protein	taxon:10090	20100202	MGI		VEGA:OTTMUSP00000035348
MGI	MGI:1914181	1700010I14Rik		GO:0005575	MGI:MGI:2156816	ND		C	RIKEN cDNA 1700010I14 gene		protein	taxon:10090	20100202	MGI		VEGA:OTTMUSP00000035348
MGI	MGI:1914181	1700010I14Rik		GO:0008150	MGI:MGI:2156816	ND		P	RIKEN cDNA 1700010I14 gene		protein	taxon:10090	20100202	MGI		VEGA:OTTMUSP00000035348
MGI	MGI:1916583	1700010L04Rik		GO:0003674	MGI:MGI:2156816	ND		F	RIKEN cDNA 1700010L04 gene		protein	taxon:10090	20100202	MGI		VEGA:OTTMUSP00000062518
MGI	MGI:1916583	1700010L04Rik		GO:0005575	MGI:MGI:2156816	ND		C	RIKEN cDNA 1700010L04 gene		protein	taxon:10090	20100202	MGI		VEGA:OTTMUSP00000062518
MGI	MGI:1916583	1700010L04Rik		GO:0008150	MGI:MGI:2156816	ND		P	RIKEN cDNA 1700010L04 gene		protein	taxon:10090	20100202	MGI		VEGA:OTTMUSP00000062518
MGI	MGI:1922878	1700010L13Rik		GO:0003674	MGI:MGI:2156816	ND		F	RIKEN cDNA 1700010L13 gene	ENSMUSG00000074760	protein	taxon:10090	20100202	MGI		UniProtKB:Q3V2I8
MGI	MGI:1922878	1700010L13Rik		GO:0005575	MGI:MGI:2156816	ND		C	RIKEN cDNA 1700010L13 gene	ENSMUSG00000074760	protein	taxon:10090	20100202	MGI		UniProtKB:Q3V2I8
MGI	MGI:1922878	1700010L13Rik		GO:0008150	MGI:MGI:2156816	ND		P	RIKEN cDNA 1700010L13 gene	ENSMUSG00000074760	protein	taxon:10090	20100202	MGI		UniProtKB:Q3V2I8
MGI	MGI:1916590	1700010N08Rik		GO:0003674	MGI:MGI:2156816	ND		F	RIKEN cDNA 1700010N08 gene		gene	taxon:10090	20120430	MGI		
MGI	MGI:1916590	1700010N08Rik		GO:0005575	MGI:MGI:2156816	ND		C	RIKEN cDNA 1700010N08 gene		gene	taxon:10090	20120430	MGI		
MGI	MGI:1916590	1700010N08Rik		GO:0008150	MGI:MGI:2156816	ND		P	RIKEN cDNA 1700010N08 gene		gene	taxon:10090	20120430	MGI		
MGI	MGI:1913572	1700011A15Rik		GO:0003674	MGI:MGI:2156816	ND		F	RIKEN cDNA 1700011A15 gene		protein	taxon:10090	20100202	MGI		RefSeq:NP_079763
MGI	MGI:1913572	1700011A15Rik		GO:0005575	MGI:MGI:2156816	ND		C	RIKEN cDNA 1700011A15 gene		protein	taxon:10090	20100202	MGI		RefSeq:NP_079763
MGI	MGI:1913572	1700011A15Rik		GO:0005882	MGI:MGI:1354194	IEA	UniProtKB-KW:KW-0403	C	RIKEN cDNA 1700011A15 gene		protein	taxon:10090	20130616	UniProtKB		RefSeq:NP_079763
MGI	MGI:1913572	1700011A15Rik		GO:0008150	MGI:MGI:2156816	ND		P	RIKEN cDNA 1700011A15 gene		protein	taxon:10090	20100202	MGI		RefSeq:NP_079763
MGI	MGI:1922717	1700011E24Rik		GO:0003674	MGI:MGI:2156816	ND		F	RIKEN cDNA 1700011E24 gene		protein	taxon:10090	20100209	MGI		UniProtKB:Q9DAG5
MGI	MGI:1922717	1700011E24Rik		GO:0005575	MGI:MGI:2156816	ND		C	RIKEN cDNA 1700011E24 gene		protein	taxon:10090	20100209	MGI		UniProtKB:Q9DAG5
MGI	MGI:1922717	1700011E24Rik		GO:0008150	MGI:MGI:2156816	ND		P	RIKEN cDNA 1700011E24 gene		protein	taxon:10090	20100209	MGI		UniProtKB:Q9DAG5
MGI	MGI:1914332	1700011H14Rik		GO:0003674	MGI:MGI:2156816	ND		F	RIKEN cDNA 1700011H14 gene		protein	taxon:10090	20100202	MGI		VEGA:OTTMUSP00000035145
MGI	MGI:1914332	1700011H14Rik		GO:0005575	MGI:MGI:2156816	ND		C	RIKEN cDNA 1700011H14 gene		protein	taxon:10090	20100202	MGI		VEGA:OTTMUSP00000035145
MGI	MGI:1914332	1700011H14Rik		GO:0008150	MGI:MGI:2156816	ND		P	RIKEN cDNA 1700011H14 gene		protein	taxon:10090	20100202	MGI		VEGA:OTTMUSP00000035145
MGI	MGI:1922694	1700011I03Rik		GO:0003674	MGI:MGI:2156816	ND		F	RIKEN cDNA 1700011I03 gene		protein	taxon:10090	20100202	MGI		VEGA:OTTMUSP00000044512
MGI	MGI:1922694	1700011I03Rik		GO:0005575	MGI:MGI:2156816	ND		C	RIKEN cDNA 1700011I03 gene		protein	taxon:10090	20100202	MGI		VEGA:OTTMUSP00000044512
MGI	MGI:1922694	1700011I03Rik		GO:0008150	MGI:MGI:2156816	ND		P	RIKEN cDNA 1700011I03 gene		protein	taxon:10090	20100202	MGI		VEGA:OTTMUSP00000044512
MGI	MGI:1914937	1700011L22Rik		GO:0003674	MGI:MGI:2156816	ND		F	RIKEN cDNA 1700011L22 gene		protein	taxon:10090	20100209	MGI		UniProtKB:Q9DAF8
MGI	MGI:1914937	1700011L22Rik		GO:0005575	MGI:MGI:2156816	ND		C	RIKEN cDNA 1700011L22 gene		protein	taxon:10090	20100209	MGI		UniProtKB:Q9DAF8
MGI	MGI:1914937	1700011L22Rik		GO:0008150	MGI:MGI:2156816	ND		P	RIKEN cDNA 1700011L22 gene		protein	taxon:10090	20100209	MGI		UniProtKB:Q9DAF8
MGI	MGI:1922693	1700011M02Rik		GO:0003674	MGI:MGI:2156816	ND		F	RIKEN cDNA 1700011M02 gene		protein	taxon:10090	20100202	MGI		VEGA:OTTMUSP00000019720
MGI	MGI:1922693	1700011M02Rik		GO:0005575	MGI:MGI:2156816	ND		C	RIKEN cDNA 1700011M02 gene		protein	taxon:10090	20100202	MGI		VEGA:OTTMUSP00000019720
MGI	MGI:1922693	1700011M02Rik		GO:0008150	MGI:MGI:2156816	ND		P	RIKEN cDNA 1700011M02 gene		protein	taxon:10090	20100202	MGI		VEGA:OTTMUSP00000019720
MGI	MGI:1923632	1700012A03Rik		GO:0003674	MGI:MGI:2156816	ND		F	RIKEN cDNA 1700012A03 gene		protein	taxon:10090	20100202	MGI		VEGA:OTTMUSP00000025872
MGI	MGI:1923632	1700012A03Rik		GO:0005575	MGI:MGI:2156816	ND		C	RIKEN cDNA 1700012A03 gene		protein	taxon:10090	20100202	MGI		VEGA:OTTMUSP00000025872
MGI	MGI:1923632	1700012A03Rik		GO:0008150	MGI:MGI:2156816	ND		P	RIKEN cDNA 1700012A03 gene		protein	taxon:10090	20100202	MGI		VEGA:OTTMUSP00000025872
MGI	MGI:1916574	1700012B07Rik		GO:0003674	MGI:MGI:2156816	ND		F	RIKEN cDNA 1700012B07 gene		protein	taxon:10090	20100209	MGI		VEGA:OTTMUSP00000003351
MGI	MGI:1916574	1700012B07Rik		GO:0005575	MGI:MGI:2156816	ND		C	RIKEN cDNA 1700012B07 gene		protein	taxon:10090	20100209	MGI		VEGA:OTTMUSP00000003351
MGI	MGI:1916574	1700012B07Rik		GO:0008150	MGI:MGI:2156816	ND		P	RIKEN cDNA 1700012B07 gene		protein	taxon:10090	20100209	MGI		VEGA:OTTMUSP00000003351
MGI	MGI:1916575	1700012B09Rik		GO:0003674	MGI:MGI:2156816	ND		F	RIKEN cDNA 1700012B09 gene		protein	taxon:10090	20100209	MGI		ENSEMBL:ENSMUSP00000049826
MGI	MGI:1916575	1700012B09Rik		GO:0005575	MGI:MGI:2156816	ND		C	RIKEN cDNA 1700012B09 gene		protein	taxon:10090	20100209	MGI		ENSEMBL:ENSMUSP00000049826
MGI	MGI:1916575	1700012B09Rik		GO:0008150	MGI:MGI:2156816	ND		P	RIKEN cDNA 1700012B09 gene		protein	taxon:10090	20100209	MGI		ENSEMBL:ENSMUSP00000049826
MGI	MGI:1921423	1700012B15Rik		GO:0003674	MGI:MGI:2156816	ND		F	RIKEN cDNA 1700012B15 gene		protein	taxon:10090	20120430	MGI		UniProtKB:Q9DAE6
MGI	MGI:1921423	1700012B15Rik		GO:0005575	MGI:MGI:2156816	ND		C	RIKEN cDNA 1700012B15 gene		protein	taxon:10090	20120430	MGI		UniProtKB:Q9DAE6
MGI	MGI:1921423	1700012B15Rik		GO:0008150	MGI:MGI:2156816	ND		P	RIKEN cDNA 1700012B15 gene		protein	taxon:10090	20120430	MGI		UniProtKB:Q9DAE6
MGI	MGI:1923635	1700012C08Rik		GO:0003674	MGI:MGI:2156816	ND		F	RIKEN cDNA 1700012C08 gene		gene	taxon:10090	20120430	MGI		
MGI	MGI:1923635	1700012C08Rik		GO:0005575	MGI:MGI:2156816	ND		C	RIKEN cDNA 1700012C08 gene		gene	taxon:10090	20120430	MGI		
MGI	MGI:1923635	1700012C08Rik		GO:0008150	MGI:MGI:2156816	ND		P	RIKEN cDNA 1700012C08 gene		gene	taxon:10090	20120430	MGI		
MGI	MGI:1922729	1700012D14Rik		GO:0003674	MGI:MGI:2156816	ND		F	RIKEN cDNA 1700012D14 gene		gene	taxon:10090	20100202	MGI		
MGI	MGI:1922729	1700012D14Rik		GO:0005575	MGI:MGI:2156816	ND		C	RIKEN cDNA 1700012D14 gene		gene	taxon:10090	20100202	MGI		
MGI	MGI:1922729	1700012D14Rik		GO:0008150	MGI:MGI:2156816	ND		P	RIKEN cDNA 1700012D14 gene		gene	taxon:10090	20100202	MGI		
MGI	MGI:1923633	1700012L04Rik		GO:0000786	MGI:MGI:1354194	IEA	UniProtKB-KW:KW-0544	C	RIKEN cDNA 1700012L04 gene	H2AL1	protein	taxon:10090	20130616	UniProtKB		VEGA:OTTMUSP00000018351
MGI	MGI:1923633	1700012L04Rik		GO:0003677	MGI:MGI:1354194	IEA	UniProtKB-KW:KW-0238	F	RIKEN cDNA 1700012L04 gene	H2AL1	protein	taxon:10090	20130616	UniProtKB		VEGA:OTTMUSP00000018351
MGI	MGI:1923633	1700012L04Rik		GO:0005634	MGI:MGI:1354194	IEA	UniProtKB-KW:KW-0539	C	RIKEN cDNA 1700012L04 gene	H2AL1	protein	taxon:10090	20130616	UniProtKB		VEGA:OTTMUSP00000018351
MGI	MGI:1923633	1700012L04Rik		GO:0005694	MGI:MGI:1354194	IEA	UniProtKB-KW:KW-0158	C	RIKEN cDNA 1700012L04 gene	H2AL1	protein	taxon:10090	20130616	UniProtKB		VEGA:OTTMUSP00000018351
MGI	MGI:1922738	1700012O15Rik		GO:0003674	MGI:MGI:2156816	ND		F	RIKEN cDNA 1700012O15 gene		gene	taxon:10090	20120430	MGI		
MGI	MGI:1922738	1700012O15Rik		GO:0005575	MGI:MGI:2156816	ND		C	RIKEN cDNA 1700012O15 gene		gene	taxon:10090	20120430	MGI		
MGI	MGI:1922738	1700012O15Rik		GO:0008150	MGI:MGI:2156816	ND		P	RIKEN cDNA 1700012O15 gene		gene	taxon:10090	20120430	MGI		
MGI	MGI:1916614	1700012P22Rik		GO:0003674	MGI:MGI:2156816	ND		F	RIKEN cDNA 1700012P22 gene		protein	taxon:10090	20100202	MGI		VEGA:OTTMUSP00000011293
MGI	MGI:1916614	1700012P22Rik		GO:0005575	MGI:MGI:2156816	ND		C	RIKEN cDNA 1700012P22 gene		protein	taxon:10090	20100202	MGI		VEGA:OTTMUSP00000011293
MGI	MGI:1916614	1700012P22Rik		GO:0008150	MGI:MGI:2156816	ND		P	RIKEN cDNA 1700012P22 gene		protein	taxon:10090	20100202	MGI		VEGA:OTTMUSP00000011293
MGI	MGI:1924171	1700013D24Rik		GO:0003674	MGI:MGI:2156816	ND		F	RIKEN cDNA 1700013D24 gene		protein	taxon:10090	20100209	MGI		RefSeq:NP_001170973
MGI	MGI:1924171	1700013D24Rik		GO:0005575	MGI:MGI:2156816	ND		C	RIKEN cDNA 1700013D24 gene		protein	taxon:10090	20100209	MGI		RefSeq:NP_001170973
MGI	MGI:1924171	1700013D24Rik		GO:0008150	MGI:MGI:2156816	ND		P	RIKEN cDNA 1700013D24 gene		protein	taxon:10090	20100209	MGI		RefSeq:NP_001170973
MGI	MGI:1922754	1700013F07Rik		GO:0003674	MGI:MGI:2156816	ND		F	RIKEN cDNA 1700013F07 gene		protein	taxon:10090	20100209	MGI		VEGA:OTTMUSP00000007707
MGI	MGI:1922754	1700013F07Rik		GO:0005575	MGI:MGI:2156816	ND		C	RIKEN cDNA 1700013F07 gene		protein	taxon:10090	20100209	MGI		VEGA:OTTMUSP00000007707
MGI	MGI:1922754	1700013F07Rik		GO:0008150	MGI:MGI:2156816	ND		P	RIKEN cDNA 1700013F07 gene		protein	taxon:10090	20100209	MGI		VEGA:OTTMUSP00000007707
MGI	MGI:1916630	1700013G24Rik		GO:0003674	MGI:MGI:2156816	ND		F	RIKEN cDNA 1700013G24 gene		protein	taxon:10090	20100209	MGI		VEGA:OTTMUSP00000010451
MGI	MGI:1916630	1700013G24Rik		GO:0005575	MGI:MGI:2156816	ND		C	RIKEN cDNA 1700013G24 gene		protein	taxon:10090	20100209	MGI		VEGA:OTTMUSP00000010451
MGI	MGI:1916630	1700013G24Rik		GO:0008150	MGI:MGI:2156816	ND		P	RIKEN cDNA 1700013G24 gene		protein	taxon:10090	20100209	MGI		VEGA:OTTMUSP00000010451
MGI	MGI:1922764	1700013H16Rik		GO:0003674	MGI:MGI:2156816	ND		F	RIKEN cDNA 1700013H16 gene	Xlr6	protein	taxon:10090	20100202	MGI		VEGA:OTTMUSP00000018952
MGI	MGI:1922764	1700013H16Rik		GO:0005575	MGI:MGI:2156816	ND		C	RIKEN cDNA 1700013H16 gene	Xlr6	protein	taxon:10090	20100202	MGI		VEGA:OTTMUSP00000018952
MGI	MGI:1922764	1700013H16Rik		GO:0008150	MGI:MGI:2156816	ND		P	RIKEN cDNA 1700013H16 gene	Xlr6	protein	taxon:10090	20100202	MGI		VEGA:OTTMUSP00000018952
MGI	MGI:1919498	1700014B07Rik		GO:0003674	MGI:MGI:2156816	ND		F	RIKEN cDNA 1700014B07 gene		protein	taxon:10090	20120430	MGI		UniProtKB:Q9DAB9
MGI	MGI:1919498	1700014B07Rik		GO:0005575	MGI:MGI:2156816	ND		C	RIKEN cDNA 1700014B07 gene		protein	taxon:10090	20120430	MGI		UniProtKB:Q9DAB9
MGI	MGI:1919498	1700014B07Rik		GO:0008150	MGI:MGI:2156816	ND		P	RIKEN cDNA 1700014B07 gene		protein	taxon:10090	20120430	MGI		UniProtKB:Q9DAB9
MGI	MGI:1921474	1700014D04Rik		GO:0003674	MGI:MGI:2156816	ND		F	RIKEN cDNA 1700014D04 gene		protein	taxon:10090	20100202	MGI		VEGA:OTTMUSP00000062527
MGI	MGI:1921474	1700014D04Rik		GO:0005575	MGI:MGI:2156816	ND		C	RIKEN cDNA 1700014D04 gene		protein	taxon:10090	20100202	MGI		VEGA:OTTMUSP00000062527
MGI	MGI:1921474	1700014D04Rik		GO:0008150	MGI:MGI:2156816	ND		P	RIKEN cDNA 1700014D04 gene		protein	taxon:10090	20100202	MGI		VEGA:OTTMUSP00000062527
MGI	MGI:1924175	1700015E13Rik		GO:0003674	MGI:MGI:2156816	ND		F	RIKEN cDNA 1700015E13 gene		protein	taxon:10090	20100202	MGI		VEGA:OTTMUSP00000057953
MGI	MGI:1924175	1700015E13Rik		GO:0005575	MGI:MGI:2156816	ND		C	RIKEN cDNA 1700015E13 gene		protein	taxon:10090	20100202	MGI		VEGA:OTTMUSP00000057953
MGI	MGI:1924175	1700015E13Rik		GO:0008150	MGI:MGI:2156816	ND		P	RIKEN cDNA 1700015E13 gene		protein	taxon:10090	20100202	MGI		VEGA:OTTMUSP00000057953
MGI	MGI:2686532	1700015F17Rik		GO:0003674	MGI:MGI:2156816	ND		F	RIKEN cDNA 1700015F17 gene	LOC381716	protein	taxon:10090	20100209	MGI		VEGA:OTTMUSP00000031707
MGI	MGI:2686532	1700015F17Rik		GO:0005575	MGI:MGI:2156816	ND		C	RIKEN cDNA 1700015F17 gene	LOC381716	protein	taxon:10090	20100209	MGI		VEGA:OTTMUSP00000031707
MGI	MGI:2686532	1700015F17Rik		GO:0008150	MGI:MGI:2156816	ND		P	RIKEN cDNA 1700015F17 gene	LOC381716	protein	taxon:10090	20100209	MGI		VEGA:OTTMUSP00000031707
MGI	MGI:1922779	1700015G11Rik		GO:0003674	MGI:MGI:2156816	ND		F	RIKEN cDNA 1700015G11 gene		protein	taxon:10090	20120430	MGI		UniProtKB:J3QM76
MGI	MGI:1922779	1700015G11Rik		GO:0005575	MGI:MGI:2156816	ND		C	RIKEN cDNA 1700015G11 gene		protein	taxon:10090	20120430	MGI		UniProtKB:J3QM76
MGI	MGI:1922779	1700015G11Rik		GO:0008150	MGI:MGI:2156816	ND		P	RIKEN cDNA 1700015G11 gene		protein	taxon:10090	20120430	MGI		UniProtKB:J3QM76
MGI	MGI:1919105	1700015O11Rik		GO:0003674	MGI:MGI:2156816	ND		F	RIKEN cDNA 1700015O11 gene		gene	taxon:10090	20100202	MGI		
MGI	MGI:1919105	1700015O11Rik		GO:0005575	MGI:MGI:2156816	ND		C	RIKEN cDNA 1700015O11 gene		gene	taxon:10090	20100202	MGI		
MGI	MGI:1919105	1700015O11Rik		GO:0008150	MGI:MGI:2156816	ND		P	RIKEN cDNA 1700015O11 gene		gene	taxon:10090	20100202	MGI		
MGI	MGI:1921477	1700016A09Rik		GO:0003674	MGI:MGI:2156816	ND		F	RIKEN cDNA 1700016A09 gene		protein	taxon:10090	20100202	MGI		UniProtKB:Q9DAA9
MGI	MGI:1921477	1700016A09Rik		GO:0005575	MGI:MGI:2156816	ND		C	RIKEN cDNA 1700016A09 gene		protein	taxon:10090	20100202	MGI		UniProtKB:Q9DAA9
MGI	MGI:1921477	1700016A09Rik		GO:0008150	MGI:MGI:2156816	ND		P	RIKEN cDNA 1700016A09 gene		protein	taxon:10090	20100202	MGI		UniProtKB:Q9DAA9
MGI	MGI:1916678	1700016C15Rik		GO:0003674	MGI:MGI:2156816	ND		F	RIKEN cDNA 1700016C15 gene		protein	taxon:10090	20100202	MGI		VEGA:OTTMUSP00000038280
MGI	MGI:1916678	1700016C15Rik		GO:0005575	MGI:MGI:2156816	ND		C	RIKEN cDNA 1700016C15 gene		protein	taxon:10090	20100202	MGI		VEGA:OTTMUSP00000038280
MGI	MGI:1916678	1700016C15Rik		GO:0008150	MGI:MGI:2156816	ND		P	RIKEN cDNA 1700016C15 gene		protein	taxon:10090	20100202	MGI		VEGA:OTTMUSP00000038280
MGI	MGI:1922785	1700016D02Rik		GO:0003674	MGI:MGI:2156816	ND		F	RIKEN cDNA 1700016D02 gene		gene	taxon:10090	20120430	MGI		
MGI	MGI:1922785	1700016D02Rik		GO:0005575	MGI:MGI:2156816	ND		C	RIKEN cDNA 1700016D02 gene		gene	taxon:10090	20120430	MGI		
MGI	MGI:1922785	1700016D02Rik		GO:0008150	MGI:MGI:2156816	ND		P	RIKEN cDNA 1700016D02 gene		gene	taxon:10090	20120430	MGI		
MGI	MGI:1923663	1700016D06Rik		GO:0003674	MGI:MGI:2156816	ND		F	RIKEN cDNA 1700016D06 gene	GC14	protein	taxon:10090	20100209	MGI		RefSeq:NP_077233
MGI	MGI:1923663	1700016D06Rik		GO:0005575	MGI:MGI:2156816	ND		C	RIKEN cDNA 1700016D06 gene	GC14	protein	taxon:10090	20100209	MGI		RefSeq:NP_077233
MGI	MGI:1923663	1700016D06Rik		GO:0008150	MGI:MGI:2156816	ND		P	RIKEN cDNA 1700016D06 gene	GC14	protein	taxon:10090	20100209	MGI		RefSeq:NP_077233
MGI	MGI:1916676	1700016G14Rik		GO:0003674	MGI:MGI:2156816	ND		F	RIKEN cDNA 1700016G14 gene		protein	taxon:10090	20120430	MGI		RefSeq:XP_986992
MGI	MGI:1916676	1700016G14Rik		GO:0005575	MGI:MGI:2156816	ND		C	RIKEN cDNA 1700016G14 gene		protein	taxon:10090	20120430	MGI		RefSeq:XP_986992
MGI	MGI:1916676	1700016G14Rik		GO:0008150	MGI:MGI:2156816	ND		P	RIKEN cDNA 1700016G14 gene		protein	taxon:10090	20120430	MGI		RefSeq:XP_986992
MGI	MGI:1921468	1700016H13Rik		GO:0003674	MGI:MGI:2156816	ND		F	RIKEN cDNA 1700016H13 gene		protein	taxon:10090	20100209	MGI		VEGA:OTTMUSP00000037443
MGI	MGI:1921468	1700016H13Rik		GO:0005575	MGI:MGI:2156816	ND		C	RIKEN cDNA 1700016H13 gene		protein	taxon:10090	20100209	MGI		VEGA:OTTMUSP00000037443
MGI	MGI:1921468	1700016H13Rik		GO:0008150	MGI:MGI:2156816	ND		P	RIKEN cDNA 1700016H13 gene		protein	taxon:10090	20100209	MGI		VEGA:OTTMUSP00000037443
MGI	MGI:1922811	1700016J18Rik		GO:0003674	MGI:MGI:2156816	ND		F	RIKEN cDNA 1700016J18 gene		gene	taxon:10090	20120430	MGI		
MGI	MGI:1922811	1700016J18Rik		GO:0005575	MGI:MGI:2156816	ND		C	RIKEN cDNA 1700016J18 gene		gene	taxon:10090	20120430	MGI		
MGI	MGI:1922811	1700016J18Rik		GO:0008150	MGI:MGI:2156816	ND		P	RIKEN cDNA 1700016J18 gene		gene	taxon:10090	20120430	MGI		
MGI	MGI:1921480	1700016K19Rik		GO:0003674	MGI:MGI:2156816	ND		F	RIKEN cDNA 1700016K19 gene		protein	taxon:10090	20100209	MGI		VEGA:OTTMUSP00000006523
MGI	MGI:1921480	1700016K19Rik		GO:0005575	MGI:MGI:2156816	ND		C	RIKEN cDNA 1700016K19 gene		protein	taxon:10090	20100209	MGI		VEGA:OTTMUSP00000006523
MGI	MGI:1921480	1700016K19Rik		GO:0008150	MGI:MGI:2156816	ND		P	RIKEN cDNA 1700016K19 gene		protein	taxon:10090	20100209	MGI		VEGA:OTTMUSP00000006523
MGI	MGI:1922792	1700016P03Rik		GO:0003674	MGI:MGI:2156816	ND		F	RIKEN cDNA 1700016P03 gene		gene	taxon:10090	20100202	MGI		
MGI	MGI:1922792	1700016P03Rik		GO:0005575	MGI:MGI:2156816	ND		C	RIKEN cDNA 1700016P03 gene		gene	taxon:10090	20100202	MGI		
MGI	MGI:1922792	1700016P03Rik		GO:0008150	MGI:MGI:2156816	ND		P	RIKEN cDNA 1700016P03 gene		gene	taxon:10090	20100202	MGI		
MGI	MGI:1921461	1700017B05Rik		GO:0003674	MGI:MGI:2156816	ND		F	RIKEN cDNA 1700017B05 gene	D9Ertd278e	protein	taxon:10090	20100209	MGI		UniProtKB:Q3TEI4
MGI	MGI:1921461	1700017B05Rik		GO:0005575	MGI:MGI:2156816	ND		C	RIKEN cDNA 1700017B05 gene	D9Ertd278e	protein	taxon:10090	20100209	MGI		UniProtKB:Q3TEI4
MGI	MGI:1921461	1700017B05Rik		GO:0008150	MGI:MGI:2156816	ND		P	RIKEN cDNA 1700017B05 gene	D9Ertd278e	protein	taxon:10090	20100209	MGI		UniProtKB:Q3TEI4
MGI	MGI:1916619	1700017D01Rik		GO:0003674	MGI:MGI:2156816	ND		F	RIKEN cDNA 1700017D01 gene		protein	taxon:10090	20100202	MGI		RefSeq:NP_081334
MGI	MGI:1916619	1700017D01Rik		GO:0005575	MGI:MGI:2156816	ND		C	RIKEN cDNA 1700017D01 gene		protein	taxon:10090	20100202	MGI		RefSeq:NP_081334
MGI	MGI:1916619	1700017D01Rik		GO:0008150	MGI:MGI:2156816	ND		P	RIKEN cDNA 1700017D01 gene		protein	taxon:10090	20100202	MGI		RefSeq:NP_081334
MGI	MGI:1919477	1700017G19Rik		GO:0003674	MGI:MGI:2156816	ND		F	RIKEN cDNA 1700017G19 gene		protein	taxon:10090	20120430	MGI		UniProtKB:Q9DA88
MGI	MGI:1919477	1700017G19Rik		GO:0005575	MGI:MGI:2156816	ND		C	RIKEN cDNA 1700017G19 gene		protein	taxon:10090	20120430	MGI		UniProtKB:Q9DA88
MGI	MGI:1919477	1700017G19Rik		GO:0008150	MGI:MGI:2156816	ND		P	RIKEN cDNA 1700017G19 gene		protein	taxon:10090	20120430	MGI		UniProtKB:Q9DA88
MGI	MGI:1913855	1700017N19Rik		GO:0003674	MGI:MGI:2156816	ND		F	RIKEN cDNA 1700017N19 gene		protein	taxon:10090	20100202	MGI		RefSeq:NP_001074715
MGI	MGI:1913855	1700017N19Rik		GO:0005575	MGI:MGI:2156816	ND		C	RIKEN cDNA 1700017N19 gene		protein	taxon:10090	20100202	MGI		RefSeq:NP_001074715
MGI	MGI:1913855	1700017N19Rik		GO:0008150	MGI:MGI:2156816	ND		P	RIKEN cDNA 1700017N19 gene		protein	taxon:10090	20100202	MGI		RefSeq:NP_001074715
MGI	MGI:1916641	1700018A14Rik		GO:0003674	MGI:MGI:2156816	ND		F	RIKEN cDNA 1700018A14 gene		protein	taxon:10090	20100202	MGI		UniProtKB:G3X950
MGI	MGI:1916641	1700018A14Rik		GO:0005575	MGI:MGI:2156816	ND		C	RIKEN cDNA 1700018A14 gene		protein	taxon:10090	20100202	MGI		UniProtKB:G3X950
MGI	MGI:1916641	1700018A14Rik		GO:0008150	MGI:MGI:2156816	ND		P	RIKEN cDNA 1700018A14 gene		protein	taxon:10090	20100202	MGI		UniProtKB:G3X950
MGI	MGI:1923655	1700018B08Rik		GO:0003674	MGI:MGI:2156816	ND		F	RIKEN cDNA 1700018B08 gene		protein	taxon:10090	20100202	MGI		RefSeq:NP_083873
MGI	MGI:1923655	1700018B08Rik		GO:0005575	MGI:MGI:2156816	ND		C	RIKEN cDNA 1700018B08 gene		protein	taxon:10090	20100202	MGI		RefSeq:NP_083873
MGI	MGI:1923655	1700018B08Rik		GO:0008150	MGI:MGI:2156816	ND		P	RIKEN cDNA 1700018B08 gene		protein	taxon:10090	20100202	MGI		RefSeq:NP_083873
MGI	MGI:1913582	1700018B24Rik		GO:0003674	MGI:MGI:2156816	ND		F	RIKEN cDNA 1700018B24 gene		protein	taxon:10090	20120430	MGI		UniProtKB:Q9D2S9
MGI	MGI:1913582	1700018B24Rik		GO:0005575	MGI:MGI:2156816	ND		C	RIKEN cDNA 1700018B24 gene		protein	taxon:10090	20120430	MGI		UniProtKB:Q9D2S9
MGI	MGI:1913582	1700018B24Rik		GO:0007049	MGI:MGI:1354194	IEA	UniProtKB-KW:KW-0131	P	RIKEN cDNA 1700018B24 gene		protein	taxon:10090	20130616	UniProtKB		UniProtKB:Q9D2S9
MGI	MGI:1913582	1700018B24Rik		GO:0008150	MGI:MGI:2156816	ND		P	RIKEN cDNA 1700018B24 gene		protein	taxon:10090	20120430	MGI		UniProtKB:Q9D2S9
MGI	MGI:1922774	1700018C11Rik		GO:0003674	MGI:MGI:2156816	ND		F	RIKEN cDNA 1700018C11 gene		protein	taxon:10090	20100202	MGI		VEGA:OTTMUSP00000000322
MGI	MGI:1922774	1700018C11Rik		GO:0005575	MGI:MGI:2156816	ND		C	RIKEN cDNA 1700018C11 gene		protein	taxon:10090	20100202	MGI		VEGA:OTTMUSP00000000322
MGI	MGI:1922774	1700018C11Rik		GO:0008150	MGI:MGI:2156816	ND		P	RIKEN cDNA 1700018C11 gene		protein	taxon:10090	20100202	MGI		VEGA:OTTMUSP00000000322
MGI	MGI:1916646	1700018F24Rik		GO:0003674	MGI:MGI:2156816	ND		F	RIKEN cDNA 1700018F24 gene		protein	taxon:10090	20100202	MGI		RefSeq:NP_081345
MGI	MGI:1916646	1700018F24Rik		GO:0005575	MGI:MGI:2156816	ND		C	RIKEN cDNA 1700018F24 gene		protein	taxon:10090	20100202	MGI		RefSeq:NP_081345
MGI	MGI:1916646	1700018F24Rik		GO:0008150	MGI:MGI:2156816	ND		P	RIKEN cDNA 1700018F24 gene		protein	taxon:10090	20100202	MGI		RefSeq:NP_081345
MGI	MGI:1916638	1700018G05Rik		GO:0003674	MGI:MGI:2156816	ND		F	RIKEN cDNA 1700018G05 gene		gene	taxon:10090	20100202	MGI		
MGI	MGI:1916638	1700018G05Rik		GO:0005575	MGI:MGI:2156816	ND		C	RIKEN cDNA 1700018G05 gene		gene	taxon:10090	20100202	MGI		
MGI	MGI:1916638	1700018G05Rik		GO:0008150	MGI:MGI:2156816	ND		P	RIKEN cDNA 1700018G05 gene		gene	taxon:10090	20100202	MGI		
MGI	MGI:1916645	1700018P22Rik		GO:0003674	MGI:MGI:2156816	ND		F	RIKEN cDNA 1700018P22 gene		gene	taxon:10090	20100202	MGI		
MGI	MGI:1916645	1700018P22Rik		GO:0005575	MGI:MGI:2156816	ND		C	RIKEN cDNA 1700018P22 gene		gene	taxon:10090	20100202	MGI		
MGI	MGI:1916645	1700018P22Rik		GO:0008150	MGI:MGI:2156816	ND		P	RIKEN cDNA 1700018P22 gene		gene	taxon:10090	20100202	MGI		
MGI	MGI:1916647	1700019A02Rik		GO:0003674	MGI:MGI:2156816	ND		F	RIKEN cDNA 1700019A02 gene		protein	taxon:10090	20100202	MGI		RefSeq:NP_081346
MGI	MGI:1916647	1700019A02Rik		GO:0005575	MGI:MGI:2156816	ND		C	RIKEN cDNA 1700019A02 gene		protein	taxon:10090	20100202	MGI		RefSeq:NP_081346
MGI	MGI:1916647	1700019A02Rik		GO:0008150	MGI:MGI:2156816	ND		P	RIKEN cDNA 1700019A02 gene		protein	taxon:10090	20100202	MGI		RefSeq:NP_081346
MGI	MGI:1923656	1700019B03Rik		GO:0003674	MGI:MGI:2156816	ND		F	RIKEN cDNA 1700019B03 gene		protein	taxon:10090	20100202	MGI		VEGA:OTTMUSP00000044538
MGI	MGI:1923656	1700019B03Rik		GO:0005575	MGI:MGI:2156816	ND		C	RIKEN cDNA 1700019B03 gene		protein	taxon:10090	20100202	MGI		VEGA:OTTMUSP00000044538
MGI	MGI:1923656	1700019B03Rik		GO:0008150	MGI:MGI:2156816	ND		P	RIKEN cDNA 1700019B03 gene		protein	taxon:10090	20100202	MGI		VEGA:OTTMUSP00000044538
MGI	MGI:1914330	1700019D03Rik		GO:0003674	MGI:MGI:2156816	ND		F	RIKEN cDNA 1700019D03 gene		protein	taxon:10090	20100209	MGI		VEGA:OTTMUSP00000023871
MGI	MGI:1914330	1700019D03Rik		GO:0005575	MGI:MGI:2156816	ND		C	RIKEN cDNA 1700019D03 gene		protein	taxon:10090	20100209	MGI		VEGA:OTTMUSP00000023871
MGI	MGI:1914330	1700019D03Rik		GO:0005886	MGI:MGI:1354194	IEA	UniProtKB-KW:KW-1003	C	RIKEN cDNA 1700019D03 gene		protein	taxon:10090	20130616	UniProtKB		VEGA:OTTMUSP00000023871
MGI	MGI:1914330	1700019D03Rik		GO:0008150	MGI:MGI:2156816	ND		P	RIKEN cDNA 1700019D03 gene		protein	taxon:10090	20100209	MGI		VEGA:OTTMUSP00000023871
MGI	MGI:1914330	1700019D03Rik		GO:0016020	MGI:MGI:1354194	IEA	UniProtKB-KW:KW-0472	C	RIKEN cDNA 1700019D03 gene		protein	taxon:10090	20130616	UniProtKB		VEGA:OTTMUSP00000023871
MGI	MGI:1916654	1700019G06Rik		GO:0003674	MGI:MGI:2156816	ND		F	RIKEN cDNA 1700019G06 gene		protein	taxon:10090	20120430	MGI		UniProtKB:Q8CF39
MGI	MGI:1916654	1700019G06Rik		GO:0005575	MGI:MGI:2156816	ND		C	RIKEN cDNA 1700019G06 gene		protein	taxon:10090	20120430	MGI		UniProtKB:Q8CF39
MGI	MGI:1916654	1700019G06Rik		GO:0008150	MGI:MGI:2156816	ND		P	RIKEN cDNA 1700019G06 gene		protein	taxon:10090	20120430	MGI		UniProtKB:Q8CF39
MGI	MGI:1922791	1700019G17Rik		GO:0003674	MGI:MGI:2156816	ND		F	RIKEN cDNA 1700019G17 gene		protein	taxon:10090	20100202	MGI		VEGA:OTTMUSP00000047707
MGI	MGI:1922791	1700019G17Rik		GO:0005575	MGI:MGI:2156816	ND		C	RIKEN cDNA 1700019G17 gene		protein	taxon:10090	20100202	MGI		VEGA:OTTMUSP00000047707
MGI	MGI:1922791	1700019G17Rik		GO:0008150	MGI:MGI:2156816	ND		P	RIKEN cDNA 1700019G17 gene		protein	taxon:10090	20100202	MGI		VEGA:OTTMUSP00000047707
MGI	MGI:1923662	1700019J19Rik		GO:0003674	MGI:MGI:2156816	ND		F	RIKEN cDNA 1700019J19 gene		gene	taxon:10090	20120430	MGI		
MGI	MGI:1923662	1700019J19Rik		GO:0005575	MGI:MGI:2156816	ND		C	RIKEN cDNA 1700019J19 gene		gene	taxon:10090	20120430	MGI		
MGI	MGI:1923662	1700019J19Rik		GO:0008150	MGI:MGI:2156816	ND		P	RIKEN cDNA 1700019J19 gene		gene	taxon:10090	20120430	MGI		
MGI	MGI:2447809	1700019L03Rik		GO:0003674	MGI:MGI:2156816	ND		F	RIKEN cDNA 1700019L03 gene		protein	taxon:10090	20100202	MGI		VEGA:OTTMUSP00000013398
MGI	MGI:2447809	1700019L03Rik		GO:0005575	MGI:MGI:2156816	ND		C	RIKEN cDNA 1700019L03 gene		protein	taxon:10090	20100202	MGI		VEGA:OTTMUSP00000013398
MGI	MGI:2447809	1700019L03Rik		GO:0008150	MGI:MGI:2156816	ND		P	RIKEN cDNA 1700019L03 gene		protein	taxon:10090	20100202	MGI		VEGA:OTTMUSP00000013398
MGI	MGI:1916673	1700019M22Rik		GO:0003674	MGI:MGI:2156816	ND		F	RIKEN cDNA 1700019M22 gene		protein	taxon:10090	20100202	MGI		ENSEMBL:ENSMUSP00000073250
MGI	MGI:1916673	1700019M22Rik		GO:0005575	MGI:MGI:2156816	ND		C	RIKEN cDNA 1700019M22 gene		protein	taxon:10090	20100202	MGI		ENSEMBL:ENSMUSP00000073250
MGI	MGI:1916673	1700019M22Rik		GO:0008150	MGI:MGI:2156816	ND		P	RIKEN cDNA 1700019M22 gene		protein	taxon:10090	20100202	MGI		ENSEMBL:ENSMUSP00000073250
MGI	MGI:1914757	1700019N19Rik		GO:0003674	MGI:MGI:2156816	ND		F	RIKEN cDNA 1700019N19 gene		protein	taxon:10090	20100202	MGI		VEGA:OTTMUSP00000051799
MGI	MGI:1914757	1700019N19Rik		GO:0005575	MGI:MGI:2156816	ND		C	RIKEN cDNA 1700019N19 gene		protein	taxon:10090	20100202	MGI		VEGA:OTTMUSP00000051799
MGI	MGI:1914757	1700019N19Rik		GO:0008150	MGI:MGI:2156816	ND		P	RIKEN cDNA 1700019N19 gene		protein	taxon:10090	20100202	MGI		VEGA:OTTMUSP00000051799
MGI	MGI:1919113	1700019O17Rik		GO:0003674	MGI:MGI:2156816	ND		F	RIKEN cDNA 1700019O17 gene		protein	taxon:10090	20100202	MGI		VEGA:OTTMUSP00000062532
MGI	MGI:1919113	1700019O17Rik		GO:0005575	MGI:MGI:2156816	ND		C	RIKEN cDNA 1700019O17 gene		protein	taxon:10090	20100202	MGI		VEGA:OTTMUSP00000062532
MGI	MGI:1919113	1700019O17Rik		GO:0008150	MGI:MGI:2156816	ND		P	RIKEN cDNA 1700019O17 gene		protein	taxon:10090	20100202	MGI		VEGA:OTTMUSP00000062532
MGI	MGI:1922906	1700020A23Rik		GO:0003674	MGI:MGI:2156816	ND		F	RIKEN cDNA 1700020A23 gene		protein	taxon:10090	20100202	MGI		VEGA:OTTMUSP00000016519
MGI	MGI:1922906	1700020A23Rik		GO:0005575	MGI:MGI:2156816	ND		C	RIKEN cDNA 1700020A23 gene		protein	taxon:10090	20100202	MGI		VEGA:OTTMUSP00000016519
MGI	MGI:1922906	1700020A23Rik		GO:0008150	MGI:MGI:2156816	ND		P	RIKEN cDNA 1700020A23 gene		protein	taxon:10090	20100202	MGI		VEGA:OTTMUSP00000016519
MGI	MGI:1922805	1700020D05Rik		GO:0003674	MGI:MGI:2156816	ND		F	RIKEN cDNA 1700020D05 gene		protein	taxon:10090	20010816	MGI		RefSeq:NP_076270
MGI	MGI:1922805	1700020D05Rik		GO:0005575	MGI:MGI:2156816	ND		C	RIKEN cDNA 1700020D05 gene		protein	taxon:10090	20010816	MGI		RefSeq:NP_076270
MGI	MGI:1922805	1700020D05Rik		GO:0008150	MGI:MGI:2156816	ND		P	RIKEN cDNA 1700020D05 gene		protein	taxon:10090	20010816	MGI		RefSeq:NP_076270
MGI	MGI:1916687	1700020D12Rik		GO:0003674	MGI:MGI:2156816	ND		F	RIKEN cDNA 1700020D12 gene		gene	taxon:10090	20100202	MGI		
MGI	MGI:1916687	1700020D12Rik		GO:0005575	MGI:MGI:2156816	ND		C	RIKEN cDNA 1700020D12 gene		gene	taxon:10090	20100202	MGI		
MGI	MGI:1916687	1700020D12Rik		GO:0008150	MGI:MGI:2156816	ND		P	RIKEN cDNA 1700020D12 gene		gene	taxon:10090	20100202	MGI		
MGI	MGI:1921485	1700020G03Rik		GO:0003674	MGI:MGI:2156816	ND		F	RIKEN cDNA 1700020G03 gene		gene	taxon:10090	20120430	MGI		
MGI	MGI:1921485	1700020G03Rik		GO:0005575	MGI:MGI:2156816	ND		C	RIKEN cDNA 1700020G03 gene		gene	taxon:10090	20120430	MGI		
MGI	MGI:1921485	1700020G03Rik		GO:0008150	MGI:MGI:2156816	ND		P	RIKEN cDNA 1700020G03 gene		gene	taxon:10090	20120430	MGI		
MGI	MGI:1913852	1700020I14Rik		GO:0003674	MGI:MGI:2156816	ND		F	RIKEN cDNA 1700020I14 gene		gene	taxon:10090	20100209	MGI		
MGI	MGI:1913852	1700020I14Rik		GO:0005575	MGI:MGI:2156816	ND		C	RIKEN cDNA 1700020I14 gene		gene	taxon:10090	20100209	MGI		
MGI	MGI:1913852	1700020I14Rik		GO:0008150	MGI:MGI:2156816	ND		P	RIKEN cDNA 1700020I14 gene		gene	taxon:10090	20100209	MGI		
MGI	MGI:1913580	1700020L24Rik		GO:0003674	MGI:MGI:2156816	ND		F	RIKEN cDNA 1700020L24 gene		protein	taxon:10090	20100202	MGI		VEGA:OTTMUSP00000000882
MGI	MGI:1913580	1700020L24Rik		GO:0005575	MGI:MGI:2156816	ND		C	RIKEN cDNA 1700020L24 gene		protein	taxon:10090	20100202	MGI		VEGA:OTTMUSP00000000882
MGI	MGI:1913580	1700020L24Rik		GO:0008150	MGI:MGI:2156816	ND		P	RIKEN cDNA 1700020L24 gene		protein	taxon:10090	20100202	MGI		VEGA:OTTMUSP00000000882
MGI	MGI:1914942	1700020N01Rik		GO:0003674	MGI:MGI:2156816	ND		F	RIKEN cDNA 1700020N01 gene		protein	taxon:10090	20120430	MGI		ENSEMBL:ENSMUSP00000054237
MGI	MGI:1914942	1700020N01Rik		GO:0005575	MGI:MGI:2156816	ND		C	RIKEN cDNA 1700020N01 gene		protein	taxon:10090	20120430	MGI		ENSEMBL:ENSMUSP00000054237
MGI	MGI:1914942	1700020N01Rik		GO:0008150	MGI:MGI:2156816	ND		P	RIKEN cDNA 1700020N01 gene		protein	taxon:10090	20120430	MGI		ENSEMBL:ENSMUSP00000054237
MGI	MGI:1922759	1700020N15Rik		GO:0003674	MGI:MGI:2156816	ND		F	RIKEN cDNA 1700020N15 gene		protein	taxon:10090	20100202	MGI		VEGA:OTTMUSP00000019289
MGI	MGI:1922759	1700020N15Rik		GO:0005575	MGI:MGI:2156816	ND		C	RIKEN cDNA 1700020N15 gene		protein	taxon:10090	20100202	MGI		VEGA:OTTMUSP00000019289
MGI	MGI:1922759	1700020N15Rik		GO:0008150	MGI:MGI:2156816	ND		P	RIKEN cDNA 1700020N15 gene		protein	taxon:10090	20100202	MGI		VEGA:OTTMUSP00000019289
MGI	MGI:1924174	1700021A07Rik		GO:0003674	MGI:MGI:2156816	ND		F	RIKEN cDNA 1700021A07 gene		protein	taxon:10090	20100202	MGI		ENSEMBL:ENSMUSP00000037818
MGI	MGI:1924174	1700021A07Rik		GO:0005575	MGI:MGI:2156816	ND		C	RIKEN cDNA 1700021A07 gene		protein	taxon:10090	20100202	MGI		ENSEMBL:ENSMUSP00000037818
MGI	MGI:1924174	1700021A07Rik		GO:0008150	MGI:MGI:2156816	ND		P	RIKEN cDNA 1700021A07 gene		protein	taxon:10090	20100202	MGI		ENSEMBL:ENSMUSP00000037818
MGI	MGI:1922769	1700021F02Rik		GO:0003674	MGI:MGI:2156816	ND		F	RIKEN cDNA 1700021F02 gene		gene	taxon:10090	20120430	MGI		
MGI	MGI:1922769	1700021F02Rik		GO:0005575	MGI:MGI:2156816	ND		C	RIKEN cDNA 1700021F02 gene		gene	taxon:10090	20120430	MGI		
MGI	MGI:1922769	1700021F02Rik		GO:0008150	MGI:MGI:2156816	ND		P	RIKEN cDNA 1700021F02 gene		gene	taxon:10090	20120430	MGI		
MGI	MGI:1915101	1700021F05Rik		GO:0003674	MGI:MGI:2156816	ND		F	RIKEN cDNA 1700021F05 gene		protein	taxon:10090	20091230	MGI		VEGA:OTTMUSP00000043281
MGI	MGI:1915101	1700021F05Rik		GO:0005739	MGI:MGI:3852644|PMID:18614015	IDA		C	RIKEN cDNA 1700021F05 gene		protein	taxon:10090	20090923	MGI		RefSeq:NP_080687
MGI	MGI:1915101	1700021F05Rik		GO:0008150	MGI:MGI:2156816	ND		P	RIKEN cDNA 1700021F05 gene		protein	taxon:10090	20091230	MGI		VEGA:OTTMUSP00000043281
MGI	MGI:1919471	1700021F07Rik		GO:0003674	MGI:MGI:2156816	ND		F	RIKEN cDNA 1700021F07 gene		protein	taxon:10090	20100209	MGI		VEGA:OTTMUSP00000017395
MGI	MGI:1919471	1700021F07Rik		GO:0005575	MGI:MGI:2156816	ND		C	RIKEN cDNA 1700021F07 gene		protein	taxon:10090	20100209	MGI		VEGA:OTTMUSP00000017395
MGI	MGI:1919471	1700021F07Rik		GO:0008150	MGI:MGI:2156816	ND		P	RIKEN cDNA 1700021F07 gene		protein	taxon:10090	20100209	MGI		VEGA:OTTMUSP00000017395
MGI	MGI:1915160	1700021K19Rik		GO:0003674	MGI:MGI:2156816	ND		F	RIKEN cDNA 1700021K19 gene		protein	taxon:10090	20120430	MGI		VEGA:OTTMUSP00000033324
MGI	MGI:1915160	1700021K19Rik		GO:0005764	MGI:MGI:1354194	IEA	UniProtKB-KW:KW-0458	C	RIKEN cDNA 1700021K19 gene		protein	taxon:10090	20130616	UniProtKB		VEGA:OTTMUSP00000033324
MGI	MGI:1915160	1700021K19Rik		GO:0005768	MGI:MGI:1354194	IEA	UniProtKB-KW:KW-0967	C	RIKEN cDNA 1700021K19 gene		protein	taxon:10090	20130616	UniProtKB		VEGA:OTTMUSP00000033324
MGI	MGI:1915160	1700021K19Rik		GO:0005769	MGI:MGI:4834177	ISO	UniProtKB:Q92622	C	RIKEN cDNA 1700021K19 gene		protein	taxon:10090	20100625	MGI		VEGA:OTTMUSP00000033324
MGI	MGI:1915160	1700021K19Rik		GO:0005770	MGI:MGI:4834177	ISO	UniProtKB:Q92622	C	RIKEN cDNA 1700021K19 gene		protein	taxon:10090	20100625	MGI		VEGA:OTTMUSP00000033324
MGI	MGI:1915160	1700021K19Rik		GO:0006897	MGI:MGI:1354194	IEA	UniProtKB-KW:KW-0254	P	RIKEN cDNA 1700021K19 gene		protein	taxon:10090	20130616	UniProtKB		VEGA:OTTMUSP00000033324
MGI	MGI:1915160	1700021K19Rik		GO:0006914	MGI:MGI:1354194	IEA	UniProtKB-KW:KW-0072	P	RIKEN cDNA 1700021K19 gene		protein	taxon:10090	20130616	UniProtKB		VEGA:OTTMUSP00000033324
MGI	MGI:1915160	1700021K19Rik		GO:0010507	MGI:MGI:4834177	ISO	UniProtKB:Q92622	P	RIKEN cDNA 1700021K19 gene		protein	taxon:10090	20100625	MGI		VEGA:OTTMUSP00000033324
MGI	MGI:1915160	1700021K19Rik		GO:0045806	MGI:MGI:4834177	ISO	UniProtKB:Q92622	P	RIKEN cDNA 1700021K19 gene		protein	taxon:10090	20100625	MGI		VEGA:OTTMUSP00000033324
MGI	MGI:1922786	1700021O21Rik		GO:0003674	MGI:MGI:2156816	ND		F	RIKEN cDNA 1700021O21 gene		protein	taxon:10090	20100202	MGI		UniProtKB:Q9DA31
MGI	MGI:1922786	1700021O21Rik		GO:0005575	MGI:MGI:2156816	ND		C	RIKEN cDNA 1700021O21 gene		protein	taxon:10090	20100202	MGI		UniProtKB:Q9DA31
MGI	MGI:1922786	1700021O21Rik		GO:0008150	MGI:MGI:2156816	ND		P	RIKEN cDNA 1700021O21 gene		protein	taxon:10090	20100202	MGI		UniProtKB:Q9DA31
MGI	MGI:1922771	1700021P04Rik		GO:0003674	MGI:MGI:2156816	ND		F	RIKEN cDNA 1700021P04 gene		protein	taxon:10090	20100202	MGI		VEGA:OTTMUSP00000062324
MGI	MGI:1922771	1700021P04Rik		GO:0005575	MGI:MGI:2156816	ND		C	RIKEN cDNA 1700021P04 gene		protein	taxon:10090	20100202	MGI		VEGA:OTTMUSP00000062324
MGI	MGI:1922771	1700021P04Rik		GO:0008150	MGI:MGI:2156816	ND		P	RIKEN cDNA 1700021P04 gene		protein	taxon:10090	20100202	MGI		VEGA:OTTMUSP00000062324
MGI	MGI:1914567	1700022I11Rik		GO:0003674	MGI:MGI:2156816	ND		F	RIKEN cDNA 1700022I11 gene		protein	taxon:10090	20100202	MGI		VEGA:OTTMUSP00000007080
MGI	MGI:1914567	1700022I11Rik		GO:0005575	MGI:MGI:2156816	ND		C	RIKEN cDNA 1700022I11 gene		protein	taxon:10090	20100202	MGI		VEGA:OTTMUSP00000007080
MGI	MGI:1914567	1700022I11Rik		GO:0008150	MGI:MGI:2156816	ND		P	RIKEN cDNA 1700022I11 gene		protein	taxon:10090	20100202	MGI		VEGA:OTTMUSP00000007080
MGI	MGI:1921484	1700022K14Rik		GO:0003674	MGI:MGI:2156816	ND		F	RIKEN cDNA 1700022K14 gene		gene	taxon:10090	20120430	MGI		
MGI	MGI:1921484	1700022K14Rik		GO:0005575	MGI:MGI:2156816	ND		C	RIKEN cDNA 1700022K14 gene		gene	taxon:10090	20120430	MGI		
MGI	MGI:1921484	1700022K14Rik		GO:0008150	MGI:MGI:2156816	ND		P	RIKEN cDNA 1700022K14 gene		gene	taxon:10090	20120430	MGI		
MGI	MGI:1916681	1700022N22Rik		GO:0003674	MGI:MGI:2156816	ND		F	RIKEN cDNA 1700022N22 gene		gene	taxon:10090	20100209	MGI		
MGI	MGI:1916681	1700022N22Rik		GO:0005575	MGI:MGI:2156816	ND		C	RIKEN cDNA 1700022N22 gene		gene	taxon:10090	20100209	MGI		
MGI	MGI:1916681	1700022N22Rik		GO:0008150	MGI:MGI:2156816	ND		P	RIKEN cDNA 1700022N22 gene		gene	taxon:10090	20100209	MGI		
MGI	MGI:1922808	1700022P22Rik		GO:0003674	MGI:MGI:2156816	ND		F	RIKEN cDNA 1700022P22 gene		protein	taxon:10090	20100202	MGI		UniProtKB:Q9CVW4
MGI	MGI:1922808	1700022P22Rik		GO:0005575	MGI:MGI:2156816	ND		C	RIKEN cDNA 1700022P22 gene		protein	taxon:10090	20100202	MGI		UniProtKB:Q9CVW4
MGI	MGI:1922808	1700022P22Rik		GO:0008150	MGI:MGI:2156816	ND		P	RIKEN cDNA 1700022P22 gene		protein	taxon:10090	20100202	MGI		UniProtKB:Q9CVW4
MGI	MGI:1919118	1700023E05Rik		GO:0003674	MGI:MGI:2156816	ND		F	RIKEN cDNA 1700023E05 gene		protein	taxon:10090	20100202	MGI		VEGA:OTTMUSP00000033139
MGI	MGI:1919118	1700023E05Rik		GO:0005575	MGI:MGI:2156816	ND		C	RIKEN cDNA 1700023E05 gene		protein	taxon:10090	20100202	MGI		VEGA:OTTMUSP00000033139
MGI	MGI:1919118	1700023E05Rik		GO:0008150	MGI:MGI:2156816	ND		P	RIKEN cDNA 1700023E05 gene		protein	taxon:10090	20100202	MGI		VEGA:OTTMUSP00000033139
MGI	MGI:1916691	1700023F06Rik		GO:0003674	MGI:MGI:2156816	ND		F	RIKEN cDNA 1700023F06 gene		protein	taxon:10090	20100202	MGI		VEGA:OTTMUSP00000002935
MGI	MGI:1916691	1700023F06Rik		GO:0005575	MGI:MGI:2156816	ND		C	RIKEN cDNA 1700023F06 gene		protein	taxon:10090	20100202	MGI		VEGA:OTTMUSP00000002935
MGI	MGI:1916691	1700023F06Rik		GO:0008150	MGI:MGI:2156816	ND		P	RIKEN cDNA 1700023F06 gene		protein	taxon:10090	20100202	MGI		VEGA:OTTMUSP00000002935
MGI	MGI:1923669	1700023L04Rik		GO:0003674	MGI:MGI:2156816	ND		F	RIKEN cDNA 1700023L04 gene		protein	taxon:10090	20100209	MGI		UniProtKB:Q8CF37
MGI	MGI:1923669	1700023L04Rik		GO:0005575	MGI:MGI:2156816	ND		C	RIKEN cDNA 1700023L04 gene		protein	taxon:10090	20100209	MGI		UniProtKB:Q8CF37
MGI	MGI:1923669	1700023L04Rik		GO:0008150	MGI:MGI:2156816	ND		P	RIKEN cDNA 1700023L04 gene		protein	taxon:10090	20100209	MGI		UniProtKB:Q8CF37
MGI	MGI:1922768	1700024B05Rik		GO:0003674	MGI:MGI:2156816	ND		F	RIKEN cDNA 1700024B05 gene		protein	taxon:10090	20100202	MGI		VEGA:OTTMUSP00000051664
MGI	MGI:1922768	1700024B05Rik		GO:0005575	MGI:MGI:2156816	ND		C	RIKEN cDNA 1700024B05 gene		protein	taxon:10090	20100202	MGI		VEGA:OTTMUSP00000051664
MGI	MGI:1922768	1700024B05Rik		GO:0008150	MGI:MGI:2156816	ND		P	RIKEN cDNA 1700024B05 gene		protein	taxon:10090	20100202	MGI		VEGA:OTTMUSP00000051664
MGI	MGI:1914335	1700024G13Rik		GO:0003674	MGI:MGI:2156816	ND		F	RIKEN cDNA 1700024G13 gene		protein	taxon:10090	20100202	MGI		UniProtKB:Q3KNL4
MGI	MGI:1914335	1700024G13Rik		GO:0005575	MGI:MGI:2156816	ND		C	RIKEN cDNA 1700024G13 gene		protein	taxon:10090	20100202	MGI		UniProtKB:Q3KNL4
MGI	MGI:1914335	1700024G13Rik		GO:0008150	MGI:MGI:2156816	ND		P	RIKEN cDNA 1700024G13 gene		protein	taxon:10090	20100202	MGI		UniProtKB:Q3KNL4
MGI	MGI:3704307	1700024N20Rik		GO:0003674	MGI:MGI:2156816	ND		F	RIKEN cDNA 1700024N20Rik gene		protein	taxon:10090	20120430	MGI		UniProtKB:Q9D9Z8
MGI	MGI:3704307	1700024N20Rik		GO:0005575	MGI:MGI:2156816	ND		C	RIKEN cDNA 1700024N20Rik gene		protein	taxon:10090	20120430	MGI		UniProtKB:Q9D9Z8
MGI	MGI:3704307	1700024N20Rik		GO:0008150	MGI:MGI:2156816	ND		P	RIKEN cDNA 1700024N20Rik gene		protein	taxon:10090	20120430	MGI		UniProtKB:Q9D9Z8
MGI	MGI:1916632	1700024P04Rik		GO:0000786	MGI:MGI:2152098	IEA	InterPro:IPR000558	C	RIKEN cDNA 1700024P04 gene	H2BL1	protein	taxon:10090	20130616	UniProtKB		VEGA:OTTMUSP00000045684
MGI	MGI:1916632	1700024P04Rik		GO:0003677	MGI:MGI:2152098	IEA	InterPro:IPR007125|InterPro:IPR000558	F	RIKEN cDNA 1700024P04 gene	H2BL1	protein	taxon:10090	20130616	UniProtKB		VEGA:OTTMUSP00000045684
MGI	MGI:1916632	1700024P04Rik		GO:0005634	MGI:MGI:2152098	IEA	InterPro:IPR000558	C	RIKEN cDNA 1700024P04 gene	H2BL1	protein	taxon:10090	20130616	UniProtKB		VEGA:OTTMUSP00000045684
MGI	MGI:1916632	1700024P04Rik		GO:0005737	MGI:MGI:1354194	IEA	UniProtKB-KW:KW-0963	C	RIKEN cDNA 1700024P04 gene	H2BL1	protein	taxon:10090	20130616	UniProtKB		VEGA:OTTMUSP00000045684
MGI	MGI:1916632	1700024P04Rik		GO:0006334	MGI:MGI:2152098	IEA	InterPro:IPR000558	P	RIKEN cDNA 1700024P04 gene	H2BL1	protein	taxon:10090	20130616	UniProtKB		VEGA:OTTMUSP00000045684
MGI	MGI:1916632	1700024P04Rik		GO:0046982	MGI:MGI:2152098	IEA	InterPro:IPR009072	F	RIKEN cDNA 1700024P04 gene	H2BL1	protein	taxon:10090	20130616	UniProtKB		VEGA:OTTMUSP00000045684
MGI	MGI:1916642	1700024P12Rik		GO:0003674	MGI:MGI:2156816	ND		F	RIKEN cDNA 1700024P12 gene		gene	taxon:10090	20100202	MGI		
MGI	MGI:1916642	1700024P12Rik		GO:0005575	MGI:MGI:2156816	ND		C	RIKEN cDNA 1700024P12 gene		gene	taxon:10090	20100202	MGI		
MGI	MGI:1916642	1700024P12Rik		GO:0008150	MGI:MGI:2156816	ND		P	RIKEN cDNA 1700024P12 gene		gene	taxon:10090	20100202	MGI		
MGI	MGI:2685466	1700024P16Rik		GO:0003674	MGI:MGI:2156816	ND		F	RIKEN cDNA 1700024P16 gene		protein	taxon:10090	20100202	MGI		VEGA:OTTMUSP00000008486
MGI	MGI:2685466	1700024P16Rik		GO:0005575	MGI:MGI:2156816	ND		C	RIKEN cDNA 1700024P16 gene		protein	taxon:10090	20100202	MGI		VEGA:OTTMUSP00000008486
MGI	MGI:2685466	1700024P16Rik		GO:0008150	MGI:MGI:2156816	ND		P	RIKEN cDNA 1700024P16 gene		protein	taxon:10090	20100202	MGI		VEGA:OTTMUSP00000008486
MGI	MGI:1919461	1700025C18Rik		GO:0003674	MGI:MGI:2156816	ND		F	RIKEN cDNA 1700025C18 gene		protein	taxon:10090	20100202	MGI		VEGA:OTTMUSP00000017852
MGI	MGI:1919461	1700025C18Rik		GO:0005575	MGI:MGI:2156816	ND		C	RIKEN cDNA 1700025C18 gene		protein	taxon:10090	20100202	MGI		VEGA:OTTMUSP00000017852
MGI	MGI:1919461	1700025C18Rik		GO:0008150	MGI:MGI:2156816	ND		P	RIKEN cDNA 1700025C18 gene		protein	taxon:10090	20100202	MGI		VEGA:OTTMUSP00000017852
MGI	MGI:1916667	1700025D23Rik		GO:0003674	MGI:MGI:2156816	ND		F	RIKEN cDNA 1700025D23 gene		gene	taxon:10090	20120430	MGI		
MGI	MGI:1916667	1700025D23Rik		GO:0005575	MGI:MGI:2156816	ND		C	RIKEN cDNA 1700025D23 gene		gene	taxon:10090	20120430	MGI		
MGI	MGI:1916667	1700025D23Rik		GO:0008150	MGI:MGI:2156816	ND		P	RIKEN cDNA 1700025D23 gene		gene	taxon:10090	20120430	MGI		
MGI	MGI:1916666	1700025F22Rik		GO:0003674	MGI:MGI:2156816	ND		F	RIKEN cDNA 1700025F22 gene		protein	taxon:10090	20100202	MGI		RefSeq:NP_081350
MGI	MGI:1916666	1700025F22Rik		GO:0005575	MGI:MGI:2156816	ND		C	RIKEN cDNA 1700025F22 gene		protein	taxon:10090	20100202	MGI		RefSeq:NP_081350
MGI	MGI:1916666	1700025F22Rik		GO:0008150	MGI:MGI:2156816	ND		P	RIKEN cDNA 1700025F22 gene		protein	taxon:10090	20100202	MGI		RefSeq:NP_081350
MGI	MGI:1916649	1700025G04Rik		GO:0003674	MGI:MGI:2156816	ND		F	RIKEN cDNA 1700025G04 gene		protein	taxon:10090	20100202	MGI		VEGA:OTTMUSP00000037608
MGI	MGI:1916649	1700025G04Rik		GO:0005575	MGI:MGI:2156816	ND		C	RIKEN cDNA 1700025G04 gene		protein	taxon:10090	20100202	MGI		VEGA:OTTMUSP00000037608
MGI	MGI:1916649	1700025G04Rik		GO:0008150	MGI:MGI:2156816	ND		P	RIKEN cDNA 1700025G04 gene		protein	taxon:10090	20100202	MGI		VEGA:OTTMUSP00000037608
MGI	MGI:1922781	1700025H01Rik		GO:0003674	MGI:MGI:2156816	ND		F	RIKEN cDNA 1700025H01 gene		protein	taxon:10090	20100202	MGI		UniProtKB:Q9D9Y6
MGI	MGI:1922781	1700025H01Rik		GO:0005575	MGI:MGI:2156816	ND		C	RIKEN cDNA 1700025H01 gene		protein	taxon:10090	20100202	MGI		UniProtKB:Q9D9Y6
MGI	MGI:1922781	1700025H01Rik		GO:0008150	MGI:MGI:2156816	ND		P	RIKEN cDNA 1700025H01 gene		protein	taxon:10090	20100202	MGI		UniProtKB:Q9D9Y6
MGI	MGI:1917234	1700025O08Rik		GO:0003674	MGI:MGI:2156816	ND		F	RIKEN cDNA 1700025O08 gene		protein	taxon:10090	20120430	MGI		UniProtKB:Q9CVV8
MGI	MGI:1917234	1700025O08Rik		GO:0005575	MGI:MGI:2156816	ND		C	RIKEN cDNA 1700025O08 gene		protein	taxon:10090	20120430	MGI		UniProtKB:Q9CVV8
MGI	MGI:1917234	1700025O08Rik		GO:0008150	MGI:MGI:2156816	ND		P	RIKEN cDNA 1700025O08 gene		protein	taxon:10090	20120430	MGI		UniProtKB:Q9CVV8
MGI	MGI:1922806	1700026D08Rik		GO:0003674	MGI:MGI:2156816	ND		F	RIKEN cDNA 1700026D08 gene		protein	taxon:10090	20100202	MGI		VEGA:OTTMUSP00000034013
MGI	MGI:1922806	1700026D08Rik		GO:0005575	MGI:MGI:2156816	ND		C	RIKEN cDNA 1700026D08 gene		protein	taxon:10090	20100202	MGI		VEGA:OTTMUSP00000034013
MGI	MGI:1922806	1700026D08Rik		GO:0008150	MGI:MGI:2156816	ND		P	RIKEN cDNA 1700026D08 gene		protein	taxon:10090	20100202	MGI		VEGA:OTTMUSP00000034013
MGI	MGI:1917237	1700026L06Rik		GO:0003674	MGI:MGI:2156816	ND		F	RIKEN cDNA 1700026L06 gene		protein	taxon:10090	20100202	MGI		VEGA:OTTMUSP00000012542
MGI	MGI:1917237	1700026L06Rik		GO:0005881	MGI:MGI:4834177	ISO	UniProtKB:Q96E40	C	RIKEN cDNA 1700026L06 gene		protein	taxon:10090	20130311	MGI		VEGA:OTTMUSP00000012542
MGI	MGI:1917237	1700026L06Rik		GO:0008150	MGI:MGI:2156816	ND		P	RIKEN cDNA 1700026L06 gene		protein	taxon:10090	20100202	MGI		VEGA:OTTMUSP00000012542
MGI	MGI:1919518	1700027F06Rik		GO:0003674	MGI:MGI:2156816	ND		F	RIKEN cDNA 1700027F06 gene		gene	taxon:10090	20100202	MGI		
MGI	MGI:1919518	1700027F06Rik		GO:0005575	MGI:MGI:2156816	ND		C	RIKEN cDNA 1700027F06 gene		gene	taxon:10090	20100202	MGI		
MGI	MGI:1919518	1700027F06Rik		GO:0008150	MGI:MGI:2156816	ND		P	RIKEN cDNA 1700027F06 gene		gene	taxon:10090	20100202	MGI		
MGI	MGI:1916693	1700027J07Rik		GO:0003674	MGI:MGI:2156816	ND		F	RIKEN cDNA 1700027J07 gene		gene	taxon:10090	20100202	MGI		
MGI	MGI:1916693	1700027J07Rik		GO:0005575	MGI:MGI:2156816	ND		C	RIKEN cDNA 1700027J07 gene		gene	taxon:10090	20100202	MGI		
MGI	MGI:1916693	1700027J07Rik		GO:0008150	MGI:MGI:2156816	ND		P	RIKEN cDNA 1700027J07 gene		gene	taxon:10090	20100202	MGI		
MGI	MGI:1916713	1700028E10Rik		GO:0003674	MGI:MGI:2156816	ND		F	RIKEN cDNA 1700028E10 gene		gene	taxon:10090	20100202	MGI		
MGI	MGI:1916713	1700028E10Rik		GO:0005575	MGI:MGI:2156816	ND		C	RIKEN cDNA 1700028E10 gene		gene	taxon:10090	20100202	MGI		
MGI	MGI:1916713	1700028E10Rik		GO:0008150	MGI:MGI:2156816	ND		P	RIKEN cDNA 1700028E10 gene		gene	taxon:10090	20100202	MGI		
MGI	MGI:1917253	1700028I16Rik		GO:0003674	MGI:MGI:2156816	ND		F	RIKEN cDNA 1700028I16 gene		protein	taxon:10090	20120430	MGI		UniProtKB:Q8CF33
MGI	MGI:1917253	1700028I16Rik		GO:0005575	MGI:MGI:2156816	ND		C	RIKEN cDNA 1700028I16 gene		protein	taxon:10090	20120430	MGI		UniProtKB:Q8CF33
MGI	MGI:1917253	1700028I16Rik		GO:0008150	MGI:MGI:2156816	ND		P	RIKEN cDNA 1700028I16 gene		protein	taxon:10090	20120430	MGI		UniProtKB:Q8CF33
MGI	MGI:1917254	1700028J19Rik		GO:0003674	MGI:MGI:2156816	ND		F	RIKEN cDNA 1700028J19 gene		protein	taxon:10090	20120430	MGI		ENSEMBL:ENSMUSP00000048665
MGI	MGI:1917254	1700028J19Rik		GO:0005575	MGI:MGI:2156816	ND		C	RIKEN cDNA 1700028J19 gene		protein	taxon:10090	20120430	MGI		ENSEMBL:ENSMUSP00000048665
MGI	MGI:1917254	1700028J19Rik		GO:0008150	MGI:MGI:2156816	ND		P	RIKEN cDNA 1700028J19 gene		protein	taxon:10090	20120430	MGI		ENSEMBL:ENSMUSP00000048665
MGI	MGI:1923671	1700028K03Rik		GO:0003674	MGI:MGI:2156816	ND		F	RIKEN cDNA 1700028K03 gene		protein	taxon:10090	20100202	MGI		VEGA:OTTMUSP00000027760
MGI	MGI:1923671	1700028K03Rik		GO:0005575	MGI:MGI:2156816	ND		C	RIKEN cDNA 1700028K03 gene		protein	taxon:10090	20100202	MGI		VEGA:OTTMUSP00000027760
MGI	MGI:1923671	1700028K03Rik		GO:0008150	MGI:MGI:2156816	ND		P	RIKEN cDNA 1700028K03 gene		protein	taxon:10090	20100202	MGI		VEGA:OTTMUSP00000027760
MGI	MGI:1914733	1700028P14Rik		GO:0003674	MGI:MGI:2156816	ND		F	RIKEN cDNA 1700028P14 gene		protein	taxon:10090	20100209	MGI		UniProtKB:Q9CQC3
MGI	MGI:1914733	1700028P14Rik		GO:0005575	MGI:MGI:2156816	ND		C	RIKEN cDNA 1700028P14 gene		protein	taxon:10090	20100209	MGI		UniProtKB:Q9CQC3
MGI	MGI:1914733	1700028P14Rik		GO:0008150	MGI:MGI:2156816	ND		P	RIKEN cDNA 1700028P14 gene		protein	taxon:10090	20100209	MGI		UniProtKB:Q9CQC3
MGI	MGI:1914733	1700028P14Rik		GO:0016020	MGI:MGI:1354194	IEA	UniProtKB-KW:KW-0472	C	RIKEN cDNA 1700028P14 gene		protein	taxon:10090	20130616	UniProtKB		UniProtKB:Q9CQC3
MGI	MGI:1914733	1700028P14Rik		GO:0016021	MGI:MGI:1354194	IEA	UniProtKB-KW:KW-0812	C	RIKEN cDNA 1700028P14 gene		protein	taxon:10090	20130616	UniProtKB		UniProtKB:Q9CQC3
MGI	MGI:1913729	1700029F12Rik		GO:0003674	MGI:MGI:2156816	ND		F	RIKEN cDNA 1700029F12 gene		protein	taxon:10090	20100209	MGI		RefSeq:NP_001074246
MGI	MGI:1913729	1700029F12Rik		GO:0005575	MGI:MGI:2156816	ND		C	RIKEN cDNA 1700029F12 gene		protein	taxon:10090	20100209	MGI		RefSeq:NP_001074246
MGI	MGI:1913729	1700029F12Rik		GO:0008150	MGI:MGI:2156816	ND		P	RIKEN cDNA 1700029F12 gene		protein	taxon:10090	20100209	MGI		RefSeq:NP_001074246
MGI	MGI:1913751	1700029H14Rik		GO:0003674	MGI:MGI:2156816	ND		F	RIKEN cDNA 1700029H14 gene		protein	taxon:10090	20100202	MGI		VEGA:OTTMUSP00000051965
MGI	MGI:1913751	1700029H14Rik		GO:0005575	MGI:MGI:2156816	ND		C	RIKEN cDNA 1700029H14 gene		protein	taxon:10090	20100202	MGI		VEGA:OTTMUSP00000051965
MGI	MGI:1913751	1700029H14Rik		GO:0008150	MGI:MGI:2156816	ND		P	RIKEN cDNA 1700029H14 gene		protein	taxon:10090	20100202	MGI		VEGA:OTTMUSP00000051965
MGI	MGI:1916742	1700029I15Rik		GO:0003674	MGI:MGI:2156816	ND		F	RIKEN cDNA 1700029I15 gene		protein	taxon:10090	20100202	MGI		VEGA:OTTMUSP00000015391
MGI	MGI:1916742	1700029I15Rik		GO:0005575	MGI:MGI:2156816	ND		C	RIKEN cDNA 1700029I15 gene		protein	taxon:10090	20100202	MGI		VEGA:OTTMUSP00000015391
MGI	MGI:1916742	1700029I15Rik		GO:0005576	MGI:MGI:1354194	IEA	UniProtKB-KW:KW-0964	C	RIKEN cDNA 1700029I15 gene		protein	taxon:10090	20130616	UniProtKB		VEGA:OTTMUSP00000015391
MGI	MGI:1916742	1700029I15Rik		GO:0008150	MGI:MGI:2156816	ND		P	RIKEN cDNA 1700029I15 gene		protein	taxon:10090	20100202	MGI		VEGA:OTTMUSP00000015391
MGI	MGI:1916729	1700029J07Rik		GO:0003674	MGI:MGI:2156816	ND		F	RIKEN cDNA 1700029J07 gene		protein	taxon:10090	20100202	MGI		VEGA:OTTMUSP00000033759
MGI	MGI:1916729	1700029J07Rik		GO:0005575	MGI:MGI:2156816	ND		C	RIKEN cDNA 1700029J07 gene		protein	taxon:10090	20100202	MGI		VEGA:OTTMUSP00000033759
MGI	MGI:1916729	1700029J07Rik		GO:0008150	MGI:MGI:2156816	ND		P	RIKEN cDNA 1700029J07 gene		protein	taxon:10090	20100202	MGI		VEGA:OTTMUSP00000033759
MGI	MGI:1913596	1700029P11Rik		GO:0003674	MGI:MGI:2156816	ND		F	RIKEN cDNA 1700029P11 gene		protein	taxon:10090	20091230	MGI		VEGA:OTTMUSP00000045691
MGI	MGI:1913596	1700029P11Rik		GO:0005739	MGI:MGI:3852644|PMID:18614015	IDA		C	RIKEN cDNA 1700029P11 gene		protein	taxon:10090	20090923	MGI		RefSeq:NP_079779
MGI	MGI:1913596	1700029P11Rik		GO:0008150	MGI:MGI:2156816	ND		P	RIKEN cDNA 1700029P11 gene		protein	taxon:10090	20091230	MGI		VEGA:OTTMUSP00000045691
MGI	MGI:1916763	1700030C10Rik		GO:0003674	MGI:MGI:2156816	ND		F	RIKEN cDNA 1700030C10 gene		protein	taxon:10090	20120430	MGI		ENSEMBL:ENSMUSP00000106598
MGI	MGI:1916763	1700030C10Rik		GO:0005575	MGI:MGI:2156816	ND		C	RIKEN cDNA 1700030C10 gene		protein	taxon:10090	20120430	MGI		ENSEMBL:ENSMUSP00000106598
MGI	MGI:1916763	1700030C10Rik		GO:0008150	MGI:MGI:2156816	ND		P	RIKEN cDNA 1700030C10 gene		protein	taxon:10090	20120430	MGI		ENSEMBL:ENSMUSP00000106598
MGI	MGI:1919496	1700030C12Rik		GO:0003674	MGI:MGI:2156816	ND		F	RIKEN cDNA 1700030C12 gene	ENSMUSG00000073112	protein	taxon:10090	20100202	MGI		UniProtKB:Q3V134
MGI	MGI:1919496	1700030C12Rik		GO:0005575	MGI:MGI:2156816	ND		C	RIKEN cDNA 1700030C12 gene	ENSMUSG00000073112	protein	taxon:10090	20100202	MGI		UniProtKB:Q3V134
MGI	MGI:1919496	1700030C12Rik		GO:0008150	MGI:MGI:2156816	ND		P	RIKEN cDNA 1700030C12 gene	ENSMUSG00000073112	protein	taxon:10090	20100202	MGI		UniProtKB:Q3V134
MGI	MGI:1916778	1700030J22Rik		GO:0003674	MGI:MGI:2156816	ND		F	RIKEN cDNA 1700030J22 gene		protein	taxon:10090	20100209	MGI		UniProtKB:Q8BHB7
MGI	MGI:1916778	1700030J22Rik		GO:0005634	MGI:MGI:4834177	ISO	UniProtKB:Q6P387	C	RIKEN cDNA 1700030J22 gene		protein	taxon:10090	20111111	MGI		UniProtKB:Q8BHB7
MGI	MGI:1916778	1700030J22Rik		GO:0005737	MGI:MGI:4834177	ISO	UniProtKB:Q6P387	C	RIKEN cDNA 1700030J22 gene		protein	taxon:10090	20111111	MGI		UniProtKB:Q8BHB7
MGI	MGI:1916778	1700030J22Rik		GO:0008150	MGI:MGI:2156816	ND		P	RIKEN cDNA 1700030J22 gene		protein	taxon:10090	20100209	MGI		UniProtKB:Q8BHB7
MGI	MGI:1919504	1700030K09Rik		GO:0003674	MGI:MGI:2156816	ND		F	RIKEN cDNA 1700030K09 gene		protein	taxon:10090	20100209	MGI		VEGA:OTTMUSP00000041906
MGI	MGI:1919504	1700030K09Rik		GO:0005575	MGI:MGI:2156816	ND		C	RIKEN cDNA 1700030K09 gene		protein	taxon:10090	20100209	MGI		VEGA:OTTMUSP00000041906
MGI	MGI:1919504	1700030K09Rik		GO:0008150	MGI:MGI:2156816	ND		P	RIKEN cDNA 1700030K09 gene		protein	taxon:10090	20100209	MGI		VEGA:OTTMUSP00000041906
MGI	MGI:1920550	1700031F05Rik		GO:0003674	MGI:MGI:2156816	ND		F	RIKEN cDNA 1700031F05 gene		protein	taxon:10090	20100202	MGI		VEGA:OTTMUSP00000019714
MGI	MGI:1920550	1700031F05Rik		GO:0005575	MGI:MGI:2156816	ND		C	RIKEN cDNA 1700031F05 gene		protein	taxon:10090	20100202	MGI		VEGA:OTTMUSP00000019714
MGI	MGI:1920550	1700031F05Rik		GO:0008150	MGI:MGI:2156816	ND		P	RIKEN cDNA 1700031F05 gene		protein	taxon:10090	20100202	MGI		VEGA:OTTMUSP00000019714
MGI	MGI:1925664	1700034E13Rik		GO:0003674	MGI:MGI:2156816	ND		F	RIKEN cDNA 1700034E13 gene		protein	taxon:10090	20100202	MGI		VEGA:OTTMUSP00000035545
MGI	MGI:1925664	1700034E13Rik		GO:0005575	MGI:MGI:2156816	ND		C	RIKEN cDNA 1700034E13 gene		protein	taxon:10090	20100202	MGI		VEGA:OTTMUSP00000035545
MGI	MGI:1925664	1700034E13Rik		GO:0008150	MGI:MGI:2156816	ND		P	RIKEN cDNA 1700034E13 gene		protein	taxon:10090	20100202	MGI		VEGA:OTTMUSP00000035545
MGI	MGI:1921515	1700034H15Rik		GO:0003674	MGI:MGI:2156816	ND		F	RIKEN cDNA 1700034H15 gene		protein	taxon:10090	20100209	MGI		VEGA:OTTMUSP00000062738
MGI	MGI:1921515	1700034H15Rik		GO:0005575	MGI:MGI:2156816	ND		C	RIKEN cDNA 1700034H15 gene		protein	taxon:10090	20100209	MGI		VEGA:OTTMUSP00000062738
MGI	MGI:1921515	1700034H15Rik		GO:0008150	MGI:MGI:2156816	ND		P	RIKEN cDNA 1700034H15 gene		protein	taxon:10090	20100209	MGI		VEGA:OTTMUSP00000062738
MGI	MGI:1920547	1700034I23Rik		GO:0003674	MGI:MGI:2156816	ND		F	RIKEN cDNA 1700034I23 gene		protein	taxon:10090	20091230	MGI		ENSEMBL:ENSMUSP00000096724
MGI	MGI:1920547	1700034I23Rik		GO:0005739	MGI:MGI:3852644|PMID:18614015	IDA		C	RIKEN cDNA 1700034I23 gene		protein	taxon:10090	20090923	MGI		RefSeq:NP_082770
MGI	MGI:1920547	1700034I23Rik		GO:0008150	MGI:MGI:2156816	ND		P	RIKEN cDNA 1700034I23 gene		protein	taxon:10090	20091230	MGI		ENSEMBL:ENSMUSP00000096724
MGI	MGI:1920554	1700034J04Rik		GO:0003674	MGI:MGI:2156816	ND		F	RIKEN cDNA 1700034J04 gene		protein	taxon:10090	20100202	MGI		UniProtKB:Q9D9Q2
MGI	MGI:1920554	1700034J04Rik		GO:0005575	MGI:MGI:2156816	ND		C	RIKEN cDNA 1700034J04 gene		protein	taxon:10090	20100202	MGI		UniProtKB:Q9D9Q2
MGI	MGI:1920554	1700034J04Rik		GO:0008150	MGI:MGI:2156816	ND		P	RIKEN cDNA 1700034J04 gene		protein	taxon:10090	20100202	MGI		UniProtKB:Q9D9Q2
MGI	MGI:1920594	1700034J05Rik		GO:0003674	MGI:MGI:2156816	ND		F	RIKEN cDNA 1700034J05 gene		protein	taxon:10090	20100202	MGI		VEGA:OTTMUSP00000026505
MGI	MGI:1920594	1700034J05Rik		GO:0005575	MGI:MGI:2156816	ND		C	RIKEN cDNA 1700034J05 gene		protein	taxon:10090	20100202	MGI		VEGA:OTTMUSP00000026505
MGI	MGI:1920594	1700034J05Rik		GO:0008150	MGI:MGI:2156816	ND		P	RIKEN cDNA 1700034J05 gene		protein	taxon:10090	20100202	MGI		VEGA:OTTMUSP00000026505
MGI	MGI:1923856	1700034O15Rik		GO:0003674	MGI:MGI:2156816	ND		F	RIKEN cDNA 1700034O15 gene		protein	taxon:10090	20100202	MGI		UniProtKB:Q9D9P8
MGI	MGI:1923856	1700034O15Rik		GO:0005575	MGI:MGI:2156816	ND		C	RIKEN cDNA 1700034O15 gene		protein	taxon:10090	20100202	MGI		UniProtKB:Q9D9P8
MGI	MGI:1923856	1700034O15Rik		GO:0005576	MGI:MGI:1354194	IEA	UniProtKB-KW:KW-0964	C	RIKEN cDNA 1700034O15 gene		protein	taxon:10090	20130616	UniProtKB		UniProtKB:Q9D9P8
MGI	MGI:1923856	1700034O15Rik		GO:0008150	MGI:MGI:2156816	ND		P	RIKEN cDNA 1700034O15 gene		protein	taxon:10090	20100202	MGI		UniProtKB:Q9D9P8
MGI	MGI:1920581	1700034P13Rik		GO:0003674	MGI:MGI:2156816	ND		F	RIKEN cDNA 1700034P13 gene		gene	taxon:10090	20100202	MGI		
MGI	MGI:1920581	1700034P13Rik		GO:0005575	MGI:MGI:2156816	ND		C	RIKEN cDNA 1700034P13 gene		gene	taxon:10090	20100202	MGI		
MGI	MGI:1920581	1700034P13Rik		GO:0008150	MGI:MGI:2156816	ND		P	RIKEN cDNA 1700034P13 gene		gene	taxon:10090	20100202	MGI		
MGI	MGI:1920548	1700036A12Rik		GO:0003674	MGI:MGI:2156816	ND		F	RIKEN cDNA 1700036A12 gene		protein	taxon:10090	20100202	MGI		ENSEMBL:ENSMUSP00000136560
MGI	MGI:1920548	1700036A12Rik		GO:0005575	MGI:MGI:2156816	ND		C	RIKEN cDNA 1700036A12 gene		protein	taxon:10090	20100202	MGI		ENSEMBL:ENSMUSP00000136560
MGI	MGI:1920548	1700036A12Rik		GO:0008150	MGI:MGI:2156816	ND		P	RIKEN cDNA 1700036A12 gene		protein	taxon:10090	20100202	MGI		ENSEMBL:ENSMUSP00000136560
MGI	MGI:1920511	1700037C18Rik		GO:0003674	MGI:MGI:2156816	ND		F	RIKEN cDNA 1700037C18 gene		protein	taxon:10090	20100209	MGI		VEGA:OTTMUSP00000062049
MGI	MGI:1920511	1700037C18Rik		GO:0005575	MGI:MGI:2156816	ND		C	RIKEN cDNA 1700037C18 gene		protein	taxon:10090	20100209	MGI		VEGA:OTTMUSP00000062049
MGI	MGI:1920511	1700037C18Rik		GO:0008150	MGI:MGI:2156816	ND		P	RIKEN cDNA 1700037C18 gene		protein	taxon:10090	20100209	MGI		VEGA:OTTMUSP00000062049
MGI	MGI:1914576	1700037H04Rik		GO:0003674	MGI:MGI:2156816	ND		F	RIKEN cDNA 1700037H04 gene		protein	taxon:10090	20100209	MGI		VEGA:OTTMUSP00000016743
MGI	MGI:1914576	1700037H04Rik		GO:0005575	MGI:MGI:2156816	ND		C	RIKEN cDNA 1700037H04 gene		protein	taxon:10090	20100209	MGI		VEGA:OTTMUSP00000016743
MGI	MGI:1914576	1700037H04Rik		GO:0008150	MGI:MGI:2156816	ND		P	RIKEN cDNA 1700037H04 gene		protein	taxon:10090	20100209	MGI		VEGA:OTTMUSP00000016743
MGI	MGI:1923963	1700039E15Rik		GO:0003674	MGI:MGI:2156816	ND		F	RIKEN cDNA 1700039E15 gene		protein	taxon:10090	20100202	MGI		VEGA:OTTMUSP00000057964
MGI	MGI:1923963	1700039E15Rik		GO:0005575	MGI:MGI:2156816	ND		C	RIKEN cDNA 1700039E15 gene		protein	taxon:10090	20100202	MGI		VEGA:OTTMUSP00000057964
MGI	MGI:1923963	1700039E15Rik		GO:0006810	MGI:MGI:1354194	IEA	UniProtKB-KW:KW-0813	P	RIKEN cDNA 1700039E15 gene		protein	taxon:10090	20130616	UniProtKB		VEGA:OTTMUSP00000057964
MGI	MGI:1923963	1700039E15Rik		GO:0008150	MGI:MGI:2156816	ND		P	RIKEN cDNA 1700039E15 gene		protein	taxon:10090	20100202	MGI		VEGA:OTTMUSP00000057964
MGI	MGI:1923963	1700039E15Rik		GO:0015293	MGI:MGI:1354194	IEA	UniProtKB-KW:KW-0769	F	RIKEN cDNA 1700039E15 gene		protein	taxon:10090	20130616	UniProtKB		VEGA:OTTMUSP00000057964
MGI	MGI:1923963	1700039E15Rik		GO:0016020	MGI:MGI:1354194	IEA	UniProtKB-KW:KW-0472	C	RIKEN cDNA 1700039E15 gene		protein	taxon:10090	20130616	UniProtKB		VEGA:OTTMUSP00000057964
MGI	MGI:1923963	1700039E15Rik		GO:0016021	MGI:MGI:1354194	IEA	UniProtKB-KW:KW-0812	C	RIKEN cDNA 1700039E15 gene		protein	taxon:10090	20130616	UniProtKB		VEGA:OTTMUSP00000057964
MGI	MGI:1923963	1700039E15Rik		GO:0055085	MGI:MGI:1354194	IEA	UniProtKB-KW:KW-0769	P	RIKEN cDNA 1700039E15 gene		protein	taxon:10090	20120812	GOC		VEGA:OTTMUSP00000057964
MGI	MGI:1920596	1700039I01Rik		GO:0003674	MGI:MGI:2156816	ND		F	RIKEN cDNA 1700039I01 gene		gene	taxon:10090	20100202	MGI		
MGI	MGI:1920596	1700039I01Rik		GO:0005575	MGI:MGI:2156816	ND		C	RIKEN cDNA 1700039I01 gene		gene	taxon:10090	20100202	MGI		
MGI	MGI:1920596	1700039I01Rik		GO:0008150	MGI:MGI:2156816	ND		P	RIKEN cDNA 1700039I01 gene		gene	taxon:10090	20100202	MGI		
MGI	MGI:1914768	1700039M10Rik		GO:0003674	MGI:MGI:2156816	ND		F	RIKEN cDNA 1700039M10 gene		gene	taxon:10090	20100202	MGI		
MGI	MGI:1914768	1700039M10Rik		GO:0005575	MGI:MGI:2156816	ND		C	RIKEN cDNA 1700039M10 gene		gene	taxon:10090	20100202	MGI		
MGI	MGI:1914768	1700039M10Rik		GO:0008150	MGI:MGI:2156816	ND		P	RIKEN cDNA 1700039M10 gene		gene	taxon:10090	20100202	MGI		
MGI	MGI:1923852	1700040D17Rik		GO:0003674	MGI:MGI:2156816	ND		F	RIKEN cDNA 1700040D17 gene		gene	taxon:10090	20100202	MGI		
MGI	MGI:1923852	1700040D17Rik		GO:0005575	MGI:MGI:2156816	ND		C	RIKEN cDNA 1700040D17 gene		gene	taxon:10090	20100202	MGI		
MGI	MGI:1923852	1700040D17Rik		GO:0008150	MGI:MGI:2156816	ND		P	RIKEN cDNA 1700040D17 gene		gene	taxon:10090	20100202	MGI		
MGI	MGI:1920579	1700040F15Rik		GO:0003674	MGI:MGI:2156816	ND		F	RIKEN cDNA 1700040F15 gene		protein	taxon:10090	20120430	MGI		RefSeq:XP_003689122
MGI	MGI:1920579	1700040F15Rik		GO:0005575	MGI:MGI:2156816	ND		C	RIKEN cDNA 1700040F15 gene		protein	taxon:10090	20120430	MGI		RefSeq:XP_003689122
MGI	MGI:1920579	1700040F15Rik		GO:0008150	MGI:MGI:2156816	ND		P	RIKEN cDNA 1700040F15 gene		protein	taxon:10090	20120430	MGI		RefSeq:XP_003689122
MGI	MGI:1920584	1700040F17Rik		GO:0003674	MGI:MGI:2156816	ND		F	RIKEN cDNA 1700040F17 gene		protein	taxon:10090	20100202	MGI		UniProtKB:Q9D9P0
MGI	MGI:1920584	1700040F17Rik		GO:0005575	MGI:MGI:2156816	ND		C	RIKEN cDNA 1700040F17 gene		protein	taxon:10090	20100202	MGI		UniProtKB:Q9D9P0
MGI	MGI:1920584	1700040F17Rik		GO:0008150	MGI:MGI:2156816	ND		P	RIKEN cDNA 1700040F17 gene		protein	taxon:10090	20100202	MGI		UniProtKB:Q9D9P0
MGI	MGI:1920537	1700040L02Rik		GO:0003674	MGI:MGI:2156816	ND		F	RIKEN cDNA 1700040L02 gene		protein	taxon:10090	20100202	MGI		VEGA:OTTMUSP00000026449
MGI	MGI:1920537	1700040L02Rik		GO:0005575	MGI:MGI:2156816	ND		C	RIKEN cDNA 1700040L02 gene		protein	taxon:10090	20100202	MGI		VEGA:OTTMUSP00000026449
MGI	MGI:1920537	1700040L02Rik		GO:0008150	MGI:MGI:2156816	ND		P	RIKEN cDNA 1700040L02 gene		protein	taxon:10090	20100202	MGI		VEGA:OTTMUSP00000026449
MGI	MGI:1920549	1700041G16Rik		GO:0003674	MGI:MGI:2156816	ND		F	RIKEN cDNA 1700041G16 gene		protein	taxon:10090	20100202	MGI		ENSEMBL:ENSMUSP00000069415
MGI	MGI:1920549	1700041G16Rik		GO:0005575	MGI:MGI:2156816	ND		C	RIKEN cDNA 1700041G16 gene		protein	taxon:10090	20100202	MGI		ENSEMBL:ENSMUSP00000069415
MGI	MGI:1920549	1700041G16Rik		GO:0008150	MGI:MGI:2156816	ND		P	RIKEN cDNA 1700041G16 gene		protein	taxon:10090	20100202	MGI		ENSEMBL:ENSMUSP00000069415
MGI	MGI:1920523	1700041I07Rik		GO:0003674	MGI:MGI:2156816	ND		F	RIKEN cDNA 1700041I07 gene		gene	taxon:10090	20120430	MGI		
MGI	MGI:1920523	1700041I07Rik		GO:0005575	MGI:MGI:2156816	ND		C	RIKEN cDNA 1700041I07 gene		gene	taxon:10090	20120430	MGI		
MGI	MGI:1920523	1700041I07Rik		GO:0008150	MGI:MGI:2156816	ND		P	RIKEN cDNA 1700041I07 gene		gene	taxon:10090	20120430	MGI		
MGI	MGI:1920597	1700042B14Rik		GO:0003674	MGI:MGI:2156816	ND		F	RIKEN cDNA 1700042B14 gene		protein	taxon:10090	20100202	MGI		VEGA:OTTMUSP00000020869
MGI	MGI:1920597	1700042B14Rik		GO:0005575	MGI:MGI:2156816	ND		C	RIKEN cDNA 1700042B14 gene		protein	taxon:10090	20100202	MGI		VEGA:OTTMUSP00000020869
MGI	MGI:1920597	1700042B14Rik		GO:0008150	MGI:MGI:2156816	ND		P	RIKEN cDNA 1700042B14 gene		protein	taxon:10090	20100202	MGI		VEGA:OTTMUSP00000020869
MGI	MGI:1920597	1700042B14Rik		GO:0016020	MGI:MGI:1354194	IEA	UniProtKB-KW:KW-0472	C	RIKEN cDNA 1700042B14 gene		protein	taxon:10090	20130616	UniProtKB		VEGA:OTTMUSP00000020869
MGI	MGI:1920597	1700042B14Rik		GO:0016021	MGI:MGI:1354194	IEA	UniProtKB-KW:KW-0812	C	RIKEN cDNA 1700042B14 gene		protein	taxon:10090	20130616	UniProtKB		VEGA:OTTMUSP00000020869
MGI	MGI:1914573	1700042G07Rik		GO:0003674	MGI:MGI:2156816	ND		F	RIKEN cDNA 1700042G07 gene		protein	taxon:10090	20100209	MGI		VEGA:OTTMUSP00000009783
MGI	MGI:1914573	1700042G07Rik		GO:0005575	MGI:MGI:2156816	ND		C	RIKEN cDNA 1700042G07 gene		protein	taxon:10090	20100209	MGI		VEGA:OTTMUSP00000009783
MGI	MGI:1914573	1700042G07Rik		GO:0008150	MGI:MGI:2156816	ND		P	RIKEN cDNA 1700042G07 gene		protein	taxon:10090	20100209	MGI		VEGA:OTTMUSP00000009783
MGI	MGI:1920600	1700045I11Rik		GO:0003674	MGI:MGI:2156816	ND		F	RIKEN cDNA 1700045I11 gene		protein	taxon:10090	20100202	MGI		ENSEMBL:ENSMUSP00000137148
MGI	MGI:1920600	1700045I11Rik		GO:0005575	MGI:MGI:2156816	ND		C	RIKEN cDNA 1700045I11 gene		protein	taxon:10090	20100202	MGI		ENSEMBL:ENSMUSP00000137148
MGI	MGI:1920600	1700045I11Rik		GO:0008150	MGI:MGI:2156816	ND		P	RIKEN cDNA 1700045I11 gene		protein	taxon:10090	20100202	MGI		ENSEMBL:ENSMUSP00000137148
MGI	MGI:1923854	1700047A11Rik		GO:0003674	MGI:MGI:2156816	ND		F	RIKEN cDNA 1700047A11 gene		gene	taxon:10090	20120430	MGI		
MGI	MGI:1923854	1700047A11Rik		GO:0005575	MGI:MGI:2156816	ND		C	RIKEN cDNA 1700047A11 gene		gene	taxon:10090	20120430	MGI		
MGI	MGI:1923854	1700047A11Rik		GO:0008150	MGI:MGI:2156816	ND		P	RIKEN cDNA 1700047A11 gene		gene	taxon:10090	20120430	MGI		
MGI	MGI:1920570	1700047F07Rik		GO:0003674	MGI:MGI:2156816	ND		F	RIKEN cDNA 1700047F07 gene		gene	taxon:10090	20120430	MGI		
MGI	MGI:1920570	1700047F07Rik		GO:0005575	MGI:MGI:2156816	ND		C	RIKEN cDNA 1700047F07 gene		gene	taxon:10090	20120430	MGI		
MGI	MGI:1920570	1700047F07Rik		GO:0008150	MGI:MGI:2156816	ND		P	RIKEN cDNA 1700047F07 gene		gene	taxon:10090	20120430	MGI		
MGI	MGI:1920573	1700047G07Rik		GO:0003674	MGI:MGI:2156816	ND		F	RIKEN cDNA 1700047G07 gene		protein	taxon:10090	20100202	MGI		UniProtKB:Q9CVS7
MGI	MGI:1920573	1700047G07Rik		GO:0005575	MGI:MGI:2156816	ND		C	RIKEN cDNA 1700047G07 gene		protein	taxon:10090	20100202	MGI		UniProtKB:Q9CVS7
MGI	MGI:1920573	1700047G07Rik		GO:0008150	MGI:MGI:2156816	ND		P	RIKEN cDNA 1700047G07 gene		protein	taxon:10090	20100202	MGI		UniProtKB:Q9CVS7
MGI	MGI:3714351	1700047I17Rik2		GO:0003674	MGI:MGI:2156816	ND		F	RIKEN cDNA 1700047I17 gene 2		protein	taxon:10090	20100202	MGI		ENSEMBL:ENSMUSP00000137377
MGI	MGI:3714351	1700047I17Rik2		GO:0005575	MGI:MGI:2156816	ND		C	RIKEN cDNA 1700047I17 gene 2		protein	taxon:10090	20100202	MGI		ENSEMBL:ENSMUSP00000137377
MGI	MGI:3714351	1700047I17Rik2		GO:0008150	MGI:MGI:2156816	ND		P	RIKEN cDNA 1700047I17 gene 2		protein	taxon:10090	20100202	MGI		ENSEMBL:ENSMUSP00000137377
MGI	MGI:1920585	1700047K16Rik		GO:0003674	MGI:MGI:2156816	ND		F	RIKEN cDNA 1700047K16 gene		gene	taxon:10090	20120430	MGI		
MGI	MGI:1920585	1700047K16Rik		GO:0005575	MGI:MGI:2156816	ND		C	RIKEN cDNA 1700047K16 gene		gene	taxon:10090	20120430	MGI		
MGI	MGI:1920585	1700047K16Rik		GO:0008150	MGI:MGI:2156816	ND		P	RIKEN cDNA 1700047K16 gene		gene	taxon:10090	20120430	MGI		
MGI	MGI:1920683	1700048O14Rik		GO:0003674	MGI:MGI:2156816	ND		F	RIKEN cDNA 1700048O14 gene		gene	taxon:10090	20100202	MGI		
MGI	MGI:1920683	1700048O14Rik		GO:0005575	MGI:MGI:2156816	ND		C	RIKEN cDNA 1700048O14 gene		gene	taxon:10090	20100202	MGI		
MGI	MGI:1920683	1700048O14Rik		GO:0008150	MGI:MGI:2156816	ND		P	RIKEN cDNA 1700048O14 gene		gene	taxon:10090	20100202	MGI		
MGI	MGI:1920637	1700048O20Rik		GO:0003674	MGI:MGI:2156816	ND		F	RIKEN cDNA 1700048O20 gene		protein	taxon:10090	20120430	MGI		ENSEMBL:ENSMUSP00000095870
MGI	MGI:1920637	1700048O20Rik		GO:0005575	MGI:MGI:2156816	ND		C	RIKEN cDNA 1700048O20 gene		protein	taxon:10090	20120430	MGI		ENSEMBL:ENSMUSP00000095870
MGI	MGI:1920637	1700048O20Rik		GO:0008150	MGI:MGI:2156816	ND		P	RIKEN cDNA 1700048O20 gene		protein	taxon:10090	20120430	MGI		ENSEMBL:ENSMUSP00000095870
MGI	MGI:1920665	1700049E17Rik1		GO:0003674	MGI:MGI:2156816	ND		F	RIKEN cDNA 1700049E17 gene, gene 1	666214	protein	taxon:10090	20100202	MGI		VEGA:OTTMUSP00000051663
MGI	MGI:1920665	1700049E17Rik1		GO:0005575	MGI:MGI:2156816	ND		C	RIKEN cDNA 1700049E17 gene, gene 1	666214	protein	taxon:10090	20100202	MGI		VEGA:OTTMUSP00000051663
MGI	MGI:1920665	1700049E17Rik1		GO:0008150	MGI:MGI:2156816	ND		P	RIKEN cDNA 1700049E17 gene, gene 1	666214	protein	taxon:10090	20100202	MGI		VEGA:OTTMUSP00000051663
MGI	MGI:1920680	1700049G17Rik		GO:0003674	MGI:MGI:2156816	ND		F	RIKEN cDNA 1700049G17 gene		protein	taxon:10090	20100202	MGI		VEGA:OTTMUSP00000033813
MGI	MGI:1920680	1700049G17Rik		GO:0005575	MGI:MGI:2156816	ND		C	RIKEN cDNA 1700049G17 gene		protein	taxon:10090	20100202	MGI		VEGA:OTTMUSP00000033813
MGI	MGI:1920680	1700049G17Rik		GO:0008150	MGI:MGI:2156816	ND		P	RIKEN cDNA 1700049G17 gene		protein	taxon:10090	20100202	MGI		VEGA:OTTMUSP00000033813
MGI	MGI:1920669	1700052N19Rik		GO:0003674	MGI:MGI:2156816	ND		F	RIKEN cDNA 1700052N19 gene		protein	taxon:10090	20100209	MGI		VEGA:OTTMUSP00000040354
MGI	MGI:1920669	1700052N19Rik		GO:0005575	MGI:MGI:2156816	ND		C	RIKEN cDNA 1700052N19 gene		protein	taxon:10090	20100209	MGI		VEGA:OTTMUSP00000040354
MGI	MGI:1920669	1700052N19Rik		GO:0008150	MGI:MGI:2156816	ND		P	RIKEN cDNA 1700052N19 gene		protein	taxon:10090	20100209	MGI		VEGA:OTTMUSP00000040354
MGI	MGI:1914584	1700054O13Rik		GO:0000786	MGI:MGI:2152098	IEA	InterPro:IPR002119	C	RIKEN cDNA 1700054O13 gene	H2AL3	protein	taxon:10090	20130616	UniProtKB		VEGA:OTTMUSP00000019055
MGI	MGI:1914584	1700054O13Rik		GO:0003677	MGI:MGI:2152098	IEA	InterPro:IPR002119	F	RIKEN cDNA 1700054O13 gene	H2AL3	protein	taxon:10090	20130616	UniProtKB		VEGA:OTTMUSP00000019055
MGI	MGI:1914584	1700054O13Rik		GO:0005634	MGI:MGI:2152098	IEA	InterPro:IPR002119	C	RIKEN cDNA 1700054O13 gene	H2AL3	protein	taxon:10090	20130616	UniProtKB		VEGA:OTTMUSP00000019055
MGI	MGI:1914584	1700054O13Rik		GO:0006334	MGI:MGI:2152098	IEA	InterPro:IPR002119	P	RIKEN cDNA 1700054O13 gene	H2AL3	protein	taxon:10090	20130616	UniProtKB		VEGA:OTTMUSP00000019055
MGI	MGI:1914584	1700054O13Rik		GO:0046982	MGI:MGI:2152098	IEA	InterPro:IPR009072	F	RIKEN cDNA 1700054O13 gene	H2AL3	protein	taxon:10090	20130616	UniProtKB		VEGA:OTTMUSP00000019055
MGI	MGI:1921522	1700054O19Rik		GO:0003674	MGI:MGI:2156816	ND		F	RIKEN cDNA 1700054O19 gene		protein	taxon:10090	20100202	MGI		UniProtKB:Q9D9L1
MGI	MGI:1921522	1700054O19Rik		GO:0005575	MGI:MGI:2156816	ND		C	RIKEN cDNA 1700054O19 gene		protein	taxon:10090	20100202	MGI		UniProtKB:Q9D9L1
MGI	MGI:1921522	1700054O19Rik		GO:0008150	MGI:MGI:2156816	ND		P	RIKEN cDNA 1700054O19 gene		protein	taxon:10090	20100202	MGI		UniProtKB:Q9D9L1
MGI	MGI:1920655	1700055D18Rik		GO:0003674	MGI:MGI:2156816	ND		F	RIKEN cDNA 1700055D18 gene		protein	taxon:10090	20100202	MGI		ENSEMBL:ENSMUSP00000092723
MGI	MGI:1920655	1700055D18Rik		GO:0005575	MGI:MGI:2156816	ND		C	RIKEN cDNA 1700055D18 gene		protein	taxon:10090	20100202	MGI		ENSEMBL:ENSMUSP00000092723
MGI	MGI:1920655	1700055D18Rik		GO:0008150	MGI:MGI:2156816	ND		P	RIKEN cDNA 1700055D18 gene		protein	taxon:10090	20100202	MGI		ENSEMBL:ENSMUSP00000092723
MGI	MGI:1920708	1700055N04Rik		GO:0003674	MGI:MGI:2156816	ND		F	RIKEN cDNA 1700055N04 gene		protein	taxon:10090	20100202	MGI		RefSeq:NP_082821
MGI	MGI:1920708	1700055N04Rik		GO:0005575	MGI:MGI:2156816	ND		C	RIKEN cDNA 1700055N04 gene		protein	taxon:10090	20100202	MGI		RefSeq:NP_082821
MGI	MGI:1920708	1700055N04Rik		GO:0008150	MGI:MGI:2156816	ND		P	RIKEN cDNA 1700055N04 gene		protein	taxon:10090	20100202	MGI		RefSeq:NP_082821
MGI	MGI:1920708	1700055N04Rik		GO:0016491	MGI:MGI:1354194	IEA	UniProtKB-KW:KW-0560	F	RIKEN cDNA 1700055N04 gene		protein	taxon:10090	20130616	UniProtKB		RefSeq:NP_082821
MGI	MGI:1920708	1700055N04Rik		GO:0055114	MGI:MGI:1354194	IEA	UniProtKB-KW:KW-0560	P	RIKEN cDNA 1700055N04 gene		protein	taxon:10090	20130616	UniProtKB		RefSeq:NP_082821
MGI	MGI:1920613	1700056E22Rik		GO:0003674	MGI:MGI:2156816	ND		F	RIKEN cDNA 1700056E22 gene		protein	taxon:10090	20100202	MGI		RefSeq:NP_082792
MGI	MGI:1920613	1700056E22Rik		GO:0005575	MGI:MGI:2156816	ND		C	RIKEN cDNA 1700056E22 gene		protein	taxon:10090	20100202	MGI		RefSeq:NP_082792
MGI	MGI:1920613	1700056E22Rik		GO:0008150	MGI:MGI:2156816	ND		P	RIKEN cDNA 1700056E22 gene		protein	taxon:10090	20100202	MGI		RefSeq:NP_082792
MGI	MGI:1925709	1700057G04Rik		GO:0003674	MGI:MGI:2156816	ND		F	RIKEN cDNA 1700057G04 gene		protein	taxon:10090	20100202	MGI		VEGA:OTTMUSP00000026055
MGI	MGI:1925709	1700057G04Rik		GO:0005575	MGI:MGI:2156816	ND		C	RIKEN cDNA 1700057G04 gene		protein	taxon:10090	20100202	MGI		VEGA:OTTMUSP00000026055
MGI	MGI:1925709	1700057G04Rik		GO:0008150	MGI:MGI:2156816	ND		P	RIKEN cDNA 1700057G04 gene		protein	taxon:10090	20100202	MGI		VEGA:OTTMUSP00000026055
MGI	MGI:1920649	1700060C20Rik		GO:0003674	MGI:MGI:2156816	ND		F	RIKEN cDNA 1700060C20 gene		protein	taxon:10090	20100209	MGI		VEGA:OTTMUSP00000016987
MGI	MGI:1920649	1700060C20Rik		GO:0005575	MGI:MGI:2156816	ND		C	RIKEN cDNA 1700060C20 gene		protein	taxon:10090	20100209	MGI		VEGA:OTTMUSP00000016987
MGI	MGI:1920649	1700060C20Rik		GO:0008150	MGI:MGI:2156816	ND		P	RIKEN cDNA 1700060C20 gene		protein	taxon:10090	20100209	MGI		VEGA:OTTMUSP00000016987
MGI	MGI:1920628	1700060L04Rik		GO:0003674	MGI:MGI:2156816	ND		F	RIKEN cDNA 1700060L04 gene		gene	taxon:10090	20100202	MGI		
MGI	MGI:1920628	1700060L04Rik		GO:0005575	MGI:MGI:2156816	ND		C	RIKEN cDNA 1700060L04 gene		gene	taxon:10090	20100202	MGI		
MGI	MGI:1920628	1700060L04Rik		GO:0008150	MGI:MGI:2156816	ND		P	RIKEN cDNA 1700060L04 gene		gene	taxon:10090	20100202	MGI		
MGI	MGI:1925875	1700061G19Rik		GO:0003674	MGI:MGI:2156816	ND		F	RIKEN cDNA 1700061G19 gene		protein	taxon:10090	20090909	MGI		VEGA:OTTMUSP00000040972
MGI	MGI:1925875	1700061G19Rik		GO:0005575	MGI:MGI:2156816	ND		C	RIKEN cDNA 1700061G19 gene		protein	taxon:10090	20090909	MGI		VEGA:OTTMUSP00000040972
MGI	MGI:1925875	1700061G19Rik		GO:0008150	MGI:MGI:2156816	ND		P	RIKEN cDNA 1700061G19 gene		protein	taxon:10090	20090909	MGI		VEGA:OTTMUSP00000040972
MGI	MGI:1920612	1700061I17Rik		GO:0003674	MGI:MGI:2156816	ND		F	RIKEN cDNA 1700061I17 gene		protein	taxon:10090	20120430	MGI		UniProtKB:Q9D9J4
MGI	MGI:1920612	1700061I17Rik		GO:0005575	MGI:MGI:2156816	ND		C	RIKEN cDNA 1700061I17 gene		protein	taxon:10090	20120430	MGI		UniProtKB:Q9D9J4
MGI	MGI:1920612	1700061I17Rik		GO:0008150	MGI:MGI:2156816	ND		P	RIKEN cDNA 1700061I17 gene		protein	taxon:10090	20120430	MGI		UniProtKB:Q9D9J4
MGI	MGI:1920690	1700062C10Rik		GO:0003674	MGI:MGI:2156816	ND		F	RIKEN cDNA 1700062C10 gene		gene	taxon:10090	20120430	MGI		
MGI	MGI:1920690	1700062C10Rik		GO:0005575	MGI:MGI:2156816	ND		C	RIKEN cDNA 1700062C10 gene		gene	taxon:10090	20120430	MGI		
MGI	MGI:1920690	1700062C10Rik		GO:0008150	MGI:MGI:2156816	ND		P	RIKEN cDNA 1700062C10 gene		gene	taxon:10090	20120430	MGI		
MGI	MGI:1921519	1700063H04Rik		GO:0003674	MGI:MGI:2156816	ND		F	RIKEN cDNA 1700063H04 gene		protein	taxon:10090	20100209	MGI		VEGA:OTTMUSP00000029603
MGI	MGI:1921519	1700063H04Rik		GO:0005575	MGI:MGI:2156816	ND		C	RIKEN cDNA 1700063H04 gene		protein	taxon:10090	20100209	MGI		VEGA:OTTMUSP00000029603
MGI	MGI:1921519	1700063H04Rik		GO:0008150	MGI:MGI:2156816	ND		P	RIKEN cDNA 1700063H04 gene		protein	taxon:10090	20100209	MGI		VEGA:OTTMUSP00000029603
MGI	MGI:1920674	1700064H15Rik		GO:0003674	MGI:MGI:2156816	ND		F	RIKEN cDNA 1700064H15 gene		protein	taxon:10090	20100202	MGI		VEGA:OTTMUSP00000034864
MGI	MGI:1920674	1700064H15Rik		GO:0005575	MGI:MGI:2156816	ND		C	RIKEN cDNA 1700064H15 gene		protein	taxon:10090	20100202	MGI		VEGA:OTTMUSP00000034864
MGI	MGI:1920674	1700064H15Rik		GO:0008150	MGI:MGI:2156816	ND		P	RIKEN cDNA 1700064H15 gene		protein	taxon:10090	20100202	MGI		VEGA:OTTMUSP00000034864
MGI	MGI:1920660	1700065D16Rik		GO:0003674	MGI:MGI:2156816	ND		F	RIKEN cDNA 1700065D16 gene		protein	taxon:10090	20100202	MGI		ENSEMBL:ENSMUSP00000136667
MGI	MGI:1920660	1700065D16Rik		GO:0005575	MGI:MGI:2156816	ND		C	RIKEN cDNA 1700065D16 gene		protein	taxon:10090	20100202	MGI		ENSEMBL:ENSMUSP00000136667
MGI	MGI:1920660	1700065D16Rik		GO:0008150	MGI:MGI:2156816	ND		P	RIKEN cDNA 1700065D16 gene		protein	taxon:10090	20100202	MGI		ENSEMBL:ENSMUSP00000136667
MGI	MGI:1914593	1700065I17Rik		GO:0003674	MGI:MGI:2156816	ND		F	RIKEN cDNA 1700065I17 gene		protein	taxon:10090	20100202	MGI		VEGA:OTTMUSP00000035556
MGI	MGI:1914593	1700065I17Rik		GO:0005575	MGI:MGI:2156816	ND		C	RIKEN cDNA 1700065I17 gene		protein	taxon:10090	20100202	MGI		VEGA:OTTMUSP00000035556
MGI	MGI:1914593	1700065I17Rik		GO:0008150	MGI:MGI:2156816	ND		P	RIKEN cDNA 1700065I17 gene		protein	taxon:10090	20100202	MGI		VEGA:OTTMUSP00000035556
MGI	MGI:1920659	1700065J11Rik		GO:0003674	MGI:MGI:2156816	ND		F	RIKEN cDNA 1700065J11 gene		gene	taxon:10090	20100202	MGI		
MGI	MGI:1920659	1700065J11Rik		GO:0005575	MGI:MGI:2156816	ND		C	RIKEN cDNA 1700065J11 gene		gene	taxon:10090	20100202	MGI		
MGI	MGI:1920659	1700065J11Rik		GO:0008150	MGI:MGI:2156816	ND		P	RIKEN cDNA 1700065J11 gene		gene	taxon:10090	20100202	MGI		
MGI	MGI:1920699	1700066B19Rik		GO:0003674	MGI:MGI:2156816	ND		F	RIKEN cDNA 1700066B19 gene		protein	taxon:10090	20100209	MGI		VEGA:OTTMUSP00000044485
MGI	MGI:1920699	1700066B19Rik		GO:0005575	MGI:MGI:2156816	ND		C	RIKEN cDNA 1700066B19 gene		protein	taxon:10090	20100209	MGI		VEGA:OTTMUSP00000044485
MGI	MGI:1920699	1700066B19Rik		GO:0008150	MGI:MGI:2156816	ND		P	RIKEN cDNA 1700066B19 gene		protein	taxon:10090	20100209	MGI		VEGA:OTTMUSP00000044485
MGI	MGI:1925904	1700066C05Rik		GO:0003674	MGI:MGI:2156816	ND		F	RIKEN cDNA 1700066C05 gene		protein	taxon:10090	20100202	MGI		RefSeq:XP_001473368
MGI	MGI:1925904	1700066C05Rik		GO:0005575	MGI:MGI:2156816	ND		C	RIKEN cDNA 1700066C05 gene		protein	taxon:10090	20100202	MGI		RefSeq:XP_001473368
MGI	MGI:1925904	1700066C05Rik		GO:0008150	MGI:MGI:2156816	ND		P	RIKEN cDNA 1700066C05 gene		protein	taxon:10090	20100202	MGI		RefSeq:XP_001473368
MGI	MGI:1920717	1700066M21Rik		GO:0003674	MGI:MGI:2156816	ND		F	RIKEN cDNA 1700066M21 gene		protein	taxon:10090	20100202	MGI		UniProtKB:Q9D9H8
MGI	MGI:1920717	1700066M21Rik		GO:0005575	MGI:MGI:2156816	ND		C	RIKEN cDNA 1700066M21 gene		protein	taxon:10090	20100202	MGI		UniProtKB:Q9D9H8
MGI	MGI:1920717	1700066M21Rik		GO:0005576	MGI:MGI:1354194	IEA	UniProtKB-KW:KW-0964	C	RIKEN cDNA 1700066M21 gene		protein	taxon:10090	20130616	UniProtKB		UniProtKB:Q9D9H8
MGI	MGI:1920717	1700066M21Rik		GO:0008150	MGI:MGI:2156816	ND		P	RIKEN cDNA 1700066M21 gene		protein	taxon:10090	20100202	MGI		UniProtKB:Q9D9H8
MGI	MGI:1920651	1700066O22Rik		GO:0003674	MGI:MGI:2156816	ND		F	RIKEN cDNA 1700066O22 gene		gene	taxon:10090	20100202	MGI		
MGI	MGI:1920651	1700066O22Rik		GO:0005575	MGI:MGI:2156816	ND		C	RIKEN cDNA 1700066O22 gene		gene	taxon:10090	20100202	MGI		
MGI	MGI:1920651	1700066O22Rik		GO:0008150	MGI:MGI:2156816	ND		P	RIKEN cDNA 1700066O22 gene		gene	taxon:10090	20100202	MGI		
MGI	MGI:1920703	1700067K01Rik		GO:0003674	MGI:MGI:2156816	ND		F	RIKEN cDNA 1700067K01 gene		protein	taxon:10090	20100202	MGI		VEGA:OTTMUSP00000036758
MGI	MGI:1920703	1700067K01Rik		GO:0005575	MGI:MGI:2156816	ND		C	RIKEN cDNA 1700067K01 gene		protein	taxon:10090	20100202	MGI		VEGA:OTTMUSP00000036758
MGI	MGI:1920703	1700067K01Rik		GO:0008150	MGI:MGI:2156816	ND		P	RIKEN cDNA 1700067K01 gene		protein	taxon:10090	20100202	MGI		VEGA:OTTMUSP00000036758
MGI	MGI:1915474	1700067P10Rik		GO:0003674	MGI:MGI:2156816	ND		F	RIKEN cDNA 1700067P10 gene		protein	taxon:10090	20100202	MGI		RefSeq:NP_080901
MGI	MGI:1915474	1700067P10Rik		GO:0005575	MGI:MGI:2156816	ND		C	RIKEN cDNA 1700067P10 gene		protein	taxon:10090	20100202	MGI		RefSeq:NP_080901
MGI	MGI:1915474	1700067P10Rik		GO:0008150	MGI:MGI:2156816	ND		P	RIKEN cDNA 1700067P10 gene		protein	taxon:10090	20100202	MGI		RefSeq:NP_080901
MGI	MGI:1923863	1700069B07Rik		GO:0003674	MGI:MGI:2156816	ND		F	RIKEN cDNA 1700069B07 gene		protein	taxon:10090	20100202	MGI		ENSEMBL:ENSMUSP00000064086
MGI	MGI:1923863	1700069B07Rik		GO:0005575	MGI:MGI:2156816	ND		C	RIKEN cDNA 1700069B07 gene		protein	taxon:10090	20100202	MGI		ENSEMBL:ENSMUSP00000064086
MGI	MGI:1923863	1700069B07Rik		GO:0008150	MGI:MGI:2156816	ND		P	RIKEN cDNA 1700069B07 gene		protein	taxon:10090	20100202	MGI		ENSEMBL:ENSMUSP00000064086
MGI	MGI:1920726	1700069L16Rik		GO:0003674	MGI:MGI:2156816	ND		F	RIKEN cDNA 1700069L16 gene		protein	taxon:10090	20100209	MGI		VEGA:OTTMUSP00000044599
MGI	MGI:1920726	1700069L16Rik		GO:0005575	MGI:MGI:2156816	ND		C	RIKEN cDNA 1700069L16 gene		protein	taxon:10090	20100209	MGI		VEGA:OTTMUSP00000044599
MGI	MGI:1920726	1700069L16Rik		GO:0008150	MGI:MGI:2156816	ND		P	RIKEN cDNA 1700069L16 gene		protein	taxon:10090	20100209	MGI		VEGA:OTTMUSP00000044599
MGI	MGI:1920781	1700069P05Rik		GO:0003674	MGI:MGI:2156816	ND		F	RIKEN cDNA 1700069P05 gene		gene	taxon:10090	20100202	MGI		
MGI	MGI:1920781	1700069P05Rik		GO:0005575	MGI:MGI:2156816	ND		C	RIKEN cDNA 1700069P05 gene		gene	taxon:10090	20100202	MGI		
MGI	MGI:1920781	1700069P05Rik		GO:0008150	MGI:MGI:2156816	ND		P	RIKEN cDNA 1700069P05 gene		gene	taxon:10090	20100202	MGI		
MGI	MGI:1923861	1700071A11Rik		GO:0003674	MGI:MGI:2156816	ND		F	RIKEN cDNA 1700071A11 gene		gene	taxon:10090	20100202	MGI		
MGI	MGI:1923861	1700071A11Rik		GO:0005575	MGI:MGI:2156816	ND		C	RIKEN cDNA 1700071A11 gene		gene	taxon:10090	20100202	MGI		
MGI	MGI:1923861	1700071A11Rik		GO:0008150	MGI:MGI:2156816	ND		P	RIKEN cDNA 1700071A11 gene		gene	taxon:10090	20100202	MGI		
MGI	MGI:1920755	1700072O05Rik		GO:0003674	MGI:MGI:2156816	ND		F	RIKEN cDNA 1700072O05 gene		gene	taxon:10090	20100202	MGI		
MGI	MGI:1920755	1700072O05Rik		GO:0005575	MGI:MGI:2156816	ND		C	RIKEN cDNA 1700072O05 gene		gene	taxon:10090	20100202	MGI		
MGI	MGI:1920755	1700072O05Rik		GO:0008150	MGI:MGI:2156816	ND		P	RIKEN cDNA 1700072O05 gene		gene	taxon:10090	20100202	MGI		
MGI	MGI:1920780	1700074I03Rik		GO:0003674	MGI:MGI:2156816	ND		F	RIKEN cDNA 1700074I03 gene		protein	taxon:10090	20100202	MGI		RefSeq:XP_003945601
MGI	MGI:1920780	1700074I03Rik		GO:0005575	MGI:MGI:2156816	ND		C	RIKEN cDNA 1700074I03 gene		protein	taxon:10090	20100202	MGI		RefSeq:XP_003945601
MGI	MGI:1920780	1700074I03Rik		GO:0008150	MGI:MGI:2156816	ND		P	RIKEN cDNA 1700074I03 gene		protein	taxon:10090	20100202	MGI		RefSeq:XP_003945601
MGI	MGI:1920731	1700074P13Rik		GO:0003674	MGI:MGI:2156816	ND		F	RIKEN cDNA 1700074P13 gene		protein	taxon:10090	20090324	MGI		VEGA:OTTMUSP00000033350
MGI	MGI:1920731	1700074P13Rik		GO:0005794	MGI:MGI:3760310|PMID:17662146	IDA		C	RIKEN cDNA 1700074P13 gene		protein	taxon:10090	20080623	MGI	part_of(MA:0000411)	VEGA:OTTMUSP00000033350
MGI	MGI:1920731	1700074P13Rik		GO:0008150	MGI:MGI:2156816	ND		P	RIKEN cDNA 1700074P13 gene		protein	taxon:10090	20090324	MGI		VEGA:OTTMUSP00000033350
MGI	MGI:1920782	1700080E11Rik		GO:0003674	MGI:MGI:2156816	ND		F	RIKEN cDNA 1700080E11 gene		protein	taxon:10090	20100202	MGI		RefSeq:NP_082838
MGI	MGI:1920782	1700080E11Rik		GO:0005575	MGI:MGI:2156816	ND		C	RIKEN cDNA 1700080E11 gene		protein	taxon:10090	20100202	MGI		RefSeq:NP_082838
MGI	MGI:1920782	1700080E11Rik		GO:0008150	MGI:MGI:2156816	ND		P	RIKEN cDNA 1700080E11 gene		protein	taxon:10090	20100202	MGI		RefSeq:NP_082838
MGI	MGI:1920783	1700080G18Rik		GO:0003674	MGI:MGI:2156816	ND		F	RIKEN cDNA 1700080G18 gene		protein	taxon:10090	20100202	MGI		UniProtKB:Q9CVQ8
MGI	MGI:1920783	1700080G18Rik		GO:0005575	MGI:MGI:2156816	ND		C	RIKEN cDNA 1700080G18 gene		protein	taxon:10090	20100202	MGI		UniProtKB:Q9CVQ8
MGI	MGI:1920783	1700080G18Rik		GO:0008150	MGI:MGI:2156816	ND		P	RIKEN cDNA 1700080G18 gene		protein	taxon:10090	20100202	MGI		UniProtKB:Q9CVQ8
MGI	MGI:1921529	1700080O16Rik		GO:0003674	MGI:MGI:2156816	ND		F	RIKEN cDNA 1700080O16 gene		protein	taxon:10090	20100202	MGI		VEGA:OTTMUSP00000018935
MGI	MGI:1921529	1700080O16Rik		GO:0005575	MGI:MGI:2156816	ND		C	RIKEN cDNA 1700080O16 gene		protein	taxon:10090	20100202	MGI		VEGA:OTTMUSP00000018935
MGI	MGI:1921529	1700080O16Rik		GO:0008150	MGI:MGI:2156816	ND		P	RIKEN cDNA 1700080O16 gene		protein	taxon:10090	20100202	MGI		VEGA:OTTMUSP00000018935
MGI	MGI:1925715	1700084C01Rik		GO:0003674	MGI:MGI:2156816	ND		F	RIKEN cDNA 1700084C01 gene		protein	taxon:10090	20100202	MGI		VEGA:OTTMUSP00000058005
MGI	MGI:1925715	1700084C01Rik		GO:0005575	MGI:MGI:2156816	ND		C	RIKEN cDNA 1700084C01 gene		protein	taxon:10090	20100202	MGI		VEGA:OTTMUSP00000058005
MGI	MGI:1925715	1700084C01Rik		GO:0008150	MGI:MGI:2156816	ND		P	RIKEN cDNA 1700084C01 gene		protein	taxon:10090	20100202	MGI		VEGA:OTTMUSP00000058005
MGI	MGI:1923970	1700084D21Rik		GO:0003674	MGI:MGI:2156816	ND		F	RIKEN cDNA 1700084D21 gene		gene	taxon:10090	20100202	MGI		
MGI	MGI:1923970	1700084D21Rik		GO:0005575	MGI:MGI:2156816	ND		C	RIKEN cDNA 1700084D21 gene		gene	taxon:10090	20100202	MGI		
MGI	MGI:1923970	1700084D21Rik		GO:0008150	MGI:MGI:2156816	ND		P	RIKEN cDNA 1700084D21 gene		gene	taxon:10090	20100202	MGI		
MGI	MGI:1920737	1700084M14Rik		GO:0003674	MGI:MGI:2156816	ND		F	RIKEN cDNA 1700084M14 gene		protein	taxon:10090	20100202	MGI		VEGA:OTTMUSP00000019505
MGI	MGI:1920737	1700084M14Rik		GO:0005575	MGI:MGI:2156816	ND		C	RIKEN cDNA 1700084M14 gene		protein	taxon:10090	20100202	MGI		VEGA:OTTMUSP00000019505
MGI	MGI:1920737	1700084M14Rik		GO:0008150	MGI:MGI:2156816	ND		P	RIKEN cDNA 1700084M14 gene		protein	taxon:10090	20100202	MGI		VEGA:OTTMUSP00000019505
MGI	MGI:1920748	1700084P21Rik		GO:0003674	MGI:MGI:2156816	ND		F	RIKEN cDNA 1700084P21 gene		protein	taxon:10090	20120430	MGI		UniProtKB:Q8CF22
MGI	MGI:1920748	1700084P21Rik		GO:0005575	MGI:MGI:2156816	ND		C	RIKEN cDNA 1700084P21 gene		protein	taxon:10090	20120430	MGI		UniProtKB:Q8CF22
MGI	MGI:1920748	1700084P21Rik		GO:0008150	MGI:MGI:2156816	ND		P	RIKEN cDNA 1700084P21 gene		protein	taxon:10090	20120430	MGI		UniProtKB:Q8CF22
MGI	MGI:1923971	1700085B13Rik		GO:0003674	MGI:MGI:2156816	ND		F	RIKEN cDNA 1700085B13 gene		gene	taxon:10090	20100202	MGI		
MGI	MGI:1923971	1700085B13Rik		GO:0005575	MGI:MGI:2156816	ND		C	RIKEN cDNA 1700085B13 gene		gene	taxon:10090	20100202	MGI		
MGI	MGI:1923971	1700085B13Rik		GO:0008150	MGI:MGI:2156816	ND		P	RIKEN cDNA 1700085B13 gene		gene	taxon:10090	20100202	MGI		
MGI	MGI:1921532	1700086D15Rik		GO:0003674	MGI:MGI:2156816	ND		F	RIKEN cDNA 1700086D15 gene		protein	taxon:10090	20100202	MGI		VEGA:OTTMUSP00000006091
MGI	MGI:1921532	1700086D15Rik		GO:0005575	MGI:MGI:2156816	ND		C	RIKEN cDNA 1700086D15 gene		protein	taxon:10090	20100202	MGI		VEGA:OTTMUSP00000006091
MGI	MGI:1921532	1700086D15Rik		GO:0008150	MGI:MGI:2156816	ND		P	RIKEN cDNA 1700086D15 gene		protein	taxon:10090	20100202	MGI		VEGA:OTTMUSP00000006091
MGI	MGI:1921534	1700086L19Rik		GO:0003674	MGI:MGI:2156816	ND		F	RIKEN cDNA 1700086L19 gene		protein	taxon:10090	20100202	MGI		ENSEMBL:ENSMUSP00000093277
MGI	MGI:1921534	1700086L19Rik		GO:0005575	MGI:MGI:2156816	ND		C	RIKEN cDNA 1700086L19 gene		protein	taxon:10090	20100202	MGI		ENSEMBL:ENSMUSP00000093277
MGI	MGI:1921534	1700086L19Rik		GO:0008150	MGI:MGI:2156816	ND		P	RIKEN cDNA 1700086L19 gene		protein	taxon:10090	20100202	MGI		ENSEMBL:ENSMUSP00000093277
MGI	MGI:1920766	1700086O06Rik		GO:0003674	MGI:MGI:2156816	ND		F	RIKEN cDNA 1700086O06 gene		protein	taxon:10090	20100209	MGI		UniProtKB:Q3V3J7
MGI	MGI:1920766	1700086O06Rik		GO:0005575	MGI:MGI:2156816	ND		C	RIKEN cDNA 1700086O06 gene		protein	taxon:10090	20100209	MGI		UniProtKB:Q3V3J7
MGI	MGI:1920766	1700086O06Rik		GO:0008150	MGI:MGI:2156816	ND		P	RIKEN cDNA 1700086O06 gene		protein	taxon:10090	20100209	MGI		UniProtKB:Q3V3J7
MGI	MGI:1914599	1700086P04Rik		GO:0003674	MGI:MGI:2156816	ND		F	RIKEN cDNA 1700086P04 gene		gene	taxon:10090	20100209	MGI		
MGI	MGI:1914599	1700086P04Rik		GO:0005575	MGI:MGI:2156816	ND		C	RIKEN cDNA 1700086P04 gene		gene	taxon:10090	20100209	MGI		
MGI	MGI:1914599	1700086P04Rik		GO:0008150	MGI:MGI:2156816	ND		P	RIKEN cDNA 1700086P04 gene		gene	taxon:10090	20100209	MGI		
MGI	MGI:1920774	1700088E04Rik		GO:0003674	MGI:MGI:2156816	ND		F	RIKEN cDNA 1700088E04 gene	Mus EST J0827E04	protein	taxon:10090	20100209	MGI		UniProtKB:Q9D9S1
MGI	MGI:1920774	1700088E04Rik		GO:0005575	MGI:MGI:2156816	ND		C	RIKEN cDNA 1700088E04 gene	Mus EST J0827E04	protein	taxon:10090	20100209	MGI		UniProtKB:Q9D9S1
MGI	MGI:1920774	1700088E04Rik		GO:0008150	MGI:MGI:2156816	ND		P	RIKEN cDNA 1700088E04 gene	Mus EST J0827E04	protein	taxon:10090	20100209	MGI		UniProtKB:Q9D9S1
MGI	MGI:1920803	1700091H14Rik		GO:0003674	MGI:MGI:2156816	ND		F	RIKEN cDNA 1700091H14 gene	Gm3578	gene	taxon:10090	20100202	MGI		
MGI	MGI:1920803	1700091H14Rik		GO:0005575	MGI:MGI:2156816	ND		C	RIKEN cDNA 1700091H14 gene	Gm3578	gene	taxon:10090	20100202	MGI		
MGI	MGI:1920803	1700091H14Rik		GO:0008150	MGI:MGI:2156816	ND		P	RIKEN cDNA 1700091H14 gene	Gm3578	gene	taxon:10090	20100202	MGI		
MGI	MGI:1921545	1700092C17Rik		GO:0003674	MGI:MGI:2156816	ND		F	RIKEN cDNA 1700092C17 gene		protein	taxon:10090	20120430	MGI		UniProtKB:Q8C1Q9
MGI	MGI:1921545	1700092C17Rik		GO:0005575	MGI:MGI:2156816	ND		C	RIKEN cDNA 1700092C17 gene		protein	taxon:10090	20120430	MGI		UniProtKB:Q8C1Q9
MGI	MGI:1921545	1700092C17Rik		GO:0008150	MGI:MGI:2156816	ND		P	RIKEN cDNA 1700092C17 gene		protein	taxon:10090	20120430	MGI		UniProtKB:Q8C1Q9
MGI	MGI:1920786	1700092K14Rik		GO:0003674	MGI:MGI:2156816	ND		F	RIKEN cDNA 1700092K14 gene		gene	taxon:10090	20100202	MGI		
MGI	MGI:1920786	1700092K14Rik		GO:0005575	MGI:MGI:2156816	ND		C	RIKEN cDNA 1700092K14 gene		gene	taxon:10090	20100202	MGI		
MGI	MGI:1920786	1700092K14Rik		GO:0008150	MGI:MGI:2156816	ND		P	RIKEN cDNA 1700092K14 gene		gene	taxon:10090	20100202	MGI		
MGI	MGI:1921557	1700092M07Rik		GO:0003674	MGI:MGI:2156816	ND		F	RIKEN cDNA 1700092M07 gene		protein	taxon:10090	20100202	MGI		RefSeq:NP_001170818
MGI	MGI:1921557	1700092M07Rik		GO:0005575	MGI:MGI:2156816	ND		C	RIKEN cDNA 1700092M07 gene		protein	taxon:10090	20100202	MGI		RefSeq:NP_001170818
MGI	MGI:1921557	1700092M07Rik		GO:0008150	MGI:MGI:2156816	ND		P	RIKEN cDNA 1700092M07 gene		protein	taxon:10090	20100202	MGI		RefSeq:NP_001170818
MGI	MGI:1921546	1700093J21Rik		GO:0003674	MGI:MGI:2156816	ND		F	RIKEN cDNA 1700093J21 gene		protein	taxon:10090	20120430	MGI		UniProtKB:Q9D9E3
MGI	MGI:1921546	1700093J21Rik		GO:0005575	MGI:MGI:2156816	ND		C	RIKEN cDNA 1700093J21 gene		protein	taxon:10090	20120430	MGI		UniProtKB:Q9D9E3
MGI	MGI:1921546	1700093J21Rik		GO:0008150	MGI:MGI:2156816	ND		P	RIKEN cDNA 1700093J21 gene		protein	taxon:10090	20120430	MGI		UniProtKB:Q9D9E3
MGI	MGI:1914608	1700093K21Rik		GO:0003674	MGI:MGI:2156816	ND		F	RIKEN cDNA 1700093K21 gene		protein	taxon:10090	20100202	MGI		VEGA:OTTMUSP00000005463
MGI	MGI:1914608	1700093K21Rik		GO:0005575	MGI:MGI:2156816	ND		C	RIKEN cDNA 1700093K21 gene		protein	taxon:10090	20100202	MGI		VEGA:OTTMUSP00000005463
MGI	MGI:1914608	1700093K21Rik		GO:0008150	MGI:MGI:2156816	ND		P	RIKEN cDNA 1700093K21 gene		protein	taxon:10090	20100202	MGI		VEGA:OTTMUSP00000005463
MGI	MGI:1914608	1700093K21Rik		GO:0016020	MGI:MGI:1354194	IEA	UniProtKB-KW:KW-0472	C	RIKEN cDNA 1700093K21 gene		protein	taxon:10090	20130616	UniProtKB		VEGA:OTTMUSP00000005463
MGI	MGI:1914608	1700093K21Rik		GO:0016021	MGI:MGI:1354194	IEA	UniProtKB-KW:KW-0812	C	RIKEN cDNA 1700093K21 gene		protein	taxon:10090	20130616	UniProtKB		VEGA:OTTMUSP00000005463
MGI	MGI:1920795	1700094D03Rik		GO:0003674	MGI:MGI:2156816	ND		F	RIKEN cDNA 1700094D03 gene		protein	taxon:10090	20100202	MGI		UniProtKB:Q9D9D9
MGI	MGI:1920795	1700094D03Rik		GO:0005575	MGI:MGI:2156816	ND		C	RIKEN cDNA 1700094D03 gene		protein	taxon:10090	20100202	MGI		UniProtKB:Q9D9D9
MGI	MGI:1920795	1700094D03Rik		GO:0008150	MGI:MGI:2156816	ND		P	RIKEN cDNA 1700094D03 gene		protein	taxon:10090	20100202	MGI		UniProtKB:Q9D9D9
MGI	MGI:1921554	1700094M24Rik		GO:0003674	MGI:MGI:2156816	ND		F	RIKEN cDNA 1700094M24 gene		gene	taxon:10090	20100202	MGI		
MGI	MGI:1921554	1700094M24Rik		GO:0005575	MGI:MGI:2156816	ND		C	RIKEN cDNA 1700094M24 gene		gene	taxon:10090	20100202	MGI		
MGI	MGI:1921554	1700094M24Rik		GO:0008150	MGI:MGI:2156816	ND		P	RIKEN cDNA 1700094M24 gene		gene	taxon:10090	20100202	MGI		
MGI	MGI:1921543	1700095J03Rik		GO:0003674	MGI:MGI:2156816	ND		F	RIKEN cDNA 1700095J03 gene		gene	taxon:10090	20100202	MGI		
MGI	MGI:1921543	1700095J03Rik		GO:0005575	MGI:MGI:2156816	ND		C	RIKEN cDNA 1700095J03 gene		gene	taxon:10090	20100202	MGI		
MGI	MGI:1921543	1700095J03Rik		GO:0008150	MGI:MGI:2156816	ND		P	RIKEN cDNA 1700095J03 gene		gene	taxon:10090	20100202	MGI		
MGI	MGI:2685669	1700101E01Rik		GO:0003674	MGI:MGI:2156816	ND		F	RIKEN cDNA 1700101E01 gene	LOC329375	protein	taxon:10090	20100202	MGI		VEGA:OTTMUSP00000047087
MGI	MGI:2685669	1700101E01Rik		GO:0005575	MGI:MGI:2156816	ND		C	RIKEN cDNA 1700101E01 gene	LOC329375	protein	taxon:10090	20100202	MGI		VEGA:OTTMUSP00000047087
MGI	MGI:2685669	1700101E01Rik		GO:0008150	MGI:MGI:2156816	ND		P	RIKEN cDNA 1700101E01 gene	LOC329375	protein	taxon:10090	20100202	MGI		VEGA:OTTMUSP00000047087
MGI	MGI:3588248	1700101G07Rik		GO:0003674	MGI:MGI:2156816	ND		F	RIKEN cDNA 1700101G07 gene		protein	taxon:10090	20100202	MGI		UniProtKB:Q3V2J5
MGI	MGI:3588248	1700101G07Rik		GO:0005575	MGI:MGI:2156816	ND		C	RIKEN cDNA 1700101G07 gene		protein	taxon:10090	20100202	MGI		UniProtKB:Q3V2J5
MGI	MGI:3588248	1700101G07Rik		GO:0008150	MGI:MGI:2156816	ND		P	RIKEN cDNA 1700101G07 gene		protein	taxon:10090	20100202	MGI		UniProtKB:Q3V2J5
MGI	MGI:1920839	1700101I19Rik		GO:0003674	MGI:MGI:2156816	ND		F	RIKEN cDNA 1700101I19 gene		protein	taxon:10090	20100202	MGI		ENSEMBL:ENSMUSP00000062559
MGI	MGI:1920839	1700101I19Rik		GO:0005575	MGI:MGI:2156816	ND		C	RIKEN cDNA 1700101I19 gene		protein	taxon:10090	20100202	MGI		ENSEMBL:ENSMUSP00000062559
MGI	MGI:1920839	1700101I19Rik		GO:0008150	MGI:MGI:2156816	ND		P	RIKEN cDNA 1700101I19 gene		protein	taxon:10090	20100202	MGI		ENSEMBL:ENSMUSP00000062559
MGI	MGI:1915480	1700102H20Rik		GO:0003674	MGI:MGI:2156816	ND		F	RIKEN cDNA 1700102H20 gene		gene	taxon:10090	20100209	MGI		
MGI	MGI:1915480	1700102H20Rik		GO:0005575	MGI:MGI:2156816	ND		C	RIKEN cDNA 1700102H20 gene		gene	taxon:10090	20100209	MGI		
MGI	MGI:1915480	1700102H20Rik		GO:0008150	MGI:MGI:2156816	ND		P	RIKEN cDNA 1700102H20 gene		gene	taxon:10090	20100209	MGI		
MGI	MGI:2148248	1700102P08Rik		GO:0003674	MGI:MGI:2156816	ND		F	RIKEN cDNA 1700102P08 gene		protein	taxon:10090	20100209	MGI		ENSEMBL:ENSMUSP00000035234
MGI	MGI:2148248	1700102P08Rik		GO:0005575	MGI:MGI:2156816	ND		C	RIKEN cDNA 1700102P08 gene		protein	taxon:10090	20100209	MGI		ENSEMBL:ENSMUSP00000035234
MGI	MGI:2148248	1700102P08Rik		GO:0008150	MGI:MGI:2156816	ND		P	RIKEN cDNA 1700102P08 gene		protein	taxon:10090	20100209	MGI		ENSEMBL:ENSMUSP00000035234
MGI	MGI:1925886	1700104B16Rik		GO:0003674	MGI:MGI:2156816	ND		F	RIKEN cDNA 1700104B16 gene		protein	taxon:10090	20100202	MGI		ENSEMBL:ENSMUSP00000078348
MGI	MGI:1925886	1700104B16Rik		GO:0005575	MGI:MGI:2156816	ND		C	RIKEN cDNA 1700104B16 gene		protein	taxon:10090	20100202	MGI		ENSEMBL:ENSMUSP00000078348
MGI	MGI:1925886	1700104B16Rik		GO:0008150	MGI:MGI:2156816	ND		P	RIKEN cDNA 1700104B16 gene		protein	taxon:10090	20100202	MGI		ENSEMBL:ENSMUSP00000078348
MGI	MGI:1921547	1700106J16Rik		GO:0003674	MGI:MGI:2156816	ND		F	RIKEN cDNA 1700106J16 gene		protein	taxon:10090	20100202	MGI		VEGA:OTTMUSP00000001432
MGI	MGI:1921547	1700106J16Rik		GO:0005575	MGI:MGI:2156816	ND		C	RIKEN cDNA 1700106J16 gene		protein	taxon:10090	20100202	MGI		VEGA:OTTMUSP00000001432
MGI	MGI:1921547	1700106J16Rik		GO:0008150	MGI:MGI:2156816	ND		P	RIKEN cDNA 1700106J16 gene		protein	taxon:10090	20100202	MGI		VEGA:OTTMUSP00000001432
MGI	MGI:1920810	1700108N06Rik		GO:0003674	MGI:MGI:2156816	ND		F	RIKEN cDNA 1700108N06 gene		gene	taxon:10090	20120430	MGI		
MGI	MGI:1920810	1700108N06Rik		GO:0005575	MGI:MGI:2156816	ND		C	RIKEN cDNA 1700108N06 gene		gene	taxon:10090	20120430	MGI		
MGI	MGI:1920810	1700108N06Rik		GO:0008150	MGI:MGI:2156816	ND		P	RIKEN cDNA 1700108N06 gene		gene	taxon:10090	20120430	MGI		
MGI	MGI:1923875	1700109F18Rik		GO:0003674	MGI:MGI:2156816	ND		F	RIKEN cDNA 1700109F18 gene		protein	taxon:10090	20100209	MGI		UniProtKB:Q8C6K5
MGI	MGI:1923875	1700109F18Rik		GO:0005575	MGI:MGI:2156816	ND		C	RIKEN cDNA 1700109F18 gene		protein	taxon:10090	20100209	MGI		UniProtKB:Q8C6K5
MGI	MGI:1923875	1700109F18Rik		GO:0008150	MGI:MGI:2156816	ND		P	RIKEN cDNA 1700109F18 gene		protein	taxon:10090	20100209	MGI		UniProtKB:Q8C6K5
MGI	MGI:1924286	1700109H08Rik		GO:0003674	MGI:MGI:2156816	ND		F	RIKEN cDNA 1700109H08 gene		protein	taxon:10090	20100202	MGI		VEGA:OTTMUSP00000036097
MGI	MGI:1924286	1700109H08Rik		GO:0005575	MGI:MGI:2156816	ND		C	RIKEN cDNA 1700109H08 gene		protein	taxon:10090	20100202	MGI		VEGA:OTTMUSP00000036097
MGI	MGI:1924286	1700109H08Rik		GO:0008150	MGI:MGI:2156816	ND		P	RIKEN cDNA 1700109H08 gene		protein	taxon:10090	20100202	MGI		VEGA:OTTMUSP00000036097
MGI	MGI:1924286	1700109H08Rik		GO:0046872	MGI:MGI:1354194	IEA	UniProtKB-KW:KW-0479	F	RIKEN cDNA 1700109H08 gene		protein	taxon:10090	20130616	UniProtKB		VEGA:OTTMUSP00000036097
MGI	MGI:1921553	1700109K24Rik		GO:0003674	MGI:MGI:2156816	ND		F	RIKEN cDNA 1700109K24 gene		gene	taxon:10090	20100202	MGI		
MGI	MGI:1921553	1700109K24Rik		GO:0005575	MGI:MGI:2156816	ND		C	RIKEN cDNA 1700109K24 gene		gene	taxon:10090	20100202	MGI		
MGI	MGI:1921553	1700109K24Rik		GO:0008150	MGI:MGI:2156816	ND		P	RIKEN cDNA 1700109K24 gene		gene	taxon:10090	20100202	MGI		
MGI	MGI:1920799	1700110I01Rik		GO:0003674	MGI:MGI:2156816	ND		F	RIKEN cDNA 1700110I01 gene	Gm2938	protein	taxon:10090	20100202	MGI		VEGA:OTTMUSP00000052230
MGI	MGI:1920799	1700110I01Rik		GO:0005575	MGI:MGI:2156816	ND		C	RIKEN cDNA 1700110I01 gene	Gm2938	protein	taxon:10090	20100202	MGI		VEGA:OTTMUSP00000052230
MGI	MGI:1920799	1700110I01Rik		GO:0008150	MGI:MGI:2156816	ND		P	RIKEN cDNA 1700110I01 gene	Gm2938	protein	taxon:10090	20100202	MGI		VEGA:OTTMUSP00000052230
MGI	MGI:1923877	1700110M21Rik		GO:0003674	MGI:MGI:2156816	ND		F	RIKEN cDNA 1700110M21 gene		protein	taxon:10090	20100202	MGI		ENSEMBL:ENSMUSP00000060206
MGI	MGI:1923877	1700110M21Rik		GO:0005575	MGI:MGI:2156816	ND		C	RIKEN cDNA 1700110M21 gene		protein	taxon:10090	20100202	MGI		ENSEMBL:ENSMUSP00000060206
MGI	MGI:1923877	1700110M21Rik		GO:0008150	MGI:MGI:2156816	ND		P	RIKEN cDNA 1700110M21 gene		protein	taxon:10090	20100202	MGI		ENSEMBL:ENSMUSP00000060206
MGI	MGI:1920835	1700111E14Rik		GO:0003674	MGI:MGI:2156816	ND		F	RIKEN cDNA 1700111E14 gene		protein	taxon:10090	20100202	MGI		UniProtKB:Q9D9B6
MGI	MGI:1920835	1700111E14Rik		GO:0005575	MGI:MGI:2156816	ND		C	RIKEN cDNA 1700111E14 gene		protein	taxon:10090	20100202	MGI		UniProtKB:Q9D9B6
MGI	MGI:1920835	1700111E14Rik		GO:0008150	MGI:MGI:2156816	ND		P	RIKEN cDNA 1700111E14 gene		protein	taxon:10090	20100202	MGI		UniProtKB:Q9D9B6
MGI	MGI:1923883	1700112E06Rik		GO:0003674	MGI:MGI:2156816	ND		F	RIKEN cDNA 1700112E06 gene		protein	taxon:10090	20100202	MGI		VEGA:OTTMUSP00000047866
MGI	MGI:1923883	1700112E06Rik		GO:0005575	MGI:MGI:2156816	ND		C	RIKEN cDNA 1700112E06 gene		protein	taxon:10090	20100202	MGI		VEGA:OTTMUSP00000047866
MGI	MGI:1923883	1700112E06Rik		GO:0008150	MGI:MGI:2156816	ND		P	RIKEN cDNA 1700112E06 gene		protein	taxon:10090	20100202	MGI		VEGA:OTTMUSP00000047866
MGI	MGI:1923878	1700112J16Rik		GO:0003674	MGI:MGI:2156816	ND		F	RIKEN cDNA 1700112J16 gene		gene	taxon:10090	20100202	MGI		
MGI	MGI:1923878	1700112J16Rik		GO:0005575	MGI:MGI:2156816	ND		C	RIKEN cDNA 1700112J16 gene		gene	taxon:10090	20100202	MGI		
MGI	MGI:1923878	1700112J16Rik		GO:0008150	MGI:MGI:2156816	ND		P	RIKEN cDNA 1700112J16 gene		gene	taxon:10090	20100202	MGI		
MGI	MGI:1924246	1700112M01Rik		GO:0003674	MGI:MGI:2156816	ND		F	RIKEN cDNA 1700112M01 gene	Gm15805	protein	taxon:10090	20120430	MGI		UniProtKB:Q9CRD1
MGI	MGI:1924246	1700112M01Rik		GO:0005575	MGI:MGI:2156816	ND		C	RIKEN cDNA 1700112M01 gene	Gm15805	protein	taxon:10090	20120430	MGI		UniProtKB:Q9CRD1
MGI	MGI:1924246	1700112M01Rik		GO:0008150	MGI:MGI:2156816	ND		P	RIKEN cDNA 1700112M01 gene	Gm15805	protein	taxon:10090	20120430	MGI		UniProtKB:Q9CRD1
MGI	MGI:1923892	1700113A16Rik		GO:0003674	MGI:MGI:2156816	ND		F	RIKEN cDNA 1700113A16 gene		gene	taxon:10090	20100202	MGI		
MGI	MGI:1923892	1700113A16Rik		GO:0005575	MGI:MGI:2156816	ND		C	RIKEN cDNA 1700113A16 gene		gene	taxon:10090	20100202	MGI		
MGI	MGI:1923892	1700113A16Rik		GO:0008150	MGI:MGI:2156816	ND		P	RIKEN cDNA 1700113A16 gene		gene	taxon:10090	20100202	MGI		
MGI	MGI:1923890	1700113H08Rik		GO:0003674	MGI:MGI:2156816	ND		F	RIKEN cDNA 1700113H08 gene		protein	taxon:10090	20100202	MGI		RefSeq:NP_083961
MGI	MGI:1923890	1700113H08Rik		GO:0005575	MGI:MGI:2156816	ND		C	RIKEN cDNA 1700113H08 gene		protein	taxon:10090	20100202	MGI		RefSeq:NP_083961
MGI	MGI:1923890	1700113H08Rik		GO:0008150	MGI:MGI:2156816	ND		P	RIKEN cDNA 1700113H08 gene		protein	taxon:10090	20100202	MGI		RefSeq:NP_083961
MGI	MGI:1925889	1700116B05Rik		GO:0003674	MGI:MGI:2156816	ND		F	RIKEN cDNA 1700116B05 gene		protein	taxon:10090	20100202	MGI		UniProtKB:Q9CU03
MGI	MGI:1925889	1700116B05Rik		GO:0005575	MGI:MGI:2156816	ND		C	RIKEN cDNA 1700116B05 gene		protein	taxon:10090	20100202	MGI		UniProtKB:Q9CU03
MGI	MGI:1925889	1700116B05Rik		GO:0008150	MGI:MGI:2156816	ND		P	RIKEN cDNA 1700116B05 gene		protein	taxon:10090	20100202	MGI		UniProtKB:Q9CU03
MGI	MGI:1925729	1700119I11Rik		GO:0003674	MGI:MGI:2156816	ND		F	RIKEN cDNA 1700119I11 gene		protein	taxon:10090	20100202	MGI		VEGA:OTTMUSP00000037933
MGI	MGI:1925729	1700119I11Rik		GO:0005575	MGI:MGI:2156816	ND		C	RIKEN cDNA 1700119I11 gene		protein	taxon:10090	20100202	MGI		VEGA:OTTMUSP00000037933
MGI	MGI:1925729	1700119I11Rik		GO:0008150	MGI:MGI:2156816	ND		P	RIKEN cDNA 1700119I11 gene		protein	taxon:10090	20100202	MGI		VEGA:OTTMUSP00000037933
MGI	MGI:3604190	1700120B22Rik		GO:0003674	MGI:MGI:2156816	ND		F	RIKEN cDNA 1700120B22 gene		protein	taxon:10090	20100202	MGI		ENSEMBL:ENSMUSP00000054262
MGI	MGI:3604190	1700120B22Rik		GO:0005575	MGI:MGI:2156816	ND		C	RIKEN cDNA 1700120B22 gene		protein	taxon:10090	20100202	MGI		ENSEMBL:ENSMUSP00000054262
MGI	MGI:3604190	1700120B22Rik		GO:0008150	MGI:MGI:2156816	ND		P	RIKEN cDNA 1700120B22 gene		protein	taxon:10090	20100202	MGI		ENSEMBL:ENSMUSP00000054262
MGI	MGI:1914614	1700121C10Rik		GO:0003674	MGI:MGI:2156816	ND		F	RIKEN cDNA 1700121C10 gene		gene	taxon:10090	20100209	MGI		
MGI	MGI:1914614	1700121C10Rik		GO:0005575	MGI:MGI:2156816	ND		C	RIKEN cDNA 1700121C10 gene		gene	taxon:10090	20100209	MGI		
MGI	MGI:1914614	1700121C10Rik		GO:0008150	MGI:MGI:2156816	ND		P	RIKEN cDNA 1700121C10 gene		gene	taxon:10090	20100209	MGI		
MGI	MGI:1923901	1700122O11Rik		GO:0003674	MGI:MGI:2156816	ND		F	RIKEN cDNA 1700122O11 gene		protein	taxon:10090	20100209	MGI		RefSeq:NP_083965
MGI	MGI:1923901	1700122O11Rik		GO:0005575	MGI:MGI:2156816	ND		C	RIKEN cDNA 1700122O11 gene		protein	taxon:10090	20100209	MGI		RefSeq:NP_083965
MGI	MGI:1923901	1700122O11Rik		GO:0008150	MGI:MGI:2156816	ND		P	RIKEN cDNA 1700122O11 gene		protein	taxon:10090	20100209	MGI		RefSeq:NP_083965
MGI	MGI:1923913	1700123I01Rik		GO:0003674	MGI:MGI:2156816	ND		F	RIKEN cDNA 1700123I01 gene		protein	taxon:10090	20100209	MGI		VEGA:OTTMUSP00000020166
MGI	MGI:1923913	1700123I01Rik		GO:0005575	MGI:MGI:2156816	ND		C	RIKEN cDNA 1700123I01 gene		protein	taxon:10090	20100209	MGI		VEGA:OTTMUSP00000020166
MGI	MGI:1923913	1700123I01Rik		GO:0008150	MGI:MGI:2156816	ND		P	RIKEN cDNA 1700123I01 gene		protein	taxon:10090	20100209	MGI		VEGA:OTTMUSP00000020166
MGI	MGI:1923908	1700123K08Rik		GO:0003674	MGI:MGI:2156816	ND		F	RIKEN cDNA 1700123K08 gene		protein	taxon:10090	20100202	MGI		RefSeq:NP_083969
MGI	MGI:1923908	1700123K08Rik		GO:0005575	MGI:MGI:2156816	ND		C	RIKEN cDNA 1700123K08 gene		protein	taxon:10090	20100202	MGI		RefSeq:NP_083969
MGI	MGI:1923908	1700123K08Rik		GO:0008150	MGI:MGI:2156816	ND		P	RIKEN cDNA 1700123K08 gene		protein	taxon:10090	20100202	MGI		RefSeq:NP_083969
MGI	MGI:1925732	1700123L14Rik		GO:0003674	MGI:MGI:2156816	ND		F	RIKEN cDNA 1700123L14 gene		protein	taxon:10090	20100202	MGI		VEGA:OTTMUSP00000045698
MGI	MGI:1925732	1700123L14Rik		GO:0005575	MGI:MGI:2156816	ND		C	RIKEN cDNA 1700123L14 gene		protein	taxon:10090	20100202	MGI		VEGA:OTTMUSP00000045698
MGI	MGI:1925732	1700123L14Rik		GO:0008150	MGI:MGI:2156816	ND		P	RIKEN cDNA 1700123L14 gene		protein	taxon:10090	20100202	MGI		VEGA:OTTMUSP00000045698
MGI	MGI:1920893	1700123O20Rik		GO:0003674	MGI:MGI:2156816	ND		F	RIKEN cDNA 1700123O20 gene		protein	taxon:10090	20100209	MGI		UniProtKB:Q9JJ93
MGI	MGI:1920893	1700123O20Rik		GO:0005575	MGI:MGI:2156816	ND		C	RIKEN cDNA 1700123O20 gene		protein	taxon:10090	20100209	MGI		UniProtKB:Q9JJ93
MGI	MGI:1920893	1700123O20Rik		GO:0005739	MGI:MGI:1354194	IEA	UniProtKB-KW:KW-0496	C	RIKEN cDNA 1700123O20 gene		protein	taxon:10090	20130616	UniProtKB		UniProtKB:Q9JJ93
MGI	MGI:1920893	1700123O20Rik		GO:0008150	MGI:MGI:2156816	ND		P	RIKEN cDNA 1700123O20 gene		protein	taxon:10090	20100209	MGI		UniProtKB:Q9JJ93
MGI	MGI:1923907	1700125G22Rik		GO:0003674	MGI:MGI:2156816	ND		F	RIKEN cDNA 1700125G22 gene		gene	taxon:10090	20100202	MGI		
MGI	MGI:1923907	1700125G22Rik		GO:0005575	MGI:MGI:2156816	ND		C	RIKEN cDNA 1700125G22 gene		gene	taxon:10090	20100202	MGI		
MGI	MGI:1923907	1700125G22Rik		GO:0008150	MGI:MGI:2156816	ND		P	RIKEN cDNA 1700125G22 gene		gene	taxon:10090	20100202	MGI		
MGI	MGI:1920884	1700125H20Rik		GO:0003674	MGI:MGI:2156816	ND		F	RIKEN cDNA 1700125H20 gene		protein	taxon:10090	20100209	MGI		VEGA:OTTMUSP00000000996
MGI	MGI:1920884	1700125H20Rik		GO:0005575	MGI:MGI:2156816	ND		C	RIKEN cDNA 1700125H20 gene		protein	taxon:10090	20100209	MGI		VEGA:OTTMUSP00000000996
MGI	MGI:1920884	1700125H20Rik		GO:0008150	MGI:MGI:2156816	ND		P	RIKEN cDNA 1700125H20 gene		protein	taxon:10090	20100209	MGI		VEGA:OTTMUSP00000000996
MGI	MGI:1923919	1700128F08Rik		GO:0003674	MGI:MGI:2156816	ND		F	RIKEN cDNA 1700128F08 gene		protein	taxon:10090	20120430	MGI		UniProtKB:Q9D970
MGI	MGI:1923919	1700128F08Rik		GO:0005575	MGI:MGI:2156816	ND		C	RIKEN cDNA 1700128F08 gene		protein	taxon:10090	20120430	MGI		UniProtKB:Q9D970
MGI	MGI:1923919	1700128F08Rik		GO:0008150	MGI:MGI:2156816	ND		P	RIKEN cDNA 1700128F08 gene		protein	taxon:10090	20120430	MGI		UniProtKB:Q9D970
MGI	MGI:1915182	1700129C05Rik		GO:0003674	MGI:MGI:2156816	ND		F	RIKEN cDNA 1700129C05 gene		protein	taxon:10090	20100202	MGI		VEGA:OTTMUSP00000046991
MGI	MGI:1915182	1700129C05Rik		GO:0005575	MGI:MGI:2156816	ND		C	RIKEN cDNA 1700129C05 gene		protein	taxon:10090	20100202	MGI		VEGA:OTTMUSP00000046991
MGI	MGI:1915182	1700129C05Rik		GO:0008150	MGI:MGI:2156816	ND		P	RIKEN cDNA 1700129C05 gene		protein	taxon:10090	20100202	MGI		VEGA:OTTMUSP00000046991
MGI	MGI:1913526	1810009A15Rik		GO:0003674	MGI:MGI:2156816	ND		F	RIKEN cDNA 1810009A15 gene		protein	taxon:10090	20100209	MGI		RefSeq:NP_079739
MGI	MGI:1913526	1810009A15Rik		GO:0005575	MGI:MGI:2156816	ND		C	RIKEN cDNA 1810009A15 gene		protein	taxon:10090	20100209	MGI		RefSeq:NP_079739
MGI	MGI:1913526	1810009A15Rik		GO:0008150	MGI:MGI:2156816	ND		P	RIKEN cDNA 1810009A15 gene		protein	taxon:10090	20100209	MGI		RefSeq:NP_079739
MGI	MGI:1920876	1810009J06Rik		GO:0006508	MGI:MGI:1354194	IEA	UniProtKB-KW:KW-0645	P	RIKEN cDNA 1810009J06 gene		protein	taxon:10090	20130616	UniProtKB		RefSeq:NP_076196
MGI	MGI:1920876	1810009J06Rik		GO:0008233	MGI:MGI:1354194	IEA	UniProtKB-KW:KW-0645	F	RIKEN cDNA 1810009J06 gene		protein	taxon:10090	20130616	UniProtKB		RefSeq:NP_076196
MGI	MGI:1920876	1810009J06Rik		GO:0008236	MGI:MGI:1354194	IEA	UniProtKB-KW:KW-0720	F	RIKEN cDNA 1810009J06 gene		protein	taxon:10090	20130616	UniProtKB		RefSeq:NP_076196
MGI	MGI:1920876	1810009J06Rik		GO:0016787	MGI:MGI:1354194	IEA	UniProtKB-KW:KW-0378	F	RIKEN cDNA 1810009J06 gene		protein	taxon:10090	20130616	UniProtKB		RefSeq:NP_076196
MGI	MGI:1916349	1810009N02Rik		GO:0003674	MGI:MGI:2156816	ND		F	RIKEN cDNA 1810009N02 gene		protein	taxon:10090	20091230	MGI		RefSeq:NP_081215
MGI	MGI:1916349	1810009N02Rik		GO:0005739	MGI:MGI:3852644|PMID:18614015	IDA		C	RIKEN cDNA 1810009N02 gene		protein	taxon:10090	20090923	MGI		RefSeq:NP_081215
MGI	MGI:1916349	1810009N02Rik		GO:0008150	MGI:MGI:2156816	ND		P	RIKEN cDNA 1810009N02 gene		protein	taxon:10090	20091230	MGI		RefSeq:NP_081215
MGI	MGI:1916283	1810010D01Rik		GO:0003674	MGI:MGI:2156816	ND		F	RIKEN cDNA 1810010D01 gene	Gm2572	gene	taxon:10090	20100202	MGI		
MGI	MGI:1916283	1810010D01Rik		GO:0005575	MGI:MGI:2156816	ND		C	RIKEN cDNA 1810010D01 gene	Gm2572	gene	taxon:10090	20100202	MGI		
MGI	MGI:1916283	1810010D01Rik		GO:0008150	MGI:MGI:2156816	ND		P	RIKEN cDNA 1810010D01 gene	Gm2572	gene	taxon:10090	20100202	MGI		
MGI	MGI:1916316	1810010H24Rik		GO:0003674	MGI:MGI:2156816	ND		F	RIKEN cDNA 1810010H24 gene	OTTMUSG00000003581	protein	taxon:10090	20120430	MGI		UniProtKB:Q08AU9
MGI	MGI:1916316	1810010H24Rik		GO:0005575	MGI:MGI:2156816	ND		C	RIKEN cDNA 1810010H24 gene	OTTMUSG00000003581	protein	taxon:10090	20120430	MGI		UniProtKB:Q08AU9
MGI	MGI:1916316	1810010H24Rik		GO:0008150	MGI:MGI:2156816	ND		P	RIKEN cDNA 1810010H24 gene	OTTMUSG00000003581	protein	taxon:10090	20120430	MGI		UniProtKB:Q08AU9
MGI	MGI:1916319	1810011H11Rik		GO:0003674	MGI:MGI:2156816	ND		F	RIKEN cDNA 1810011H11 gene		protein	taxon:10090	20100202	MGI		RefSeq:NP_001157088
MGI	MGI:1916319	1810011H11Rik		GO:0005575	MGI:MGI:2156816	ND		C	RIKEN cDNA 1810011H11 gene		protein	taxon:10090	20100202	MGI		RefSeq:NP_001157088
MGI	MGI:1916319	1810011H11Rik		GO:0008150	MGI:MGI:2156816	ND		P	RIKEN cDNA 1810011H11 gene		protein	taxon:10090	20100202	MGI		RefSeq:NP_001157088
MGI	MGI:1916318	1810011O10Rik		GO:0003674	MGI:MGI:2156816	ND		F	RIKEN cDNA 1810011O10 gene		protein	taxon:10090	20100202	MGI		UniProtKB:Q9D915
MGI	MGI:1916318	1810011O10Rik		GO:0005575	MGI:MGI:2156816	ND		C	RIKEN cDNA 1810011O10 gene		protein	taxon:10090	20100202	MGI		UniProtKB:Q9D915
MGI	MGI:1916318	1810011O10Rik		GO:0006915	MGI:MGI:1354194	IEA	UniProtKB-KW:KW-0053	P	RIKEN cDNA 1810011O10 gene		protein	taxon:10090	20130616	UniProtKB		UniProtKB:Q9D915
MGI	MGI:1916318	1810011O10Rik		GO:0008150	MGI:MGI:2156816	ND		P	RIKEN cDNA 1810011O10 gene		protein	taxon:10090	20100202	MGI		UniProtKB:Q9D915
MGI	MGI:1916303	1810013L24Rik		GO:0003674	MGI:MGI:2156816	ND		F	RIKEN cDNA 1810013L24 gene		protein	taxon:10090	20100209	MGI		ENSEMBL:ENSMUSP00000023150
MGI	MGI:1916303	1810013L24Rik		GO:0005575	MGI:MGI:2156816	ND		C	RIKEN cDNA 1810013L24 gene		protein	taxon:10090	20100209	MGI		ENSEMBL:ENSMUSP00000023150
MGI	MGI:1916303	1810013L24Rik		GO:0008150	MGI:MGI:2156816	ND		P	RIKEN cDNA 1810013L24 gene		protein	taxon:10090	20100209	MGI		ENSEMBL:ENSMUSP00000023150
MGI	MGI:1913513	1810014B01Rik		GO:0003674	MGI:MGI:2156816	ND		F	RIKEN cDNA 1810014B01 gene		gene	taxon:10090	20100202	MGI		
MGI	MGI:1913513	1810014B01Rik		GO:0005575	MGI:MGI:2156816	ND		C	RIKEN cDNA 1810014B01 gene		gene	taxon:10090	20100202	MGI		
MGI	MGI:1913513	1810014B01Rik		GO:0008150	MGI:MGI:2156816	ND		P	RIKEN cDNA 1810014B01 gene		gene	taxon:10090	20100202	MGI		
MGI	MGI:1917021	1810019D21Rik		GO:0003674	MGI:MGI:2156816	ND		F	RIKEN cDNA 1810019D21 gene		gene	taxon:10090	20100209	MGI		
MGI	MGI:1917021	1810019D21Rik		GO:0005575	MGI:MGI:2156816	ND		C	RIKEN cDNA 1810019D21 gene		gene	taxon:10090	20100209	MGI		
MGI	MGI:1917021	1810019D21Rik		GO:0008150	MGI:MGI:2156816	ND		P	RIKEN cDNA 1810019D21 gene		gene	taxon:10090	20100209	MGI		
MGI	MGI:1916323	1810019J16Rik		GO:0003674	MGI:MGI:2156816	ND		F	RIKEN cDNA 1810019J16 gene		protein	taxon:10090	20100209	MGI		VEGA:OTTMUSP00000011956
MGI	MGI:1916323	1810019J16Rik		GO:0005575	MGI:MGI:2156816	ND		C	RIKEN cDNA 1810019J16 gene		protein	taxon:10090	20100209	MGI		VEGA:OTTMUSP00000011956
MGI	MGI:1916323	1810019J16Rik		GO:0008150	MGI:MGI:2156816	ND		P	RIKEN cDNA 1810019J16 gene		protein	taxon:10090	20100209	MGI		VEGA:OTTMUSP00000011956
MGI	MGI:1916336	1810019N24Rik		GO:0003674	MGI:MGI:2156816	ND		F	RIKEN cDNA 1810019N24 gene		gene	taxon:10090	20120430	MGI		
MGI	MGI:1916336	1810019N24Rik		GO:0005575	MGI:MGI:2156816	ND		C	RIKEN cDNA 1810019N24 gene		gene	taxon:10090	20120430	MGI		
MGI	MGI:1916336	1810019N24Rik		GO:0008150	MGI:MGI:2156816	ND		P	RIKEN cDNA 1810019N24 gene		gene	taxon:10090	20120430	MGI		
MGI	MGI:1916376	1810022K09Rik		GO:0003674	MGI:MGI:2156816	ND		F	RIKEN cDNA 1810022K09 gene		protein	taxon:10090	20100209	MGI		ENSEMBL:ENSMUSP00000104002
MGI	MGI:1916376	1810022K09Rik		GO:0005575	MGI:MGI:2156816	ND		C	RIKEN cDNA 1810022K09 gene		protein	taxon:10090	20100209	MGI		ENSEMBL:ENSMUSP00000104002
MGI	MGI:1916376	1810022K09Rik		GO:0008150	MGI:MGI:2156816	ND		P	RIKEN cDNA 1810022K09 gene		protein	taxon:10090	20100209	MGI		ENSEMBL:ENSMUSP00000104002
MGI	MGI:1925560	1810024B03Rik		GO:0000166	MGI:MGI:1354194	IEA	UniProtKB-KW:KW-0547	F	RIKEN cDNA 1810024B03 gene		protein	taxon:10090	20130616	UniProtKB		VEGA:OTTMUSP00000017106
MGI	MGI:1925560	1810024B03Rik		GO:0003674	MGI:MGI:2156816	ND		F	RIKEN cDNA 1810024B03 gene		protein	taxon:10090	20100209	MGI		VEGA:OTTMUSP00000017106
MGI	MGI:1925560	1810024B03Rik		GO:0004674	MGI:MGI:1354194	IEA	UniProtKB-KW:KW-0723	F	RIKEN cDNA 1810024B03 gene		protein	taxon:10090	20130616	UniProtKB		VEGA:OTTMUSP00000017106
MGI	MGI:1925560	1810024B03Rik		GO:0005524	MGI:MGI:1354194	IEA	UniProtKB-KW:KW-0067	F	RIKEN cDNA 1810024B03 gene		protein	taxon:10090	20130616	UniProtKB		VEGA:OTTMUSP00000017106
MGI	MGI:1925560	1810024B03Rik		GO:0005575	MGI:MGI:2156816	ND		C	RIKEN cDNA 1810024B03 gene		protein	taxon:10090	20100209	MGI		VEGA:OTTMUSP00000017106
MGI	MGI:1925560	1810024B03Rik		GO:0008150	MGI:MGI:2156816	ND		P	RIKEN cDNA 1810024B03 gene		protein	taxon:10090	20100209	MGI		VEGA:OTTMUSP00000017106
MGI	MGI:1925560	1810024B03Rik		GO:0016301	MGI:MGI:1354194	IEA	UniProtKB-KW:KW-0418	F	RIKEN cDNA 1810024B03 gene		protein	taxon:10090	20130616	UniProtKB		VEGA:OTTMUSP00000017106
MGI	MGI:1925560	1810024B03Rik		GO:0016310	MGI:MGI:1354194	IEA	UniProtKB-KW:KW-0418	P	RIKEN cDNA 1810024B03 gene		protein	taxon:10090	20130616	UniProtKB		VEGA:OTTMUSP00000017106
MGI	MGI:1925560	1810024B03Rik		GO:0016740	MGI:MGI:1354194	IEA	UniProtKB-KW:KW-0808	F	RIKEN cDNA 1810024B03 gene		protein	taxon:10090	20130616	UniProtKB		VEGA:OTTMUSP00000017106
MGI	MGI:1917023	1810026J23Rik		GO:0003674	MGI:MGI:2156816	ND		F	RIKEN cDNA 1810026J23 gene		protein	taxon:10090	20100202	MGI		UniProtKB:Q8BGX2
MGI	MGI:1917023	1810026J23Rik		GO:0005575	MGI:MGI:2156816	ND		C	RIKEN cDNA 1810026J23 gene		protein	taxon:10090	20100202	MGI		UniProtKB:Q8BGX2
MGI	MGI:1917023	1810026J23Rik		GO:0008150	MGI:MGI:2156816	ND		P	RIKEN cDNA 1810026J23 gene		protein	taxon:10090	20100202	MGI		UniProtKB:Q8BGX2
MGI	MGI:1916405	1810030O07Rik		GO:0003674	MGI:MGI:2156816	ND		F	RIKEN cDNA 1810030O07 gene		protein	taxon:10090	20100202	MGI		VEGA:OTTMUSP00000018433
MGI	MGI:1916405	1810030O07Rik		GO:0005575	MGI:MGI:2156816	ND		C	RIKEN cDNA 1810030O07 gene		protein	taxon:10090	20100202	MGI		VEGA:OTTMUSP00000018433
MGI	MGI:1916405	1810030O07Rik		GO:0008150	MGI:MGI:2156816	ND		P	RIKEN cDNA 1810030O07 gene		protein	taxon:10090	20100202	MGI		VEGA:OTTMUSP00000018433
MGI	MGI:1913543	1810032O08Rik		GO:0003674	MGI:MGI:2156816	ND		F	RIKEN cDNA 1810032O08 gene		protein	taxon:10090	20100209	MGI		VEGA:OTTMUSP00000052822
MGI	MGI:1913543	1810032O08Rik		GO:0005575	MGI:MGI:2156816	ND		C	RIKEN cDNA 1810032O08 gene		protein	taxon:10090	20100209	MGI		VEGA:OTTMUSP00000052822
MGI	MGI:1913543	1810032O08Rik		GO:0008150	MGI:MGI:2156816	ND		P	RIKEN cDNA 1810032O08 gene		protein	taxon:10090	20100209	MGI		VEGA:OTTMUSP00000052822
MGI	MGI:1916439	1810033B17Rik		GO:0003674	MGI:MGI:2156816	ND		F	RIKEN cDNA 1810033B17 gene		protein	taxon:10090	20100202	MGI		UniProtKB:Q9D8U6
MGI	MGI:1916439	1810033B17Rik		GO:0005575	MGI:MGI:2156816	ND		C	RIKEN cDNA 1810033B17 gene		protein	taxon:10090	20100202	MGI		UniProtKB:Q9D8U6
MGI	MGI:1916439	1810033B17Rik		GO:0008150	MGI:MGI:2156816	ND		P	RIKEN cDNA 1810033B17 gene		protein	taxon:10090	20100202	MGI		UniProtKB:Q9D8U6
MGI	MGI:1916439	1810033B17Rik		GO:0016020	MGI:MGI:1354194	IEA	UniProtKB-KW:KW-0472	C	RIKEN cDNA 1810033B17 gene		protein	taxon:10090	20130616	UniProtKB		UniProtKB:Q9D8U6
MGI	MGI:1916439	1810033B17Rik		GO:0016021	MGI:MGI:1354194	IEA	UniProtKB-KW:KW-0812	C	RIKEN cDNA 1810033B17 gene		protein	taxon:10090	20130616	UniProtKB		UniProtKB:Q9D8U6
MGI	MGI:1914954	1810037I17Rik		GO:0003674	MGI:MGI:2156816	ND		F	RIKEN cDNA 1810037I17 gene		protein	taxon:10090	20100209	MGI		VEGA:OTTMUSP00000024740
MGI	MGI:1914954	1810037I17Rik		GO:0005575	MGI:MGI:2156816	ND		C	RIKEN cDNA 1810037I17 gene		protein	taxon:10090	20100209	MGI		VEGA:OTTMUSP00000024740
MGI	MGI:1914954	1810037I17Rik		GO:0008150	MGI:MGI:2156816	ND		P	RIKEN cDNA 1810037I17 gene		protein	taxon:10090	20100209	MGI		VEGA:OTTMUSP00000024740
MGI	MGI:1914954	1810037I17Rik		GO:0016020	MGI:MGI:1354194	IEA	UniProtKB-KW:KW-0472	C	RIKEN cDNA 1810037I17 gene		protein	taxon:10090	20130616	UniProtKB		VEGA:OTTMUSP00000024740
MGI	MGI:1914954	1810037I17Rik		GO:0016021	MGI:MGI:1354194	IEA	UniProtKB-KW:KW-0812	C	RIKEN cDNA 1810037I17 gene		protein	taxon:10090	20130616	UniProtKB		VEGA:OTTMUSP00000024740
MGI	MGI:1919551	1810041L15Rik		GO:0003674	MGI:MGI:2156816	ND		F	RIKEN cDNA 1810041L15 gene		protein	taxon:10090	20100202	MGI		ENSEMBL:ENSMUSP00000079575
MGI	MGI:1919551	1810041L15Rik		GO:0005575	MGI:MGI:2156816	ND		C	RIKEN cDNA 1810041L15 gene		protein	taxon:10090	20100202	MGI		ENSEMBL:ENSMUSP00000079575
MGI	MGI:1919551	1810041L15Rik		GO:0008150	MGI:MGI:2156816	ND		P	RIKEN cDNA 1810041L15 gene		protein	taxon:10090	20100202	MGI		ENSEMBL:ENSMUSP00000079575
MGI	MGI:1919551	1810041L15Rik		GO:0016020	MGI:MGI:1354194	IEA	UniProtKB-KW:KW-0472	C	RIKEN cDNA 1810041L15 gene		protein	taxon:10090	20130616	UniProtKB		ENSEMBL:ENSMUSP00000079575
MGI	MGI:1919551	1810041L15Rik		GO:0016021	MGI:MGI:1354194	IEA	UniProtKB-KW:KW-0812	C	RIKEN cDNA 1810041L15 gene		protein	taxon:10090	20130616	UniProtKB		ENSEMBL:ENSMUSP00000079575
MGI	MGI:1915134	1810043G02Rik		GO:0003674	MGI:MGI:2156816	ND		F	RIKEN cDNA 1810043G02 gene	D10Jhu13e	protein	taxon:10090	20020826	MGI		VEGA:OTTMUSP00000022039
MGI	MGI:1915134	1810043G02Rik		GO:0005737	MGI:MGI:4834177	ISO	UniProtKB:O43822	C	RIKEN cDNA 1810043G02 gene	D10Jhu13e	protein	taxon:10090	20110926	MGI		VEGA:OTTMUSP00000022039
MGI	MGI:1915134	1810043G02Rik		GO:0005886	MGI:MGI:4834177	ISO	UniProtKB:O43822	C	RIKEN cDNA 1810043G02 gene	D10Jhu13e	protein	taxon:10090	20110926	MGI		VEGA:OTTMUSP00000022039
MGI	MGI:1915134	1810043G02Rik		GO:0007010	MGI:MGI:4834177	ISO	UniProtKB:O43822	P	RIKEN cDNA 1810043G02 gene	D10Jhu13e	protein	taxon:10090	20110926	MGI		VEGA:OTTMUSP00000022039
MGI	MGI:1915134	1810043G02Rik		GO:0008360	MGI:MGI:4834177	ISO	UniProtKB:O43822	P	RIKEN cDNA 1810043G02 gene	D10Jhu13e	protein	taxon:10090	20110926	MGI		VEGA:OTTMUSP00000022039
MGI	MGI:1915134	1810043G02Rik		GO:0030030	MGI:MGI:1354194	IEA	UniProtKB-KW:KW-0970	P	RIKEN cDNA 1810043G02 gene	D10Jhu13e	protein	taxon:10090	20130616	UniProtKB		VEGA:OTTMUSP00000022039
MGI	MGI:1915134	1810043G02Rik		GO:0060271	MGI:MGI:5317033|PMID:21289087	IMP		P	RIKEN cDNA 1810043G02 gene	D10Jhu13e	protein	taxon:10090	20120529	MGI		VEGA:OTTMUSP00000022039
MGI	MGI:1913676	1810043H04Rik		GO:0003674	MGI:MGI:2156816	ND		F	RIKEN cDNA 1810043H04 gene		protein	taxon:10090	20091230	MGI		VEGA:OTTMUSP00000004506
MGI	MGI:1913676	1810043H04Rik		GO:0005739	MGI:MGI:3852644|PMID:18614015	IDA		C	RIKEN cDNA 1810043H04 gene		protein	taxon:10090	20090923	MGI		RefSeq:XP_908238
MGI	MGI:1913676	1810043H04Rik		GO:0008150	MGI:MGI:2156816	ND		P	RIKEN cDNA 1810043H04 gene		protein	taxon:10090	20091230	MGI		VEGA:OTTMUSP00000004506
MGI	MGI:1917059	1810046K07Rik		GO:0003674	MGI:MGI:2156816	ND		F	RIKEN cDNA 1810046K07 gene		protein	taxon:10090	20100202	MGI		UniProtKB:Q9D8Q6
MGI	MGI:1917059	1810046K07Rik		GO:0005575	MGI:MGI:2156816	ND		C	RIKEN cDNA 1810046K07 gene		protein	taxon:10090	20100202	MGI		UniProtKB:Q9D8Q6
MGI	MGI:1917059	1810046K07Rik		GO:0008150	MGI:MGI:2156816	ND		P	RIKEN cDNA 1810046K07 gene		protein	taxon:10090	20100202	MGI		UniProtKB:Q9D8Q6
MGI	MGI:1919306	1810055G02Rik		GO:0003674	MGI:MGI:2156816	ND		F	RIKEN cDNA 1810055G02 gene		protein	taxon:10090	20100202	MGI		UniProtKB:Q9D8N1
MGI	MGI:1919306	1810055G02Rik		GO:0005575	MGI:MGI:2156816	ND		C	RIKEN cDNA 1810055G02 gene		protein	taxon:10090	20100202	MGI		UniProtKB:Q9D8N1
MGI	MGI:1919306	1810055G02Rik		GO:0008150	MGI:MGI:2156816	ND		P	RIKEN cDNA 1810055G02 gene		protein	taxon:10090	20100202	MGI		UniProtKB:Q9D8N1
MGI	MGI:1919306	1810055G02Rik		GO:0016020	MGI:MGI:1354194	IEA	UniProtKB-KW:KW-0472	C	RIKEN cDNA 1810055G02 gene		protein	taxon:10090	20130616	UniProtKB		UniProtKB:Q9D8N1
MGI	MGI:1919306	1810055G02Rik		GO:0016021	MGI:MGI:1354194	IEA	UniProtKB-KW:KW-0812	C	RIKEN cDNA 1810055G02 gene		protein	taxon:10090	20130616	UniProtKB		UniProtKB:Q9D8N1
MGI	MGI:1914955	1810058I24Rik		GO:0003674	MGI:MGI:2156816	ND		F	RIKEN cDNA 1810058I24 gene		protein	taxon:10090	20100209	MGI		UniProtKB:Q3TZ70
MGI	MGI:1914955	1810058I24Rik		GO:0005575	MGI:MGI:2156816	ND		C	RIKEN cDNA 1810058I24 gene		protein	taxon:10090	20100209	MGI		UniProtKB:Q3TZ70
MGI	MGI:1914955	1810058I24Rik		GO:0008150	MGI:MGI:2156816	ND		P	RIKEN cDNA 1810058I24 gene		protein	taxon:10090	20100209	MGI		UniProtKB:Q3TZ70
MGI	MGI:1923763	1810058N15Rik		GO:0003674	MGI:MGI:2156816	ND		F	RIKEN cDNA 1810058N15 gene		protein	taxon:10090	20100202	MGI		UniProtKB:Q9CVJ2
MGI	MGI:1923763	1810058N15Rik		GO:0005575	MGI:MGI:2156816	ND		C	RIKEN cDNA 1810058N15 gene		protein	taxon:10090	20100202	MGI		UniProtKB:Q9CVJ2
MGI	MGI:1923763	1810058N15Rik		GO:0008150	MGI:MGI:2156816	ND		P	RIKEN cDNA 1810058N15 gene		protein	taxon:10090	20100202	MGI		UniProtKB:Q9CVJ2
MGI	MGI:1919532	1810062G17Rik		GO:0003674	MGI:MGI:2156816	ND		F	RIKEN cDNA 1810062G17 gene		protein	taxon:10090	20100202	MGI		ENSEMBL:ENSMUSP00000029268
MGI	MGI:1919532	1810062G17Rik		GO:0005575	MGI:MGI:2156816	ND		C	RIKEN cDNA 1810062G17 gene		protein	taxon:10090	20100202	MGI		ENSEMBL:ENSMUSP00000029268
MGI	MGI:1919532	1810062G17Rik		GO:0008150	MGI:MGI:2156816	ND		P	RIKEN cDNA 1810062G17 gene		protein	taxon:10090	20100202	MGI		ENSEMBL:ENSMUSP00000029268
MGI	MGI:1917112	1810064F22Rik		GO:0003674	MGI:MGI:2156816	ND		F	RIKEN cDNA 1810064F22 gene		protein	taxon:10090	20120430	MGI		ENSEMBL:ENSMUSP00000125899
MGI	MGI:1917112	1810064F22Rik		GO:0005575	MGI:MGI:2156816	ND		C	RIKEN cDNA 1810064F22 gene		protein	taxon:10090	20120430	MGI		ENSEMBL:ENSMUSP00000125899
MGI	MGI:1917112	1810064F22Rik		GO:0008150	MGI:MGI:2156816	ND		P	RIKEN cDNA 1810064F22 gene		protein	taxon:10090	20120430	MGI		ENSEMBL:ENSMUSP00000125899
MGI	MGI:1917114	1810065E05Rik		GO:0003674	MGI:MGI:2156816	ND		F	RIKEN cDNA 1810065E05 gene		protein	taxon:10090	20100202	MGI		VEGA:OTTMUSP00000005909
MGI	MGI:1917114	1810065E05Rik		GO:0005575	MGI:MGI:2156816	ND		C	RIKEN cDNA 1810065E05 gene		protein	taxon:10090	20100202	MGI		VEGA:OTTMUSP00000005909
MGI	MGI:1917114	1810065E05Rik		GO:0008150	MGI:MGI:2156816	ND		P	RIKEN cDNA 1810065E05 gene		protein	taxon:10090	20100202	MGI		VEGA:OTTMUSP00000005909
MGI	MGI:1923766	2010001A14Rik		GO:0003674	MGI:MGI:2156816	ND		F	RIKEN cDNA 2010001A14 gene		gene	taxon:10090	20120430	MGI		
MGI	MGI:1923766	2010001A14Rik		GO:0005575	MGI:MGI:2156816	ND		C	RIKEN cDNA 2010001A14 gene		gene	taxon:10090	20120430	MGI		
MGI	MGI:1923766	2010001A14Rik		GO:0008150	MGI:MGI:2156816	ND		P	RIKEN cDNA 2010001A14 gene		gene	taxon:10090	20120430	MGI		
MGI	MGI:1919295	2010001E11Rik		GO:0003674	MGI:MGI:2156816	ND		F	RIKEN cDNA 2010001E11 gene		protein	taxon:10090	20100202	MGI		VEGA:OTTMUSP00000062554
MGI	MGI:1919295	2010001E11Rik		GO:0005575	MGI:MGI:2156816	ND		C	RIKEN cDNA 2010001E11 gene		protein	taxon:10090	20100202	MGI		VEGA:OTTMUSP00000062554
MGI	MGI:1919295	2010001E11Rik		GO:0005886	MGI:MGI:1354194	IEA	UniProtKB-KW:KW-1003	C	RIKEN cDNA 2010001E11 gene		protein	taxon:10090	20130616	UniProtKB		VEGA:OTTMUSP00000062554
MGI	MGI:1919295	2010001E11Rik		GO:0006810	MGI:MGI:1354194	IEA	UniProtKB-KW:KW-0813	P	RIKEN cDNA 2010001E11 gene		protein	taxon:10090	20130616	UniProtKB		VEGA:OTTMUSP00000062554
MGI	MGI:1919295	2010001E11Rik		GO:0006811	MGI:MGI:1354194	IEA	UniProtKB-KW:KW-0406	P	RIKEN cDNA 2010001E11 gene		protein	taxon:10090	20130616	UniProtKB		VEGA:OTTMUSP00000062554
MGI	MGI:1919295	2010001E11Rik		GO:0006814	MGI:MGI:1354194	IEA	UniProtKB-KW:KW-0739	P	RIKEN cDNA 2010001E11 gene		protein	taxon:10090	20130616	UniProtKB		VEGA:OTTMUSP00000062554
MGI	MGI:1919295	2010001E11Rik		GO:0008150	MGI:MGI:2156816	ND		P	RIKEN cDNA 2010001E11 gene		protein	taxon:10090	20100202	MGI		VEGA:OTTMUSP00000062554
MGI	MGI:1919295	2010001E11Rik		GO:0008643	MGI:MGI:1354194	IEA	UniProtKB-KW:KW-0762	P	RIKEN cDNA 2010001E11 gene		protein	taxon:10090	20130616	UniProtKB		VEGA:OTTMUSP00000062554
MGI	MGI:1919295	2010001E11Rik		GO:0015293	MGI:MGI:1354194	IEA	UniProtKB-KW:KW-0769	F	RIKEN cDNA 2010001E11 gene		protein	taxon:10090	20130616	UniProtKB		VEGA:OTTMUSP00000062554
MGI	MGI:1919295	2010001E11Rik		GO:0016020	MGI:MGI:1354194	IEA	UniProtKB-KW:KW-0472	C	RIKEN cDNA 2010001E11 gene		protein	taxon:10090	20130616	UniProtKB		VEGA:OTTMUSP00000062554
MGI	MGI:1919295	2010001E11Rik		GO:0016021	MGI:MGI:1354194	IEA	UniProtKB-KW:KW-0812	C	RIKEN cDNA 2010001E11 gene		protein	taxon:10090	20130616	UniProtKB		VEGA:OTTMUSP00000062554
MGI	MGI:1919295	2010001E11Rik		GO:0016021	MGI:MGI:2152098	IEA	InterPro:IPR011701	C	RIKEN cDNA 2010001E11 gene		protein	taxon:10090	20130616	UniProtKB		VEGA:OTTMUSP00000062554
MGI	MGI:1919295	2010001E11Rik		GO:0055085	MGI:MGI:2152098	IEA	InterPro:IPR011701	P	RIKEN cDNA 2010001E11 gene		protein	taxon:10090	20130616	UniProtKB		VEGA:OTTMUSP00000062554
MGI	MGI:2148249	2010002M12Rik		GO:0003723	MGI:MGI:4834177	ISO	UniProtKB:P09914	F	RIKEN cDNA 2010002M12 gene		protein	taxon:10090	20120724	MGI		VEGA:OTTMUSP00000017985
MGI	MGI:2148249	2010002M12Rik		GO:0005737	MGI:MGI:4834177	ISO	UniProtKB:P09914	C	RIKEN cDNA 2010002M12 gene		protein	taxon:10090	20101230	MGI		VEGA:OTTMUSP00000017985
MGI	MGI:2148249	2010002M12Rik		GO:0009615	MGI:MGI:4834177	ISO	UniProtKB:P09914	P	RIKEN cDNA 2010002M12 gene		protein	taxon:10090	20110119	MGI		VEGA:OTTMUSP00000017985
MGI	MGI:2148249	2010002M12Rik		GO:0019060	MGI:MGI:4834177	ISO	UniProtKB:P09914	P	RIKEN cDNA 2010002M12 gene		protein	taxon:10090	20101230	MGI		VEGA:OTTMUSP00000017985
MGI	MGI:2148249	2010002M12Rik		GO:0032091	MGI:MGI:4834177	ISO	UniProtKB:P09914	P	RIKEN cDNA 2010002M12 gene		protein	taxon:10090	20110119	MGI		VEGA:OTTMUSP00000017985
MGI	MGI:2148249	2010002M12Rik		GO:0045070	MGI:MGI:4834177	ISO	UniProtKB:P09914	P	RIKEN cDNA 2010002M12 gene		protein	taxon:10090	20110119	MGI		VEGA:OTTMUSP00000017985
MGI	MGI:2148249	2010002M12Rik		GO:0045071	MGI:MGI:4834177	ISO	UniProtKB:P09914	P	RIKEN cDNA 2010002M12 gene		protein	taxon:10090	20101230	MGI		VEGA:OTTMUSP00000017985
MGI	MGI:2148249	2010002M12Rik		GO:0050689	MGI:MGI:4834177	ISO	UniProtKB:P09914	P	RIKEN cDNA 2010002M12 gene		protein	taxon:10090	20110119	MGI		VEGA:OTTMUSP00000017985
MGI	MGI:2148249	2010002M12Rik		GO:0051097	MGI:MGI:4834177	ISO	UniProtKB:P09914	P	RIKEN cDNA 2010002M12 gene		protein	taxon:10090	20101230	MGI		VEGA:OTTMUSP00000017985
MGI	MGI:2148249	2010002M12Rik		GO:0071357	MGI:MGI:4834177	ISO	UniProtKB:P09914	P	RIKEN cDNA 2010002M12 gene		protein	taxon:10090	20101230	MGI		VEGA:OTTMUSP00000017985
MGI	MGI:2148249	2010002M12Rik		GO:0071360	MGI:MGI:4834177	ISO	UniProtKB:P09914	P	RIKEN cDNA 2010002M12 gene		protein	taxon:10090	20101230	MGI		VEGA:OTTMUSP00000017985
MGI	MGI:1917111	2010003K11Rik		GO:0003674	MGI:MGI:2156816	ND		F	RIKEN cDNA 2010003K11 gene		protein	taxon:10090	20100202	MGI		ENSEMBL:ENSMUSP00000036729
MGI	MGI:1917111	2010003K11Rik		GO:0005575	MGI:MGI:2156816	ND		C	RIKEN cDNA 2010003K11 gene		protein	taxon:10090	20100202	MGI		ENSEMBL:ENSMUSP00000036729
MGI	MGI:1917111	2010003K11Rik		GO:0008150	MGI:MGI:2156816	ND		P	RIKEN cDNA 2010003K11 gene		protein	taxon:10090	20100202	MGI		ENSEMBL:ENSMUSP00000036729
MGI	MGI:1924020	2010005H15Rik		GO:0001533	MGI:MGI:4834177	ISO	UniProtKB:P01040	C	RIKEN cDNA 2010005H15 gene		protein	taxon:10090	20060403	MGI		ENSEMBL:ENSMUSP00000067712
MGI	MGI:1924020	2010005H15Rik		GO:0002020	MGI:MGI:4834177	ISO	UniProtKB:P01040	F	RIKEN cDNA 2010005H15 gene		protein	taxon:10090	20080810	MGI		ENSEMBL:ENSMUSP00000067712
MGI	MGI:1924020	2010005H15Rik		GO:0004869	MGI:MGI:4834177	ISO	UniProtKB:P01040	F	RIKEN cDNA 2010005H15 gene		protein	taxon:10090	20080810	MGI		ENSEMBL:ENSMUSP00000067712
MGI	MGI:1924020	2010005H15Rik		GO:0005198	MGI:MGI:4834177	ISO	UniProtKB:P01040	F	RIKEN cDNA 2010005H15 gene		protein	taxon:10090	20060403	MGI		ENSEMBL:ENSMUSP00000067712
MGI	MGI:1924020	2010005H15Rik		GO:0005634	MGI:MGI:4834177	ISO	UniProtKB:P01040	C	RIKEN cDNA 2010005H15 gene		protein	taxon:10090	20101115	MGI		ENSEMBL:ENSMUSP00000067712
MGI	MGI:1924020	2010005H15Rik		GO:0005737	MGI:MGI:4834177	ISO	UniProtKB:P01040	C	RIKEN cDNA 2010005H15 gene		protein	taxon:10090	20101115	MGI		ENSEMBL:ENSMUSP00000067712
MGI	MGI:1924020	2010005H15Rik		GO:0008150	MGI:MGI:2156816	ND		P	RIKEN cDNA 2010005H15 gene		protein	taxon:10090	20100202	MGI		ENSEMBL:ENSMUSP00000067712
MGI	MGI:1924020	2010005H15Rik		GO:0010466	MGI:MGI:1354194	IEA	UniProtKB-KW:KW-0646	P	RIKEN cDNA 2010005H15 gene		protein	taxon:10090	20130616	UniProtKB		ENSEMBL:ENSMUSP00000067712
MGI	MGI:1924020	2010005H15Rik		GO:0030414	MGI:MGI:1354194	IEA	UniProtKB-KW:KW-0646	F	RIKEN cDNA 2010005H15 gene		protein	taxon:10090	20130616	UniProtKB		ENSEMBL:ENSMUSP00000067712
MGI	MGI:1924020	2010005H15Rik		GO:0030674	MGI:MGI:4834177	ISO	UniProtKB:P01040	F	RIKEN cDNA 2010005H15 gene		protein	taxon:10090	20060403	MGI		ENSEMBL:ENSMUSP00000067712
MGI	MGI:1917101	2010007E15Rik		GO:0003674	MGI:MGI:2156816	ND		F	RIKEN cDNA 2010007E15 gene		gene	taxon:10090	20100202	MGI		
MGI	MGI:1917101	2010007E15Rik		GO:0005575	MGI:MGI:2156816	ND		C	RIKEN cDNA 2010007E15 gene		gene	taxon:10090	20100202	MGI		
MGI	MGI:1917101	2010007E15Rik		GO:0008150	MGI:MGI:2156816	ND		P	RIKEN cDNA 2010007E15 gene		gene	taxon:10090	20100202	MGI		
MGI	MGI:1917099	2010007H06Rik		GO:0003674	MGI:MGI:2156816	ND		F	RIKEN cDNA 2010007H06 gene		protein	taxon:10090	20100202	MGI		ENSEMBL:ENSMUSP00000054383
MGI	MGI:1917099	2010007H06Rik		GO:0005575	MGI:MGI:2156816	ND		C	RIKEN cDNA 2010007H06 gene		protein	taxon:10090	20100202	MGI		ENSEMBL:ENSMUSP00000054383
MGI	MGI:1917099	2010007H06Rik		GO:0008150	MGI:MGI:2156816	ND		P	RIKEN cDNA 2010007H06 gene		protein	taxon:10090	20100202	MGI		ENSEMBL:ENSMUSP00000054383
MGI	MGI:1913689	2010012O05Rik		GO:0003674	MGI:MGI:2156816	ND		F	RIKEN cDNA 2010012O05 gene		protein	taxon:10090	20100209	MGI		UniProtKB:Q9CRC6
MGI	MGI:1913689	2010012O05Rik		GO:0005575	MGI:MGI:2156816	ND		C	RIKEN cDNA 2010012O05 gene		protein	taxon:10090	20100209	MGI		UniProtKB:Q9CRC6
MGI	MGI:1913689	2010012O05Rik		GO:0008150	MGI:MGI:2156816	ND		P	RIKEN cDNA 2010012O05 gene		protein	taxon:10090	20100209	MGI		UniProtKB:Q9CRC6
MGI	MGI:1917130	2010015L04Rik		GO:0003674	MGI:MGI:2156816	ND		F	RIKEN cDNA 2010015L04 gene		protein	taxon:10090	20100209	MGI		VEGA:OTTMUSP00000011387
MGI	MGI:1917130	2010015L04Rik		GO:0005575	MGI:MGI:2156816	ND		C	RIKEN cDNA 2010015L04 gene		protein	taxon:10090	20100209	MGI		VEGA:OTTMUSP00000011387
MGI	MGI:1917130	2010015L04Rik		GO:0008150	MGI:MGI:2156816	ND		P	RIKEN cDNA 2010015L04 gene		protein	taxon:10090	20100209	MGI		VEGA:OTTMUSP00000011387
MGI	MGI:1916456	2010016I18Rik		GO:0003674	MGI:MGI:2156816	ND		F	RIKEN cDNA 2010016I18 gene		protein	taxon:10090	20120430	MGI		ENSEMBL:ENSMUSP00000127168
MGI	MGI:1916456	2010016I18Rik		GO:0005575	MGI:MGI:2156816	ND		C	RIKEN cDNA 2010016I18 gene		protein	taxon:10090	20120430	MGI		ENSEMBL:ENSMUSP00000127168
MGI	MGI:1916456	2010016I18Rik		GO:0008150	MGI:MGI:2156816	ND		P	RIKEN cDNA 2010016I18 gene		protein	taxon:10090	20120430	MGI		ENSEMBL:ENSMUSP00000127168
MGI	MGI:1914965	2010106E10Rik		GO:0003674	MGI:MGI:2156816	ND		F	RIKEN cDNA 2010106E10 gene		protein	taxon:10090	20100202	MGI		VEGA:OTTMUSP00000020062
MGI	MGI:1914965	2010106E10Rik		GO:0005575	MGI:MGI:2156816	ND		C	RIKEN cDNA 2010106E10 gene		protein	taxon:10090	20100202	MGI		VEGA:OTTMUSP00000020062
MGI	MGI:1914965	2010106E10Rik		GO:0008150	MGI:MGI:2156816	ND		P	RIKEN cDNA 2010106E10 gene		protein	taxon:10090	20100202	MGI		VEGA:OTTMUSP00000020062
MGI	MGI:1917507	2010107E04Rik		GO:0003674	MGI:MGI:2156816	ND		F	RIKEN cDNA 2010107E04 gene		protein	taxon:10090	20091230	MGI		UniProtKB:P56379
MGI	MGI:1917507	2010107E04Rik		GO:0005739	MGI:MGI:3852644|PMID:18614015	IDA		C	RIKEN cDNA 2010107E04 gene		protein	taxon:10090	20090923	MGI		RefSeq:NP_081636
MGI	MGI:1917507	2010107E04Rik		GO:0005753	MGI:MGI:4417868	ISO	RGD:2322889	C	RIKEN cDNA 2010107E04 gene		protein	taxon:10090	20120227	RGD		UniProtKB:P56379
MGI	MGI:1917507	2010107E04Rik		GO:0008150	MGI:MGI:2156816	ND		P	RIKEN cDNA 2010107E04 gene		protein	taxon:10090	20091230	MGI		UniProtKB:P56379
MGI	MGI:1917507	2010107E04Rik		GO:0016020	MGI:MGI:1354194	IEA	UniProtKB-KW:KW-0472	C	RIKEN cDNA 2010107E04 gene		protein	taxon:10090	20130616	UniProtKB		UniProtKB:P56379
MGI	MGI:1917507	2010107E04Rik		GO:0016021	MGI:MGI:1354194	IEA	UniProtKB-KW:KW-0812	C	RIKEN cDNA 2010107E04 gene		protein	taxon:10090	20130616	UniProtKB		UniProtKB:P56379
MGI	MGI:1917272	2010107G12Rik		GO:0003674	MGI:MGI:2156816	ND		F	RIKEN cDNA 2010107G12 gene	LOC243753	protein	taxon:10090	20100202	MGI		VEGA:OTTMUSP00000026141
MGI	MGI:1917272	2010107G12Rik		GO:0005575	MGI:MGI:2156816	ND		C	RIKEN cDNA 2010107G12 gene	LOC243753	protein	taxon:10090	20100202	MGI		VEGA:OTTMUSP00000026141
MGI	MGI:1917272	2010107G12Rik		GO:0008150	MGI:MGI:2156816	ND		P	RIKEN cDNA 2010107G12 gene	LOC243753	protein	taxon:10090	20100202	MGI		VEGA:OTTMUSP00000026141
MGI	MGI:1917144	2010107G23Rik		GO:0005515	MGI:MGI:3609918|PMID:11591653	IPI	UniProtKB:Q8BGG6|UniProtKB:Q8R5J9|UniProtKB:P49070|UniProtKB:P51942|UniProtKB:Q9JJC8	F	RIKEN cDNA 2010107G23 gene		protein	taxon:10090	20080828	MGI		VEGA:OTTMUSP00000043603
MGI	MGI:1917144	2010107G23Rik		GO:0005575	MGI:MGI:2156816	ND		C	RIKEN cDNA 2010107G23 gene		protein	taxon:10090	20090324	MGI		VEGA:OTTMUSP00000043603
MGI	MGI:1917144	2010107G23Rik		GO:0008150	MGI:MGI:2156816	ND		P	RIKEN cDNA 2010107G23 gene		protein	taxon:10090	20090324	MGI		VEGA:OTTMUSP00000043603
MGI	MGI:1917144	2010107G23Rik		GO:0016020	MGI:MGI:1354194	IEA	UniProtKB-KW:KW-0472	C	RIKEN cDNA 2010107G23 gene		protein	taxon:10090	20130616	UniProtKB		VEGA:OTTMUSP00000043603
MGI	MGI:1917144	2010107G23Rik		GO:0016021	MGI:MGI:1354194	IEA	UniProtKB-KW:KW-0812	C	RIKEN cDNA 2010107G23 gene		protein	taxon:10090	20130616	UniProtKB		VEGA:OTTMUSP00000043603
MGI	MGI:1922860	2010109A12Rik		GO:0003674	MGI:MGI:2156816	ND		F	RIKEN cDNA 2010109A12 gene		protein	taxon:10090	20100202	MGI		VEGA:OTTMUSP00000032886
MGI	MGI:1922860	2010109A12Rik		GO:0005575	MGI:MGI:2156816	ND		C	RIKEN cDNA 2010109A12 gene		protein	taxon:10090	20100202	MGI		VEGA:OTTMUSP00000032886
MGI	MGI:1922860	2010109A12Rik		GO:0008150	MGI:MGI:2156816	ND		P	RIKEN cDNA 2010109A12 gene		protein	taxon:10090	20100202	MGI		VEGA:OTTMUSP00000032886
MGI	MGI:1914288	2010109I03Rik		GO:0003674	MGI:MGI:2156816	ND		F	RIKEN cDNA 2010109I03 gene		protein	taxon:10090	20100209	MGI		RefSeq:NP_080205
MGI	MGI:1914288	2010109I03Rik		GO:0005575	MGI:MGI:2156816	ND		C	RIKEN cDNA 2010109I03 gene		protein	taxon:10090	20100209	MGI		RefSeq:NP_080205
MGI	MGI:1914288	2010109I03Rik		GO:0008150	MGI:MGI:2156816	ND		P	RIKEN cDNA 2010109I03 gene		protein	taxon:10090	20100209	MGI		RefSeq:NP_080205
MGI	MGI:1922951	2010110K18Rik		GO:0003674	MGI:MGI:2156816	ND		F	RIKEN cDNA 2010110K18 gene		gene	taxon:10090	20100202	MGI		
MGI	MGI:1922951	2010110K18Rik		GO:0005575	MGI:MGI:2156816	ND		C	RIKEN cDNA 2010110K18 gene		gene	taxon:10090	20100202	MGI		
MGI	MGI:1922951	2010110K18Rik		GO:0008150	MGI:MGI:2156816	ND		P	RIKEN cDNA 2010110K18 gene		gene	taxon:10090	20100202	MGI		
MGI	MGI:1919311	2010111I01Rik		GO:0004177	MGI:MGI:2154458	ISO	UniProtKB:Q8N6M6	F	RIKEN cDNA 2010111I01 gene	aminopeptidase O|ApO	protein	taxon:10090	20130626	MGI		VEGA:OTTMUSP00000040169
MGI	MGI:1919311	2010111I01Rik		GO:0005730	MGI:MGI:4356258|PMID:17803194	IDA		C	RIKEN cDNA 2010111I01 gene	aminopeptidase O|ApO	protein	taxon:10090	20130626	MGI		VEGA:OTTMUSP00000040169
MGI	MGI:1919311	2010111I01Rik		GO:0006508	MGI:MGI:2154458	ISO	UniProtKB:Q8N6M6	P	RIKEN cDNA 2010111I01 gene	aminopeptidase O|ApO	protein	taxon:10090	20130626	MGI		VEGA:OTTMUSP00000040169
MGI	MGI:1922859	2010204K13Rik		GO:0003674	MGI:MGI:2156816	ND		F	RIKEN cDNA 2010204K13 gene		protein	taxon:10090	20100209	MGI		UniProtKB:Q9JM45
MGI	MGI:1922859	2010204K13Rik		GO:0005575	MGI:MGI:2156816	ND		C	RIKEN cDNA 2010204K13 gene		protein	taxon:10090	20100209	MGI		UniProtKB:Q9JM45
MGI	MGI:1922859	2010204K13Rik		GO:0008150	MGI:MGI:2156816	ND		P	RIKEN cDNA 2010204K13 gene		protein	taxon:10090	20100209	MGI		UniProtKB:Q9JM45
MGI	MGI:1919347	2010300C02Rik		GO:0003674	MGI:MGI:2156816	ND		F	RIKEN cDNA 2010300C02 gene		protein	taxon:10090	20100202	MGI		VEGA:OTTMUSP00000039313
MGI	MGI:1919347	2010300C02Rik		GO:0005575	MGI:MGI:2156816	ND		C	RIKEN cDNA 2010300C02 gene		protein	taxon:10090	20100202	MGI		VEGA:OTTMUSP00000039313
MGI	MGI:1919347	2010300C02Rik		GO:0008150	MGI:MGI:2156816	ND		P	RIKEN cDNA 2010300C02 gene		protein	taxon:10090	20100202	MGI		VEGA:OTTMUSP00000039313
MGI	MGI:1917134	2010300F17Rik		GO:0003674	MGI:MGI:2156816	ND		F	RIKEN cDNA 2010300F17 gene		gene	taxon:10090	20100202	MGI		
MGI	MGI:1917134	2010300F17Rik		GO:0005575	MGI:MGI:2156816	ND		C	RIKEN cDNA 2010300F17 gene		gene	taxon:10090	20100202	MGI		
MGI	MGI:1917134	2010300F17Rik		GO:0008150	MGI:MGI:2156816	ND		P	RIKEN cDNA 2010300F17 gene		gene	taxon:10090	20100202	MGI		
MGI	MGI:1917268	2010309G21Rik		GO:0003674	MGI:MGI:2156816	ND		F	RIKEN cDNA 2010309G21 gene		gene	taxon:10090	20100202	MGI		
MGI	MGI:1917268	2010309G21Rik		GO:0005575	MGI:MGI:2156816	ND		C	RIKEN cDNA 2010309G21 gene		gene	taxon:10090	20100202	MGI		
MGI	MGI:1917268	2010309G21Rik		GO:0008150	MGI:MGI:2156816	ND		P	RIKEN cDNA 2010309G21 gene		gene	taxon:10090	20100202	MGI		
MGI	MGI:1919321	2010315B03Rik		GO:0046872	MGI:MGI:1354194	IEA	UniProtKB-KW:KW-0479	F	RIKEN cDNA 2010315B03 gene		protein	taxon:10090	20130616	UniProtKB		ENSEMBL:ENSMUSP00000137258
MGI	MGI:1919525	2200002D01Rik		GO:0003674	MGI:MGI:2156816	ND		F	RIKEN cDNA 2200002D01 gene	H2RSP|HAI-2 related small protein	protein	taxon:10090	20100209	MGI		VEGA:OTTMUSP00000030233
MGI	MGI:1919525	2200002D01Rik		GO:0005634	MGI:MGI:4834177	ISO	UniProtKB:Q9GZP8	C	RIKEN cDNA 2200002D01 gene	H2RSP|HAI-2 related small protein	protein	taxon:10090	20070228	MGI		VEGA:OTTMUSP00000030233
MGI	MGI:1919525	2200002D01Rik		GO:0005730	MGI:MGI:2652981|PMID:12604353	IDA		C	RIKEN cDNA 2200002D01 gene	H2RSP|HAI-2 related small protein	protein	taxon:10090	20030401	MGI		VEGA:OTTMUSP00000030233
MGI	MGI:1919525	2200002D01Rik		GO:0008150	MGI:MGI:2156816	ND		P	RIKEN cDNA 2200002D01 gene	H2RSP|HAI-2 related small protein	protein	taxon:10090	20100209	MGI		VEGA:OTTMUSP00000030233
MGI	MGI:1916397	2200002J24Rik		GO:0003674	MGI:MGI:2156816	ND		F	RIKEN cDNA 2200002J24 gene		protein	taxon:10090	20100209	MGI		ENSEMBL:ENSMUSP00000013227
MGI	MGI:1916397	2200002J24Rik		GO:0005575	MGI:MGI:2156816	ND		C	RIKEN cDNA 2200002J24 gene		protein	taxon:10090	20100209	MGI		ENSEMBL:ENSMUSP00000013227
MGI	MGI:1916397	2200002J24Rik		GO:0008150	MGI:MGI:2156816	ND		P	RIKEN cDNA 2200002J24 gene		protein	taxon:10090	20100209	MGI		ENSEMBL:ENSMUSP00000013227
MGI	MGI:1917307	2210008F06Rik		GO:0003674	MGI:MGI:2156816	ND		F	RIKEN cDNA 2210008F06 gene		gene	taxon:10090	20100202	MGI		
MGI	MGI:1917307	2210008F06Rik		GO:0005575	MGI:MGI:2156816	ND		C	RIKEN cDNA 2210008F06 gene		gene	taxon:10090	20100202	MGI		
MGI	MGI:1917307	2210008F06Rik		GO:0008150	MGI:MGI:2156816	ND		P	RIKEN cDNA 2210008F06 gene		gene	taxon:10090	20100202	MGI		
MGI	MGI:1914623	2210010C04Rik		GO:0006508	MGI:MGI:1354194	IEA	UniProtKB-KW:KW-0645	P	RIKEN cDNA 2210010C04 gene		protein	taxon:10090	20130616	UniProtKB		VEGA:OTTMUSP00000033356
MGI	MGI:1914623	2210010C04Rik		GO:0008233	MGI:MGI:1354194	IEA	UniProtKB-KW:KW-0645	F	RIKEN cDNA 2210010C04 gene		protein	taxon:10090	20130616	UniProtKB		VEGA:OTTMUSP00000033356
MGI	MGI:1914623	2210010C04Rik		GO:0008236	MGI:MGI:1354194	IEA	UniProtKB-KW:KW-0720	F	RIKEN cDNA 2210010C04 gene		protein	taxon:10090	20130616	UniProtKB		VEGA:OTTMUSP00000033356
MGI	MGI:1914623	2210010C04Rik		GO:0016787	MGI:MGI:1354194	IEA	UniProtKB-KW:KW-0378	F	RIKEN cDNA 2210010C04 gene		protein	taxon:10090	20130616	UniProtKB		VEGA:OTTMUSP00000033356
MGI	MGI:1917384	2210011C24Rik		GO:0003674	MGI:MGI:2156816	ND		F	RIKEN cDNA 2210011C24 gene		protein	taxon:10090	20100209	MGI		ENSEMBL:ENSMUSP00000062086
MGI	MGI:1917384	2210011C24Rik		GO:0005575	MGI:MGI:2156816	ND		C	RIKEN cDNA 2210011C24 gene		protein	taxon:10090	20100209	MGI		ENSEMBL:ENSMUSP00000062086
MGI	MGI:1917384	2210011C24Rik		GO:0008150	MGI:MGI:2156816	ND		P	RIKEN cDNA 2210011C24 gene		protein	taxon:10090	20100209	MGI		ENSEMBL:ENSMUSP00000062086
MGI	MGI:1917403	2210016F16Rik		GO:0003674	MGI:MGI:2156816	ND		F	RIKEN cDNA 2210016F16 gene		protein	taxon:10090	20080609	MGI		VEGA:OTTMUSP00000050777
MGI	MGI:1917403	2210016F16Rik		GO:0005575	MGI:MGI:2156816	ND		C	RIKEN cDNA 2210016F16 gene		protein	taxon:10090	20080609	MGI		VEGA:OTTMUSP00000050777
MGI	MGI:1917403	2210016F16Rik		GO:0008150	MGI:MGI:2156816	ND		P	RIKEN cDNA 2210016F16 gene		protein	taxon:10090	20080609	MGI		VEGA:OTTMUSP00000050777
MGI	MGI:1919607	2210016L21Rik		GO:0003674	MGI:MGI:2156816	ND		F	RIKEN cDNA 2210016L21 gene		protein	taxon:10090	20100202	MGI		VEGA:OTTMUSP00000015522
MGI	MGI:1919607	2210016L21Rik		GO:0005575	MGI:MGI:2156816	ND		C	RIKEN cDNA 2210016L21 gene		protein	taxon:10090	20100202	MGI		VEGA:OTTMUSP00000015522
MGI	MGI:1919607	2210016L21Rik		GO:0008150	MGI:MGI:2156816	ND		P	RIKEN cDNA 2210016L21 gene		protein	taxon:10090	20100202	MGI		VEGA:OTTMUSP00000015522
MGI	MGI:3588251	2210017I01Rik		GO:0003674	MGI:MGI:2156816	ND		F	RIKEN cDNA 2210017I01 gene		protein	taxon:10090	20100202	MGI		UniProtKB:Q3V2E8
MGI	MGI:3588251	2210017I01Rik		GO:0005575	MGI:MGI:2156816	ND		C	RIKEN cDNA 2210017I01 gene		protein	taxon:10090	20100202	MGI		UniProtKB:Q3V2E8
MGI	MGI:3588251	2210017I01Rik		GO:0008150	MGI:MGI:2156816	ND		P	RIKEN cDNA 2210017I01 gene		protein	taxon:10090	20100202	MGI		UniProtKB:Q3V2E8
MGI	MGI:1924203	2210018M11Rik		GO:0005634	MGI:MGI:1354194	IEA	UniProtKB-KW:KW-0539	C	RIKEN cDNA 2210018M11 gene	Emsy	protein	taxon:10090	20130616	UniProtKB		ENSEMBL:ENSMUSP00000038216
MGI	MGI:1924203	2210018M11Rik		GO:0006281	MGI:MGI:1354194	IEA	UniProtKB-KW:KW-0234	P	RIKEN cDNA 2210018M11 gene	Emsy	protein	taxon:10090	20130616	UniProtKB		ENSEMBL:ENSMUSP00000038216
MGI	MGI:1924203	2210018M11Rik		GO:0006351	MGI:MGI:1354194	IEA	UniProtKB-KW:KW-0804	P	RIKEN cDNA 2210018M11 gene	Emsy	protein	taxon:10090	20130616	UniProtKB		ENSEMBL:ENSMUSP00000038216
MGI	MGI:1924203	2210018M11Rik		GO:0006355	MGI:MGI:1354194	IEA	UniProtKB-KW:KW-0805	P	RIKEN cDNA 2210018M11 gene	Emsy	protein	taxon:10090	20130616	UniProtKB		ENSEMBL:ENSMUSP00000038216
MGI	MGI:1924203	2210018M11Rik		GO:0006974	MGI:MGI:1354194	IEA	UniProtKB-KW:KW-0227	P	RIKEN cDNA 2210018M11 gene	Emsy	protein	taxon:10090	20130616	UniProtKB		ENSEMBL:ENSMUSP00000038216
MGI	MGI:1924203	2210018M11Rik		GO:0016568	MGI:MGI:1354194	IEA	UniProtKB-KW:KW-0156	P	RIKEN cDNA 2210018M11 gene	Emsy	protein	taxon:10090	20130616	UniProtKB		ENSEMBL:ENSMUSP00000038216
MGI	MGI:1917397	2210019I11Rik		GO:0003674	MGI:MGI:2156816	ND		F	RIKEN cDNA 2210019I11 gene		gene	taxon:10090	20100202	MGI		
MGI	MGI:1917397	2210019I11Rik		GO:0005575	MGI:MGI:2156816	ND		C	RIKEN cDNA 2210019I11 gene		gene	taxon:10090	20100202	MGI		
MGI	MGI:1917397	2210019I11Rik		GO:0008150	MGI:MGI:2156816	ND		P	RIKEN cDNA 2210019I11 gene		gene	taxon:10090	20100202	MGI		
MGI	MGI:1920894	2210039B01Rik		GO:0003674	MGI:MGI:2156816	ND		F	RIKEN cDNA 2210039B01 gene		gene	taxon:10090	20100202	MGI		
MGI	MGI:1920894	2210039B01Rik		GO:0005575	MGI:MGI:2156816	ND		C	RIKEN cDNA 2210039B01 gene		gene	taxon:10090	20100202	MGI		
MGI	MGI:1920894	2210039B01Rik		GO:0008150	MGI:MGI:2156816	ND		P	RIKEN cDNA 2210039B01 gene		gene	taxon:10090	20100202	MGI		
MGI	MGI:1919555	2210404E10Rik		GO:0003674	MGI:MGI:2156816	ND		F	RIKEN cDNA 2210404E10 gene		gene	taxon:10090	20100209	MGI		
MGI	MGI:1919555	2210404E10Rik		GO:0005575	MGI:MGI:2156816	ND		C	RIKEN cDNA 2210404E10 gene		gene	taxon:10090	20100209	MGI		
MGI	MGI:1919555	2210404E10Rik		GO:0008150	MGI:MGI:2156816	ND		P	RIKEN cDNA 2210404E10 gene		gene	taxon:10090	20100209	MGI		
MGI	MGI:1917317	2210404J11Rik		GO:0003674	MGI:MGI:2156816	ND		F	RIKEN cDNA 2210404J11 gene		protein	taxon:10090	20100202	MGI		ENSEMBL:ENSMUSP00000095005
MGI	MGI:1917317	2210404J11Rik		GO:0005575	MGI:MGI:2156816	ND		C	RIKEN cDNA 2210404J11 gene		protein	taxon:10090	20100202	MGI		ENSEMBL:ENSMUSP00000095005
MGI	MGI:1917317	2210404J11Rik		GO:0008150	MGI:MGI:2156816	ND		P	RIKEN cDNA 2210404J11 gene		protein	taxon:10090	20100202	MGI		ENSEMBL:ENSMUSP00000095005
MGI	MGI:1919523	2210404O07Rik		GO:0003674	MGI:MGI:2156816	ND		F	RIKEN cDNA 2210404O07 gene		protein	taxon:10090	20100209	MGI		VEGA:OTTMUSP00000039433
MGI	MGI:1919523	2210404O07Rik		GO:0005575	MGI:MGI:2156816	ND		C	RIKEN cDNA 2210404O07 gene		protein	taxon:10090	20100209	MGI		VEGA:OTTMUSP00000039433
MGI	MGI:1919523	2210404O07Rik		GO:0008150	MGI:MGI:2156816	ND		P	RIKEN cDNA 2210404O07 gene		protein	taxon:10090	20100209	MGI		VEGA:OTTMUSP00000039433
MGI	MGI:1919523	2210404O07Rik		GO:0016020	MGI:MGI:1354194	IEA	UniProtKB-KW:KW-0472	C	RIKEN cDNA 2210404O07 gene		protein	taxon:10090	20130616	UniProtKB		VEGA:OTTMUSP00000039433
MGI	MGI:1919523	2210404O07Rik		GO:0016021	MGI:MGI:1354194	IEA	UniProtKB-KW:KW-0812	C	RIKEN cDNA 2210404O07 gene		protein	taxon:10090	20130616	UniProtKB		VEGA:OTTMUSP00000039433
MGI	MGI:1917331	2210404O09Rik		GO:0005575	MGI:MGI:2156816	ND		C	RIKEN cDNA 2210404O09 gene		protein	taxon:10090	20120430	MGI		ENSEMBL:ENSMUSP00000101647
MGI	MGI:1917331	2210404O09Rik		GO:0008150	MGI:MGI:2156816	ND		P	RIKEN cDNA 2210404O09 gene		protein	taxon:10090	20120430	MGI		ENSEMBL:ENSMUSP00000101647
MGI	MGI:1917331	2210404O09Rik		GO:0046872	MGI:MGI:1354194	IEA	UniProtKB-KW:KW-0479	F	RIKEN cDNA 2210404O09 gene		protein	taxon:10090	20130616	UniProtKB		ENSEMBL:ENSMUSP00000101647
MGI	MGI:1925604	2210407C18Rik		GO:0003674	MGI:MGI:2156816	ND		F	RIKEN cDNA 2210407C18 gene		protein	taxon:10090	20100202	MGI		VEGA:OTTMUSP00000005921
MGI	MGI:1925604	2210407C18Rik		GO:0005575	MGI:MGI:2156816	ND		C	RIKEN cDNA 2210407C18 gene		protein	taxon:10090	20100202	MGI		VEGA:OTTMUSP00000005921
MGI	MGI:1925604	2210407C18Rik		GO:0008150	MGI:MGI:2156816	ND		P	RIKEN cDNA 2210407C18 gene		protein	taxon:10090	20100202	MGI		VEGA:OTTMUSP00000005921
MGI	MGI:1920902	2210408F21Rik		GO:0003674	MGI:MGI:2156816	ND		F	RIKEN cDNA 2210408F21 gene		gene	taxon:10090	20100209	MGI		
MGI	MGI:1920902	2210408F21Rik		GO:0005575	MGI:MGI:2156816	ND		C	RIKEN cDNA 2210408F21 gene		gene	taxon:10090	20100209	MGI		
MGI	MGI:1920902	2210408F21Rik		GO:0008150	MGI:MGI:2156816	ND		P	RIKEN cDNA 2210408F21 gene		gene	taxon:10090	20100209	MGI		
MGI	MGI:1919621	2210408I21Rik		GO:0003674	MGI:MGI:2156816	ND		F	RIKEN cDNA 2210408I21 gene		protein	taxon:10090	20100209	MGI		VEGA:OTTMUSP00000049228
MGI	MGI:1919621	2210408I21Rik		GO:0005575	MGI:MGI:2156816	ND		C	RIKEN cDNA 2210408I21 gene		protein	taxon:10090	20100209	MGI		VEGA:OTTMUSP00000049228
MGI	MGI:1919621	2210408I21Rik		GO:0008150	MGI:MGI:2156816	ND		P	RIKEN cDNA 2210408I21 gene		protein	taxon:10090	20100209	MGI		VEGA:OTTMUSP00000049228
MGI	MGI:1917407	2210409D07Rik		GO:0003674	MGI:MGI:2156816	ND		F	RIKEN cDNA 2210409D07 gene		gene	taxon:10090	20100209	MGI		
MGI	MGI:1917407	2210409D07Rik		GO:0005575	MGI:MGI:2156816	ND		C	RIKEN cDNA 2210409D07 gene		gene	taxon:10090	20100209	MGI		
MGI	MGI:1917407	2210409D07Rik		GO:0008150	MGI:MGI:2156816	ND		P	RIKEN cDNA 2210409D07 gene		gene	taxon:10090	20100209	MGI		
MGI	MGI:1924208	2210418O10Rik		GO:0003674	MGI:MGI:2156816	ND		F	RIKEN cDNA 2210418O10 gene	OTTMUSG00000016535	protein	taxon:10090	20100202	MGI		VEGA:OTTMUSP00000046662
MGI	MGI:1924208	2210418O10Rik		GO:0005575	MGI:MGI:2156816	ND		C	RIKEN cDNA 2210418O10 gene	OTTMUSG00000016535	protein	taxon:10090	20100202	MGI		VEGA:OTTMUSP00000046662
MGI	MGI:1924208	2210418O10Rik		GO:0008150	MGI:MGI:2156816	ND		P	RIKEN cDNA 2210418O10 gene	OTTMUSG00000016535	protein	taxon:10090	20100202	MGI		VEGA:OTTMUSP00000046662
MGI	MGI:1916792	2300002M23Rik		GO:0001968	MGI:MGI:3807344|PMID:18757743	IDA		F	RIKEN cDNA 2300002M23 gene	emprin	protein	taxon:10090	20081126	MGI		VEGA:OTTMUSP00000053626
MGI	MGI:1916792	2300002M23Rik		GO:0005518	MGI:MGI:3807344|PMID:18757743	IDA		F	RIKEN cDNA 2300002M23 gene	emprin	protein	taxon:10090	20081126	MGI		VEGA:OTTMUSP00000053626
MGI	MGI:1916792	2300002M23Rik		GO:0005539	MGI:MGI:3807344|PMID:18757743	IDA		F	RIKEN cDNA 2300002M23 gene	emprin	protein	taxon:10090	20081127	MGI		VEGA:OTTMUSP00000053626
MGI	MGI:1916792	2300002M23Rik		GO:0005540	MGI:MGI:3807344|PMID:18757743	IDA		F	RIKEN cDNA 2300002M23 gene	emprin	protein	taxon:10090	20081127	MGI		VEGA:OTTMUSP00000053626
MGI	MGI:1916792	2300002M23Rik		GO:0005576	MGI:MGI:1354194	IEA	UniProtKB-KW:KW-0964	C	RIKEN cDNA 2300002M23 gene	emprin	protein	taxon:10090	20130616	UniProtKB		VEGA:OTTMUSP00000053626
MGI	MGI:1916792	2300002M23Rik		GO:0005578	MGI:MGI:1354194	IEA	UniProtKB-KW:KW-0272	C	RIKEN cDNA 2300002M23 gene	emprin	protein	taxon:10090	20130616	UniProtKB		VEGA:OTTMUSP00000053626
MGI	MGI:1916792	2300002M23Rik		GO:0005614	MGI:MGI:3807344|PMID:18757743	IDA		C	RIKEN cDNA 2300002M23 gene	emprin	protein	taxon:10090	20081128	MGI	part_of(MA:0000104)	VEGA:OTTMUSP00000053626
MGI	MGI:1916792	2300002M23Rik		GO:0008201	MGI:MGI:3807344|PMID:18757743	IDA		F	RIKEN cDNA 2300002M23 gene	emprin	protein	taxon:10090	20081126	MGI		VEGA:OTTMUSP00000053626
MGI	MGI:1916792	2300002M23Rik		GO:0030198	MGI:MGI:3807344|PMID:18757743	IDA		P	RIKEN cDNA 2300002M23 gene	emprin	protein	taxon:10090	20081124	MGI		VEGA:OTTMUSP00000053626
MGI	MGI:1916792	2300002M23Rik		GO:0031012	MGI:MGI:3807344|PMID:18757743	IDA		C	RIKEN cDNA 2300002M23 gene	emprin	protein	taxon:10090	20081120	MGI		VEGA:OTTMUSP00000053626
MGI	MGI:1916792	2300002M23Rik		GO:0043236	MGI:MGI:3807344|PMID:18757743	IDA		F	RIKEN cDNA 2300002M23 gene	emprin	protein	taxon:10090	20081126	MGI		VEGA:OTTMUSP00000053626
MGI	MGI:1916792	2300002M23Rik		GO:0070052	MGI:MGI:3807344|PMID:18757743	IDA		F	RIKEN cDNA 2300002M23 gene	emprin	protein	taxon:10090	20081126	MGI		VEGA:OTTMUSP00000053626
MGI	MGI:1916701	2300003K06Rik		GO:0003674	MGI:MGI:2156816	ND		F	RIKEN cDNA 2300003K06 gene		protein	taxon:10090	20100202	MGI		VEGA:OTTMUSP00000002109
MGI	MGI:1916701	2300003K06Rik		GO:0005575	MGI:MGI:2156816	ND		C	RIKEN cDNA 2300003K06 gene		protein	taxon:10090	20100202	MGI		VEGA:OTTMUSP00000002109
MGI	MGI:1916701	2300003K06Rik		GO:0005882	MGI:MGI:1354194	IEA	UniProtKB-KW:KW-0416	C	RIKEN cDNA 2300003K06 gene		protein	taxon:10090	20130616	UniProtKB		VEGA:OTTMUSP00000002109
MGI	MGI:1916701	2300003K06Rik		GO:0008150	MGI:MGI:2156816	ND		P	RIKEN cDNA 2300003K06 gene		protein	taxon:10090	20100202	MGI		VEGA:OTTMUSP00000002109
MGI	MGI:1916712	2300005B03Rik		GO:0003674	MGI:MGI:2156816	ND		F	RIKEN cDNA 2300005B03 gene		protein	taxon:10090	20100202	MGI		RefSeq:NP_001075430
MGI	MGI:1916712	2300005B03Rik		GO:0005575	MGI:MGI:2156816	ND		C	RIKEN cDNA 2300005B03 gene		protein	taxon:10090	20100202	MGI		RefSeq:NP_001075430
MGI	MGI:1916712	2300005B03Rik		GO:0008150	MGI:MGI:2156816	ND		P	RIKEN cDNA 2300005B03 gene		protein	taxon:10090	20100202	MGI		RefSeq:NP_001075430
MGI	MGI:1916728	2300009A05Rik		GO:0003674	MGI:MGI:2156816	ND		F	RIKEN cDNA 2300009A05 gene		protein	taxon:10090	20100209	MGI		UniProtKB:Q0VG49
MGI	MGI:1916728	2300009A05Rik		GO:0005575	MGI:MGI:2156816	ND		C	RIKEN cDNA 2300009A05 gene		protein	taxon:10090	20100209	MGI		UniProtKB:Q0VG49
MGI	MGI:1916728	2300009A05Rik		GO:0005576	MGI:MGI:1354194	IEA	UniProtKB-KW:KW-0964	C	RIKEN cDNA 2300009A05 gene		protein	taxon:10090	20130616	UniProtKB		UniProtKB:Q0VG49
MGI	MGI:1916728	2300009A05Rik		GO:0008150	MGI:MGI:2156816	ND		P	RIKEN cDNA 2300009A05 gene		protein	taxon:10090	20100209	MGI		UniProtKB:Q0VG49
MGI	MGI:1923682	2310001H17Rik		GO:0003674	MGI:MGI:2156816	ND		F	RIKEN cDNA 2310001H17 gene		gene	taxon:10090	20100202	MGI		
MGI	MGI:1923682	2310001H17Rik		GO:0005575	MGI:MGI:2156816	ND		C	RIKEN cDNA 2310001H17 gene		gene	taxon:10090	20100202	MGI		
MGI	MGI:1923682	2310001H17Rik		GO:0008150	MGI:MGI:2156816	ND		P	RIKEN cDNA 2310001H17 gene		gene	taxon:10090	20100202	MGI		
MGI	MGI:1916767	2310001K24Rik		GO:0003674	MGI:MGI:2156816	ND		F	RIKEN cDNA 2310001K24 gene		protein	taxon:10090	20120430	MGI		UniProtKB:F6VG54
MGI	MGI:1916767	2310001K24Rik		GO:0005575	MGI:MGI:2156816	ND		C	RIKEN cDNA 2310001K24 gene		protein	taxon:10090	20120430	MGI		UniProtKB:F6VG54
MGI	MGI:1916767	2310001K24Rik		GO:0008150	MGI:MGI:2156816	ND		P	RIKEN cDNA 2310001K24 gene		protein	taxon:10090	20120430	MGI		UniProtKB:F6VG54
MGI	MGI:1916772	2310002D06Rik		GO:0003674	MGI:MGI:2156816	ND		F	RIKEN cDNA 2310002D06 gene		gene	taxon:10090	20100202	MGI		
MGI	MGI:1916772	2310002D06Rik		GO:0005575	MGI:MGI:2156816	ND		C	RIKEN cDNA 2310002D06 gene		gene	taxon:10090	20100202	MGI		
MGI	MGI:1916772	2310002D06Rik		GO:0008150	MGI:MGI:2156816	ND		P	RIKEN cDNA 2310002D06 gene		gene	taxon:10090	20100202	MGI		
MGI	MGI:1916779	2310002F09Rik		GO:0003674	MGI:MGI:2156816	ND		F	RIKEN cDNA 2310002F09 gene		gene	taxon:10090	20100202	MGI		
MGI	MGI:1916779	2310002F09Rik		GO:0005575	MGI:MGI:2156816	ND		C	RIKEN cDNA 2310002F09 gene		gene	taxon:10090	20100202	MGI		
MGI	MGI:1916779	2310002F09Rik		GO:0008150	MGI:MGI:2156816	ND		P	RIKEN cDNA 2310002F09 gene		gene	taxon:10090	20100202	MGI		
MGI	MGI:1915109	2310002J15Rik		GO:0003674	MGI:MGI:2156816	ND		F	RIKEN cDNA 2310002J15 gene		protein	taxon:10090	20100209	MGI		VEGA:OTTMUSP00000012708
MGI	MGI:1915109	2310002J15Rik		GO:0005575	MGI:MGI:2156816	ND		C	RIKEN cDNA 2310002J15 gene		protein	taxon:10090	20100209	MGI		VEGA:OTTMUSP00000012708
MGI	MGI:1915109	2310002J15Rik		GO:0008150	MGI:MGI:2156816	ND		P	RIKEN cDNA 2310002J15 gene		protein	taxon:10090	20100209	MGI		VEGA:OTTMUSP00000012708
MGI	MGI:1916780	2310002L09Rik		GO:0003674	MGI:MGI:2156816	ND		F	RIKEN cDNA 2310002L09 gene		protein	taxon:10090	20091230	MGI		VEGA:OTTMUSP00000004354
MGI	MGI:1916780	2310002L09Rik		GO:0005739	MGI:MGI:3852644|PMID:18614015	IDA		C	RIKEN cDNA 2310002L09 gene		protein	taxon:10090	20090923	MGI		RefSeq:NP_081380
MGI	MGI:1916780	2310002L09Rik		GO:0008150	MGI:MGI:2156816	ND		P	RIKEN cDNA 2310002L09 gene		protein	taxon:10090	20091230	MGI		VEGA:OTTMUSP00000004354
MGI	MGI:1919135	2310003H01Rik		GO:0003674	MGI:MGI:2156816	ND		F	RIKEN cDNA 2310003H01 gene		protein	taxon:10090	20100202	MGI		VEGA:OTTMUSP00000004606
MGI	MGI:1919135	2310003H01Rik		GO:0003677	MGI:MGI:1354194	IEA	UniProtKB-KW:KW-0238	F	RIKEN cDNA 2310003H01 gene		protein	taxon:10090	20130616	UniProtKB		VEGA:OTTMUSP00000004606
MGI	MGI:1919135	2310003H01Rik		GO:0005634	MGI:MGI:4834177	ISO	UniProtKB:Q0VG06	C	RIKEN cDNA 2310003H01 gene		protein	taxon:10090	20100326	MGI		VEGA:OTTMUSP00000004606
MGI	MGI:1919135	2310003H01Rik		GO:0005737	MGI:MGI:4834177	ISO	UniProtKB:Q0VG06	C	RIKEN cDNA 2310003H01 gene		protein	taxon:10090	20100326	MGI		VEGA:OTTMUSP00000004606
MGI	MGI:1919135	2310003H01Rik		GO:0006281	MGI:MGI:1354194	IEA	UniProtKB-KW:KW-0234	P	RIKEN cDNA 2310003H01 gene		protein	taxon:10090	20130616	UniProtKB		VEGA:OTTMUSP00000004606
MGI	MGI:1919135	2310003H01Rik		GO:0006974	MGI:MGI:1354194	IEA	UniProtKB-KW:KW-0227	P	RIKEN cDNA 2310003H01 gene		protein	taxon:10090	20130616	UniProtKB		VEGA:OTTMUSP00000004606
MGI	MGI:1919135	2310003H01Rik		GO:0008150	MGI:MGI:2156816	ND		P	RIKEN cDNA 2310003H01 gene		protein	taxon:10090	20100202	MGI		VEGA:OTTMUSP00000004606
MGI	MGI:1919135	2310003H01Rik		GO:0045111	MGI:MGI:4834177	ISO	UniProtKB:Q0VG06	C	RIKEN cDNA 2310003H01 gene		protein	taxon:10090	20100326	MGI		VEGA:OTTMUSP00000004606
MGI	MGI:1921498	2310003L06Rik		GO:0003674	MGI:MGI:2156816	ND		F	RIKEN cDNA 2310003L06 gene		protein	taxon:10090	20100202	MGI		ENSEMBL:ENSMUSP00000007601
MGI	MGI:1921498	2310003L06Rik		GO:0005575	MGI:MGI:2156816	ND		C	RIKEN cDNA 2310003L06 gene		protein	taxon:10090	20100202	MGI		ENSEMBL:ENSMUSP00000007601
MGI	MGI:1921498	2310003L06Rik		GO:0008150	MGI:MGI:2156816	ND		P	RIKEN cDNA 2310003L06 gene		protein	taxon:10090	20100202	MGI		ENSEMBL:ENSMUSP00000007601
MGI	MGI:1916707	2310005G13Rik		GO:0003674	MGI:MGI:2156816	ND		F	RIKEN cDNA 2310005G13 gene		protein	taxon:10090	20100202	MGI		RefSeq:NP_899104
MGI	MGI:1916707	2310005G13Rik		GO:0005575	MGI:MGI:2156816	ND		C	RIKEN cDNA 2310005G13 gene		protein	taxon:10090	20100202	MGI		RefSeq:NP_899104
MGI	MGI:1916707	2310005G13Rik		GO:0008150	MGI:MGI:2156816	ND		P	RIKEN cDNA 2310005G13 gene		protein	taxon:10090	20100202	MGI		RefSeq:NP_899104
MGI	MGI:1919124	2310007B03Rik		GO:0003674	MGI:MGI:2156816	ND		F	RIKEN cDNA 2310007B03 gene		protein	taxon:10090	20100202	MGI		VEGA:OTTMUSP00000033112
MGI	MGI:1919124	2310007B03Rik		GO:0005575	MGI:MGI:2156816	ND		C	RIKEN cDNA 2310007B03 gene		protein	taxon:10090	20100202	MGI		VEGA:OTTMUSP00000033112
MGI	MGI:1919124	2310007B03Rik		GO:0008150	MGI:MGI:2156816	ND		P	RIKEN cDNA 2310007B03 gene		protein	taxon:10090	20100202	MGI		VEGA:OTTMUSP00000033112
MGI	MGI:1922823	2310007L24Rik		GO:0003674	MGI:MGI:2156816	ND		F	RIKEN cDNA 2310007L24 gene		protein	taxon:10090	20100202	MGI		VEGA:OTTMUSP00000031706
MGI	MGI:1922823	2310007L24Rik		GO:0005575	MGI:MGI:2156816	ND		C	RIKEN cDNA 2310007L24 gene		protein	taxon:10090	20100202	MGI		VEGA:OTTMUSP00000031706
MGI	MGI:1922823	2310007L24Rik		GO:0008150	MGI:MGI:2156816	ND		P	RIKEN cDNA 2310007L24 gene		protein	taxon:10090	20100202	MGI		VEGA:OTTMUSP00000031706
MGI	MGI:1924834	2310008H04Rik		GO:0003674	MGI:MGI:2156816	ND		F	RIKEN cDNA 2310008H04 gene		protein	taxon:10090	20100209	MGI		UniProtKB:Q8BGX7
MGI	MGI:1924834	2310008H04Rik		GO:0005575	MGI:MGI:2156816	ND		C	RIKEN cDNA 2310008H04 gene		protein	taxon:10090	20100209	MGI		UniProtKB:Q8BGX7
MGI	MGI:1924834	2310008H04Rik		GO:0008150	MGI:MGI:2156816	ND		P	RIKEN cDNA 2310008H04 gene		protein	taxon:10090	20100209	MGI		UniProtKB:Q8BGX7
MGI	MGI:1916799	2310009B15Rik		GO:0003674	MGI:MGI:2156816	ND		F	RIKEN cDNA 2310009B15 gene		protein	taxon:10090	20100209	MGI		RefSeq:NP_001074695
MGI	MGI:1916799	2310009B15Rik		GO:0005575	MGI:MGI:2156816	ND		C	RIKEN cDNA 2310009B15 gene		protein	taxon:10090	20100209	MGI		RefSeq:NP_001074695
MGI	MGI:1916799	2310009B15Rik		GO:0008150	MGI:MGI:2156816	ND		P	RIKEN cDNA 2310009B15 gene		protein	taxon:10090	20100209	MGI		RefSeq:NP_001074695
MGI	MGI:1916841	2310010G23Rik		GO:0003674	MGI:MGI:2156816	ND		F	RIKEN cDNA 2310010G23 gene		gene	taxon:10090	20100202	MGI		
MGI	MGI:1916841	2310010G23Rik		GO:0005575	MGI:MGI:2156816	ND		C	RIKEN cDNA 2310010G23 gene		gene	taxon:10090	20100202	MGI		
MGI	MGI:1916841	2310010G23Rik		GO:0008150	MGI:MGI:2156816	ND		P	RIKEN cDNA 2310010G23 gene		gene	taxon:10090	20100202	MGI		
MGI	MGI:1925579	2310010J17Rik		GO:0003674	MGI:MGI:2156816	ND		F	RIKEN cDNA 2310010J17 gene		gene	taxon:10090	20100209	MGI		
MGI	MGI:1925579	2310010J17Rik		GO:0005575	MGI:MGI:2156816	ND		C	RIKEN cDNA 2310010J17 gene		gene	taxon:10090	20100209	MGI		
MGI	MGI:1925579	2310010J17Rik		GO:0008150	MGI:MGI:2156816	ND		P	RIKEN cDNA 2310010J17 gene		gene	taxon:10090	20100209	MGI		
MGI	MGI:1913624	2310011J03Rik		GO:0003674	MGI:MGI:2156816	ND		F	RIKEN cDNA 2310011J03 gene		protein	taxon:10090	20100209	MGI		VEGA:OTTMUSP00000020618
MGI	MGI:1913624	2310011J03Rik		GO:0005575	MGI:MGI:2156816	ND		C	RIKEN cDNA 2310011J03 gene		protein	taxon:10090	20100209	MGI		VEGA:OTTMUSP00000020618
MGI	MGI:1913624	2310011J03Rik		GO:0008150	MGI:MGI:2156816	ND		P	RIKEN cDNA 2310011J03 gene		protein	taxon:10090	20100209	MGI		VEGA:OTTMUSP00000020618
MGI	MGI:1916875	2310014F06Rik		GO:0003674	MGI:MGI:2156816	ND		F	RIKEN cDNA 2310014F06 gene		gene	taxon:10090	20100202	MGI		
MGI	MGI:1916875	2310014F06Rik		GO:0005575	MGI:MGI:2156816	ND		C	RIKEN cDNA 2310014F06 gene		gene	taxon:10090	20100202	MGI		
MGI	MGI:1916875	2310014F06Rik		GO:0008150	MGI:MGI:2156816	ND		P	RIKEN cDNA 2310014F06 gene		gene	taxon:10090	20100202	MGI		
MGI	MGI:1924198	2310014L17Rik		GO:0003674	MGI:MGI:2156816	ND		F	RIKEN cDNA 2310014L17 gene		protein	taxon:10090	20100202	MGI		RefSeq:NP_084085
MGI	MGI:1924198	2310014L17Rik		GO:0005575	MGI:MGI:2156816	ND		C	RIKEN cDNA 2310014L17 gene		protein	taxon:10090	20100202	MGI		RefSeq:NP_084085
MGI	MGI:1924198	2310014L17Rik		GO:0008150	MGI:MGI:2156816	ND		P	RIKEN cDNA 2310014L17 gene		protein	taxon:10090	20100202	MGI		RefSeq:NP_084085
MGI	MGI:1924198	2310014L17Rik		GO:0046872	MGI:MGI:1354194	IEA	UniProtKB-KW:KW-0479	F	RIKEN cDNA 2310014L17 gene		protein	taxon:10090	20130616	UniProtKB		RefSeq:NP_084085
MGI	MGI:1916798	2310015A10Rik		GO:0003674	MGI:MGI:2156816	ND		F	RIKEN cDNA 2310015A10 gene		gene	taxon:10090	20100202	MGI		
MGI	MGI:1916798	2310015A10Rik		GO:0005575	MGI:MGI:2156816	ND		C	RIKEN cDNA 2310015A10 gene		gene	taxon:10090	20100202	MGI		
MGI	MGI:1916798	2310015A10Rik		GO:0008150	MGI:MGI:2156816	ND		P	RIKEN cDNA 2310015A10 gene		gene	taxon:10090	20100202	MGI		
MGI	MGI:1916813	2310015B20Rik		GO:0003674	MGI:MGI:2156816	ND		F	RIKEN cDNA 2310015B20 gene		protein	taxon:10090	20120430	MGI		ENSEMBL:ENSMUSP00000020090
MGI	MGI:1916813	2310015B20Rik		GO:0005575	MGI:MGI:2156816	ND		C	RIKEN cDNA 2310015B20 gene		protein	taxon:10090	20120430	MGI		ENSEMBL:ENSMUSP00000020090
MGI	MGI:1916813	2310015B20Rik		GO:0008150	MGI:MGI:2156816	ND		P	RIKEN cDNA 2310015B20 gene		protein	taxon:10090	20120430	MGI		ENSEMBL:ENSMUSP00000020090
MGI	MGI:1916815	2310015K22Rik		GO:0003674	MGI:MGI:2156816	ND		F	RIKEN cDNA 2310015K22 gene		gene	taxon:10090	20100202	MGI		
MGI	MGI:1916815	2310015K22Rik		GO:0005575	MGI:MGI:2156816	ND		C	RIKEN cDNA 2310015K22 gene		gene	taxon:10090	20100202	MGI		
MGI	MGI:1916815	2310015K22Rik		GO:0008150	MGI:MGI:2156816	ND		P	RIKEN cDNA 2310015K22 gene		gene	taxon:10090	20100202	MGI		
MGI	MGI:1923693	2310016D23Rik		GO:0003674	MGI:MGI:2156816	ND		F	RIKEN cDNA 2310016D23 gene		gene	taxon:10090	20120430	MGI		
MGI	MGI:1923693	2310016D23Rik		GO:0005575	MGI:MGI:2156816	ND		C	RIKEN cDNA 2310016D23 gene		gene	taxon:10090	20120430	MGI		
MGI	MGI:1923693	2310016D23Rik		GO:0008150	MGI:MGI:2156816	ND		P	RIKEN cDNA 2310016D23 gene		gene	taxon:10090	20120430	MGI		
MGI	MGI:1916828	2310016G11Rik		GO:0003674	MGI:MGI:2156816	ND		F	RIKEN cDNA 2310016G11 gene		protein	taxon:10090	20100209	MGI		ENSEMBL:ENSMUSP00000092031
MGI	MGI:1916828	2310016G11Rik		GO:0005575	MGI:MGI:2156816	ND		C	RIKEN cDNA 2310016G11 gene		protein	taxon:10090	20100209	MGI		ENSEMBL:ENSMUSP00000092031
MGI	MGI:1916828	2310016G11Rik		GO:0008150	MGI:MGI:2156816	ND		P	RIKEN cDNA 2310016G11 gene		protein	taxon:10090	20100209	MGI		ENSEMBL:ENSMUSP00000092031
MGI	MGI:1913617	2310022A10Rik		GO:0003674	MGI:MGI:2156816	ND		F	RIKEN cDNA 2310022A10 gene		protein	taxon:10090	20100209	MGI		ENSEMBL:ENSMUSP00000066803
MGI	MGI:1913617	2310022A10Rik		GO:0005575	MGI:MGI:2156816	ND		C	RIKEN cDNA 2310022A10 gene		protein	taxon:10090	20100209	MGI		ENSEMBL:ENSMUSP00000066803
MGI	MGI:1913617	2310022A10Rik		GO:0008150	MGI:MGI:2156816	ND		P	RIKEN cDNA 2310022A10 gene		protein	taxon:10090	20100209	MGI		ENSEMBL:ENSMUSP00000066803
MGI	MGI:1916801	2310022B05Rik		GO:0003674	MGI:MGI:2156816	ND		F	RIKEN cDNA 2310022B05 gene		protein	taxon:10090	20100202	MGI		ENSEMBL:ENSMUSP00000034464
MGI	MGI:1916801	2310022B05Rik		GO:0005575	MGI:MGI:2156816	ND		C	RIKEN cDNA 2310022B05 gene		protein	taxon:10090	20100202	MGI		ENSEMBL:ENSMUSP00000034464
MGI	MGI:1916801	2310022B05Rik		GO:0005737	MGI:MGI:1354194	IEA	UniProtKB-KW:KW-0963	C	RIKEN cDNA 2310022B05 gene		protein	taxon:10090	20130616	UniProtKB		ENSEMBL:ENSMUSP00000034464
MGI	MGI:1916801	2310022B05Rik		GO:0008150	MGI:MGI:2156816	ND		P	RIKEN cDNA 2310022B05 gene		protein	taxon:10090	20100202	MGI		ENSEMBL:ENSMUSP00000034464
MGI	MGI:1916843	2310026I22Rik		GO:0003674	MGI:MGI:2156816	ND		F	RIKEN cDNA 2310026I22 gene		gene	taxon:10090	20100202	MGI		
MGI	MGI:1916843	2310026I22Rik		GO:0005575	MGI:MGI:2156816	ND		C	RIKEN cDNA 2310026I22 gene		gene	taxon:10090	20100202	MGI		
MGI	MGI:1916843	2310026I22Rik		GO:0008150	MGI:MGI:2156816	ND		P	RIKEN cDNA 2310026I22 gene		gene	taxon:10090	20100202	MGI		
MGI	MGI:1914202	2310030G06Rik		GO:0003674	MGI:MGI:2156816	ND		F	RIKEN cDNA 2310030G06 gene		protein	taxon:10090	20100209	MGI		UniProtKB:Q9D8L0
MGI	MGI:1914202	2310030G06Rik		GO:0005575	MGI:MGI:2156816	ND		C	RIKEN cDNA 2310030G06 gene		protein	taxon:10090	20100209	MGI		UniProtKB:Q9D8L0
MGI	MGI:1914202	2310030G06Rik		GO:0008150	MGI:MGI:2156816	ND		P	RIKEN cDNA 2310030G06 gene		protein	taxon:10090	20100209	MGI		UniProtKB:Q9D8L0
MGI	MGI:1916871	2310031A07Rik		GO:0003674	MGI:MGI:2156816	ND		F	RIKEN cDNA 2310031A07 gene		gene	taxon:10090	20100202	MGI		
MGI	MGI:1916871	2310031A07Rik		GO:0005575	MGI:MGI:2156816	ND		C	RIKEN cDNA 2310031A07 gene		gene	taxon:10090	20100202	MGI		
MGI	MGI:1916871	2310031A07Rik		GO:0008150	MGI:MGI:2156816	ND		P	RIKEN cDNA 2310031A07 gene		gene	taxon:10090	20100202	MGI		
MGI	MGI:1915112	2310033P09Rik		GO:0003674	MGI:MGI:2156816	ND		F	RIKEN cDNA 2310033P09 gene		protein	taxon:10090	20100209	MGI		VEGA:OTTMUSP00000005944
MGI	MGI:1915112	2310033P09Rik		GO:0005575	MGI:MGI:2156816	ND		C	RIKEN cDNA 2310033P09 gene		protein	taxon:10090	20100209	MGI		VEGA:OTTMUSP00000005944
MGI	MGI:1915112	2310033P09Rik		GO:0008150	MGI:MGI:2156816	ND		P	RIKEN cDNA 2310033P09 gene		protein	taxon:10090	20100209	MGI		VEGA:OTTMUSP00000005944
MGI	MGI:2152338	2310034C09Rik		GO:0003674	MGI:MGI:2156816	ND		F	RIKEN cDNA 2310034C09 gene		protein	taxon:10090	20100209	MGI		RefSeq:NP_473441
MGI	MGI:2152338	2310034C09Rik		GO:0005575	MGI:MGI:2156816	ND		C	RIKEN cDNA 2310034C09 gene		protein	taxon:10090	20100209	MGI		RefSeq:NP_473441
MGI	MGI:2152338	2310034C09Rik		GO:0008150	MGI:MGI:2156816	ND		P	RIKEN cDNA 2310034C09 gene		protein	taxon:10090	20100209	MGI		RefSeq:NP_473441
MGI	MGI:1922832	2310035C23Rik		GO:0003674	MGI:MGI:2156816	ND		F	RIKEN cDNA 2310035C23 gene		protein	taxon:10090	20120430	MGI		UniProtKB:Q148V7
MGI	MGI:1922832	2310035C23Rik		GO:0005575	MGI:MGI:2156816	ND		C	RIKEN cDNA 2310035C23 gene		protein	taxon:10090	20100209	MGI		UniProtKB:Q148V7
MGI	MGI:1922832	2310035C23Rik		GO:0008150	MGI:MGI:2156816	ND		P	RIKEN cDNA 2310035C23 gene		protein	taxon:10090	20100209	MGI		UniProtKB:Q148V7
MGI	MGI:1922833	2310036O22Rik		GO:0003674	MGI:MGI:2156816	ND		F	RIKEN cDNA 2310036O22 gene		protein	taxon:10090	20100209	MGI		ENSEMBL:ENSMUSP00000044129
MGI	MGI:1922833	2310036O22Rik		GO:0005575	MGI:MGI:2156816	ND		C	RIKEN cDNA 2310036O22 gene		protein	taxon:10090	20100209	MGI		ENSEMBL:ENSMUSP00000044129
MGI	MGI:1922833	2310036O22Rik		GO:0008150	MGI:MGI:2156816	ND		P	RIKEN cDNA 2310036O22 gene		protein	taxon:10090	20100209	MGI		ENSEMBL:ENSMUSP00000044129
MGI	MGI:1914351	2310039H08Rik		GO:0003674	MGI:MGI:2156816	ND		F	RIKEN cDNA 2310039H08 gene		protein	taxon:10090	20100202	MGI		UniProtKB:Q9D727
MGI	MGI:1914351	2310039H08Rik		GO:0005575	MGI:MGI:2156816	ND		C	RIKEN cDNA 2310039H08 gene		protein	taxon:10090	20100202	MGI		UniProtKB:Q9D727
MGI	MGI:1914351	2310039H08Rik		GO:0008150	MGI:MGI:2156816	ND		P	RIKEN cDNA 2310039H08 gene		protein	taxon:10090	20100202	MGI		UniProtKB:Q9D727
MGI	MGI:1921433	2310042D19Rik		GO:0003674	MGI:MGI:2156816	ND		F	RIKEN cDNA 2310042D19 gene		protein	taxon:10090	20100202	MGI		UniProtKB:Q149B8
MGI	MGI:1921433	2310042D19Rik		GO:0005575	MGI:MGI:2156816	ND		C	RIKEN cDNA 2310042D19 gene		protein	taxon:10090	20100202	MGI		UniProtKB:Q149B8
MGI	MGI:1921433	2310042D19Rik		GO:0008150	MGI:MGI:2156816	ND		P	RIKEN cDNA 2310042D19 gene		protein	taxon:10090	20100202	MGI		UniProtKB:Q149B8
MGI	MGI:1913811	2310042E22Rik		GO:0003674	MGI:MGI:2156816	ND		F	RIKEN cDNA 2310042E22 gene		protein	taxon:10090	20100202	MGI		RefSeq:NP_079910
MGI	MGI:1913811	2310042E22Rik		GO:0005575	MGI:MGI:2156816	ND		C	RIKEN cDNA 2310042E22 gene		protein	taxon:10090	20100202	MGI		RefSeq:NP_079910
MGI	MGI:1913811	2310042E22Rik		GO:0008150	MGI:MGI:2156816	ND		P	RIKEN cDNA 2310042E22 gene		protein	taxon:10090	20100202	MGI		RefSeq:NP_079910
MGI	MGI:1919185	2310044G17Rik		GO:0003674	MGI:MGI:2156816	ND		F	RIKEN cDNA 2310044G17 gene		protein	taxon:10090	20100209	MGI		ENSEMBL:ENSMUSP00000038630
MGI	MGI:1919185	2310044G17Rik		GO:0005575	MGI:MGI:2156816	ND		C	RIKEN cDNA 2310044G17 gene		protein	taxon:10090	20100209	MGI		ENSEMBL:ENSMUSP00000038630
MGI	MGI:1919185	2310044G17Rik		GO:0008150	MGI:MGI:2156816	ND		P	RIKEN cDNA 2310044G17 gene		protein	taxon:10090	20100209	MGI		ENSEMBL:ENSMUSP00000038630
MGI	MGI:1919618	2310045N01Rik		GO:0003674	MGI:MGI:2156816	ND		F	RIKEN cDNA 2310045N01 gene		protein	taxon:10090	20100202	MGI		VEGA:OTTMUSP00000025065
MGI	MGI:1919618	2310045N01Rik		GO:0005575	MGI:MGI:2156816	ND		C	RIKEN cDNA 2310045N01 gene		protein	taxon:10090	20100202	MGI		VEGA:OTTMUSP00000025065
MGI	MGI:1919618	2310045N01Rik		GO:0008150	MGI:MGI:2156816	ND		P	RIKEN cDNA 2310045N01 gene		protein	taxon:10090	20100202	MGI		VEGA:OTTMUSP00000025065
MGI	MGI:1919178	2310047K21Rik		GO:0003674	MGI:MGI:2156816	ND		F	RIKEN cDNA 2310047K21 gene		protein	taxon:10090	20100202	MGI		RefSeq:XP_003945401
MGI	MGI:1919178	2310047K21Rik		GO:0005575	MGI:MGI:2156816	ND		C	RIKEN cDNA 2310047K21 gene		protein	taxon:10090	20100202	MGI		RefSeq:XP_003945401
MGI	MGI:1919178	2310047K21Rik		GO:0008150	MGI:MGI:2156816	ND		P	RIKEN cDNA 2310047K21 gene		protein	taxon:10090	20100202	MGI		RefSeq:XP_003945401
MGI	MGI:1919173	2310047M10Rik		GO:0005515	MGI:MGI:3609918|PMID:11591653	IPI	UniProtKB:Q9D9Z1	F	RIKEN cDNA 2310047M10 gene		protein	taxon:10090	20080828	MGI		UniProtKB:Q9D6W8
MGI	MGI:1919173	2310047M10Rik		GO:0005575	MGI:MGI:2156816	ND		C	RIKEN cDNA 2310047M10 gene		protein	taxon:10090	20060126	MGI		VEGA:OTTMUSP00000006159
MGI	MGI:1919173	2310047M10Rik		GO:0008150	MGI:MGI:2156816	ND		P	RIKEN cDNA 2310047M10 gene		protein	taxon:10090	20060126	MGI		VEGA:OTTMUSP00000006159
MGI	MGI:1913783	2310050C09Rik		GO:0003674	MGI:MGI:2156816	ND		F	RIKEN cDNA 2310050C09 gene		protein	taxon:10090	20100202	MGI		RefSeq:NP_079897
MGI	MGI:1913783	2310050C09Rik		GO:0005575	MGI:MGI:2156816	ND		C	RIKEN cDNA 2310050C09 gene		protein	taxon:10090	20100202	MGI		RefSeq:NP_079897
MGI	MGI:1913783	2310050C09Rik		GO:0008150	MGI:MGI:2156816	ND		P	RIKEN cDNA 2310050C09 gene		protein	taxon:10090	20100202	MGI		RefSeq:NP_079897
MGI	MGI:1916940	2310057B04Rik		GO:0003674	MGI:MGI:2156816	ND		F	RIKEN cDNA 2310057B04 gene		protein	taxon:10090	20100202	MGI		RefSeq:XP_003945974
MGI	MGI:1916940	2310057B04Rik		GO:0005575	MGI:MGI:2156816	ND		C	RIKEN cDNA 2310057B04 gene		protein	taxon:10090	20100202	MGI		RefSeq:XP_003945974
MGI	MGI:1916940	2310057B04Rik		GO:0008150	MGI:MGI:2156816	ND		P	RIKEN cDNA 2310057B04 gene		protein	taxon:10090	20100202	MGI		RefSeq:XP_003945974
MGI	MGI:1914969	2310057J18Rik		GO:0003674	MGI:MGI:2156816	ND		F	RIKEN cDNA 2310057J18 gene		protein	taxon:10090	20100202	MGI		VEGA:OTTMUSP00000035286
MGI	MGI:1914969	2310057J18Rik		GO:0005575	MGI:MGI:2156816	ND		C	RIKEN cDNA 2310057J18 gene		protein	taxon:10090	20100202	MGI		VEGA:OTTMUSP00000035286
MGI	MGI:1914969	2310057J18Rik		GO:0005576	MGI:MGI:1354194	IEA	UniProtKB-KW:KW-0964	C	RIKEN cDNA 2310057J18 gene		protein	taxon:10090	20130616	UniProtKB		VEGA:OTTMUSP00000035286
MGI	MGI:1914969	2310057J18Rik		GO:0008150	MGI:MGI:2156816	ND		P	RIKEN cDNA 2310057J18 gene		protein	taxon:10090	20100202	MGI		VEGA:OTTMUSP00000035286
MGI	MGI:1915527	2310057M21Rik		GO:0005575	MGI:MGI:2156816	ND		C	RIKEN cDNA 2310057M21 gene		protein	taxon:10090	20080828	MGI		UniProtKB:Q9D2Q3
MGI	MGI:1915527	2310057M21Rik		GO:0008150	MGI:MGI:2156816	ND		P	RIKEN cDNA 2310057M21 gene		protein	taxon:10090	20080828	MGI		UniProtKB:Q9D2Q3
MGI	MGI:1915527	2310057M21Rik		GO:0042802	MGI:MGI:3609918|PMID:11591653	IPI	UniProtKB:Q9D2Q3	F	RIKEN cDNA 2310057M21 gene		protein	taxon:10090	20080828	MGI		UniProtKB:Q9D2Q3
MGI	MGI:1916946	2310057N15Rik		GO:0003674	MGI:MGI:2156816	ND		F	RIKEN cDNA 2310057N15 gene		protein	taxon:10090	20081017	MGI		RefSeq:NP_081446
MGI	MGI:1916946	2310057N15Rik		GO:0005575	MGI:MGI:2156816	ND		C	RIKEN cDNA 2310057N15 gene		protein	taxon:10090	20081017	MGI		RefSeq:NP_081446
MGI	MGI:1916946	2310057N15Rik		GO:0008150	MGI:MGI:2156816	ND		P	RIKEN cDNA 2310057N15 gene		protein	taxon:10090	20081017	MGI		RefSeq:NP_081446
MGI	MGI:1922944	2310058D17Rik		GO:0003674	MGI:MGI:2156816	ND		F	RIKEN cDNA 2310058D17 gene		gene	taxon:10090	20100209	MGI		
MGI	MGI:1922944	2310058D17Rik		GO:0005575	MGI:MGI:2156816	ND		C	RIKEN cDNA 2310058D17 gene		gene	taxon:10090	20100209	MGI		
MGI	MGI:1922944	2310058D17Rik		GO:0008150	MGI:MGI:2156816	ND		P	RIKEN cDNA 2310058D17 gene		gene	taxon:10090	20100209	MGI		
MGI	MGI:1916912	2310061I04Rik		GO:0003674	MGI:MGI:2156816	ND		F	RIKEN cDNA 2310061I04 gene		protein	taxon:10090	20091230	MGI		VEGA:OTTMUSP00000044297
MGI	MGI:1916912	2310061I04Rik		GO:0005739	MGI:MGI:3852644|PMID:18614015	IDA		C	RIKEN cDNA 2310061I04 gene		protein	taxon:10090	20090923	MGI		RefSeq:XP_128627
MGI	MGI:1916912	2310061I04Rik		GO:0008150	MGI:MGI:2156816	ND		P	RIKEN cDNA 2310061I04 gene		protein	taxon:10090	20091230	MGI		VEGA:OTTMUSP00000044297
MGI	MGI:1916911	2310061N02Rik		GO:0005515	MGI:MGI:3609918|PMID:11591653	IPI	UniProtKB:Q9DCW2	F	RIKEN cDNA 2310061N02 gene		protein	taxon:10090	20080828	MGI		UniProtKB:Q9D6S9
MGI	MGI:1916911	2310061N02Rik		GO:0005575	MGI:MGI:2156816	ND		C	RIKEN cDNA 2310061N02 gene		protein	taxon:10090	20080828	MGI		RefSeq:NP_081431
MGI	MGI:1916911	2310061N02Rik		GO:0008150	MGI:MGI:2156816	ND		P	RIKEN cDNA 2310061N02 gene		protein	taxon:10090	20080828	MGI		RefSeq:NP_081431
MGI	MGI:1919197	2310067B10Rik		GO:0003674	MGI:MGI:2156816	ND		F	RIKEN cDNA 2310067B10 gene		protein	taxon:10090	20100209	MGI		VEGA:OTTMUSP00000003665
MGI	MGI:1919197	2310067B10Rik		GO:0005575	MGI:MGI:2156816	ND		C	RIKEN cDNA 2310067B10 gene		protein	taxon:10090	20100209	MGI		VEGA:OTTMUSP00000003665
MGI	MGI:1919197	2310067B10Rik		GO:0008150	MGI:MGI:2156816	ND		P	RIKEN cDNA 2310067B10 gene		protein	taxon:10090	20100209	MGI		VEGA:OTTMUSP00000003665
MGI	MGI:1919197	2310067B10Rik		GO:0016020	MGI:MGI:1354194	IEA	UniProtKB-KW:KW-0472	C	RIKEN cDNA 2310067B10 gene		protein	taxon:10090	20130616	UniProtKB		VEGA:OTTMUSP00000003665
MGI	MGI:1919197	2310067B10Rik		GO:0016021	MGI:MGI:1354194	IEA	UniProtKB-KW:KW-0812	C	RIKEN cDNA 2310067B10 gene		protein	taxon:10090	20130616	UniProtKB		VEGA:OTTMUSP00000003665
MGI	MGI:1916909	2310069G16Rik		GO:0003674	MGI:MGI:2156816	ND		F	RIKEN cDNA 2310069G16 gene		gene	taxon:10090	20100202	MGI		
MGI	MGI:1916909	2310069G16Rik		GO:0005575	MGI:MGI:2156816	ND		C	RIKEN cDNA 2310069G16 gene		gene	taxon:10090	20100202	MGI		
MGI	MGI:1916909	2310069G16Rik		GO:0008150	MGI:MGI:2156816	ND		P	RIKEN cDNA 2310069G16 gene		gene	taxon:10090	20100202	MGI		
MGI	MGI:1916949	2310079G19Rik		GO:0003674	MGI:MGI:2156816	ND		F	RIKEN cDNA 2310079G19 gene		protein	taxon:10090	20100202	MGI		RefSeq:NP_081449
MGI	MGI:1916949	2310079G19Rik		GO:0005575	MGI:MGI:2156816	ND		C	RIKEN cDNA 2310079G19 gene		protein	taxon:10090	20100202	MGI		RefSeq:NP_081449
MGI	MGI:1916949	2310079G19Rik		GO:0008150	MGI:MGI:2156816	ND		P	RIKEN cDNA 2310079G19 gene		protein	taxon:10090	20100202	MGI		RefSeq:NP_081449
MGI	MGI:1916461	2310081J21Rik		GO:0003674	MGI:MGI:2156816	ND		F	RIKEN cDNA 2310081J21 gene		gene	taxon:10090	20100202	MGI		
MGI	MGI:1916461	2310081J21Rik		GO:0005575	MGI:MGI:2156816	ND		C	RIKEN cDNA 2310081J21 gene		gene	taxon:10090	20100202	MGI		
MGI	MGI:1916461	2310081J21Rik		GO:0008150	MGI:MGI:2156816	ND		P	RIKEN cDNA 2310081J21 gene		gene	taxon:10090	20100202	MGI		
MGI	MGI:1914226	2410002F23Rik		GO:0003674	MGI:MGI:2156816	ND		F	RIKEN cDNA 2410002F23 gene		protein	taxon:10090	20100202	MGI		VEGA:OTTMUSP00000026769
MGI	MGI:1914226	2410002F23Rik		GO:0005575	MGI:MGI:2156816	ND		C	RIKEN cDNA 2410002F23 gene		protein	taxon:10090	20100202	MGI		VEGA:OTTMUSP00000026769
MGI	MGI:1914226	2410002F23Rik		GO:0008150	MGI:MGI:2156816	ND		P	RIKEN cDNA 2410002F23 gene		protein	taxon:10090	20100202	MGI		VEGA:OTTMUSP00000026769
MGI	MGI:1913671	2410004B18Rik		GO:0003674	MGI:MGI:2156816	ND		F	RIKEN cDNA 2410004B18 gene		protein	taxon:10090	20100202	MGI		VEGA:OTTMUSP00000025603
MGI	MGI:1913671	2410004B18Rik		GO:0005575	MGI:MGI:2156816	ND		C	RIKEN cDNA 2410004B18 gene		protein	taxon:10090	20100202	MGI		VEGA:OTTMUSP00000025603
MGI	MGI:1913671	2410004B18Rik		GO:0008150	MGI:MGI:2156816	ND		P	RIKEN cDNA 2410004B18 gene		protein	taxon:10090	20100202	MGI		VEGA:OTTMUSP00000025603
MGI	MGI:1916999	2410004N09Rik		GO:0003674	MGI:MGI:2156816	ND		F	RIKEN cDNA 2410004N09 gene		gene	taxon:10090	20100202	MGI		
MGI	MGI:1916999	2410004N09Rik		GO:0005575	MGI:MGI:2156816	ND		C	RIKEN cDNA 2410004N09 gene		gene	taxon:10090	20100202	MGI		
MGI	MGI:1916999	2410004N09Rik		GO:0008150	MGI:MGI:2156816	ND		P	RIKEN cDNA 2410004N09 gene		gene	taxon:10090	20100202	MGI		
MGI	MGI:1920917	2410004P03Rik		GO:0003674	MGI:MGI:2156816	ND		F	RIKEN cDNA 2410004P03 gene		protein	taxon:10090	20100202	MGI		RefSeq:NP_001188262
MGI	MGI:1920917	2410004P03Rik		GO:0005575	MGI:MGI:2156816	ND		C	RIKEN cDNA 2410004P03 gene		protein	taxon:10090	20100202	MGI		RefSeq:NP_001188262
MGI	MGI:1920917	2410004P03Rik		GO:0008150	MGI:MGI:2156816	ND		P	RIKEN cDNA 2410004P03 gene		protein	taxon:10090	20100202	MGI		RefSeq:NP_001188262
MGI	MGI:1916471	2410006H16Rik		GO:0003674	MGI:MGI:2156816	ND		F	RIKEN cDNA 2410006H16 gene		gene	taxon:10090	20100209	MGI		
MGI	MGI:1916471	2410006H16Rik		GO:0005575	MGI:MGI:2156816	ND		C	RIKEN cDNA 2410006H16 gene		gene	taxon:10090	20100209	MGI		
MGI	MGI:1916471	2410006H16Rik		GO:0008150	MGI:MGI:2156816	ND		P	RIKEN cDNA 2410006H16 gene		gene	taxon:10090	20100209	MGI		
MGI	MGI:1919229	2410012M07Rik		GO:0003674	MGI:MGI:2156816	ND		F	RIKEN cDNA 2410012M07 gene		protein	taxon:10090	20100202	MGI		UniProtKB:Q9CWP9
MGI	MGI:1919229	2410012M07Rik		GO:0005575	MGI:MGI:2156816	ND		C	RIKEN cDNA 2410012M07 gene		protein	taxon:10090	20100202	MGI		UniProtKB:Q9CWP9
MGI	MGI:1919229	2410012M07Rik		GO:0008150	MGI:MGI:2156816	ND		P	RIKEN cDNA 2410012M07 gene		protein	taxon:10090	20100202	MGI		UniProtKB:Q9CWP9
MGI	MGI:2442174	2410015M20Rik		GO:0003674	MGI:MGI:2156816	ND		F	RIKEN cDNA 2410015M20 gene	QIL1	protein	taxon:10090	20091230	MGI		UniProtKB:Q8R404
MGI	MGI:2442174	2410015M20Rik		GO:0005739	MGI:MGI:3852644|PMID:18614015	IDA		C	RIKEN cDNA 2410015M20 gene	QIL1	protein	taxon:10090	20090923	MGI		RefSeq:NP_694792
MGI	MGI:2442174	2410015M20Rik		GO:0008150	MGI:MGI:2156816	ND		P	RIKEN cDNA 2410015M20 gene	QIL1	protein	taxon:10090	20091230	MGI		UniProtKB:Q8R404
MGI	MGI:1919202	2410016O06Rik		GO:0003723	MGI:MGI:3042309|PMID:14742713	ISS		F	RIKEN cDNA 2410016O06 gene	NO66	protein	taxon:10090	20080731	MGI		UniProtKB:Q9JJF3
MGI	MGI:1919202	2410016O06Rik		GO:0005506	MGI:MGI:4418587|PMID:19927124	IMP		F	RIKEN cDNA 2410016O06 gene	NO66	protein	taxon:10090	20091129	UniProtKB		UniProtKB:Q9JJF3
MGI	MGI:1919202	2410016O06Rik		GO:0005515	MGI:MGI:4418587|PMID:19927124	IPI	UniProtKB:Q8VI67	F	RIKEN cDNA 2410016O06 gene	NO66	protein	taxon:10090	20091129	UniProtKB		UniProtKB:Q9JJF3
MGI	MGI:1919202	2410016O06Rik		GO:0005634	MGI:MGI:4418587|PMID:19927124	IDA		C	RIKEN cDNA 2410016O06 gene	NO66	protein	taxon:10090	20091129	UniProtKB		UniProtKB:Q9JJF3
MGI	MGI:1919202	2410016O06Rik		GO:0005730	MGI:MGI:3042309|PMID:14742713	IDA		C	RIKEN cDNA 2410016O06 gene	NO66	protein	taxon:10090	20040628	MGI		UniProtKB:Q9JJF3
MGI	MGI:1919202	2410016O06Rik		GO:0006338	MGI:MGI:3042309|PMID:14742713	TAS		P	RIKEN cDNA 2410016O06 gene	NO66	protein	taxon:10090	20040628	MGI		UniProtKB:Q9JJF3
MGI	MGI:1919202	2410016O06Rik		GO:0006351	MGI:MGI:1354194	IEA	UniProtKB-KW:KW-0804	P	RIKEN cDNA 2410016O06 gene	NO66	protein	taxon:10090	20130616	UniProtKB		UniProtKB:Q9JJF3
MGI	MGI:1919202	2410016O06Rik		GO:0006355	MGI:MGI:1354194	IEA	UniProtKB-KW:KW-0805	P	RIKEN cDNA 2410016O06 gene	NO66	protein	taxon:10090	20130616	UniProtKB		UniProtKB:Q9JJF3
MGI	MGI:1919202	2410016O06Rik		GO:0016491	MGI:MGI:1354194	IEA	UniProtKB-KW:KW-0560	F	RIKEN cDNA 2410016O06 gene	NO66	protein	taxon:10090	20130616	UniProtKB		UniProtKB:Q9JJF3
MGI	MGI:1919202	2410016O06Rik		GO:0016568	MGI:MGI:1354194	IEA	UniProtKB-KW:KW-0156	P	RIKEN cDNA 2410016O06 gene	NO66	protein	taxon:10090	20130616	UniProtKB		UniProtKB:Q9JJF3
MGI	MGI:1919202	2410016O06Rik		GO:0016702	MGI:MGI:1354194	IEA	UniProtKB-KW:KW-0223	F	RIKEN cDNA 2410016O06 gene	NO66	protein	taxon:10090	20130616	UniProtKB		UniProtKB:Q9JJF3
MGI	MGI:1919202	2410016O06Rik		GO:0016706	MGI:MGI:4418587|PMID:19927124	IMP		F	RIKEN cDNA 2410016O06 gene	NO66	protein	taxon:10090	20091129	UniProtKB		UniProtKB:Q9JJF3
MGI	MGI:1919202	2410016O06Rik		GO:0030685	MGI:MGI:3042309|PMID:14742713	ISS		C	RIKEN cDNA 2410016O06 gene	NO66	protein	taxon:10090	20080829	MGI		UniProtKB:Q9JJF3
MGI	MGI:1919202	2410016O06Rik		GO:0032453	MGI:MGI:4418587|PMID:19927124	IDA		F	RIKEN cDNA 2410016O06 gene	NO66	protein	taxon:10090	20091129	UniProtKB		UniProtKB:Q9JJF3
MGI	MGI:1919202	2410016O06Rik		GO:0034720	MGI:MGI:4418587|PMID:19927124	IDA		P	RIKEN cDNA 2410016O06 gene	NO66	protein	taxon:10090	20091129	UniProtKB		UniProtKB:Q9JJF3
MGI	MGI:1919202	2410016O06Rik		GO:0042254	MGI:MGI:3042309|PMID:14742713	TAS		P	RIKEN cDNA 2410016O06 gene	NO66	protein	taxon:10090	20040628	MGI		UniProtKB:Q9JJF3
MGI	MGI:1919202	2410016O06Rik		GO:0045668	MGI:MGI:4418587|PMID:19927124	IMP		P	RIKEN cDNA 2410016O06 gene	NO66	protein	taxon:10090	20091129	UniProtKB		UniProtKB:Q9JJF3
MGI	MGI:1919202	2410016O06Rik		GO:0045892	MGI:MGI:4418587|PMID:19927124	IDA		P	RIKEN cDNA 2410016O06 gene	NO66	protein	taxon:10090	20091129	UniProtKB		UniProtKB:Q9JJF3
MGI	MGI:1919202	2410016O06Rik		GO:0046872	MGI:MGI:1354194	IEA	UniProtKB-KW:KW-0479	F	RIKEN cDNA 2410016O06 gene	NO66	protein	taxon:10090	20130616	UniProtKB		UniProtKB:Q9JJF3
MGI	MGI:1919202	2410016O06Rik		GO:0051864	MGI:MGI:4418587|PMID:19927124	IDA		F	RIKEN cDNA 2410016O06 gene	NO66	protein	taxon:10090	20091129	UniProtKB		UniProtKB:Q9JJF3
MGI	MGI:1919202	2410016O06Rik		GO:0055114	MGI:MGI:4418587|PMID:19927124	IDA		P	RIKEN cDNA 2410016O06 gene	NO66	protein	taxon:10090	20091129	GOC		UniProtKB:Q9JJF3
MGI	MGI:1919202	2410016O06Rik		GO:0055114	MGI:MGI:4418587|PMID:19927124	IMP		P	RIKEN cDNA 2410016O06 gene	NO66	protein	taxon:10090	20091129	GOC		UniProtKB:Q9JJF3
MGI	MGI:1919202	2410016O06Rik		GO:0070544	MGI:MGI:4418587|PMID:19927124	IDA		P	RIKEN cDNA 2410016O06 gene	NO66	protein	taxon:10090	20091129	UniProtKB		UniProtKB:Q9JJF3
MGI	MGI:1916967	2410017I17Rik		GO:0003674	MGI:MGI:2156816	ND		F	RIKEN cDNA 2410017I17 gene		protein	taxon:10090	20120430	MGI		VEGA:OTTMUSP00000054985
MGI	MGI:1916967	2410017I17Rik		GO:0005575	MGI:MGI:2156816	ND		C	RIKEN cDNA 2410017I17 gene		protein	taxon:10090	20120430	MGI		VEGA:OTTMUSP00000054985
MGI	MGI:1916967	2410017I17Rik		GO:0008150	MGI:MGI:2156816	ND		P	RIKEN cDNA 2410017I17 gene		protein	taxon:10090	20120430	MGI		VEGA:OTTMUSP00000054985
MGI	MGI:1919220	2410018M08Rik		GO:0003674	MGI:MGI:2156816	ND		F	RIKEN cDNA 2410018M08 gene		protein	taxon:10090	20100209	MGI		VEGA:OTTMUSP00000028490
MGI	MGI:1919220	2410018M08Rik		GO:0005739	MGI:MGI:3852644|PMID:18614015	IDA		C	RIKEN cDNA 2410018M08 gene		protein	taxon:10090	20090923	MGI		RefSeq:NP_898911
MGI	MGI:1919220	2410018M08Rik		GO:0008150	MGI:MGI:2156816	ND		P	RIKEN cDNA 2410018M08 gene		protein	taxon:10090	20100209	MGI		VEGA:OTTMUSP00000028490
MGI	MGI:1917005	2410022M11Rik		GO:0003674	MGI:MGI:2156816	ND		F	RIKEN cDNA 2410022M11 gene		protein	taxon:10090	20100202	MGI		UniProtKB:Q9CRH7
MGI	MGI:1917005	2410022M11Rik		GO:0005575	MGI:MGI:2156816	ND		C	RIKEN cDNA 2410022M11 gene		protein	taxon:10090	20100202	MGI		UniProtKB:Q9CRH7
MGI	MGI:1917005	2410022M11Rik		GO:0008150	MGI:MGI:2156816	ND		P	RIKEN cDNA 2410022M11 gene		protein	taxon:10090	20100202	MGI		UniProtKB:Q9CRH7
MGI	MGI:1915485	2410066E13Rik		GO:0003674	MGI:MGI:2156816	ND		F	RIKEN cDNA 2410066E13 gene		protein	taxon:10090	20100202	MGI		UniProtKB:Q8CGA4
MGI	MGI:1915485	2410066E13Rik		GO:0005575	MGI:MGI:2156816	ND		C	RIKEN cDNA 2410066E13 gene		protein	taxon:10090	20100202	MGI		UniProtKB:Q8CGA4
MGI	MGI:1915485	2410066E13Rik		GO:0008150	MGI:MGI:2156816	ND		P	RIKEN cDNA 2410066E13 gene		protein	taxon:10090	20100202	MGI		UniProtKB:Q8CGA4
MGI	MGI:1920923	2410076I21Rik		GO:0005515	MGI:MGI:4457793|PMID:20551173	IPI	UniProtKB:Q8BRM6	F	RIKEN cDNA 2410076I21 gene		protein	taxon:10090	20101020	MGI		VEGA:OTTMUSP00000061513
MGI	MGI:1920923	2410076I21Rik		GO:0005575	MGI:MGI:2156816	ND		C	RIKEN cDNA 2410076I21 gene		protein	taxon:10090	20100209	MGI		VEGA:OTTMUSP00000061513
MGI	MGI:1920923	2410076I21Rik		GO:0006310	MGI:MGI:1354194	IEA	UniProtKB-KW:KW-0233	P	RIKEN cDNA 2410076I21 gene		protein	taxon:10090	20130616	UniProtKB		VEGA:OTTMUSP00000061513
MGI	MGI:1920923	2410076I21Rik		GO:0007126	MGI:MGI:1354194	IEA	UniProtKB-KW:KW-0469	P	RIKEN cDNA 2410076I21 gene		protein	taxon:10090	20130616	UniProtKB		VEGA:OTTMUSP00000061513
MGI	MGI:1920923	2410076I21Rik		GO:0008150	MGI:MGI:2156816	ND		P	RIKEN cDNA 2410076I21 gene		protein	taxon:10090	20100209	MGI		VEGA:OTTMUSP00000061513
MGI	MGI:1920942	2410089E03Rik		GO:0003674	MGI:MGI:2156816	ND		F	RIKEN cDNA 2410089E03 gene		protein	taxon:10090	20100209	MGI		VEGA:OTTMUSP00000025520
MGI	MGI:1920942	2410089E03Rik		GO:0005575	MGI:MGI:2156816	ND		C	RIKEN cDNA 2410089E03 gene		protein	taxon:10090	20100209	MGI		VEGA:OTTMUSP00000025520
MGI	MGI:1920942	2410089E03Rik		GO:0008150	MGI:MGI:2156816	ND		P	RIKEN cDNA 2410089E03 gene		protein	taxon:10090	20100209	MGI		VEGA:OTTMUSP00000025520
MGI	MGI:1920942	2410089E03Rik		GO:0016020	MGI:MGI:1354194	IEA	UniProtKB-KW:KW-0472	C	RIKEN cDNA 2410089E03 gene		protein	taxon:10090	20130616	UniProtKB		VEGA:OTTMUSP00000025520
MGI	MGI:1920942	2410089E03Rik		GO:0016021	MGI:MGI:1354194	IEA	UniProtKB-KW:KW-0812	C	RIKEN cDNA 2410089E03 gene		protein	taxon:10090	20130616	UniProtKB		VEGA:OTTMUSP00000025520
MGI	MGI:1924035	2410124H12Rik		GO:0003674	MGI:MGI:2156816	ND		F	RIKEN cDNA 2410124H12 gene		protein	taxon:10090	20100202	MGI		VEGA:OTTMUSP00000036071
MGI	MGI:1924035	2410124H12Rik		GO:0005575	MGI:MGI:2156816	ND		C	RIKEN cDNA 2410124H12 gene		protein	taxon:10090	20100202	MGI		VEGA:OTTMUSP00000036071
MGI	MGI:1924035	2410124H12Rik		GO:0008150	MGI:MGI:2156816	ND		P	RIKEN cDNA 2410124H12 gene		protein	taxon:10090	20100202	MGI		VEGA:OTTMUSP00000036071
MGI	MGI:1920959	2410125D13Rik		GO:0003674	MGI:MGI:2156816	ND		F	RIKEN cDNA 2410125D13 gene		gene	taxon:10090	20100202	MGI		
MGI	MGI:1920959	2410125D13Rik		GO:0005575	MGI:MGI:2156816	ND		C	RIKEN cDNA 2410125D13 gene		gene	taxon:10090	20100202	MGI		
MGI	MGI:1920959	2410125D13Rik		GO:0008150	MGI:MGI:2156816	ND		P	RIKEN cDNA 2410125D13 gene		gene	taxon:10090	20100202	MGI		
MGI	MGI:1914633	2410127L17Rik		GO:0003674	MGI:MGI:2156816	ND		F	RIKEN cDNA 2410127L17 gene		protein	taxon:10090	20100209	MGI		ENSEMBL:ENSMUSP00000025632
MGI	MGI:1914633	2410127L17Rik		GO:0005575	MGI:MGI:2156816	ND		C	RIKEN cDNA 2410127L17 gene		protein	taxon:10090	20100209	MGI		ENSEMBL:ENSMUSP00000025632
MGI	MGI:1914633	2410127L17Rik		GO:0008150	MGI:MGI:2156816	ND		P	RIKEN cDNA 2410127L17 gene		protein	taxon:10090	20100209	MGI		ENSEMBL:ENSMUSP00000025632
MGI	MGI:1924042	2410131K14Rik		GO:0003674	MGI:MGI:2156816	ND		F	RIKEN cDNA 2410131K14 gene		protein	taxon:10090	20100209	MGI		VEGA:OTTMUSP00000036861
MGI	MGI:1924042	2410131K14Rik		GO:0005575	MGI:MGI:2156816	ND		C	RIKEN cDNA 2410131K14 gene		protein	taxon:10090	20100209	MGI		VEGA:OTTMUSP00000036861
MGI	MGI:1924042	2410131K14Rik		GO:0005576	MGI:MGI:1354194	IEA	UniProtKB-KW:KW-0964	C	RIKEN cDNA 2410131K14 gene		protein	taxon:10090	20130616	UniProtKB		VEGA:OTTMUSP00000036861
MGI	MGI:1924042	2410131K14Rik		GO:0008150	MGI:MGI:2156816	ND		P	RIKEN cDNA 2410131K14 gene		protein	taxon:10090	20100209	MGI		VEGA:OTTMUSP00000036861
MGI	MGI:1924044	2410133F24Rik		GO:0003674	MGI:MGI:2156816	ND		F	RIKEN cDNA 2410133F24 gene		gene	taxon:10090	20100202	MGI		
MGI	MGI:1924044	2410133F24Rik		GO:0005575	MGI:MGI:2156816	ND		C	RIKEN cDNA 2410133F24 gene		gene	taxon:10090	20100202	MGI		
MGI	MGI:1924044	2410133F24Rik		GO:0008150	MGI:MGI:2156816	ND		P	RIKEN cDNA 2410133F24 gene		gene	taxon:10090	20100202	MGI		
MGI	MGI:1924047	2410137M14Rik		GO:0003674	MGI:MGI:2156816	ND		F	RIKEN cDNA 2410137M14 gene		protein	taxon:10090	20100209	MGI		VEGA:OTTMUSP00000015877
MGI	MGI:1924047	2410137M14Rik		GO:0005575	MGI:MGI:2156816	ND		C	RIKEN cDNA 2410137M14 gene		protein	taxon:10090	20100209	MGI		VEGA:OTTMUSP00000015877
MGI	MGI:1924047	2410137M14Rik		GO:0008150	MGI:MGI:2156816	ND		P	RIKEN cDNA 2410137M14 gene		protein	taxon:10090	20100209	MGI		VEGA:OTTMUSP00000015877
MGI	MGI:1924053	2410141K09Rik		GO:0003674	MGI:MGI:2156816	ND		F	RIKEN cDNA 2410141K09 gene	Gt(Ayu21)35Imeg|Gt(pU21)35Imeg	protein	taxon:10090	20100202	MGI		VEGA:OTTMUSP00000053506
MGI	MGI:1924053	2410141K09Rik		GO:0005575	MGI:MGI:2156816	ND		C	RIKEN cDNA 2410141K09 gene	Gt(Ayu21)35Imeg|Gt(pU21)35Imeg	protein	taxon:10090	20100202	MGI		VEGA:OTTMUSP00000053506
MGI	MGI:1924053	2410141K09Rik		GO:0008150	MGI:MGI:2156816	ND		P	RIKEN cDNA 2410141K09 gene	Gt(Ayu21)35Imeg|Gt(pU21)35Imeg	protein	taxon:10090	20100202	MGI		VEGA:OTTMUSP00000053506
MGI	MGI:1924053	2410141K09Rik		GO:0046872	MGI:MGI:1354194	IEA	UniProtKB-KW:KW-0479	F	RIKEN cDNA 2410141K09 gene	Gt(Ayu21)35Imeg|Gt(pU21)35Imeg	protein	taxon:10090	20130616	UniProtKB		VEGA:OTTMUSP00000053506
MGI	MGI:1925603	2500002B13Rik		GO:0003674	MGI:MGI:2156816	ND		F	RIKEN cDNA 2500002B13 gene		gene	taxon:10090	20100202	MGI		
MGI	MGI:1925603	2500002B13Rik		GO:0005575	MGI:MGI:2156816	ND		C	RIKEN cDNA 2500002B13 gene		gene	taxon:10090	20100202	MGI		
MGI	MGI:1925603	2500002B13Rik		GO:0008150	MGI:MGI:2156816	ND		P	RIKEN cDNA 2500002B13 gene		gene	taxon:10090	20100202	MGI		
MGI	MGI:1919576	2500004C02Rik		GO:0003674	MGI:MGI:2156816	ND		F	RIKEN cDNA 2500004C02 gene		gene	taxon:10090	20100209	MGI		
MGI	MGI:1919576	2500004C02Rik		GO:0005575	MGI:MGI:2156816	ND		C	RIKEN cDNA 2500004C02 gene		gene	taxon:10090	20100209	MGI		
MGI	MGI:1919576	2500004C02Rik		GO:0008150	MGI:MGI:2156816	ND		P	RIKEN cDNA 2500004C02 gene		gene	taxon:10090	20100209	MGI		
MGI	MGI:1919557	2510002D24Rik		GO:0003674	MGI:MGI:2156816	ND		F	RIKEN cDNA 2510002D24 gene		protein	taxon:10090	20100209	MGI		VEGA:OTTMUSP00000032318
MGI	MGI:1919557	2510002D24Rik		GO:0005575	MGI:MGI:2156816	ND		C	RIKEN cDNA 2510002D24 gene		protein	taxon:10090	20100209	MGI		VEGA:OTTMUSP00000032318
MGI	MGI:1919557	2510002D24Rik		GO:0008150	MGI:MGI:2156816	ND		P	RIKEN cDNA 2510002D24 gene		protein	taxon:10090	20100209	MGI		VEGA:OTTMUSP00000032318
MGI	MGI:1919570	2510003E04Rik		GO:0005739	MGI:MGI:4834177	ISO	UniProtKB:Q96EK5	C	RIKEN cDNA 2510003E04 gene		protein	taxon:10090	20080516	MGI		VEGA:OTTMUSP00000040875
MGI	MGI:1919570	2510003E04Rik		GO:0006839	MGI:MGI:4834177	ISO	UniProtKB:Q96EK5	P	RIKEN cDNA 2510003E04 gene		protein	taxon:10090	20080516	MGI		VEGA:OTTMUSP00000040875
MGI	MGI:1919570	2510003E04Rik		GO:0007275	MGI:MGI:1354194	IEA	UniProtKB-KW:KW-0217	P	RIKEN cDNA 2510003E04 gene		protein	taxon:10090	20130616	UniProtKB		VEGA:OTTMUSP00000040875
MGI	MGI:1919570	2510003E04Rik		GO:0007399	MGI:MGI:1354194	IEA	UniProtKB-KW:KW-0524	P	RIKEN cDNA 2510003E04 gene		protein	taxon:10090	20130616	UniProtKB		VEGA:OTTMUSP00000040875
MGI	MGI:1919570	2510003E04Rik		GO:0019894	MGI:MGI:4834177	ISO	UniProtKB:Q96EK5	F	RIKEN cDNA 2510003E04 gene		protein	taxon:10090	20080516	MGI		VEGA:OTTMUSP00000040875
MGI	MGI:1919570	2510003E04Rik		GO:0030154	MGI:MGI:1354194	IEA	UniProtKB-KW:KW-0221	P	RIKEN cDNA 2510003E04 gene		protein	taxon:10090	20130616	UniProtKB		VEGA:OTTMUSP00000040875
MGI	MGI:1919440	2510009E07Rik		GO:0003674	MGI:MGI:2156816	ND		F	RIKEN cDNA 2510009E07 gene		protein	taxon:10090	20100209	MGI		UniProtKB:Q6GQU0
MGI	MGI:1919440	2510009E07Rik		GO:0005575	MGI:MGI:2156816	ND		C	RIKEN cDNA 2510009E07 gene		protein	taxon:10090	20100209	MGI		UniProtKB:Q6GQU0
MGI	MGI:1919440	2510009E07Rik		GO:0008150	MGI:MGI:2156816	ND		P	RIKEN cDNA 2510009E07 gene		protein	taxon:10090	20100209	MGI		UniProtKB:Q6GQU0
MGI	MGI:1913817	2510022D24Rik		GO:0003674	MGI:MGI:2156816	ND		F	RIKEN cDNA 2510022D24 gene		gene	taxon:10090	20120430	MGI		
MGI	MGI:1913817	2510022D24Rik		GO:0005575	MGI:MGI:2156816	ND		C	RIKEN cDNA 2510022D24 gene		gene	taxon:10090	20120430	MGI		
MGI	MGI:1913817	2510022D24Rik		GO:0008150	MGI:MGI:2156816	ND		P	RIKEN cDNA 2510022D24 gene		gene	taxon:10090	20120430	MGI		
MGI	MGI:1924284	2510039O18Rik		GO:0003674	MGI:MGI:2156816	ND		F	RIKEN cDNA 2510039O18 gene		protein	taxon:10090	20100202	MGI		VEGA:OTTMUSP00000011431
MGI	MGI:1924284	2510039O18Rik		GO:0005575	MGI:MGI:2156816	ND		C	RIKEN cDNA 2510039O18 gene		protein	taxon:10090	20100202	MGI		VEGA:OTTMUSP00000011431
MGI	MGI:1924284	2510039O18Rik		GO:0008150	MGI:MGI:2156816	ND		P	RIKEN cDNA 2510039O18 gene		protein	taxon:10090	20100202	MGI		VEGA:OTTMUSP00000011431
MGI	MGI:1924284	2510039O18Rik		GO:0016020	MGI:MGI:1354194	IEA	UniProtKB-KW:KW-0472	C	RIKEN cDNA 2510039O18 gene		protein	taxon:10090	20130616	UniProtKB		VEGA:OTTMUSP00000011431
MGI	MGI:1924284	2510039O18Rik		GO:0016021	MGI:MGI:1354194	IEA	UniProtKB-KW:KW-0812	C	RIKEN cDNA 2510039O18 gene		protein	taxon:10090	20130616	UniProtKB		VEGA:OTTMUSP00000011431
MGI	MGI:3698051	2510046G10Rik		GO:0003674	MGI:MGI:2156816	ND		F	RIKEN cDNA 2510046G10 gene		protein	taxon:10090	20100202	MGI		ENSEMBL:ENSMUSP00000081634
MGI	MGI:3698051	2510046G10Rik		GO:0005575	MGI:MGI:2156816	ND		C	RIKEN cDNA 2510046G10 gene		protein	taxon:10090	20100202	MGI		ENSEMBL:ENSMUSP00000081634
MGI	MGI:3698051	2510046G10Rik		GO:0008150	MGI:MGI:2156816	ND		P	RIKEN cDNA 2510046G10 gene		protein	taxon:10090	20100202	MGI		ENSEMBL:ENSMUSP00000081634
MGI	MGI:1917541	2510049J12Rik		GO:0003674	MGI:MGI:2156816	ND		F	RIKEN cDNA 2510049J12 gene		protein	taxon:10090	20100209	MGI		VEGA:OTTMUSP00000029288
MGI	MGI:1917541	2510049J12Rik		GO:0005575	MGI:MGI:2156816	ND		C	RIKEN cDNA 2510049J12 gene		protein	taxon:10090	20100209	MGI		VEGA:OTTMUSP00000029288
MGI	MGI:1917541	2510049J12Rik		GO:0008150	MGI:MGI:2156816	ND		P	RIKEN cDNA 2510049J12 gene		protein	taxon:10090	20100209	MGI		VEGA:OTTMUSP00000029288
MGI	MGI:1917569	2600006K01Rik		GO:0003674	MGI:MGI:2156816	ND		F	RIKEN cDNA 2600006K01 gene		protein	taxon:10090	20100202	MGI		VEGA:OTTMUSP00000013612
MGI	MGI:1917569	2600006K01Rik		GO:0005575	MGI:MGI:2156816	ND		C	RIKEN cDNA 2600006K01 gene		protein	taxon:10090	20100202	MGI		VEGA:OTTMUSP00000013612
MGI	MGI:1917569	2600006K01Rik		GO:0008150	MGI:MGI:2156816	ND		P	RIKEN cDNA 2600006K01 gene		protein	taxon:10090	20100202	MGI		VEGA:OTTMUSP00000013612
MGI	MGI:1924064	2600006L11Rik		GO:0003674	MGI:MGI:2156816	ND		F	RIKEN cDNA 2600006L11 gene		gene	taxon:10090	20100209	MGI		
MGI	MGI:1924064	2600006L11Rik		GO:0005575	MGI:MGI:2156816	ND		C	RIKEN cDNA 2600006L11 gene		gene	taxon:10090	20100209	MGI		
MGI	MGI:1924064	2600006L11Rik		GO:0008150	MGI:MGI:2156816	ND		P	RIKEN cDNA 2600006L11 gene		gene	taxon:10090	20100209	MGI		
MGI	MGI:1913770	2610001J05Rik		GO:0003674	MGI:MGI:2156816	ND		F	RIKEN cDNA 2610001J05 gene	C79299	protein	taxon:10090	20100209	MGI		VEGA:OTTMUSP00000045705
MGI	MGI:1913770	2610001J05Rik		GO:0005575	MGI:MGI:2156816	ND		C	RIKEN cDNA 2610001J05 gene	C79299	protein	taxon:10090	20100209	MGI		VEGA:OTTMUSP00000045705
MGI	MGI:1913770	2610001J05Rik		GO:0008150	MGI:MGI:2156816	ND		P	RIKEN cDNA 2610001J05 gene	C79299	protein	taxon:10090	20100209	MGI		VEGA:OTTMUSP00000045705
MGI	MGI:1914763	2610002J02Rik		GO:0005634	MGI:MGI:1354194	IEA	UniProtKB-KW:KW-0539	C	RIKEN cDNA 2610002J02 gene		protein	taxon:10090	20130616	UniProtKB		VEGA:OTTMUSP00000030886
MGI	MGI:1914763	2610002J02Rik		GO:0005694	MGI:MGI:1354194	IEA	UniProtKB-KW:KW-0158	C	RIKEN cDNA 2610002J02 gene		protein	taxon:10090	20130616	UniProtKB		VEGA:OTTMUSP00000030886
MGI	MGI:1914763	2610002J02Rik		GO:0006281	MGI:MGI:1354194	IEA	UniProtKB-KW:KW-0234	P	RIKEN cDNA 2610002J02 gene		protein	taxon:10090	20130616	UniProtKB		VEGA:OTTMUSP00000030886
MGI	MGI:1914763	2610002J02Rik		GO:0006974	MGI:MGI:4834177	ISO	UniProtKB:Q6NZ36	P	RIKEN cDNA 2610002J02 gene		protein	taxon:10090	20120824	MGI		VEGA:OTTMUSP00000030886
MGI	MGI:1914763	2610002J02Rik		GO:0019985	MGI:MGI:4834177	ISO	UniProtKB:Q6NZ36	P	RIKEN cDNA 2610002J02 gene		protein	taxon:10090	20120824	MGI		VEGA:OTTMUSP00000030886
MGI	MGI:1914763	2610002J02Rik		GO:0031593	MGI:MGI:4834177	ISO	UniProtKB:Q6NZ36	F	RIKEN cDNA 2610002J02 gene		protein	taxon:10090	20120824	MGI		VEGA:OTTMUSP00000030886
MGI	MGI:1914763	2610002J02Rik		GO:0036297	MGI:MGI:4834177	ISO	UniProtKB:Q6NZ36	P	RIKEN cDNA 2610002J02 gene		protein	taxon:10090	20120824	MGI		VEGA:OTTMUSP00000030886
MGI	MGI:1914763	2610002J02Rik		GO:0043130	MGI:MGI:4834177	ISO	UniProtKB:Q6NZ36	F	RIKEN cDNA 2610002J02 gene		protein	taxon:10090	20120824	MGI		VEGA:OTTMUSP00000030886
MGI	MGI:1914763	2610002J02Rik		GO:0043240	MGI:MGI:4834177	ISO	UniProtKB:Q6NZ36	C	RIKEN cDNA 2610002J02 gene		protein	taxon:10090	20120824	MGI		VEGA:OTTMUSP00000030886
MGI	MGI:1914763	2610002J02Rik		GO:0044427	MGI:MGI:4834177	ISO	UniProtKB:Q6NZ36	C	RIKEN cDNA 2610002J02 gene		protein	taxon:10090	20120824	MGI		VEGA:OTTMUSP00000030886
MGI	MGI:1914763	2610002J02Rik		GO:0046872	MGI:MGI:1354194	IEA	UniProtKB-KW:KW-0479	F	RIKEN cDNA 2610002J02 gene		protein	taxon:10090	20130616	UniProtKB		VEGA:OTTMUSP00000030886
MGI	MGI:1914763	2610002J02Rik		GO:0070530	MGI:MGI:4834177	ISO	UniProtKB:Q6NZ36	F	RIKEN cDNA 2610002J02 gene		protein	taxon:10090	20120824	MGI		VEGA:OTTMUSP00000030886
MGI	MGI:1914278	2610002M06Rik		GO:0003674	MGI:MGI:2156816	ND		F	RIKEN cDNA 2610002M06 gene		protein	taxon:10090	20100209	MGI		VEGA:OTTMUSP00000019834
MGI	MGI:1914278	2610002M06Rik		GO:0005575	MGI:MGI:2156816	ND		C	RIKEN cDNA 2610002M06 gene		protein	taxon:10090	20100209	MGI		VEGA:OTTMUSP00000019834
MGI	MGI:1914278	2610002M06Rik		GO:0005737	MGI:MGI:1354194	IEA	UniProtKB-KW:KW-0963	C	RIKEN cDNA 2610002M06 gene		protein	taxon:10090	20130616	UniProtKB		VEGA:OTTMUSP00000019834
MGI	MGI:1914278	2610002M06Rik		GO:0005768	MGI:MGI:1354194	IEA	UniProtKB-KW:KW-0967	C	RIKEN cDNA 2610002M06 gene		protein	taxon:10090	20130616	UniProtKB		VEGA:OTTMUSP00000019834
MGI	MGI:1914278	2610002M06Rik		GO:0006810	MGI:MGI:1354194	IEA	UniProtKB-KW:KW-0813	P	RIKEN cDNA 2610002M06 gene		protein	taxon:10090	20130616	UniProtKB		VEGA:OTTMUSP00000019834
MGI	MGI:1914278	2610002M06Rik		GO:0007049	MGI:MGI:1354194	IEA	UniProtKB-KW:KW-0131	P	RIKEN cDNA 2610002M06 gene		protein	taxon:10090	20130616	UniProtKB		VEGA:OTTMUSP00000019834
MGI	MGI:1914278	2610002M06Rik		GO:0008150	MGI:MGI:2156816	ND		P	RIKEN cDNA 2610002M06 gene		protein	taxon:10090	20100209	MGI		VEGA:OTTMUSP00000019834
MGI	MGI:1914278	2610002M06Rik		GO:0015031	MGI:MGI:1354194	IEA	UniProtKB-KW:KW-0653	P	RIKEN cDNA 2610002M06 gene		protein	taxon:10090	20130616	UniProtKB		VEGA:OTTMUSP00000019834
MGI	MGI:1914278	2610002M06Rik		GO:0015031	MGI:MGI:2152098	IEA	InterPro:IPR005024	P	RIKEN cDNA 2610002M06 gene		protein	taxon:10090	20130616	UniProtKB		VEGA:OTTMUSP00000019834
MGI	MGI:1914278	2610002M06Rik		GO:0016020	MGI:MGI:1354194	IEA	UniProtKB-KW:KW-0472	C	RIKEN cDNA 2610002M06 gene		protein	taxon:10090	20130616	UniProtKB		VEGA:OTTMUSP00000019834
MGI	MGI:1914278	2610002M06Rik		GO:0051301	MGI:MGI:1354194	IEA	UniProtKB-KW:KW-0132	P	RIKEN cDNA 2610002M06 gene		protein	taxon:10090	20130616	UniProtKB		VEGA:OTTMUSP00000019834
MGI	MGI:1917558	2610005M20Rik		GO:0003674	MGI:MGI:2156816	ND		F	RIKEN cDNA 2610005M20 gene		protein	taxon:10090	20100202	MGI		UniProtKB:Q9CT35
MGI	MGI:1917558	2610005M20Rik		GO:0005575	MGI:MGI:2156816	ND		C	RIKEN cDNA 2610005M20 gene		protein	taxon:10090	20100202	MGI		UniProtKB:Q9CT35
MGI	MGI:1917558	2610005M20Rik		GO:0008150	MGI:MGI:2156816	ND		P	RIKEN cDNA 2610005M20 gene		protein	taxon:10090	20100202	MGI		UniProtKB:Q9CT35
MGI	MGI:1919378	2610008E11Rik		GO:0003674	MGI:MGI:2156816	ND		F	RIKEN cDNA 2610008E11 gene		protein	taxon:10090	20100202	MGI		VEGA:OTTMUSP00000055158
MGI	MGI:1919378	2610008E11Rik		GO:0005575	MGI:MGI:2156816	ND		C	RIKEN cDNA 2610008E11 gene		protein	taxon:10090	20100202	MGI		VEGA:OTTMUSP00000055158
MGI	MGI:1919378	2610008E11Rik		GO:0008150	MGI:MGI:2156816	ND		P	RIKEN cDNA 2610008E11 gene		protein	taxon:10090	20100202	MGI		VEGA:OTTMUSP00000055158
MGI	MGI:1919378	2610008E11Rik		GO:0046872	MGI:MGI:1354194	IEA	UniProtKB-KW:KW-0479	F	RIKEN cDNA 2610008E11 gene		protein	taxon:10090	20130616	UniProtKB		VEGA:OTTMUSP00000055158
MGI	MGI:1922661	2610015P09Rik		GO:0003674	MGI:MGI:2156816	ND		F	RIKEN cDNA 2610015P09 gene		protein	taxon:10090	20100209	MGI		VEGA:OTTMUSP00000045528
MGI	MGI:1922661	2610015P09Rik		GO:0005575	MGI:MGI:2156816	ND		C	RIKEN cDNA 2610015P09 gene		protein	taxon:10090	20100209	MGI		VEGA:OTTMUSP00000045528
MGI	MGI:1922661	2610015P09Rik		GO:0008150	MGI:MGI:2156816	ND		P	RIKEN cDNA 2610015P09 gene		protein	taxon:10090	20100209	MGI		VEGA:OTTMUSP00000045528
MGI	MGI:1917665	2610018G03Rik		GO:0000166	MGI:MGI:1354194	IEA	UniProtKB-KW:KW-0547	F	RIKEN cDNA 2610018G03 gene		protein	taxon:10090	20130616	UniProtKB		VEGA:OTTMUSP00000019070
MGI	MGI:1917665	2610018G03Rik		GO:0000287	MGI:MGI:4834177	ISO	UniProtKB:Q9P289	F	RIKEN cDNA 2610018G03 gene		protein	taxon:10090	20050721	MGI		VEGA:OTTMUSP00000019070
MGI	MGI:1917665	2610018G03Rik		GO:0004672	MGI:MGI:4834177	ISO	UniProtKB:Q9P289	F	RIKEN cDNA 2610018G03 gene		protein	taxon:10090	20050721	MGI		VEGA:OTTMUSP00000019070
MGI	MGI:1917665	2610018G03Rik		GO:0004674	MGI:MGI:1354194	IEA	UniProtKB-KW:KW-0723	F	RIKEN cDNA 2610018G03 gene		protein	taxon:10090	20130616	UniProtKB		VEGA:OTTMUSP00000019070
MGI	MGI:1917665	2610018G03Rik		GO:0005524	MGI:MGI:4834177	ISO	UniProtKB:Q9P289	F	RIKEN cDNA 2610018G03 gene		protein	taxon:10090	20050721	MGI		VEGA:OTTMUSP00000019070
MGI	MGI:1917665	2610018G03Rik		GO:0005737	MGI:MGI:1354194	IEA	UniProtKB-KW:KW-0963	C	RIKEN cDNA 2610018G03 gene		protein	taxon:10090	20130616	UniProtKB		VEGA:OTTMUSP00000019070
MGI	MGI:1917665	2610018G03Rik		GO:0005794	MGI:MGI:1354194	IEA	UniProtKB-KW:KW-0333	C	RIKEN cDNA 2610018G03 gene		protein	taxon:10090	20130616	UniProtKB		VEGA:OTTMUSP00000019070
MGI	MGI:1917665	2610018G03Rik		GO:0006468	MGI:MGI:1354194	IEA	UniProtKB-KW:KW-0723	P	RIKEN cDNA 2610018G03 gene		protein	taxon:10090	20120812	GOC		VEGA:OTTMUSP00000019070
MGI	MGI:1917665	2610018G03Rik		GO:0006468	MGI:MGI:4834177	ISO	UniProtKB:Q9P289	P	RIKEN cDNA 2610018G03 gene		protein	taxon:10090	20050721	MGI		VEGA:OTTMUSP00000019070
MGI	MGI:1917665	2610018G03Rik		GO:0006915	MGI:MGI:1354194	IEA	UniProtKB-KW:KW-0053	P	RIKEN cDNA 2610018G03 gene		protein	taxon:10090	20130616	UniProtKB		VEGA:OTTMUSP00000019070
MGI	MGI:1917665	2610018G03Rik		GO:0016020	MGI:MGI:1354194	IEA	UniProtKB-KW:KW-0472	C	RIKEN cDNA 2610018G03 gene		protein	taxon:10090	20130616	UniProtKB		VEGA:OTTMUSP00000019070
MGI	MGI:1917665	2610018G03Rik		GO:0016301	MGI:MGI:1354194	IEA	UniProtKB-KW:KW-0418	F	RIKEN cDNA 2610018G03 gene		protein	taxon:10090	20130616	UniProtKB		VEGA:OTTMUSP00000019070
MGI	MGI:1917665	2610018G03Rik		GO:0016310	MGI:MGI:1354194	IEA	UniProtKB-KW:KW-0418	P	RIKEN cDNA 2610018G03 gene		protein	taxon:10090	20130616	UniProtKB		VEGA:OTTMUSP00000019070
MGI	MGI:1917665	2610018G03Rik		GO:0016740	MGI:MGI:1354194	IEA	UniProtKB-KW:KW-0808	F	RIKEN cDNA 2610018G03 gene		protein	taxon:10090	20130616	UniProtKB		VEGA:OTTMUSP00000019070
MGI	MGI:1917665	2610018G03Rik		GO:0016772	MGI:MGI:2152098	IEA	InterPro:IPR011009	F	RIKEN cDNA 2610018G03 gene		protein	taxon:10090	20130616	UniProtKB		VEGA:OTTMUSP00000019070
MGI	MGI:1917665	2610018G03Rik		GO:0042802	MGI:MGI:4834177	ISO	UniProtKB:Q9P289	F	RIKEN cDNA 2610018G03 gene		protein	taxon:10090	20130610	MGI		VEGA:OTTMUSP00000019070
MGI	MGI:1917665	2610018G03Rik		GO:0042981	MGI:MGI:4834177	ISO	UniProtKB:Q9P289	P	RIKEN cDNA 2610018G03 gene		protein	taxon:10090	20050721	MGI		VEGA:OTTMUSP00000019070
MGI	MGI:1917665	2610018G03Rik		GO:0046872	MGI:MGI:1354194	IEA	UniProtKB-KW:KW-0479	F	RIKEN cDNA 2610018G03 gene		protein	taxon:10090	20130616	UniProtKB		VEGA:OTTMUSP00000019070
MGI	MGI:1917168	2610020C07Rik		GO:0003674	MGI:MGI:2156816	ND		F	RIKEN cDNA 2610020C07 gene		gene	taxon:10090	20100202	MGI		
MGI	MGI:1917168	2610020C07Rik		GO:0005575	MGI:MGI:2156816	ND		C	RIKEN cDNA 2610020C07 gene		gene	taxon:10090	20100202	MGI		
MGI	MGI:1917168	2610020C07Rik		GO:0008150	MGI:MGI:2156816	ND		P	RIKEN cDNA 2610020C07 gene		gene	taxon:10090	20100202	MGI		
MGI	MGI:1919402	2610020H08Rik		GO:0003674	MGI:MGI:2156816	ND		F	RIKEN cDNA 2610020H08 gene		protein	taxon:10090	20100209	MGI		VEGA:OTTMUSP00000031198
MGI	MGI:1919402	2610020H08Rik		GO:0008150	MGI:MGI:2156816	ND		P	RIKEN cDNA 2610020H08 gene		protein	taxon:10090	20100209	MGI		VEGA:OTTMUSP00000031198
MGI	MGI:1922662	2610021A01Rik		GO:0003674	MGI:MGI:2156816	ND		F	RIKEN cDNA 2610021A01 gene		protein	taxon:10090	20100202	MGI		VEGA:OTTMUSP00000050772
MGI	MGI:1922662	2610021A01Rik		GO:0005575	MGI:MGI:2156816	ND		C	RIKEN cDNA 2610021A01 gene		protein	taxon:10090	20100202	MGI		VEGA:OTTMUSP00000050772
MGI	MGI:1922662	2610021A01Rik		GO:0008150	MGI:MGI:2156816	ND		P	RIKEN cDNA 2610021A01 gene		protein	taxon:10090	20100202	MGI		VEGA:OTTMUSP00000050772
MGI	MGI:1922662	2610021A01Rik		GO:0046872	MGI:MGI:1354194	IEA	UniProtKB-KW:KW-0479	F	RIKEN cDNA 2610021A01 gene		protein	taxon:10090	20130616	UniProtKB		VEGA:OTTMUSP00000050772
MGI	MGI:1917159	2610027K06Rik		GO:0003674	MGI:MGI:2156816	ND		F	RIKEN cDNA 2610027K06 gene		gene	taxon:10090	20100202	MGI		
MGI	MGI:1917159	2610027K06Rik		GO:0005575	MGI:MGI:2156816	ND		C	RIKEN cDNA 2610027K06 gene		gene	taxon:10090	20100202	MGI		
MGI	MGI:1917159	2610027K06Rik		GO:0008150	MGI:MGI:2156816	ND		P	RIKEN cDNA 2610027K06 gene		gene	taxon:10090	20100202	MGI		
MGI	MGI:1924214	2610028H24Rik		GO:0003674	MGI:MGI:2156816	ND		F	RIKEN cDNA 2610028H24 gene	ORF67	protein	taxon:10090	20100209	MGI		VEGA:OTTMUSP00000022077
MGI	MGI:1924214	2610028H24Rik		GO:0005575	MGI:MGI:2156816	ND		C	RIKEN cDNA 2610028H24 gene	ORF67	protein	taxon:10090	20100209	MGI		VEGA:OTTMUSP00000022077
MGI	MGI:1924214	2610028H24Rik		GO:0008150	MGI:MGI:2156816	ND		P	RIKEN cDNA 2610028H24 gene	ORF67	protein	taxon:10090	20100209	MGI		VEGA:OTTMUSP00000022077
MGI	MGI:1917670	2610034B18Rik		GO:0003674	MGI:MGI:2156816	ND		F	RIKEN cDNA 2610034B18 gene		protein	taxon:10090	20100209	MGI		VEGA:OTTMUSP00000026929
MGI	MGI:1917670	2610034B18Rik		GO:0005575	MGI:MGI:2156816	ND		C	RIKEN cDNA 2610034B18 gene		protein	taxon:10090	20100209	MGI		VEGA:OTTMUSP00000026929
MGI	MGI:1917670	2610034B18Rik		GO:0008150	MGI:MGI:2156816	ND		P	RIKEN cDNA 2610034B18 gene		protein	taxon:10090	20100209	MGI		VEGA:OTTMUSP00000026929
MGI	MGI:1916489	2610034M16Rik		GO:0003674	MGI:MGI:2156816	ND		F	RIKEN cDNA 2610034M16 gene		protein	taxon:10090	20100202	MGI		VEGA:OTTMUSP00000045613
MGI	MGI:1916489	2610034M16Rik		GO:0005575	MGI:MGI:2156816	ND		C	RIKEN cDNA 2610034M16 gene		protein	taxon:10090	20100202	MGI		VEGA:OTTMUSP00000045613
MGI	MGI:1916489	2610034M16Rik		GO:0008150	MGI:MGI:2156816	ND		P	RIKEN cDNA 2610034M16 gene		protein	taxon:10090	20100202	MGI		VEGA:OTTMUSP00000045613
MGI	MGI:1919636	2610035D17Rik		GO:0003674	MGI:MGI:2156816	ND		F	RIKEN cDNA 2610035D17 gene		gene	taxon:10090	20100202	MGI		
MGI	MGI:1919636	2610035D17Rik		GO:0005575	MGI:MGI:2156816	ND		C	RIKEN cDNA 2610035D17 gene		gene	taxon:10090	20100202	MGI		
MGI	MGI:1919636	2610035D17Rik		GO:0008150	MGI:MGI:2156816	ND		P	RIKEN cDNA 2610035D17 gene		gene	taxon:10090	20100202	MGI		
MGI	MGI:1916498	2610035F20Rik		GO:0003674	MGI:MGI:2156816	ND		F	RIKEN cDNA 2610035F20 gene		gene	taxon:10090	20100202	MGI		
MGI	MGI:1916498	2610035F20Rik		GO:0005575	MGI:MGI:2156816	ND		C	RIKEN cDNA 2610035F20 gene		gene	taxon:10090	20100202	MGI		
MGI	MGI:1916498	2610035F20Rik		GO:0008150	MGI:MGI:2156816	ND		P	RIKEN cDNA 2610035F20 gene		gene	taxon:10090	20100202	MGI		
MGI	MGI:1917440	2610036A22Rik		GO:0003674	MGI:MGI:2156816	ND		F	RIKEN cDNA 2610036A22 gene	Gt(Ayu18)91Imeg|Gt(pU18)91Imeg	protein	taxon:10090	20100202	MGI		RefSeq:XP_003945733
MGI	MGI:1917440	2610036A22Rik		GO:0005575	MGI:MGI:2156816	ND		C	RIKEN cDNA 2610036A22 gene	Gt(Ayu18)91Imeg|Gt(pU18)91Imeg	protein	taxon:10090	20100202	MGI		RefSeq:XP_003945733
MGI	MGI:1917440	2610036A22Rik		GO:0008150	MGI:MGI:2156816	ND		P	RIKEN cDNA 2610036A22 gene	Gt(Ayu18)91Imeg|Gt(pU18)91Imeg	protein	taxon:10090	20100202	MGI		RefSeq:XP_003945733
MGI	MGI:1917290	2610037D02Rik		GO:0003674	MGI:MGI:2156816	ND		F	RIKEN cDNA 2610037D02 gene		gene	taxon:10090	20100202	MGI		
MGI	MGI:1917290	2610037D02Rik		GO:0005575	MGI:MGI:2156816	ND		C	RIKEN cDNA 2610037D02 gene		gene	taxon:10090	20100202	MGI		
MGI	MGI:1917290	2610037D02Rik		GO:0008150	MGI:MGI:2156816	ND		P	RIKEN cDNA 2610037D02 gene		gene	taxon:10090	20100202	MGI		
MGI	MGI:1914305	2610042L04Rik		GO:0003674	MGI:MGI:2156816	ND		F	RIKEN cDNA 2610042L04 gene	takusan	protein	taxon:10090	20100202	MGI		VEGA:OTTMUSP00000051080
MGI	MGI:1914305	2610042L04Rik		GO:0005575	MGI:MGI:2156816	ND		C	RIKEN cDNA 2610042L04 gene	takusan	protein	taxon:10090	20100202	MGI		VEGA:OTTMUSP00000051080
MGI	MGI:1914305	2610042L04Rik		GO:0008150	MGI:MGI:2156816	ND		P	RIKEN cDNA 2610042L04 gene	takusan	protein	taxon:10090	20100202	MGI		VEGA:OTTMUSP00000051080
MGI	MGI:1919389	2610044O15Rik8		GO:0003674	MGI:MGI:2156816	ND		F	RIKEN cDNA 2610044O15 gene		protein	taxon:10090	20100202	MGI		ENSEMBL:ENSMUSP00000078254
MGI	MGI:1919389	2610044O15Rik8		GO:0005575	MGI:MGI:2156816	ND		C	RIKEN cDNA 2610044O15 gene		protein	taxon:10090	20100202	MGI		ENSEMBL:ENSMUSP00000078254
MGI	MGI:1919389	2610044O15Rik8		GO:0008150	MGI:MGI:2156816	ND		P	RIKEN cDNA 2610044O15 gene		protein	taxon:10090	20100202	MGI		ENSEMBL:ENSMUSP00000078254
MGI	MGI:1917705	2610203C20Rik		GO:0003674	MGI:MGI:2156816	ND		F	RIKEN cDNA 2610203C20 gene		protein	taxon:10090	20130214	MGI		UniProtKB:Q3URL6
MGI	MGI:1917705	2610203C20Rik		GO:0005575	MGI:MGI:2156816	ND		C	RIKEN cDNA 2610203C20 gene		protein	taxon:10090	20130214	MGI		UniProtKB:Q3URL6
MGI	MGI:1917705	2610203C20Rik		GO:0008150	MGI:MGI:2156816	ND		P	RIKEN cDNA 2610203C20 gene		protein	taxon:10090	20130214	MGI		UniProtKB:Q3URL6
MGI	MGI:1919731	2610203C22Rik		GO:0003674	MGI:MGI:2156816	ND		F	RIKEN cDNA 2610203C22 gene		protein	taxon:10090	20100202	MGI		VEGA:OTTMUSP00000025805
MGI	MGI:1919731	2610203C22Rik		GO:0005575	MGI:MGI:2156816	ND		C	RIKEN cDNA 2610203C22 gene		protein	taxon:10090	20100202	MGI		VEGA:OTTMUSP00000025805
MGI	MGI:1919731	2610203C22Rik		GO:0008150	MGI:MGI:2156816	ND		P	RIKEN cDNA 2610203C22 gene		protein	taxon:10090	20100202	MGI		VEGA:OTTMUSP00000025805
MGI	MGI:1917698	2610204G22Rik		GO:0003674	MGI:MGI:2156816	ND		F	RIKEN cDNA 2610204G22 gene		protein	taxon:10090	20100209	MGI		UniProtKB:Q8C5I8
MGI	MGI:1917698	2610204G22Rik		GO:0005575	MGI:MGI:2156816	ND		C	RIKEN cDNA 2610204G22 gene		protein	taxon:10090	20100209	MGI		UniProtKB:Q8C5I8
MGI	MGI:1917698	2610204G22Rik		GO:0008150	MGI:MGI:2156816	ND		P	RIKEN cDNA 2610204G22 gene		protein	taxon:10090	20100209	MGI		UniProtKB:Q8C5I8
MGI	MGI:1914407	2610301B20Rik		GO:0005737	MGI:MGI:1354194	IEA	UniProtKB-KW:KW-0963	C	RIKEN cDNA 2610301B20 gene		protein	taxon:10090	20130616	UniProtKB		VEGA:OTTMUSP00000009525
MGI	MGI:2444228	2610301G19Rik		GO:0000993	MGI:MGI:4834177	ISO	UniProtKB:Q8N163	F	RIKEN cDNA 2610301G19 gene		protein	taxon:10090	20120430	MGI		UniProtKB:Q8VDP4
MGI	MGI:2444228	2610301G19Rik		GO:0004857	MGI:MGI:3848112|PMID:19218236	IDA		F	RIKEN cDNA 2610301G19 gene		protein	taxon:10090	20091123	UniProtKB		UniProtKB:Q8VDP4
MGI	MGI:2444228	2610301G19Rik		GO:0004857	MGI:MGI:4834177	ISO	UniProtKB:Q8N163	F	RIKEN cDNA 2610301G19 gene		protein	taxon:10090	20091123	MGI		UniProtKB:Q8VDP4
MGI	MGI:2444228	2610301G19Rik		GO:0005634	MGI:MGI:4834177	ISO	UniProtKB:Q8N163	C	RIKEN cDNA 2610301G19 gene		protein	taxon:10090	20100607	MGI		UniProtKB:Q8VDP4
MGI	MGI:2444228	2610301G19Rik	colocalizes_with	GO:0005681	MGI:MGI:4834177	ISO	UniProtKB:Q8N163	C	RIKEN cDNA 2610301G19 gene		protein	taxon:10090	20121217	MGI		UniProtKB:Q8VDP4
MGI	MGI:2444228	2610301G19Rik		GO:0005737	MGI:MGI:4834177	ISO	UniProtKB:Q8N163	C	RIKEN cDNA 2610301G19 gene		protein	taxon:10090	20060220	MGI		UniProtKB:Q8VDP4
MGI	MGI:2444228	2610301G19Rik		GO:0005759	MGI:MGI:4834177	ISO	UniProtKB:Q8N163	C	RIKEN cDNA 2610301G19 gene		protein	taxon:10090	20060220	MGI		UniProtKB:Q8VDP4
MGI	MGI:2444228	2610301G19Rik		GO:0006397	MGI:MGI:1354194	IEA	UniProtKB-KW:KW-0507	P	RIKEN cDNA 2610301G19 gene		protein	taxon:10090	20130616	UniProtKB		UniProtKB:Q8VDP4
MGI	MGI:2444228	2610301G19Rik		GO:0006915	MGI:MGI:1354194	IEA	UniProtKB-KW:KW-0053	P	RIKEN cDNA 2610301G19 gene		protein	taxon:10090	20130616	UniProtKB		UniProtKB:Q8VDP4
MGI	MGI:2444228	2610301G19Rik		GO:0006915	MGI:MGI:2152098	IEA	InterPro:IPR025224	P	RIKEN cDNA 2610301G19 gene		protein	taxon:10090	20130616	UniProtKB		UniProtKB:Q8VDP4
MGI	MGI:2444228	2610301G19Rik		GO:0008380	MGI:MGI:4834177	ISO	UniProtKB:Q8N163	P	RIKEN cDNA 2610301G19 gene		protein	taxon:10090	20120430	MGI		UniProtKB:Q8VDP4
MGI	MGI:2444228	2610301G19Rik		GO:0019899	MGI:MGI:4834177	ISO	UniProtKB:Q8N163	F	RIKEN cDNA 2610301G19 gene		protein	taxon:10090	20091123	MGI		UniProtKB:Q8VDP4
MGI	MGI:2444228	2610301G19Rik		GO:0032784	MGI:MGI:4834177	ISO	UniProtKB:Q8N163	P	RIKEN cDNA 2610301G19 gene		protein	taxon:10090	20120430	MGI		UniProtKB:Q8VDP4
MGI	MGI:2444228	2610301G19Rik		GO:0043065	MGI:MGI:4834177	ISO	UniProtKB:Q8N163	P	RIKEN cDNA 2610301G19 gene		protein	taxon:10090	20091123	MGI		UniProtKB:Q8VDP4
MGI	MGI:2444228	2610301G19Rik		GO:0043086	MGI:MGI:3848112|PMID:19218236	IDA		P	RIKEN cDNA 2610301G19 gene		protein	taxon:10090	20091123	GOC		UniProtKB:Q8VDP4
MGI	MGI:2444228	2610301G19Rik		GO:0043086	MGI:MGI:4834177	ISO	UniProtKB:Q8N163	P	RIKEN cDNA 2610301G19 gene		protein	taxon:10090	20130608	MGI		UniProtKB:Q8VDP4
MGI	MGI:2444228	2610301G19Rik		GO:0043653	MGI:MGI:4834177	ISO	UniProtKB:Q8N163	P	RIKEN cDNA 2610301G19 gene		protein	taxon:10090	20130502	MGI		UniProtKB:Q8VDP4
MGI	MGI:2444228	2610301G19Rik		GO:0044609	MGI:MGI:4834177	ISO	UniProtKB:Q8N163	C	RIKEN cDNA 2610301G19 gene		protein	taxon:10090	20120629	MGI		UniProtKB:Q8VDP4
MGI	MGI:1919739	2610301H18Rik		GO:0003674	MGI:MGI:2156816	ND		F	RIKEN cDNA 2610301H18 gene		protein	taxon:10090	20100209	MGI		UniProtKB:Q8BTA6
MGI	MGI:1919739	2610301H18Rik		GO:0005575	MGI:MGI:2156816	ND		C	RIKEN cDNA 2610301H18 gene		protein	taxon:10090	20100209	MGI		UniProtKB:Q8BTA6
MGI	MGI:1919739	2610301H18Rik		GO:0008150	MGI:MGI:2156816	ND		P	RIKEN cDNA 2610301H18 gene		protein	taxon:10090	20100209	MGI		UniProtKB:Q8BTA6
MGI	MGI:1917707	2610303G11Rik		GO:0003674	MGI:MGI:2156816	ND		F	RIKEN cDNA 2610303G11 gene		protein	taxon:10090	20100202	MGI		ENSEMBL:ENSMUSP00000050145
MGI	MGI:1917707	2610303G11Rik		GO:0005575	MGI:MGI:2156816	ND		C	RIKEN cDNA 2610303G11 gene		protein	taxon:10090	20100202	MGI		ENSEMBL:ENSMUSP00000050145
MGI	MGI:1917707	2610303G11Rik		GO:0008150	MGI:MGI:2156816	ND		P	RIKEN cDNA 2610303G11 gene		protein	taxon:10090	20100202	MGI		ENSEMBL:ENSMUSP00000050145
MGI	MGI:2148252	2610305D13Rik		GO:0003674	MGI:MGI:2156816	ND		F	RIKEN cDNA 2610305D13 gene		protein	taxon:10090	20100209	MGI		VEGA:OTTMUSP00000011413
MGI	MGI:2148252	2610305D13Rik		GO:0005575	MGI:MGI:2156816	ND		C	RIKEN cDNA 2610305D13 gene		protein	taxon:10090	20100209	MGI		VEGA:OTTMUSP00000011413
MGI	MGI:2148252	2610305D13Rik		GO:0008150	MGI:MGI:2156816	ND		P	RIKEN cDNA 2610305D13 gene		protein	taxon:10090	20100209	MGI		VEGA:OTTMUSP00000011413
MGI	MGI:2148252	2610305D13Rik		GO:0046872	MGI:MGI:1354194	IEA	UniProtKB-KW:KW-0479	F	RIKEN cDNA 2610305D13 gene		protein	taxon:10090	20130616	UniProtKB		VEGA:OTTMUSP00000011413
MGI	MGI:1919768	2610307P16Rik		GO:0003674	MGI:MGI:2156816	ND		F	RIKEN cDNA 2610307P16 gene		gene	taxon:10090	20100209	MGI		
MGI	MGI:1919768	2610307P16Rik		GO:0005575	MGI:MGI:2156816	ND		C	RIKEN cDNA 2610307P16 gene		gene	taxon:10090	20100209	MGI		
MGI	MGI:1919768	2610307P16Rik		GO:0008150	MGI:MGI:2156816	ND		P	RIKEN cDNA 2610307P16 gene		gene	taxon:10090	20100209	MGI		
MGI	MGI:1919761	2610316D01Rik		GO:0003674	MGI:MGI:2156816	ND		F	RIKEN cDNA 2610316D01 gene		gene	taxon:10090	20100202	MGI		
MGI	MGI:1919761	2610316D01Rik		GO:0005575	MGI:MGI:2156816	ND		C	RIKEN cDNA 2610316D01 gene		gene	taxon:10090	20100202	MGI		
MGI	MGI:1919761	2610316D01Rik		GO:0008150	MGI:MGI:2156816	ND		P	RIKEN cDNA 2610316D01 gene		gene	taxon:10090	20100202	MGI		
MGI	MGI:1925643	2610318M16Rik		GO:0003674	MGI:MGI:2156816	ND		F	RIKEN cDNA 2610318M16 gene		protein	taxon:10090	20100202	MGI		UniProtKB:Q8BT56
MGI	MGI:1925643	2610318M16Rik		GO:0005575	MGI:MGI:2156816	ND		C	RIKEN cDNA 2610318M16 gene		protein	taxon:10090	20100202	MGI		UniProtKB:Q8BT56
MGI	MGI:1925643	2610318M16Rik		GO:0008150	MGI:MGI:2156816	ND		P	RIKEN cDNA 2610318M16 gene		protein	taxon:10090	20100202	MGI		UniProtKB:Q8BT56
MGI	MGI:1917708	2610318N02Rik		GO:0003674	MGI:MGI:2156816	ND		F	RIKEN cDNA 2610318N02 gene		protein	taxon:10090	20100209	MGI		ENSEMBL:ENSMUSP00000091026
MGI	MGI:1917708	2610318N02Rik		GO:0005575	MGI:MGI:2156816	ND		C	RIKEN cDNA 2610318N02 gene		protein	taxon:10090	20100209	MGI		ENSEMBL:ENSMUSP00000091026
MGI	MGI:1917708	2610318N02Rik		GO:0008150	MGI:MGI:2156816	ND		P	RIKEN cDNA 2610318N02 gene		protein	taxon:10090	20100209	MGI		ENSEMBL:ENSMUSP00000091026
MGI	MGI:1919753	2610507B11Rik		GO:0003674	MGI:MGI:2156816	ND		F	RIKEN cDNA 2610507B11 gene	D11Bhm178e|D11Bhm179e|E1	protein	taxon:10090	20100209	MGI		VEGA:OTTMUSP00000000153
MGI	MGI:1919753	2610507B11Rik		GO:0005575	MGI:MGI:2156816	ND		C	RIKEN cDNA 2610507B11 gene	D11Bhm178e|D11Bhm179e|E1	protein	taxon:10090	20100209	MGI		VEGA:OTTMUSP00000000153
MGI	MGI:1919753	2610507B11Rik		GO:0005576	MGI:MGI:1354194	IEA	UniProtKB-KW:KW-0964	C	RIKEN cDNA 2610507B11 gene	D11Bhm178e|D11Bhm179e|E1	protein	taxon:10090	20130616	UniProtKB		VEGA:OTTMUSP00000000153
MGI	MGI:1919753	2610507B11Rik		GO:0008150	MGI:MGI:2156816	ND		P	RIKEN cDNA 2610507B11 gene	D11Bhm178e|D11Bhm179e|E1	protein	taxon:10090	20100209	MGI		VEGA:OTTMUSP00000000153
MGI	MGI:1919453	2610507I01Rik		GO:0003674	MGI:MGI:2156816	ND		F	RIKEN cDNA 2610507I01 gene		gene	taxon:10090	20100202	MGI		
MGI	MGI:1919453	2610507I01Rik		GO:0005575	MGI:MGI:2156816	ND		C	RIKEN cDNA 2610507I01 gene		gene	taxon:10090	20100202	MGI		
MGI	MGI:1919453	2610507I01Rik		GO:0008150	MGI:MGI:2156816	ND		P	RIKEN cDNA 2610507I01 gene		gene	taxon:10090	20100202	MGI		
MGI	MGI:2447819	2610524H06Rik		GO:0003674	MGI:MGI:2156816	ND		F	RIKEN cDNA 2610524H06 gene		protein	taxon:10090	20100202	MGI		VEGA:OTTMUSP00000015499
MGI	MGI:2447819	2610524H06Rik		GO:0005575	MGI:MGI:2156816	ND		C	RIKEN cDNA 2610524H06 gene		protein	taxon:10090	20100202	MGI		VEGA:OTTMUSP00000015499
MGI	MGI:2447819	2610524H06Rik		GO:0008150	MGI:MGI:2156816	ND		P	RIKEN cDNA 2610524H06 gene		protein	taxon:10090	20100202	MGI		VEGA:OTTMUSP00000015499
MGI	MGI:1917295	2610528A11Rik		GO:0003674	MGI:MGI:2156816	ND		F	RIKEN cDNA 2610528A11 gene		protein	taxon:10090	20120326	MGI		RefSeq:NP_001193613
MGI	MGI:1917295	2610528A11Rik		GO:0005575	MGI:MGI:2156816	ND		C	RIKEN cDNA 2610528A11 gene		protein	taxon:10090	20120326	MGI		RefSeq:NP_001193613
MGI	MGI:1917295	2610528A11Rik		GO:0008150	MGI:MGI:2156816	ND		P	RIKEN cDNA 2610528A11 gene		protein	taxon:10090	20120326	MGI		RefSeq:NP_001193613
MGI	MGI:1913701	2610528J11Rik		GO:0003674	MGI:MGI:2156816	ND		F	RIKEN cDNA 2610528J11 gene		protein	taxon:10090	20120430	MGI		VEGA:OTTMUSP00000009175
MGI	MGI:1913701	2610528J11Rik		GO:0008150	MGI:MGI:2156816	ND		P	RIKEN cDNA 2610528J11 gene		protein	taxon:10090	20120430	MGI		VEGA:OTTMUSP00000009175
MGI	MGI:1913701	2610528J11Rik		GO:0016020	MGI:MGI:1354194	IEA	UniProtKB-KW:KW-0472	C	RIKEN cDNA 2610528J11 gene		protein	taxon:10090	20130616	UniProtKB		VEGA:OTTMUSP00000009175
MGI	MGI:1913701	2610528J11Rik		GO:0016021	MGI:MGI:1354194	IEA	UniProtKB-KW:KW-0812	C	RIKEN cDNA 2610528J11 gene		protein	taxon:10090	20130616	UniProtKB		VEGA:OTTMUSP00000009175
MGI	MGI:1919838	2700012I20Rik		GO:0003674	MGI:MGI:2156816	ND		F	RIKEN cDNA 2700012I20 gene		gene	taxon:10090	20100202	MGI		
MGI	MGI:1919838	2700012I20Rik		GO:0005575	MGI:MGI:2156816	ND		C	RIKEN cDNA 2700012I20 gene		gene	taxon:10090	20100202	MGI		
MGI	MGI:1919838	2700012I20Rik		GO:0008150	MGI:MGI:2156816	ND		P	RIKEN cDNA 2700012I20 gene		gene	taxon:10090	20100202	MGI		
MGI	MGI:1919807	2700016F22Rik		GO:0003674	MGI:MGI:2156816	ND		F	RIKEN cDNA 2700016F22 gene		gene	taxon:10090	20100202	MGI		
MGI	MGI:1919807	2700016F22Rik		GO:0005575	MGI:MGI:2156816	ND		C	RIKEN cDNA 2700016F22 gene		gene	taxon:10090	20100202	MGI		
MGI	MGI:1919807	2700016F22Rik		GO:0008150	MGI:MGI:2156816	ND		P	RIKEN cDNA 2700016F22 gene		gene	taxon:10090	20100202	MGI		
MGI	MGI:1919862	2700029M09Rik		GO:0003674	MGI:MGI:2156816	ND		F	RIKEN cDNA 2700029M09 gene		protein	taxon:10090	20100209	MGI		VEGA:OTTMUSP00000041229
MGI	MGI:1919862	2700029M09Rik		GO:0005634	MGI:MGI:4834177	ISO	UniProtKB:Q9NWY4	C	RIKEN cDNA 2700029M09 gene		protein	taxon:10090	20100607	MGI		VEGA:OTTMUSP00000041229
MGI	MGI:1919862	2700029M09Rik		GO:0008150	MGI:MGI:2156816	ND		P	RIKEN cDNA 2700029M09 gene		protein	taxon:10090	20100209	MGI		VEGA:OTTMUSP00000041229
MGI	MGI:1914444	2700038G22Rik		GO:0003674	MGI:MGI:2156816	ND		F	RIKEN cDNA 2700038G22 gene		gene	taxon:10090	20100202	MGI		
MGI	MGI:1914444	2700038G22Rik		GO:0005575	MGI:MGI:2156816	ND		C	RIKEN cDNA 2700038G22 gene		gene	taxon:10090	20100202	MGI		
MGI	MGI:1914444	2700038G22Rik		GO:0008150	MGI:MGI:2156816	ND		P	RIKEN cDNA 2700038G22 gene		gene	taxon:10090	20100202	MGI		
MGI	MGI:1919803	2700046A07Rik		GO:0003674	MGI:MGI:2156816	ND		F	RIKEN cDNA 2700046A07 gene		protein	taxon:10090	20120430	MGI		ENSEMBL:ENSMUSP00000046498
MGI	MGI:1919803	2700046A07Rik		GO:0005575	MGI:MGI:2156816	ND		C	RIKEN cDNA 2700046A07 gene		protein	taxon:10090	20120430	MGI		ENSEMBL:ENSMUSP00000046498
MGI	MGI:1919803	2700046A07Rik		GO:0008150	MGI:MGI:2156816	ND		P	RIKEN cDNA 2700046A07 gene		protein	taxon:10090	20120430	MGI		ENSEMBL:ENSMUSP00000046498
MGI	MGI:1924217	2700049A03Rik		GO:0003674	MGI:MGI:2156816	ND		F	RIKEN cDNA 2700049A03 gene	talpid3	protein	taxon:10090	20100209	MGI		VEGA:OTTMUSP00000044471
MGI	MGI:1924217	2700049A03Rik		GO:0005737	MGI:MGI:1354194	IEA	UniProtKB-KW:KW-0963	C	RIKEN cDNA 2700049A03 gene	talpid3	protein	taxon:10090	20130616	UniProtKB		VEGA:OTTMUSP00000044471
MGI	MGI:1924217	2700049A03Rik		GO:0005813	MGI:MGI:4834177	ISO	UniProtKB:Q9BVV6	C	RIKEN cDNA 2700049A03 gene	talpid3	protein	taxon:10090	20120925	MGI		VEGA:OTTMUSP00000044471
MGI	MGI:1924217	2700049A03Rik		GO:0005856	MGI:MGI:1354194	IEA	UniProtKB-KW:KW-0206	C	RIKEN cDNA 2700049A03 gene	talpid3	protein	taxon:10090	20130616	UniProtKB		VEGA:OTTMUSP00000044471
MGI	MGI:1924217	2700049A03Rik		GO:0007224	MGI:MGI:5286003|PMID:21750036	IMP		P	RIKEN cDNA 2700049A03 gene	talpid3	protein	taxon:10090	20120924	UniProtKB		VEGA:OTTMUSP00000044471
MGI	MGI:1924217	2700049A03Rik		GO:0030030	MGI:MGI:1354194	IEA	UniProtKB-KW:KW-0970	P	RIKEN cDNA 2700049A03 gene	talpid3	protein	taxon:10090	20130616	UniProtKB		VEGA:OTTMUSP00000044471
MGI	MGI:1924217	2700049A03Rik		GO:0060271	MGI:MGI:5286003|PMID:21750036	IMP		P	RIKEN cDNA 2700049A03 gene	talpid3	protein	taxon:10090	20120913	UniProtKB		VEGA:OTTMUSP00000044471
MGI	MGI:1919831	2700050L05Rik		GO:0003674	MGI:MGI:2156816	ND		F	RIKEN cDNA 2700050L05 gene		protein	taxon:10090	20100202	MGI		VEGA:OTTMUSP00000037107
MGI	MGI:1919831	2700050L05Rik		GO:0005575	MGI:MGI:2156816	ND		C	RIKEN cDNA 2700050L05 gene		protein	taxon:10090	20100202	MGI		VEGA:OTTMUSP00000037107
MGI	MGI:1919831	2700050L05Rik		GO:0005634	MGI:MGI:1354194	IEA	UniProtKB-KW:KW-0539	C	RIKEN cDNA 2700050L05 gene		protein	taxon:10090	20130616	UniProtKB		VEGA:OTTMUSP00000037107
MGI	MGI:1919831	2700050L05Rik		GO:0006351	MGI:MGI:1354194	IEA	UniProtKB-KW:KW-0804	P	RIKEN cDNA 2700050L05 gene		protein	taxon:10090	20130616	UniProtKB		VEGA:OTTMUSP00000037107
MGI	MGI:1919831	2700050L05Rik		GO:0006355	MGI:MGI:1354194	IEA	UniProtKB-KW:KW-0805	P	RIKEN cDNA 2700050L05 gene		protein	taxon:10090	20130616	UniProtKB		VEGA:OTTMUSP00000037107
MGI	MGI:1919831	2700050L05Rik		GO:0008150	MGI:MGI:2156816	ND		P	RIKEN cDNA 2700050L05 gene		protein	taxon:10090	20100202	MGI		VEGA:OTTMUSP00000037107
MGI	MGI:1919828	2700054A10Rik		GO:0003674	MGI:MGI:2156816	ND		F	RIKEN cDNA 2700054A10 gene		gene	taxon:10090	20100202	MGI		
MGI	MGI:1919828	2700054A10Rik		GO:0005575	MGI:MGI:2156816	ND		C	RIKEN cDNA 2700054A10 gene		gene	taxon:10090	20100202	MGI		
MGI	MGI:1919828	2700054A10Rik		GO:0008150	MGI:MGI:2156816	ND		P	RIKEN cDNA 2700054A10 gene		gene	taxon:10090	20100202	MGI		
MGI	MGI:1915295	2700060E02Rik		GO:0000993	MGI:MGI:4834177	ISO	UniProtKB:Q9Y224	F	RIKEN cDNA 2700060E02 gene		protein	taxon:10090	20120208	MGI		UniProtKB:Q9CQE8
MGI	MGI:1915295	2700060E02Rik		GO:0005634	MGI:MGI:4834177	ISO	UniProtKB:Q9Y224	C	RIKEN cDNA 2700060E02 gene		protein	taxon:10090	20111111	MGI		UniProtKB:Q9CQE8
MGI	MGI:1915295	2700060E02Rik		GO:0005737	MGI:MGI:1354194	IEA	UniProtKB-KW:KW-0963	C	RIKEN cDNA 2700060E02 gene		protein	taxon:10090	20130616	UniProtKB		UniProtKB:Q9CQE8
MGI	MGI:1915295	2700060E02Rik		GO:0005856	MGI:MGI:1354194	IEA	UniProtKB-KW:KW-0206	C	RIKEN cDNA 2700060E02 gene		protein	taxon:10090	20130616	UniProtKB		UniProtKB:Q9CQE8
MGI	MGI:1915295	2700060E02Rik		GO:0006351	MGI:MGI:1354194	IEA	UniProtKB-KW:KW-0804	P	RIKEN cDNA 2700060E02 gene		protein	taxon:10090	20130616	UniProtKB		UniProtKB:Q9CQE8
MGI	MGI:1915295	2700060E02Rik		GO:0006355	MGI:MGI:1354194	IEA	UniProtKB-KW:KW-0805	P	RIKEN cDNA 2700060E02 gene		protein	taxon:10090	20130616	UniProtKB		UniProtKB:Q9CQE8
MGI	MGI:1915295	2700060E02Rik		GO:0042802	MGI:MGI:4834177	ISO	UniProtKB:Q9Y224	F	RIKEN cDNA 2700060E02 gene		protein	taxon:10090	20130610	MGI		UniProtKB:Q9CQE8
MGI	MGI:1915295	2700060E02Rik		GO:0045944	MGI:MGI:4834177	ISO	UniProtKB:Q9Y224	P	RIKEN cDNA 2700060E02 gene		protein	taxon:10090	20120208	MGI		UniProtKB:Q9CQE8
MGI	MGI:1915295	2700060E02Rik		GO:0072669	MGI:MGI:4834177	ISO	UniProtKB:Q9Y224	C	RIKEN cDNA 2700060E02 gene		protein	taxon:10090	20110222	MGI		UniProtKB:Q9CQE8
MGI	MGI:1915296	2700062C07Rik		GO:0003674	MGI:MGI:2156816	ND		F	RIKEN cDNA 2700062C07 gene		protein	taxon:10090	20100209	MGI		UniProtKB:Q5XFZ0
MGI	MGI:1915296	2700062C07Rik		GO:0005575	MGI:MGI:2156816	ND		C	RIKEN cDNA 2700062C07 gene		protein	taxon:10090	20100209	MGI		UniProtKB:Q5XFZ0
MGI	MGI:1915296	2700062C07Rik		GO:0008150	MGI:MGI:2156816	ND		P	RIKEN cDNA 2700062C07 gene		protein	taxon:10090	20100209	MGI		UniProtKB:Q5XFZ0
MGI	MGI:1919858	2700069I18Rik		GO:0003674	MGI:MGI:2156816	ND		F	RIKEN cDNA 2700069I18 gene		gene	taxon:10090	20100202	MGI		
MGI	MGI:1919858	2700069I18Rik		GO:0005575	MGI:MGI:2156816	ND		C	RIKEN cDNA 2700069I18 gene		gene	taxon:10090	20100202	MGI		
MGI	MGI:1919858	2700069I18Rik		GO:0008150	MGI:MGI:2156816	ND		P	RIKEN cDNA 2700069I18 gene		gene	taxon:10090	20100202	MGI		
MGI	MGI:1919868	2700073G19Rik		GO:0003674	MGI:MGI:2156816	ND		F	RIKEN cDNA 2700073G19 gene	neural regeneration protein|Npr	protein	taxon:10090	20100202	MGI		VEGA:OTTMUSP00000045015
MGI	MGI:1919868	2700073G19Rik		GO:0005575	MGI:MGI:2156816	ND		C	RIKEN cDNA 2700073G19 gene	neural regeneration protein|Npr	protein	taxon:10090	20100202	MGI		VEGA:OTTMUSP00000045015
MGI	MGI:1919868	2700073G19Rik		GO:0008150	MGI:MGI:2156816	ND		P	RIKEN cDNA 2700073G19 gene	neural regeneration protein|Npr	protein	taxon:10090	20100202	MGI		VEGA:OTTMUSP00000045015
MGI	MGI:1919667	2700081O15Rik		GO:0003674	MGI:MGI:2156816	ND		F	RIKEN cDNA 2700081O15 gene		protein	taxon:10090	20100202	MGI		VEGA:OTTMUSP00000047094
MGI	MGI:1919667	2700081O15Rik		GO:0005575	MGI:MGI:2156816	ND		C	RIKEN cDNA 2700081O15 gene		protein	taxon:10090	20100202	MGI		VEGA:OTTMUSP00000047094
MGI	MGI:1919667	2700081O15Rik		GO:0008150	MGI:MGI:2156816	ND		P	RIKEN cDNA 2700081O15 gene		protein	taxon:10090	20100202	MGI		VEGA:OTTMUSP00000047094
MGI	MGI:1919878	2700086A05Rik		GO:0003674	MGI:MGI:2156816	ND		F	RIKEN cDNA 2700086A05 gene		gene	taxon:10090	20100209	MGI		
MGI	MGI:1919878	2700086A05Rik		GO:0005575	MGI:MGI:2156816	ND		C	RIKEN cDNA 2700086A05 gene		gene	taxon:10090	20100209	MGI		
MGI	MGI:1919878	2700086A05Rik		GO:0008150	MGI:MGI:2156816	ND		P	RIKEN cDNA 2700086A05 gene		gene	taxon:10090	20100209	MGI		
MGI	MGI:1914379	2700089E24Rik		GO:0003674	MGI:MGI:2156816	ND		F	RIKEN cDNA 2700089E24 gene		protein	taxon:10090	20100202	MGI		RefSeq:NP_001258512
MGI	MGI:1914379	2700089E24Rik		GO:0005575	MGI:MGI:2156816	ND		C	RIKEN cDNA 2700089E24 gene		protein	taxon:10090	20100202	MGI		RefSeq:NP_001258512
MGI	MGI:1914379	2700089E24Rik		GO:0008150	MGI:MGI:2156816	ND		P	RIKEN cDNA 2700089E24 gene		protein	taxon:10090	20100202	MGI		RefSeq:NP_001258512
MGI	MGI:1919907	2700094K13Rik		GO:0008430	MGI:MGI:2152098	IEA	InterPro:IPR011893	F	RIKEN cDNA 2700094K13 gene	SelH	protein	taxon:10090	20130616	UniProtKB		VEGA:OTTMUSP00000014494
MGI	MGI:1919907	2700094K13Rik		GO:0045454	MGI:MGI:2152098	IEA	InterPro:IPR011893	P	RIKEN cDNA 2700094K13 gene	SelH	protein	taxon:10090	20130616	UniProtKB		VEGA:OTTMUSP00000014494
MGI	MGI:1919908	2700097O09Rik		GO:0003674	MGI:MGI:2156816	ND		F	RIKEN cDNA 2700097O09 gene		protein	taxon:10090	20100209	MGI		VEGA:OTTMUSP00000045624
MGI	MGI:1919908	2700097O09Rik		GO:0005575	MGI:MGI:2156816	ND		C	RIKEN cDNA 2700097O09 gene		protein	taxon:10090	20100209	MGI		VEGA:OTTMUSP00000045624
MGI	MGI:1919908	2700097O09Rik		GO:0008150	MGI:MGI:2156816	ND		P	RIKEN cDNA 2700097O09 gene		protein	taxon:10090	20100209	MGI		VEGA:OTTMUSP00000045624
MGI	MGI:1913706	2810001G20Rik		GO:0003674	MGI:MGI:2156816	ND		F	RIKEN cDNA 2810001G20 gene		gene	taxon:10090	20100202	MGI		
MGI	MGI:1913706	2810001G20Rik		GO:0005575	MGI:MGI:2156816	ND		C	RIKEN cDNA 2810001G20 gene		gene	taxon:10090	20100202	MGI		
MGI	MGI:1913706	2810001G20Rik		GO:0008150	MGI:MGI:2156816	ND		P	RIKEN cDNA 2810001G20 gene		gene	taxon:10090	20100202	MGI		
MGI	MGI:1913707	2810002D19Rik		GO:0003674	MGI:MGI:2156816	ND		F	RIKEN cDNA 2810002D19 gene		gene	taxon:10090	20100209	MGI		
MGI	MGI:1913707	2810002D19Rik		GO:0005575	MGI:MGI:2156816	ND		C	RIKEN cDNA 2810002D19 gene		gene	taxon:10090	20100209	MGI		
MGI	MGI:1913707	2810002D19Rik		GO:0008150	MGI:MGI:2156816	ND		P	RIKEN cDNA 2810002D19 gene		gene	taxon:10090	20100209	MGI		
MGI	MGI:1913773	2810004N23Rik		GO:0003674	MGI:MGI:2156816	ND		F	RIKEN cDNA 2810004N23 gene	Ayu21-55|Gt(Ayu21)55Imeg|GtAyu21-55	protein	taxon:10090	20100209	MGI		UniProtKB:Q8CIL4
MGI	MGI:1913773	2810004N23Rik		GO:0005575	MGI:MGI:2156816	ND		C	RIKEN cDNA 2810004N23 gene	Ayu21-55|Gt(Ayu21)55Imeg|GtAyu21-55	protein	taxon:10090	20100209	MGI		UniProtKB:Q8CIL4
MGI	MGI:1913773	2810004N23Rik		GO:0008150	MGI:MGI:2156816	ND		P	RIKEN cDNA 2810004N23 gene	Ayu21-55|Gt(Ayu21)55Imeg|GtAyu21-55	protein	taxon:10090	20100209	MGI		UniProtKB:Q8CIL4
MGI	MGI:1919900	2810006K23Rik		GO:0003674	MGI:MGI:2156816	ND		F	RIKEN cDNA 2810006K23 gene		protein	taxon:10090	20100209	MGI		VEGA:OTTMUSP00000029181
MGI	MGI:1919900	2810006K23Rik		GO:0003747	MGI:MGI:2152098	IEA	InterPro:IPR000352	F	RIKEN cDNA 2810006K23 gene		protein	taxon:10090	20130616	UniProtKB		VEGA:OTTMUSP00000029181
MGI	MGI:1919900	2810006K23Rik		GO:0005575	MGI:MGI:2156816	ND		C	RIKEN cDNA 2810006K23 gene		protein	taxon:10090	20100209	MGI		VEGA:OTTMUSP00000029181
MGI	MGI:1919900	2810006K23Rik		GO:0005739	MGI:MGI:1354194	IEA	UniProtKB-KW:KW-0496	C	RIKEN cDNA 2810006K23 gene		protein	taxon:10090	20130616	UniProtKB		VEGA:OTTMUSP00000029181
MGI	MGI:1919900	2810006K23Rik		GO:0006412	MGI:MGI:1354194	IEA	UniProtKB-KW:KW-0648	P	RIKEN cDNA 2810006K23 gene		protein	taxon:10090	20130616	UniProtKB		VEGA:OTTMUSP00000029181
MGI	MGI:1919900	2810006K23Rik		GO:0006415	MGI:MGI:2152098	IEA	InterPro:IPR000352	P	RIKEN cDNA 2810006K23 gene		protein	taxon:10090	20130616	UniProtKB		VEGA:OTTMUSP00000029181
MGI	MGI:1919900	2810006K23Rik		GO:0008150	MGI:MGI:2156816	ND		P	RIKEN cDNA 2810006K23 gene		protein	taxon:10090	20100209	MGI		VEGA:OTTMUSP00000029181
MGI	MGI:1924221	2810007J24Rik		GO:0003674	MGI:MGI:2156816	ND		F	RIKEN cDNA 2810007J24 gene		protein	taxon:10090	20100202	MGI		VEGA:OTTMUSP00000024468
MGI	MGI:1924221	2810007J24Rik		GO:0005575	MGI:MGI:2156816	ND		C	RIKEN cDNA 2810007J24 gene		protein	taxon:10090	20100202	MGI		VEGA:OTTMUSP00000024468
MGI	MGI:1924221	2810007J24Rik		GO:0008150	MGI:MGI:2156816	ND		P	RIKEN cDNA 2810007J24 gene		protein	taxon:10090	20100202	MGI		VEGA:OTTMUSP00000024468
MGI	MGI:1924221	2810007J24Rik		GO:0016740	MGI:MGI:1354194	IEA	UniProtKB-KW:KW-0808	F	RIKEN cDNA 2810007J24 gene		protein	taxon:10090	20130616	UniProtKB		VEGA:OTTMUSP00000024468
MGI	MGI:1917202	2810011L19Rik		GO:0003674	MGI:MGI:2156816	ND		F	RIKEN cDNA 2810011L19 gene		gene	taxon:10090	20100202	MGI		
MGI	MGI:1917202	2810011L19Rik		GO:0005575	MGI:MGI:2156816	ND		C	RIKEN cDNA 2810011L19 gene		gene	taxon:10090	20100202	MGI		
MGI	MGI:1917202	2810011L19Rik		GO:0008150	MGI:MGI:2156816	ND		P	RIKEN cDNA 2810011L19 gene		gene	taxon:10090	20100202	MGI		
MGI	MGI:1917194	2810021J22Rik		GO:0003674	MGI:MGI:2156816	ND		F	RIKEN cDNA 2810021J22 gene		protein	taxon:10090	20100202	MGI		VEGA:OTTMUSP00000005934
MGI	MGI:1917194	2810021J22Rik		GO:0005575	MGI:MGI:2156816	ND		C	RIKEN cDNA 2810021J22 gene		protein	taxon:10090	20100202	MGI		VEGA:OTTMUSP00000005934
MGI	MGI:1917194	2810021J22Rik		GO:0008150	MGI:MGI:2156816	ND		P	RIKEN cDNA 2810021J22 gene		protein	taxon:10090	20100202	MGI		VEGA:OTTMUSP00000005934
MGI	MGI:1917194	2810021J22Rik		GO:0046872	MGI:MGI:1354194	IEA	UniProtKB-KW:KW-0479	F	RIKEN cDNA 2810021J22 gene		protein	taxon:10090	20130616	UniProtKB		VEGA:OTTMUSP00000005934
MGI	MGI:1917203	2810025M15Rik		GO:0003674	MGI:MGI:2156816	ND		F	RIKEN cDNA 2810025M15 gene		protein	taxon:10090	20100209	MGI		VEGA:OTTMUSP00000024902
MGI	MGI:1917203	2810025M15Rik		GO:0005575	MGI:MGI:2156816	ND		C	RIKEN cDNA 2810025M15 gene		protein	taxon:10090	20100209	MGI		VEGA:OTTMUSP00000024902
MGI	MGI:1917203	2810025M15Rik		GO:0008150	MGI:MGI:2156816	ND		P	RIKEN cDNA 2810025M15 gene		protein	taxon:10090	20100209	MGI		VEGA:OTTMUSP00000024902
MGI	MGI:1919919	2810032G03Rik		GO:0003674	MGI:MGI:2156816	ND		F	RIKEN cDNA 2810032G03 gene		protein	taxon:10090	20120430	MGI		UniProtKB:E9Q8Q9
MGI	MGI:1919919	2810032G03Rik		GO:0005575	MGI:MGI:2156816	ND		C	RIKEN cDNA 2810032G03 gene		protein	taxon:10090	20120430	MGI		UniProtKB:E9Q8Q9
MGI	MGI:1919919	2810032G03Rik		GO:0008150	MGI:MGI:2156816	ND		P	RIKEN cDNA 2810032G03 gene		protein	taxon:10090	20120430	MGI		UniProtKB:E9Q8Q9
MGI	MGI:1914468	2810038D20Rik		GO:0003674	MGI:MGI:2156816	ND		F	RIKEN cDNA 2810038D20 gene		gene	taxon:10090	20120430	MGI		
MGI	MGI:1914468	2810038D20Rik		GO:0005575	MGI:MGI:2156816	ND		C	RIKEN cDNA 2810038D20 gene		gene	taxon:10090	20120430	MGI		
MGI	MGI:1914468	2810038D20Rik		GO:0008150	MGI:MGI:2156816	ND		P	RIKEN cDNA 2810038D20 gene		gene	taxon:10090	20120430	MGI		
MGI	MGI:3806617	2810047C21Rik2		GO:0003674	MGI:MGI:2156816	ND		F	RIKEN cDNA 2810047C21 gene 2		gene	taxon:10090	20120430	MGI		
MGI	MGI:3806617	2810047C21Rik2		GO:0005575	MGI:MGI:2156816	ND		C	RIKEN cDNA 2810047C21 gene 2		gene	taxon:10090	20120430	MGI		
MGI	MGI:3806617	2810047C21Rik2		GO:0008150	MGI:MGI:2156816	ND		P	RIKEN cDNA 2810047C21 gene 2		gene	taxon:10090	20120430	MGI		
MGI	MGI:1919929	2810055G20Rik		GO:0003674	MGI:MGI:2156816	ND		F	RIKEN cDNA 2810055G20 gene		protein	taxon:10090	20120430	MGI		UniProtKB:Q8BGM3
MGI	MGI:1919929	2810055G20Rik		GO:0005575	MGI:MGI:2156816	ND		C	RIKEN cDNA 2810055G20 gene		protein	taxon:10090	20120430	MGI		UniProtKB:Q8BGM3
MGI	MGI:1919929	2810055G20Rik		GO:0008150	MGI:MGI:2156816	ND		P	RIKEN cDNA 2810055G20 gene		protein	taxon:10090	20120430	MGI		UniProtKB:Q8BGM3
MGI	MGI:1921450	2810403A07Rik		GO:0003723	MGI:MGI:5294273|PMID:21936910	IDA		F	RIKEN cDNA 2810403A07 gene		protein	taxon:10090	20130617	MGI	has_participant(MGI:MGI:1925118)	UniProtKB:Q3TCX3
MGI	MGI:1921450	2810403A07Rik		GO:0005575	MGI:MGI:2156816	ND		C	RIKEN cDNA 2810403A07 gene		protein	taxon:10090	20100209	MGI		UniProtKB:Q3TCX3
MGI	MGI:1921450	2810403A07Rik		GO:0008150	MGI:MGI:2156816	ND		P	RIKEN cDNA 2810403A07 gene		protein	taxon:10090	20100209	MGI		UniProtKB:Q3TCX3
MGI	MGI:1917214	2810403D21Rik		GO:0003674	MGI:MGI:2156816	ND		F	RIKEN cDNA 2810403D21 gene		gene	taxon:10090	20100209	MGI		
MGI	MGI:1917214	2810403D21Rik		GO:0005575	MGI:MGI:2156816	ND		C	RIKEN cDNA 2810403D21 gene		gene	taxon:10090	20100209	MGI		
MGI	MGI:1917214	2810403D21Rik		GO:0008150	MGI:MGI:2156816	ND		P	RIKEN cDNA 2810403D21 gene		gene	taxon:10090	20100209	MGI		
MGI	MGI:1917461	2810407A14Rik		GO:0003674	MGI:MGI:2156816	ND		F	RIKEN cDNA 2810407A14 gene		protein	taxon:10090	20120430	MGI		UniProtKB:Q8C9M5
MGI	MGI:1917461	2810407A14Rik		GO:0005575	MGI:MGI:2156816	ND		C	RIKEN cDNA 2810407A14 gene		protein	taxon:10090	20120430	MGI		UniProtKB:Q8C9M5
MGI	MGI:1917461	2810407A14Rik		GO:0008150	MGI:MGI:2156816	ND		P	RIKEN cDNA 2810407A14 gene		protein	taxon:10090	20120430	MGI		UniProtKB:Q8C9M5
MGI	MGI:1917669	2810408A11Rik		GO:0003674	MGI:MGI:2156816	ND		F	RIKEN cDNA 2810408A11 gene		protein	taxon:10090	20100209	MGI		VEGA:OTTMUSP00000006280
MGI	MGI:1917669	2810408A11Rik		GO:0005575	MGI:MGI:2156816	ND		C	RIKEN cDNA 2810408A11 gene		protein	taxon:10090	20100209	MGI		VEGA:OTTMUSP00000006280
MGI	MGI:1917669	2810408A11Rik		GO:0008150	MGI:MGI:2156816	ND		P	RIKEN cDNA 2810408A11 gene		protein	taxon:10090	20100209	MGI		VEGA:OTTMUSP00000006280
MGI	MGI:1918294	2810408M09Rik		GO:0002039	MGI:MGI:4834177	ISO	UniProtKB:Q96S44	F	RIKEN cDNA 2810408M09 gene		protein	taxon:10090	20071023	MGI		VEGA:OTTMUSP00000001066
MGI	MGI:1918294	2810408M09Rik		GO:0004674	MGI:MGI:4834177	ISO	UniProtKB:Q96S44	F	RIKEN cDNA 2810408M09 gene		protein	taxon:10090	20070912	MGI		VEGA:OTTMUSP00000001066
MGI	MGI:1918294	2810408M09Rik		GO:0005634	MGI:MGI:4834177	ISO	UniProtKB:Q96S44	C	RIKEN cDNA 2810408M09 gene		protein	taxon:10090	20070912	MGI		VEGA:OTTMUSP00000001066
MGI	MGI:1918294	2810408M09Rik		GO:0008150	MGI:MGI:2156816	ND		P	RIKEN cDNA 2810408M09 gene		protein	taxon:10090	20100202	MGI		VEGA:OTTMUSP00000001066
MGI	MGI:1923627	2810410L24Rik		GO:0003674	MGI:MGI:2156816	ND		F	RIKEN cDNA 2810410L24 gene		protein	taxon:10090	20100209	MGI		UniProtKB:Q3TRT8
MGI	MGI:1923627	2810410L24Rik		GO:0005575	MGI:MGI:2156816	ND		C	RIKEN cDNA 2810410L24 gene		protein	taxon:10090	20100209	MGI		UniProtKB:Q3TRT8
MGI	MGI:1923627	2810410L24Rik		GO:0008150	MGI:MGI:2156816	ND		P	RIKEN cDNA 2810410L24 gene		protein	taxon:10090	20100209	MGI		UniProtKB:Q3TRT8
MGI	MGI:1914374	2810416G20Rik		GO:0003674	MGI:MGI:2156816	ND		F	RIKEN cDNA 2810416G20 gene		protein	taxon:10090	20100202	MGI		UniProtKB:Q9CRK3
MGI	MGI:1914374	2810416G20Rik		GO:0005575	MGI:MGI:2156816	ND		C	RIKEN cDNA 2810416G20 gene		protein	taxon:10090	20100202	MGI		UniProtKB:Q9CRK3
MGI	MGI:1914374	2810416G20Rik		GO:0008150	MGI:MGI:2156816	ND		P	RIKEN cDNA 2810416G20 gene		protein	taxon:10090	20100202	MGI		UniProtKB:Q9CRK3
MGI	MGI:1915276	2810417H13Rik		GO:0003682	MGI:MGI:4834177	ISO	UniProtKB:Q15004	F	RIKEN cDNA 2810417H13 gene	p15(PAF)	protein	taxon:10090	20121022	MGI		VEGA:OTTMUSP00000038433
MGI	MGI:1915276	2810417H13Rik		GO:0005634	MGI:MGI:4834177	ISO	UniProtKB:Q15004	C	RIKEN cDNA 2810417H13 gene	p15(PAF)	protein	taxon:10090	20121022	MGI		VEGA:OTTMUSP00000038433
MGI	MGI:1915276	2810417H13Rik		GO:0005737	MGI:MGI:1354194	IEA	UniProtKB-KW:KW-0963	C	RIKEN cDNA 2810417H13 gene	p15(PAF)	protein	taxon:10090	20130616	UniProtKB		VEGA:OTTMUSP00000038433
MGI	MGI:1915276	2810417H13Rik		GO:0006260	MGI:MGI:4834177	ISO	UniProtKB:Q15004	P	RIKEN cDNA 2810417H13 gene	p15(PAF)	protein	taxon:10090	20121022	MGI		VEGA:OTTMUSP00000038433
MGI	MGI:1915276	2810417H13Rik		GO:0006281	MGI:MGI:1354194	IEA	UniProtKB-KW:KW-0234	P	RIKEN cDNA 2810417H13 gene	p15(PAF)	protein	taxon:10090	20130616	UniProtKB		VEGA:OTTMUSP00000038433
MGI	MGI:1915276	2810417H13Rik		GO:0006974	MGI:MGI:4834177	ISO	UniProtKB:Q15004	P	RIKEN cDNA 2810417H13 gene	p15(PAF)	protein	taxon:10090	20121022	MGI		VEGA:OTTMUSP00000038433
MGI	MGI:1915276	2810417H13Rik		GO:0009411	MGI:MGI:4834177	ISO	UniProtKB:Q15004	P	RIKEN cDNA 2810417H13 gene	p15(PAF)	protein	taxon:10090	20121022	MGI		VEGA:OTTMUSP00000038433
MGI	MGI:1915276	2810417H13Rik		GO:0019985	MGI:MGI:4834177	ISO	UniProtKB:Q15004	P	RIKEN cDNA 2810417H13 gene	p15(PAF)	protein	taxon:10090	20121022	MGI		VEGA:OTTMUSP00000038433
MGI	MGI:1915276	2810417H13Rik		GO:0048471	MGI:MGI:4834177	ISO	UniProtKB:Q15004	C	RIKEN cDNA 2810417H13 gene	p15(PAF)	protein	taxon:10090	20121022	MGI		VEGA:OTTMUSP00000038433
MGI	MGI:1915276	2810417H13Rik		GO:0051297	MGI:MGI:4834177	ISO	UniProtKB:Q15004	P	RIKEN cDNA 2810417H13 gene	p15(PAF)	protein	taxon:10090	20121022	MGI		VEGA:OTTMUSP00000038433
MGI	MGI:1915276	2810417H13Rik		GO:0051726	MGI:MGI:4834177	ISO	UniProtKB:Q15004	P	RIKEN cDNA 2810417H13 gene	p15(PAF)	protein	taxon:10090	20121022	MGI		VEGA:OTTMUSP00000038433
MGI	MGI:1917222	2810425M01Rik		GO:0003674	MGI:MGI:2156816	ND		F	RIKEN cDNA 2810425M01 gene		gene	taxon:10090	20100202	MGI		
MGI	MGI:1917222	2810425M01Rik		GO:0005575	MGI:MGI:2156816	ND		C	RIKEN cDNA 2810425M01 gene		gene	taxon:10090	20100202	MGI		
MGI	MGI:1917222	2810425M01Rik		GO:0008150	MGI:MGI:2156816	ND		P	RIKEN cDNA 2810425M01 gene		gene	taxon:10090	20100202	MGI		
MGI	MGI:1913712	2810428I15Rik		GO:0003674	MGI:MGI:2156816	ND		F	RIKEN cDNA 2810428I15 gene		protein	taxon:10090	20100209	MGI		VEGA:OTTMUSP00000046563
MGI	MGI:1913712	2810428I15Rik		GO:0005575	MGI:MGI:2156816	ND		C	RIKEN cDNA 2810428I15 gene		protein	taxon:10090	20100209	MGI		VEGA:OTTMUSP00000046563
MGI	MGI:1913712	2810428I15Rik		GO:0008150	MGI:MGI:2156816	ND		P	RIKEN cDNA 2810428I15 gene		protein	taxon:10090	20100209	MGI		VEGA:OTTMUSP00000046563
MGI	MGI:1924187	2810429I04Rik		GO:0003674	MGI:MGI:2156816	ND		F	RIKEN cDNA 2810429I04 gene		gene	taxon:10090	20100202	MGI		
MGI	MGI:1924187	2810429I04Rik		GO:0005575	MGI:MGI:2156816	ND		C	RIKEN cDNA 2810429I04 gene		gene	taxon:10090	20100202	MGI		
MGI	MGI:1924187	2810429I04Rik		GO:0008150	MGI:MGI:2156816	ND		P	RIKEN cDNA 2810429I04 gene		gene	taxon:10090	20100202	MGI		
MGI	MGI:1919985	2810442I21Rik		GO:0003674	MGI:MGI:2156816	ND		F	RIKEN cDNA 2810442I21 gene		gene	taxon:10090	20100209	MGI		
MGI	MGI:1919985	2810442I21Rik		GO:0005575	MGI:MGI:2156816	ND		C	RIKEN cDNA 2810442I21 gene		gene	taxon:10090	20100209	MGI		
MGI	MGI:1919985	2810442I21Rik		GO:0008150	MGI:MGI:2156816	ND		P	RIKEN cDNA 2810442I21 gene		gene	taxon:10090	20100209	MGI		
MGI	MGI:1920042	2810459M11Rik		GO:0005515	MGI:MGI:3609918|PMID:11591653	IPI	UniProtKB:Q6P8Z1	F	RIKEN cDNA 2810459M11 gene		protein	taxon:10090	20080828	MGI		UniProtKB:Q9CYS6
MGI	MGI:1920042	2810459M11Rik		GO:0005575	MGI:MGI:2156816	ND		C	RIKEN cDNA 2810459M11 gene		protein	taxon:10090	20060124	MGI		VEGA:OTTMUSP00000024908
MGI	MGI:1920042	2810459M11Rik		GO:0008150	MGI:MGI:2156816	ND		P	RIKEN cDNA 2810459M11 gene		protein	taxon:10090	20060124	MGI		VEGA:OTTMUSP00000024908
MGI	MGI:1920084	2810468N07Rik		GO:0003674	MGI:MGI:2156816	ND		F	RIKEN cDNA 2810468N07 gene		gene	taxon:10090	20100202	MGI		
MGI	MGI:1920084	2810468N07Rik		GO:0005575	MGI:MGI:2156816	ND		C	RIKEN cDNA 2810468N07 gene		gene	taxon:10090	20100202	MGI		
MGI	MGI:1920084	2810468N07Rik		GO:0008150	MGI:MGI:2156816	ND		P	RIKEN cDNA 2810468N07 gene		gene	taxon:10090	20100202	MGI		
MGI	MGI:1920035	2810474C18Rik		GO:0003674	MGI:MGI:2156816	ND		F	RIKEN cDNA 2810474C18 gene		protein	taxon:10090	20120430	MGI		UniProtKB:Q9CYR5
MGI	MGI:1920035	2810474C18Rik		GO:0005575	MGI:MGI:2156816	ND		C	RIKEN cDNA 2810474C18 gene		protein	taxon:10090	20120430	MGI		UniProtKB:Q9CYR5
MGI	MGI:1920035	2810474C18Rik		GO:0008150	MGI:MGI:2156816	ND		P	RIKEN cDNA 2810474C18 gene		protein	taxon:10090	20120430	MGI		UniProtKB:Q9CYR5
MGI	MGI:1914496	2810474O19Rik		GO:0003674	MGI:MGI:2156816	ND		F	RIKEN cDNA 2810474O19 gene	GET	protein	taxon:10090	20100209	MGI		VEGA:OTTMUSP00000032166
MGI	MGI:1914496	2810474O19Rik		GO:0005575	MGI:MGI:2156816	ND		C	RIKEN cDNA 2810474O19 gene	GET	protein	taxon:10090	20100209	MGI		VEGA:OTTMUSP00000032166
MGI	MGI:1914496	2810474O19Rik		GO:0008150	MGI:MGI:2156816	ND		P	RIKEN cDNA 2810474O19 gene	GET	protein	taxon:10090	20100209	MGI		VEGA:OTTMUSP00000032166
MGI	MGI:1914511	2900005J15Rik		GO:0003674	MGI:MGI:2156816	ND		F	RIKEN cDNA 2900005J15 gene		protein	taxon:10090	20100202	MGI		UniProtKB:Q9D5C5
MGI	MGI:1914511	2900005J15Rik		GO:0005575	MGI:MGI:2156816	ND		C	RIKEN cDNA 2900005J15 gene		protein	taxon:10090	20100202	MGI		UniProtKB:Q9D5C5
MGI	MGI:1914511	2900005J15Rik		GO:0008150	MGI:MGI:2156816	ND		P	RIKEN cDNA 2900005J15 gene		protein	taxon:10090	20100202	MGI		UniProtKB:Q9D5C5
MGI	MGI:1914504	2900011O08Rik		GO:0005515	MGI:MGI:3609918|PMID:11591653	IPI	UniProtKB:Q9D1E7	F	RIKEN cDNA 2900011O08 gene		protein	taxon:10090	20060130	MGI		VEGA:OTTMUSP00000032425
MGI	MGI:1914504	2900011O08Rik		GO:0005575	MGI:MGI:2156816	ND		C	RIKEN cDNA 2900011O08 gene		protein	taxon:10090	20100209	MGI		VEGA:OTTMUSP00000032425
MGI	MGI:1914504	2900011O08Rik		GO:0008150	MGI:MGI:2156816	ND		P	RIKEN cDNA 2900011O08 gene		protein	taxon:10090	20100209	MGI		VEGA:OTTMUSP00000032425
MGI	MGI:1920194	2900026A02Rik		GO:0003674	MGI:MGI:2156816	ND		F	RIKEN cDNA 2900026A02 gene	Gm449|LOC231620	protein	taxon:10090	20100209	MGI		VEGA:OTTMUSP00000031496
MGI	MGI:1920194	2900026A02Rik		GO:0005575	MGI:MGI:2156816	ND		C	RIKEN cDNA 2900026A02 gene	Gm449|LOC231620	protein	taxon:10090	20100209	MGI		VEGA:OTTMUSP00000031496
MGI	MGI:1920194	2900026A02Rik		GO:0008150	MGI:MGI:2156816	ND		P	RIKEN cDNA 2900026A02 gene	Gm449|LOC231620	protein	taxon:10090	20100209	MGI		VEGA:OTTMUSP00000031496
MGI	MGI:1920143	2900040C04Rik		GO:0003674	MGI:MGI:2156816	ND		F	RIKEN cDNA 2900040C04 gene		gene	taxon:10090	20120430	MGI		
MGI	MGI:1920143	2900040C04Rik		GO:0005575	MGI:MGI:2156816	ND		C	RIKEN cDNA 2900040C04 gene		gene	taxon:10090	20120430	MGI		
MGI	MGI:1920143	2900040C04Rik		GO:0008150	MGI:MGI:2156816	ND		P	RIKEN cDNA 2900040C04 gene		gene	taxon:10090	20120430	MGI		
MGI	MGI:1925653	2900041M22Rik		GO:0003674	MGI:MGI:2156816	ND		F	RIKEN cDNA 2900041M22 gene		protein	taxon:10090	20100209	MGI		UniProtKB:Q8CEL9
MGI	MGI:1925653	2900041M22Rik		GO:0005575	MGI:MGI:2156816	ND		C	RIKEN cDNA 2900041M22 gene		protein	taxon:10090	20100209	MGI		UniProtKB:Q8CEL9
MGI	MGI:1925653	2900041M22Rik		GO:0008150	MGI:MGI:2156816	ND		P	RIKEN cDNA 2900041M22 gene		protein	taxon:10090	20100209	MGI		UniProtKB:Q8CEL9
MGI	MGI:1924085	2900052L18Rik		GO:0003674	MGI:MGI:2156816	ND		F	RIKEN cDNA 2900052L18 gene		protein	taxon:10090	20100202	MGI		UniProtKB:Q8BSB8
MGI	MGI:1924085	2900052L18Rik		GO:0005575	MGI:MGI:2156816	ND		C	RIKEN cDNA 2900052L18 gene		protein	taxon:10090	20100202	MGI		UniProtKB:Q8BSB8
MGI	MGI:1924085	2900052L18Rik		GO:0008150	MGI:MGI:2156816	ND		P	RIKEN cDNA 2900052L18 gene		protein	taxon:10090	20100202	MGI		UniProtKB:Q8BSB8
MGI	MGI:1920251	2900055J20Rik		GO:0003674	MGI:MGI:2156816	ND		F	RIKEN cDNA 2900055J20 gene		protein	taxon:10090	20100202	MGI		ENSEMBL:ENSMUSP00000094323
MGI	MGI:1920251	2900055J20Rik		GO:0005575	MGI:MGI:2156816	ND		C	RIKEN cDNA 2900055J20 gene		protein	taxon:10090	20100202	MGI		ENSEMBL:ENSMUSP00000094323
MGI	MGI:1920251	2900055J20Rik		GO:0008150	MGI:MGI:2156816	ND		P	RIKEN cDNA 2900055J20 gene		protein	taxon:10090	20100202	MGI		ENSEMBL:ENSMUSP00000094323
MGI	MGI:1915454	2900060B14Rik		GO:0003674	MGI:MGI:2156816	ND		F	RIKEN cDNA 2900060B14 gene		protein	taxon:10090	20120430	MGI		ENSEMBL:ENSMUSP00000095220
MGI	MGI:1915454	2900060B14Rik		GO:0005575	MGI:MGI:2156816	ND		C	RIKEN cDNA 2900060B14 gene		protein	taxon:10090	20120430	MGI		ENSEMBL:ENSMUSP00000095220
MGI	MGI:1915454	2900060B14Rik		GO:0008150	MGI:MGI:2156816	ND		P	RIKEN cDNA 2900060B14 gene		protein	taxon:10090	20120430	MGI		ENSEMBL:ENSMUSP00000095220
MGI	MGI:1920270	2900073C17Rik		GO:0003674	MGI:MGI:2156816	ND		F	RIKEN cDNA 2900073C17 gene		protein	taxon:10090	20100202	MGI		RefSeq:XP_003945490
MGI	MGI:1920270	2900073C17Rik		GO:0005575	MGI:MGI:2156816	ND		C	RIKEN cDNA 2900073C17 gene		protein	taxon:10090	20100202	MGI		RefSeq:XP_003945490
MGI	MGI:1920270	2900073C17Rik		GO:0008150	MGI:MGI:2156816	ND		P	RIKEN cDNA 2900073C17 gene		protein	taxon:10090	20100202	MGI		RefSeq:XP_003945490
MGI	MGI:1920242	2900076A07Rik		GO:0003674	MGI:MGI:2156816	ND		F	RIKEN cDNA 2900076A07 gene		gene	taxon:10090	20100202	MGI		
MGI	MGI:1920242	2900076A07Rik		GO:0005575	MGI:MGI:2156816	ND		C	RIKEN cDNA 2900076A07 gene		gene	taxon:10090	20100202	MGI		
MGI	MGI:1920242	2900076A07Rik		GO:0008150	MGI:MGI:2156816	ND		P	RIKEN cDNA 2900076A07 gene		gene	taxon:10090	20100202	MGI		
MGI	MGI:1920268	2900079G21Rik		GO:0003674	MGI:MGI:2156816	ND		F	RIKEN cDNA 2900079G21 gene	Gm6179	gene	taxon:10090	20100202	MGI		
MGI	MGI:1920268	2900079G21Rik		GO:0005575	MGI:MGI:2156816	ND		C	RIKEN cDNA 2900079G21 gene	Gm6179	gene	taxon:10090	20100202	MGI		
MGI	MGI:1920268	2900079G21Rik		GO:0008150	MGI:MGI:2156816	ND		P	RIKEN cDNA 2900079G21 gene	Gm6179	gene	taxon:10090	20100202	MGI		
MGI	MGI:1920340	2900092C05Rik		GO:0003674	MGI:MGI:2156816	ND		F	RIKEN cDNA 2900092C05 gene		protein	taxon:10090	20100202	MGI		VEGA:OTTMUSP00000033707
MGI	MGI:1920340	2900092C05Rik		GO:0005575	MGI:MGI:2156816	ND		C	RIKEN cDNA 2900092C05 gene		protein	taxon:10090	20100202	MGI		VEGA:OTTMUSP00000033707
MGI	MGI:1920340	2900092C05Rik		GO:0008150	MGI:MGI:2156816	ND		P	RIKEN cDNA 2900092C05 gene		protein	taxon:10090	20100202	MGI		VEGA:OTTMUSP00000033707
MGI	MGI:1915317	3010026O09Rik		GO:0003674	MGI:MGI:2156816	ND		F	RIKEN cDNA 3010026O09 gene		protein	taxon:10090	20100209	MGI		VEGA:OTTMUSP00000005742
MGI	MGI:1915317	3010026O09Rik		GO:0005575	MGI:MGI:2156816	ND		C	RIKEN cDNA 3010026O09 gene		protein	taxon:10090	20100209	MGI		VEGA:OTTMUSP00000005742
MGI	MGI:1915317	3010026O09Rik		GO:0008150	MGI:MGI:2156816	ND		P	RIKEN cDNA 3010026O09 gene		protein	taxon:10090	20100209	MGI		VEGA:OTTMUSP00000005742
MGI	MGI:1924335	3010027C24Rik		GO:0003674	MGI:MGI:2156816	ND		F	RIKEN cDNA 3010027C24 gene		gene	taxon:10090	20100202	MGI		
MGI	MGI:1924335	3010027C24Rik		GO:0005575	MGI:MGI:2156816	ND		C	RIKEN cDNA 3010027C24 gene		gene	taxon:10090	20100202	MGI		
MGI	MGI:1924335	3010027C24Rik		GO:0008150	MGI:MGI:2156816	ND		P	RIKEN cDNA 3010027C24 gene		gene	taxon:10090	20100202	MGI		
MGI	MGI:1917930	3021401N23Rik		GO:0003674	MGI:MGI:2156816	ND		F	RIKEN cDNA 3021401N23 gene		protein	taxon:10090	20100202	MGI		RefSeq:XP_003945993
MGI	MGI:1917930	3021401N23Rik		GO:0005575	MGI:MGI:2156816	ND		C	RIKEN cDNA 3021401N23 gene		protein	taxon:10090	20100202	MGI		RefSeq:XP_003945993
MGI	MGI:1917930	3021401N23Rik		GO:0008150	MGI:MGI:2156816	ND		P	RIKEN cDNA 3021401N23 gene		protein	taxon:10090	20100202	MGI		RefSeq:XP_003945993
MGI	MGI:1917499	3100002H09Rik		GO:0003674	MGI:MGI:2156816	ND		F	RIKEN cDNA 3100002H09 gene		protein	taxon:10090	20100202	MGI		ENSEMBL:ENSMUSP00000053274
MGI	MGI:1917499	3100002H09Rik		GO:0005575	MGI:MGI:2156816	ND		C	RIKEN cDNA 3100002H09 gene		protein	taxon:10090	20100202	MGI		ENSEMBL:ENSMUSP00000053274
MGI	MGI:1917499	3100002H09Rik		GO:0008150	MGI:MGI:2156816	ND		P	RIKEN cDNA 3100002H09 gene		protein	taxon:10090	20100202	MGI		ENSEMBL:ENSMUSP00000053274
MGI	MGI:1914178	3110001D03Rik		GO:0003674	MGI:MGI:2156816	ND		F	RIKEN cDNA 3110001D03 gene		protein	taxon:10090	20100209	MGI		VEGA:OTTMUSP00000000402
MGI	MGI:1914178	3110001D03Rik		GO:0005575	MGI:MGI:2156816	ND		C	RIKEN cDNA 3110001D03 gene		protein	taxon:10090	20100209	MGI		VEGA:OTTMUSP00000000402
MGI	MGI:1914178	3110001D03Rik		GO:0008150	MGI:MGI:2156816	ND		P	RIKEN cDNA 3110001D03 gene		protein	taxon:10090	20100209	MGI		VEGA:OTTMUSP00000000402
MGI	MGI:1914178	3110001D03Rik		GO:0016020	MGI:MGI:1354194	IEA	UniProtKB-KW:KW-0472	C	RIKEN cDNA 3110001D03 gene		protein	taxon:10090	20130616	UniProtKB		VEGA:OTTMUSP00000000402
MGI	MGI:1914178	3110001D03Rik		GO:0016021	MGI:MGI:1354194	IEA	UniProtKB-KW:KW-0812	C	RIKEN cDNA 3110001D03 gene		protein	taxon:10090	20130616	UniProtKB		VEGA:OTTMUSP00000000402
MGI	MGI:1913848	3110001I22Rik		GO:0003674	MGI:MGI:2156816	ND		F	RIKEN cDNA 3110001I22 gene		protein	taxon:10090	20100202	MGI		VEGA:OTTMUSP00000036319
MGI	MGI:1913848	3110001I22Rik		GO:0005575	MGI:MGI:2156816	ND		C	RIKEN cDNA 3110001I22 gene		protein	taxon:10090	20100202	MGI		VEGA:OTTMUSP00000036319
MGI	MGI:1913848	3110001I22Rik		GO:0008150	MGI:MGI:2156816	ND		P	RIKEN cDNA 3110001I22 gene		protein	taxon:10090	20100202	MGI		VEGA:OTTMUSP00000036319
MGI	MGI:1920311	3110007F17Rik		GO:0003674	MGI:MGI:2156816	ND		F	RIKEN cDNA 3110007F17 gene		protein	taxon:10090	20100202	MGI		VEGA:OTTMUSP00000020143
MGI	MGI:1920311	3110007F17Rik		GO:0005575	MGI:MGI:2156816	ND		C	RIKEN cDNA 3110007F17 gene		protein	taxon:10090	20100202	MGI		VEGA:OTTMUSP00000020143
MGI	MGI:1920311	3110007F17Rik		GO:0008150	MGI:MGI:2156816	ND		P	RIKEN cDNA 3110007F17 gene		protein	taxon:10090	20100202	MGI		VEGA:OTTMUSP00000020143
MGI	MGI:1920353	3110009E18Rik		GO:0003674	MGI:MGI:2156816	ND		F	RIKEN cDNA 3110009E18 gene		protein	taxon:10090	20100209	MGI		VEGA:OTTMUSP00000024076
MGI	MGI:1920353	3110009E18Rik		GO:0005575	MGI:MGI:2156816	ND		C	RIKEN cDNA 3110009E18 gene		protein	taxon:10090	20100209	MGI		VEGA:OTTMUSP00000024076
MGI	MGI:1920353	3110009E18Rik		GO:0008150	MGI:MGI:2156816	ND		P	RIKEN cDNA 3110009E18 gene		protein	taxon:10090	20100209	MGI		VEGA:OTTMUSP00000024076
MGI	MGI:1914530	3110009F21Rik		GO:0003674	MGI:MGI:2156816	ND		F	RIKEN cDNA 3110009F21 gene		gene	taxon:10090	20100202	MGI		
MGI	MGI:1914530	3110009F21Rik		GO:0005575	MGI:MGI:2156816	ND		C	RIKEN cDNA 3110009F21 gene		gene	taxon:10090	20100202	MGI		
MGI	MGI:1914530	3110009F21Rik		GO:0008150	MGI:MGI:2156816	ND		P	RIKEN cDNA 3110009F21 gene		gene	taxon:10090	20100202	MGI		
MGI	MGI:1920410	3110018I06Rik		GO:0003674	MGI:MGI:2156816	ND		F	RIKEN cDNA 3110018I06 gene		protein	taxon:10090	20100202	MGI		UniProtKB:Q9CXS0
MGI	MGI:1920410	3110018I06Rik		GO:0005575	MGI:MGI:2156816	ND		C	RIKEN cDNA 3110018I06 gene		protein	taxon:10090	20100202	MGI		UniProtKB:Q9CXS0
MGI	MGI:1920410	3110018I06Rik		GO:0008150	MGI:MGI:2156816	ND		P	RIKEN cDNA 3110018I06 gene		protein	taxon:10090	20100202	MGI		UniProtKB:Q9CXS0
MGI	MGI:1914539	3110021A11Rik		GO:0003674	MGI:MGI:2156816	ND		F	RIKEN cDNA 3110021A11 gene		protein	taxon:10090	20120430	MGI		ENSEMBL:ENSMUSP00000060670
MGI	MGI:1914539	3110021A11Rik		GO:0005575	MGI:MGI:2156816	ND		C	RIKEN cDNA 3110021A11 gene		protein	taxon:10090	20120430	MGI		ENSEMBL:ENSMUSP00000060670
MGI	MGI:1914539	3110021A11Rik		GO:0008150	MGI:MGI:2156816	ND		P	RIKEN cDNA 3110021A11 gene		protein	taxon:10090	20120430	MGI		ENSEMBL:ENSMUSP00000060670
MGI	MGI:1920383	3110021N24Rik		GO:0003674	MGI:MGI:2156816	ND		F	RIKEN cDNA 3110021N24 gene		protein	taxon:10090	20100202	MGI		RefSeq:NP_001241659
MGI	MGI:1920383	3110021N24Rik		GO:0005575	MGI:MGI:2156816	ND		C	RIKEN cDNA 3110021N24 gene		protein	taxon:10090	20100202	MGI		RefSeq:NP_001241659
MGI	MGI:1920383	3110021N24Rik		GO:0008150	MGI:MGI:2156816	ND		P	RIKEN cDNA 3110021N24 gene		protein	taxon:10090	20100202	MGI		RefSeq:NP_001241659
MGI	MGI:1924232	3110035E14Rik		GO:0003674	MGI:MGI:2156816	ND		F	RIKEN cDNA 3110035E14 gene	R75066	protein	taxon:10090	20100202	MGI		VEGA:OTTMUSP00000025798
MGI	MGI:1924232	3110035E14Rik		GO:0005575	MGI:MGI:2156816	ND		C	RIKEN cDNA 3110035E14 gene	R75066	protein	taxon:10090	20100202	MGI		VEGA:OTTMUSP00000025798
MGI	MGI:1924232	3110035E14Rik		GO:0008150	MGI:MGI:2156816	ND		P	RIKEN cDNA 3110035E14 gene	R75066	protein	taxon:10090	20100202	MGI		VEGA:OTTMUSP00000025798
MGI	MGI:1914543	3110039M20Rik		GO:0003674	MGI:MGI:2156816	ND		F	RIKEN cDNA 3110039M20 gene		protein	taxon:10090	20100209	MGI		VEGA:OTTMUSP00000023296
MGI	MGI:1914543	3110039M20Rik		GO:0005575	MGI:MGI:2156816	ND		C	RIKEN cDNA 3110039M20 gene		protein	taxon:10090	20100209	MGI		VEGA:OTTMUSP00000023296
MGI	MGI:1914543	3110039M20Rik		GO:0008150	MGI:MGI:2156816	ND		P	RIKEN cDNA 3110039M20 gene		protein	taxon:10090	20100209	MGI		VEGA:OTTMUSP00000023296
MGI	MGI:1920426	3110040M04Rik		GO:0003674	MGI:MGI:2156816	ND		F	RIKEN cDNA 3110040M04 gene		protein	taxon:10090	20100202	MGI		RefSeq:XP_999090
MGI	MGI:1920426	3110040M04Rik		GO:0005575	MGI:MGI:2156816	ND		C	RIKEN cDNA 3110040M04 gene		protein	taxon:10090	20100202	MGI		RefSeq:XP_999090
MGI	MGI:1920426	3110040M04Rik		GO:0008150	MGI:MGI:2156816	ND		P	RIKEN cDNA 3110040M04 gene		protein	taxon:10090	20100202	MGI		RefSeq:XP_999090
MGI	MGI:1914540	3110040N11Rik		GO:0003674	MGI:MGI:2156816	ND		F	RIKEN cDNA 3110040N11 gene		protein	taxon:10090	20100209	MGI		VEGA:OTTMUSP00000027217
MGI	MGI:1914540	3110040N11Rik		GO:0005575	MGI:MGI:2156816	ND		C	RIKEN cDNA 3110040N11 gene		protein	taxon:10090	20100209	MGI		VEGA:OTTMUSP00000027217
MGI	MGI:1914540	3110040N11Rik		GO:0008150	MGI:MGI:2156816	ND		P	RIKEN cDNA 3110040N11 gene		protein	taxon:10090	20100209	MGI		VEGA:OTTMUSP00000027217
MGI	MGI:1920466	3110043A19Rik		GO:0003674	MGI:MGI:2156816	ND		F	RIKEN cDNA 3110043A19 gene		protein	taxon:10090	20120430	MGI		UniProtKB:Q9CXP5
MGI	MGI:1920466	3110043A19Rik		GO:0005575	MGI:MGI:2156816	ND		C	RIKEN cDNA 3110043A19 gene		protein	taxon:10090	20120430	MGI		UniProtKB:Q9CXP5
MGI	MGI:1920466	3110043A19Rik		GO:0008150	MGI:MGI:2156816	ND		P	RIKEN cDNA 3110043A19 gene		protein	taxon:10090	20120430	MGI		UniProtKB:Q9CXP5
MGI	MGI:1920455	3110043O21Rik		GO:0003674	MGI:MGI:2156816	ND		F	RIKEN cDNA 3110043O21 gene		protein	taxon:10090	20100202	MGI		VEGA:OTTMUSP00000006892
MGI	MGI:1920455	3110043O21Rik		GO:0005575	MGI:MGI:2156816	ND		C	RIKEN cDNA 3110043O21 gene		protein	taxon:10090	20100202	MGI		VEGA:OTTMUSP00000006892
MGI	MGI:1920455	3110043O21Rik		GO:0005634	MGI:MGI:1354194	IEA	UniProtKB-KW:KW-0539	C	RIKEN cDNA 3110043O21 gene		protein	taxon:10090	20130616	UniProtKB		VEGA:OTTMUSP00000006892
MGI	MGI:1920455	3110043O21Rik		GO:0005737	MGI:MGI:1354194	IEA	UniProtKB-KW:KW-0963	C	RIKEN cDNA 3110043O21 gene		protein	taxon:10090	20130616	UniProtKB		VEGA:OTTMUSP00000006892
MGI	MGI:1920455	3110043O21Rik		GO:0008150	MGI:MGI:2156816	ND		P	RIKEN cDNA 3110043O21 gene		protein	taxon:10090	20100202	MGI		VEGA:OTTMUSP00000006892
MGI	MGI:1914553	3110045C21Rik		GO:0003674	MGI:MGI:2156816	ND		F	RIKEN cDNA 3110045C21 gene		gene	taxon:10090	20100202	MGI		
MGI	MGI:1914553	3110045C21Rik		GO:0005575	MGI:MGI:2156816	ND		C	RIKEN cDNA 3110045C21 gene		gene	taxon:10090	20100202	MGI		
MGI	MGI:1914553	3110045C21Rik		GO:0008150	MGI:MGI:2156816	ND		P	RIKEN cDNA 3110045C21 gene		gene	taxon:10090	20100202	MGI		
MGI	MGI:1920464	3110047P20Rik		GO:0003674	MGI:MGI:2156816	ND		F	RIKEN cDNA 3110047P20 gene		protein	taxon:10090	20100202	MGI		VEGA:OTTMUSP00000040166
MGI	MGI:1920464	3110047P20Rik		GO:0005575	MGI:MGI:2156816	ND		C	RIKEN cDNA 3110047P20 gene		protein	taxon:10090	20100202	MGI		VEGA:OTTMUSP00000040166
MGI	MGI:1920464	3110047P20Rik		GO:0008150	MGI:MGI:2156816	ND		P	RIKEN cDNA 3110047P20 gene		protein	taxon:10090	20100202	MGI		VEGA:OTTMUSP00000040166
MGI	MGI:1920479	3110052M02Rik		GO:0003674	MGI:MGI:2156816	ND		F	RIKEN cDNA 3110052M02 gene		protein	taxon:10090	20100202	MGI		ENSEMBL:ENSMUSP00000039392
MGI	MGI:1920479	3110052M02Rik		GO:0005575	MGI:MGI:2156816	ND		C	RIKEN cDNA 3110052M02 gene		protein	taxon:10090	20100202	MGI		ENSEMBL:ENSMUSP00000039392
MGI	MGI:1920479	3110052M02Rik		GO:0008150	MGI:MGI:2156816	ND		P	RIKEN cDNA 3110052M02 gene		protein	taxon:10090	20100202	MGI		ENSEMBL:ENSMUSP00000039392
MGI	MGI:1920479	3110052M02Rik		GO:0046872	MGI:MGI:1354194	IEA	UniProtKB-KW:KW-0479	F	RIKEN cDNA 3110052M02 gene		protein	taxon:10090	20130616	UniProtKB		ENSEMBL:ENSMUSP00000039392
MGI	MGI:1920489	3110054G05Rik		GO:0003674	MGI:MGI:2156816	ND		F	RIKEN cDNA 3110054G05 gene		gene	taxon:10090	20100209	MGI		
MGI	MGI:1920489	3110054G05Rik		GO:0005575	MGI:MGI:2156816	ND		C	RIKEN cDNA 3110054G05 gene		gene	taxon:10090	20100209	MGI		
MGI	MGI:1920489	3110054G05Rik		GO:0008150	MGI:MGI:2156816	ND		P	RIKEN cDNA 3110054G05 gene		gene	taxon:10090	20100209	MGI		
MGI	MGI:1920454	3110056K07Rik		GO:0003674	MGI:MGI:2156816	ND		F	RIKEN cDNA 3110056K07 gene		gene	taxon:10090	20100209	MGI		
MGI	MGI:1920454	3110056K07Rik		GO:0005575	MGI:MGI:2156816	ND		C	RIKEN cDNA 3110056K07 gene		gene	taxon:10090	20100209	MGI		
MGI	MGI:1920454	3110056K07Rik		GO:0008150	MGI:MGI:2156816	ND		P	RIKEN cDNA 3110056K07 gene		gene	taxon:10090	20100209	MGI		
MGI	MGI:1915468	3110057O12Rik		GO:0003674	MGI:MGI:2156816	ND		F	RIKEN cDNA 3110057O12 gene		protein	taxon:10090	20100202	MGI		VEGA:OTTMUSP00000047275
MGI	MGI:1915468	3110057O12Rik		GO:0005575	MGI:MGI:2156816	ND		C	RIKEN cDNA 3110057O12 gene		protein	taxon:10090	20100202	MGI		VEGA:OTTMUSP00000047275
MGI	MGI:1915468	3110057O12Rik		GO:0005576	MGI:MGI:1354194	IEA	UniProtKB-KW:KW-0964	C	RIKEN cDNA 3110057O12 gene		protein	taxon:10090	20130616	UniProtKB		VEGA:OTTMUSP00000047275
MGI	MGI:1915468	3110057O12Rik		GO:0008150	MGI:MGI:2156816	ND		P	RIKEN cDNA 3110057O12 gene		protein	taxon:10090	20100202	MGI		VEGA:OTTMUSP00000047275
MGI	MGI:1925662	3110062M04Rik		GO:0003674	MGI:MGI:2156816	ND		F	RIKEN cDNA 3110062M04 gene		protein	taxon:10090	20100209	MGI		VEGA:OTTMUSP00000026211
MGI	MGI:1925662	3110062M04Rik		GO:0005575	MGI:MGI:2156816	ND		C	RIKEN cDNA 3110062M04 gene		protein	taxon:10090	20100209	MGI		VEGA:OTTMUSP00000026211
MGI	MGI:1925662	3110062M04Rik		GO:0005737	MGI:MGI:1354194	IEA	UniProtKB-KW:KW-0963	C	RIKEN cDNA 3110062M04 gene		protein	taxon:10090	20130616	UniProtKB		VEGA:OTTMUSP00000026211
MGI	MGI:1925662	3110062M04Rik		GO:0008150	MGI:MGI:2156816	ND		P	RIKEN cDNA 3110062M04 gene		protein	taxon:10090	20100209	MGI		VEGA:OTTMUSP00000026211
MGI	MGI:1914554	3110070M22Rik		GO:0003674	MGI:MGI:2156816	ND		F	RIKEN cDNA 3110070M22 gene		protein	taxon:10090	20120430	MGI		ENSEMBL:ENSMUSP00000096752
MGI	MGI:1914554	3110070M22Rik		GO:0005575	MGI:MGI:2156816	ND		C	RIKEN cDNA 3110070M22 gene		protein	taxon:10090	20120430	MGI		ENSEMBL:ENSMUSP00000096752
MGI	MGI:1914554	3110070M22Rik		GO:0008150	MGI:MGI:2156816	ND		P	RIKEN cDNA 3110070M22 gene		protein	taxon:10090	20120430	MGI		ENSEMBL:ENSMUSP00000096752
MGI	MGI:1920484	3110079O15Rik		GO:0003674	MGI:MGI:2156816	ND		F	RIKEN cDNA 3110079O15 gene	Snorc	protein	taxon:10090	20100202	MGI		UniProtKB:Q9CXL7
MGI	MGI:1920484	3110079O15Rik		GO:0005575	MGI:MGI:2156816	ND		C	RIKEN cDNA 3110079O15 gene	Snorc	protein	taxon:10090	20100202	MGI		UniProtKB:Q9CXL7
MGI	MGI:1920484	3110079O15Rik		GO:0008150	MGI:MGI:2156816	ND		P	RIKEN cDNA 3110079O15 gene	Snorc	protein	taxon:10090	20100202	MGI		UniProtKB:Q9CXL7
MGI	MGI:1920484	3110079O15Rik		GO:0016020	MGI:MGI:1354194	IEA	UniProtKB-KW:KW-0472	C	RIKEN cDNA 3110079O15 gene	Snorc	protein	taxon:10090	20130616	UniProtKB		UniProtKB:Q9CXL7
MGI	MGI:1920484	3110079O15Rik		GO:0016021	MGI:MGI:1354194	IEA	UniProtKB-KW:KW-0812	C	RIKEN cDNA 3110079O15 gene	Snorc	protein	taxon:10090	20130616	UniProtKB		UniProtKB:Q9CXL7
MGI	MGI:1920462	3110082I17Rik		GO:0003674	MGI:MGI:2156816	ND		F	RIKEN cDNA 3110082I17 gene		protein	taxon:10090	20100209	MGI		VEGA:OTTMUSP00000050643
MGI	MGI:1920462	3110082I17Rik		GO:0005575	MGI:MGI:2156816	ND		C	RIKEN cDNA 3110082I17 gene		protein	taxon:10090	20100209	MGI		VEGA:OTTMUSP00000050643
MGI	MGI:1920462	3110082I17Rik		GO:0008150	MGI:MGI:2156816	ND		P	RIKEN cDNA 3110082I17 gene		protein	taxon:10090	20100209	MGI		VEGA:OTTMUSP00000050643
MGI	MGI:3641994	3110082J24Rik		GO:0003674	MGI:MGI:2156816	ND		F	RIKEN cDNA 3110082J24 gene		protein	taxon:10090	20100202	MGI		ENSEMBL:ENSMUSP00000131958
MGI	MGI:3641994	3110082J24Rik		GO:0005575	MGI:MGI:2156816	ND		C	RIKEN cDNA 3110082J24 gene		protein	taxon:10090	20100202	MGI		ENSEMBL:ENSMUSP00000131958
MGI	MGI:3641994	3110082J24Rik		GO:0008150	MGI:MGI:2156816	ND		P	RIKEN cDNA 3110082J24 gene		protein	taxon:10090	20100202	MGI		ENSEMBL:ENSMUSP00000131958
MGI	MGI:3578162	31bex		GO:0001843	MGI:MGI:3577662|PMID:15755804	IMP	MGI:MGI:3578167	P	31b exencephaly		gene	taxon:10090	20050601	MGI	has_participant(EMAP:1259)	
MGI	MGI:2444186	3222401L13Rik		GO:0003674	MGI:MGI:2156816	ND		F	RIKEN cDNA 3222401L13 gene		protein	taxon:10090	20120430	MGI		ENSEMBL:ENSMUSP00000095213
MGI	MGI:2444186	3222401L13Rik		GO:0005575	MGI:MGI:2156816	ND		C	RIKEN cDNA 3222401L13 gene		protein	taxon:10090	20120430	MGI		ENSEMBL:ENSMUSP00000095213
MGI	MGI:2444186	3222401L13Rik		GO:0008150	MGI:MGI:2156816	ND		P	RIKEN cDNA 3222401L13 gene		protein	taxon:10090	20120430	MGI		ENSEMBL:ENSMUSP00000095213
MGI	MGI:1919073	3300002A11Rik		GO:0003674	MGI:MGI:2156816	ND		F	RIKEN cDNA 3300002A11 gene		protein	taxon:10090	20100209	MGI		UniProtKB:Q9CXH4
MGI	MGI:1919073	3300002A11Rik		GO:0005575	MGI:MGI:2156816	ND		C	RIKEN cDNA 3300002A11 gene		protein	taxon:10090	20100209	MGI		UniProtKB:Q9CXH4
MGI	MGI:1919073	3300002A11Rik		GO:0008150	MGI:MGI:2156816	ND		P	RIKEN cDNA 3300002A11 gene		protein	taxon:10090	20100209	MGI		UniProtKB:Q9CXH4
MGI	MGI:1916527	3300002I08Rik		GO:0003674	MGI:MGI:2156816	ND		F	RIKEN cDNA 3300002I08 gene		protein	taxon:10090	20100209	MGI		VEGA:OTTMUSP00000016749
MGI	MGI:1916527	3300002I08Rik		GO:0005575	MGI:MGI:2156816	ND		C	RIKEN cDNA 3300002I08 gene		protein	taxon:10090	20100209	MGI		VEGA:OTTMUSP00000016749
MGI	MGI:1916527	3300002I08Rik		GO:0008150	MGI:MGI:2156816	ND		P	RIKEN cDNA 3300002I08 gene		protein	taxon:10090	20100209	MGI		VEGA:OTTMUSP00000016749
MGI	MGI:1916527	3300002I08Rik		GO:0046872	MGI:MGI:1354194	IEA	UniProtKB-KW:KW-0479	F	RIKEN cDNA 3300002I08 gene		protein	taxon:10090	20130616	UniProtKB		VEGA:OTTMUSP00000016749
MGI	MGI:3578175	33cex		GO:0001843	MGI:MGI:3577662|PMID:15755804	IMP	MGI:MGI:3578531	P	33c exencephaly		gene	taxon:10090	20050601	MGI	has_participant(EMAP:1259)	
MGI	MGI:3588196	3425401B19Rik		GO:0003674	MGI:MGI:2156816	ND		F	RIKEN cDNA 3425401B19 gene		protein	taxon:10090	20100202	MGI		RefSeq:NP_001182026
MGI	MGI:3588196	3425401B19Rik		GO:0005575	MGI:MGI:2156816	ND		C	RIKEN cDNA 3425401B19 gene		protein	taxon:10090	20100202	MGI		RefSeq:NP_001182026
MGI	MGI:3588196	3425401B19Rik		GO:0008150	MGI:MGI:2156816	ND		P	RIKEN cDNA 3425401B19 gene		protein	taxon:10090	20100202	MGI		RefSeq:NP_001182026
MGI	MGI:1914669	3632451O06Rik		GO:0003674	MGI:MGI:2156816	ND		F	RIKEN cDNA 3632451O06 gene		protein	taxon:10090	20100202	MGI		VEGA:OTTMUSP00000038665
MGI	MGI:1914669	3632451O06Rik		GO:0005575	MGI:MGI:2156816	ND		C	RIKEN cDNA 3632451O06 gene		protein	taxon:10090	20100202	MGI		VEGA:OTTMUSP00000038665
MGI	MGI:1914669	3632451O06Rik		GO:0008150	MGI:MGI:2156816	ND		P	RIKEN cDNA 3632451O06 gene		protein	taxon:10090	20100202	MGI		VEGA:OTTMUSP00000038665
MGI	MGI:1914669	3632451O06Rik		GO:0016020	MGI:MGI:1354194	IEA	UniProtKB-KW:KW-0472	C	RIKEN cDNA 3632451O06 gene		protein	taxon:10090	20130616	UniProtKB		VEGA:OTTMUSP00000038665
MGI	MGI:1914669	3632451O06Rik		GO:0016021	MGI:MGI:1354194	IEA	UniProtKB-KW:KW-0812	C	RIKEN cDNA 3632451O06 gene		protein	taxon:10090	20130616	UniProtKB		VEGA:OTTMUSP00000038665
MGI	MGI:1917941	3830403N18Rik		GO:0003674	MGI:MGI:2156816	ND		F	RIKEN cDNA 3830403N18 gene		protein	taxon:10090	20100202	MGI		VEGA:OTTMUSP00000019162
MGI	MGI:1917941	3830403N18Rik		GO:0005575	MGI:MGI:2156816	ND		C	RIKEN cDNA 3830403N18 gene		protein	taxon:10090	20100202	MGI		VEGA:OTTMUSP00000019162
MGI	MGI:1917941	3830403N18Rik		GO:0008150	MGI:MGI:2156816	ND		P	RIKEN cDNA 3830403N18 gene		protein	taxon:10090	20100202	MGI		VEGA:OTTMUSP00000019162
MGI	MGI:1917937	3830406C13Rik		GO:0003674	MGI:MGI:2156816	ND		F	RIKEN cDNA 3830406C13 gene		protein	taxon:10090	20100202	MGI		UniProtKB:Q8BGD0
MGI	MGI:1917937	3830406C13Rik		GO:0005575	MGI:MGI:2156816	ND		C	RIKEN cDNA 3830406C13 gene		protein	taxon:10090	20100202	MGI		UniProtKB:Q8BGD0
MGI	MGI:1917937	3830406C13Rik		GO:0008150	MGI:MGI:2156816	ND		P	RIKEN cDNA 3830406C13 gene		protein	taxon:10090	20100202	MGI		UniProtKB:Q8BGD0
MGI	MGI:1917940	3830408C21Rik		GO:0003674	MGI:MGI:2156816	ND		F	RIKEN cDNA 3830408C21 gene		protein	taxon:10090	20120430	MGI		ENSEMBL:ENSMUSP00000093111
MGI	MGI:1917940	3830408C21Rik		GO:0005575	MGI:MGI:2156816	ND		C	RIKEN cDNA 3830408C21 gene		protein	taxon:10090	20120430	MGI		ENSEMBL:ENSMUSP00000093111
MGI	MGI:1917940	3830408C21Rik		GO:0008150	MGI:MGI:2156816	ND		P	RIKEN cDNA 3830408C21 gene		protein	taxon:10090	20120430	MGI		ENSEMBL:ENSMUSP00000093111
MGI	MGI:1917946	3830417A13Rik		GO:0003674	MGI:MGI:2156816	ND		F	RIKEN cDNA 3830417A13 gene		protein	taxon:10090	20100202	MGI		VEGA:OTTMUSP00000019216
MGI	MGI:1917946	3830417A13Rik		GO:0005575	MGI:MGI:2156816	ND		C	RIKEN cDNA 3830417A13 gene		protein	taxon:10090	20100202	MGI		VEGA:OTTMUSP00000019216
MGI	MGI:1917946	3830417A13Rik		GO:0008150	MGI:MGI:2156816	ND		P	RIKEN cDNA 3830417A13 gene		protein	taxon:10090	20100202	MGI		VEGA:OTTMUSP00000019216
MGI	MGI:3578212	38dlp		GO:0001756	MGI:MGI:3577662|PMID:15755804	IMP	MGI:MGI:3578212	P	38dlp		gene	taxon:10090	20050601	MGI	has_participant(EMAP:1087)	
MGI	MGI:3578212	38dlp		GO:0048368	MGI:MGI:3577662|PMID:15755804	IMP	MGI:MGI:3578212	P	38dlp		gene	taxon:10090	20050601	MGI	results_in_development_of(EMAP:1076)	
MGI	MGI:1921277	3930402G23Rik		GO:0003674	MGI:MGI:2156816	ND		F	RIKEN cDNA 3930402G23 gene		protein	taxon:10090	20120430	MGI		UniProtKB:Q9CYP8
MGI	MGI:1921277	3930402G23Rik		GO:0005575	MGI:MGI:2156816	ND		C	RIKEN cDNA 3930402G23 gene		protein	taxon:10090	20120430	MGI		UniProtKB:Q9CYP8
MGI	MGI:1921277	3930402G23Rik		GO:0008150	MGI:MGI:2156816	ND		P	RIKEN cDNA 3930402G23 gene		protein	taxon:10090	20120430	MGI		UniProtKB:Q9CYP8
MGI	MGI:1918036	4430402I18Rik		GO:0003674	MGI:MGI:2156816	ND		F	RIKEN cDNA 4430402I18 gene		protein	taxon:10090	20100202	MGI		VEGA:OTTMUSP00000046179
MGI	MGI:1918036	4430402I18Rik		GO:0005575	MGI:MGI:2156816	ND		C	RIKEN cDNA 4430402I18 gene		protein	taxon:10090	20100202	MGI		VEGA:OTTMUSP00000046179
MGI	MGI:1918036	4430402I18Rik		GO:0008150	MGI:MGI:2156816	ND		P	RIKEN cDNA 4430402I18 gene		protein	taxon:10090	20100202	MGI		VEGA:OTTMUSP00000046179
MGI	MGI:3045383	4631405J19Rik		GO:0003674	MGI:MGI:2156816	ND		F	RIKEN cDNA 4631405J19 gene		protein	taxon:10090	20100202	MGI		UniProtKB:Q8CEE4
MGI	MGI:3045383	4631405J19Rik		GO:0005575	MGI:MGI:2156816	ND		C	RIKEN cDNA 4631405J19 gene		protein	taxon:10090	20100202	MGI		UniProtKB:Q8CEE4
MGI	MGI:3045383	4631405J19Rik		GO:0008150	MGI:MGI:2156816	ND		P	RIKEN cDNA 4631405J19 gene		protein	taxon:10090	20100202	MGI		UniProtKB:Q8CEE4
MGI	MGI:1921284	4632404H12Rik		GO:0003674	MGI:MGI:2156816	ND		F	RIKEN cDNA 4632404H12 gene		protein	taxon:10090	20100202	MGI		ENSEMBL:ENSMUSP00000042458
MGI	MGI:1921284	4632404H12Rik		GO:0005575	MGI:MGI:2156816	ND		C	RIKEN cDNA 4632404H12 gene		protein	taxon:10090	20100202	MGI		ENSEMBL:ENSMUSP00000042458
MGI	MGI:1921284	4632404H12Rik		GO:0008150	MGI:MGI:2156816	ND		P	RIKEN cDNA 4632404H12 gene		protein	taxon:10090	20100202	MGI		ENSEMBL:ENSMUSP00000042458
MGI	MGI:1925513	4632411P08Rik		GO:0003674	MGI:MGI:2156816	ND		F	RIKEN cDNA 4632411P08 gene		gene	taxon:10090	20100202	MGI		
MGI	MGI:1925513	4632411P08Rik		GO:0005575	MGI:MGI:2156816	ND		C	RIKEN cDNA 4632411P08 gene		gene	taxon:10090	20100202	MGI		
MGI	MGI:1925513	4632411P08Rik		GO:0008150	MGI:MGI:2156816	ND		P	RIKEN cDNA 4632411P08 gene		gene	taxon:10090	20100202	MGI		
MGI	MGI:1918058	4632415L05Rik		GO:0003674	MGI:MGI:2156816	ND		F	RIKEN cDNA 4632415L05 gene		protein	taxon:10090	20120430	MGI		ENSEMBL:ENSMUSP00000055285
MGI	MGI:1918058	4632415L05Rik		GO:0005575	MGI:MGI:2156816	ND		C	RIKEN cDNA 4632415L05 gene		protein	taxon:10090	20120430	MGI		ENSEMBL:ENSMUSP00000055285
MGI	MGI:1918058	4632415L05Rik		GO:0008150	MGI:MGI:2156816	ND		P	RIKEN cDNA 4632415L05 gene		protein	taxon:10090	20120430	MGI		ENSEMBL:ENSMUSP00000055285
MGI	MGI:1915436	4632427E13Rik		GO:0003674	MGI:MGI:2156816	ND		F	RIKEN cDNA 4632427E13 gene		protein	taxon:10090	20100209	MGI		UniProtKB:Q3UL04
MGI	MGI:1915436	4632427E13Rik		GO:0005575	MGI:MGI:2156816	ND		C	RIKEN cDNA 4632427E13 gene		protein	taxon:10090	20100209	MGI		UniProtKB:Q3UL04
MGI	MGI:1915436	4632427E13Rik		GO:0008150	MGI:MGI:2156816	ND		P	RIKEN cDNA 4632427E13 gene		protein	taxon:10090	20100209	MGI		UniProtKB:Q3UL04
MGI	MGI:1921600	4632428C04Rik		GO:0003674	MGI:MGI:2156816	ND		F	RIKEN cDNA 4632428C04 gene	Gm4231	gene	taxon:10090	20100202	MGI		
MGI	MGI:1921600	4632428C04Rik		GO:0005575	MGI:MGI:2156816	ND		C	RIKEN cDNA 4632428C04 gene	Gm4231	gene	taxon:10090	20100202	MGI		
MGI	MGI:1921600	4632428C04Rik		GO:0008150	MGI:MGI:2156816	ND		P	RIKEN cDNA 4632428C04 gene	Gm4231	gene	taxon:10090	20100202	MGI		
MGI	MGI:1921298	4632428N05Rik		GO:0003674	MGI:MGI:2156816	ND		F	RIKEN cDNA 4632428N05 gene	Dies1|VISTA	protein	taxon:10090	20100202	MGI		VEGA:OTTMUSP00000017723
MGI	MGI:1921298	4632428N05Rik		GO:0005575	MGI:MGI:2156816	ND		C	RIKEN cDNA 4632428N05 gene	Dies1|VISTA	protein	taxon:10090	20100202	MGI		VEGA:OTTMUSP00000017723
MGI	MGI:1921298	4632428N05Rik		GO:0008150	MGI:MGI:2156816	ND		P	RIKEN cDNA 4632428N05 gene	Dies1|VISTA	protein	taxon:10090	20100202	MGI		VEGA:OTTMUSP00000017723
MGI	MGI:1921298	4632428N05Rik		GO:0016020	MGI:MGI:1354194	IEA	UniProtKB-KW:KW-0472	C	RIKEN cDNA 4632428N05 gene	Dies1|VISTA	protein	taxon:10090	20130616	UniProtKB		VEGA:OTTMUSP00000017723
MGI	MGI:1921298	4632428N05Rik		GO:0016021	MGI:MGI:1354194	IEA	UniProtKB-KW:KW-0812	C	RIKEN cDNA 4632428N05 gene	Dies1|VISTA	protein	taxon:10090	20130616	UniProtKB		VEGA:OTTMUSP00000017723
MGI	MGI:1924293	4632433K11Rik		GO:0003674	MGI:MGI:2156816	ND		F	RIKEN cDNA 4632433K11 gene		protein	taxon:10090	20100202	MGI		ENSEMBL:ENSMUSP00000076071
MGI	MGI:1924293	4632433K11Rik		GO:0005575	MGI:MGI:2156816	ND		C	RIKEN cDNA 4632433K11 gene		protein	taxon:10090	20100202	MGI		ENSEMBL:ENSMUSP00000076071
MGI	MGI:1924293	4632433K11Rik		GO:0008150	MGI:MGI:2156816	ND		P	RIKEN cDNA 4632433K11 gene		protein	taxon:10090	20100202	MGI		ENSEMBL:ENSMUSP00000076071
MGI	MGI:1921291	4632434I11Rik		GO:0003674	MGI:MGI:2156816	ND		F	RIKEN cDNA 4632434I11 gene	noxin	protein	taxon:10090	20111018	MGI		ENSEMBL:ENSMUSP00000032877
MGI	MGI:1921291	4632434I11Rik		GO:0005634	MGI:MGI:3718924|PMID:17515607	IDA		C	RIKEN cDNA 4632434I11 gene	noxin	protein	taxon:10090	20111018	MGI		ENSEMBL:ENSMUSP00000032877
MGI	MGI:1921291	4632434I11Rik		GO:0005737	MGI:MGI:3718924|PMID:17515607	IDA		C	RIKEN cDNA 4632434I11 gene	noxin	protein	taxon:10090	20111018	MGI		ENSEMBL:ENSMUSP00000032877
MGI	MGI:1921291	4632434I11Rik		GO:0006915	MGI:MGI:1354194	IEA	UniProtKB-KW:KW-0053	P	RIKEN cDNA 4632434I11 gene	noxin	protein	taxon:10090	20130616	UniProtKB		ENSEMBL:ENSMUSP00000032877
MGI	MGI:1921291	4632434I11Rik		GO:0006974	MGI:MGI:3718924|PMID:17515607	IMP		P	RIKEN cDNA 4632434I11 gene	noxin	protein	taxon:10090	20130315	MGI	occurs_in(CL:0000057)	ENSEMBL:ENSMUSP00000032877
MGI	MGI:1921291	4632434I11Rik		GO:0007049	MGI:MGI:1354194	IEA	UniProtKB-KW:KW-0131	P	RIKEN cDNA 4632434I11 gene	noxin	protein	taxon:10090	20130616	UniProtKB		ENSEMBL:ENSMUSP00000032877
MGI	MGI:1921291	4632434I11Rik		GO:0007050	MGI:MGI:1354194	IEA	UniProtKB-KW:KW-0338	P	RIKEN cDNA 4632434I11 gene	noxin	protein	taxon:10090	20130616	UniProtKB		ENSEMBL:ENSMUSP00000032877
MGI	MGI:1921291	4632434I11Rik		GO:0007286	MGI:MGI:3718924|PMID:17515607	IMP		P	RIKEN cDNA 4632434I11 gene	noxin	protein	taxon:10090	20111018	MGI	occurs_in(CL:0000018)	ENSEMBL:ENSMUSP00000032877
MGI	MGI:1921291	4632434I11Rik		GO:0030097	MGI:MGI:3718924|PMID:17515607	IMP		P	RIKEN cDNA 4632434I11 gene	noxin	protein	taxon:10090	20111018	MGI		ENSEMBL:ENSMUSP00000032877
MGI	MGI:1921291	4632434I11Rik		GO:0034644	MGI:MGI:3718924|PMID:17515607	IMP		P	RIKEN cDNA 4632434I11 gene	noxin	protein	taxon:10090	20130315	MGI	occurs_in(CL:0000057)	ENSEMBL:ENSMUSP00000032877
MGI	MGI:1921291	4632434I11Rik		GO:0071345	MGI:MGI:3718924|PMID:17515607	IMP		P	RIKEN cDNA 4632434I11 gene	noxin	protein	taxon:10090	20130315	MGI	occurs_in(CL:0000057)	ENSEMBL:ENSMUSP00000032877
MGI	MGI:1921291	4632434I11Rik		GO:0071447	MGI:MGI:3718924|PMID:17515607	IMP		P	RIKEN cDNA 4632434I11 gene	noxin	protein	taxon:10090	20130315	MGI		ENSEMBL:ENSMUSP00000032877
MGI	MGI:1921291	4632434I11Rik		GO:0071480	MGI:MGI:3718924|PMID:17515607	IMP		P	RIKEN cDNA 4632434I11 gene	noxin	protein	taxon:10090	20130315	MGI		ENSEMBL:ENSMUSP00000032877
MGI	MGI:1921291	4632434I11Rik		GO:0071850	MGI:MGI:3718924|PMID:17515607	IDA		P	RIKEN cDNA 4632434I11 gene	noxin	protein	taxon:10090	20111018	MGI		ENSEMBL:ENSMUSP00000032877
MGI	MGI:1921291	4632434I11Rik		GO:2000270	MGI:MGI:3718924|PMID:17515607	IMP		P	RIKEN cDNA 4632434I11 gene	noxin	protein	taxon:10090	20111018	MGI	regulates_o_occurs_in(CL:0000057)	ENSEMBL:ENSMUSP00000032877
MGI	MGI:1921826	4731417B20Rik		GO:0003674	MGI:MGI:2156816	ND		F	RIKEN cDNA 4731417B20 gene		protein	taxon:10090	20100202	MGI		UniProtKB:Q9D648
MGI	MGI:1921826	4731417B20Rik		GO:0005575	MGI:MGI:2156816	ND		C	RIKEN cDNA 4731417B20 gene		protein	taxon:10090	20100202	MGI		UniProtKB:Q9D648
MGI	MGI:1921826	4731417B20Rik		GO:0008150	MGI:MGI:2156816	ND		P	RIKEN cDNA 4731417B20 gene		protein	taxon:10090	20100202	MGI		UniProtKB:Q9D648
MGI	MGI:3704222	4731419I09Rik		GO:0003674	MGI:MGI:2156816	ND		F	RIKEN cDNA 4731419I09 gene		protein	taxon:10090	20100202	MGI		UniProtKB:Q3V1I1
MGI	MGI:3704222	4731419I09Rik		GO:0005575	MGI:MGI:2156816	ND		C	RIKEN cDNA 4731419I09 gene		protein	taxon:10090	20100202	MGI		UniProtKB:Q3V1I1
MGI	MGI:3704222	4731419I09Rik		GO:0008150	MGI:MGI:2156816	ND		P	RIKEN cDNA 4731419I09 gene		protein	taxon:10090	20100202	MGI		UniProtKB:Q3V1I1
MGI	MGI:3045381	4732414G09Rik		GO:0003674	MGI:MGI:2156816	ND		F	RIKEN cDNA 4732414G09 gene		gene	taxon:10090	20100209	MGI		
MGI	MGI:3045381	4732414G09Rik		GO:0005575	MGI:MGI:2156816	ND		C	RIKEN cDNA 4732414G09 gene		gene	taxon:10090	20100209	MGI		
MGI	MGI:3045381	4732414G09Rik		GO:0008150	MGI:MGI:2156816	ND		P	RIKEN cDNA 4732414G09 gene		gene	taxon:10090	20100209	MGI		
MGI	MGI:2444920	4732415M23Rik		GO:0003674	MGI:MGI:2156816	ND		F	RIKEN cDNA 4732415M23 gene		protein	taxon:10090	20100202	MGI		UniProtKB:Q8C624
MGI	MGI:2444920	4732415M23Rik		GO:0005575	MGI:MGI:2156816	ND		C	RIKEN cDNA 4732415M23 gene		protein	taxon:10090	20100202	MGI		UniProtKB:Q8C624
MGI	MGI:2444920	4732415M23Rik		GO:0008150	MGI:MGI:2156816	ND		P	RIKEN cDNA 4732415M23 gene		protein	taxon:10090	20100202	MGI		UniProtKB:Q8C624
MGI	MGI:3045379	4732419C18Rik		GO:0003674	MGI:MGI:2156816	ND		F	RIKEN cDNA 4732419C18 gene	Gm3866	gene	taxon:10090	20100202	MGI		
MGI	MGI:3045379	4732419C18Rik		GO:0005575	MGI:MGI:2156816	ND		C	RIKEN cDNA 4732419C18 gene	Gm3866	gene	taxon:10090	20100202	MGI		
MGI	MGI:3045379	4732419C18Rik		GO:0008150	MGI:MGI:2156816	ND		P	RIKEN cDNA 4732419C18 gene	Gm3866	gene	taxon:10090	20100202	MGI		
MGI	MGI:3604103	4732440D04Rik		GO:0003674	MGI:MGI:2156816	ND		F	RIKEN cDNA 4732440D04 gene		protein	taxon:10090	20120430	MGI		UniProtKB:Q3UUX8
MGI	MGI:3604103	4732440D04Rik		GO:0005575	MGI:MGI:2156816	ND		C	RIKEN cDNA 4732440D04 gene		protein	taxon:10090	20120430	MGI		UniProtKB:Q3UUX8
MGI	MGI:3604103	4732440D04Rik		GO:0008150	MGI:MGI:2156816	ND		P	RIKEN cDNA 4732440D04 gene		protein	taxon:10090	20120430	MGI		UniProtKB:Q3UUX8
MGI	MGI:3045312	4732456N10Rik		GO:0003674	MGI:MGI:2156816	ND		F	RIKEN cDNA 4732456N10 gene		protein	taxon:10090	20100202	MGI		VEGA:OTTMUSP00000035259
MGI	MGI:3045312	4732456N10Rik		GO:0005575	MGI:MGI:2156816	ND		C	RIKEN cDNA 4732456N10 gene		protein	taxon:10090	20100202	MGI		VEGA:OTTMUSP00000035259
MGI	MGI:3045312	4732456N10Rik		GO:0005882	MGI:MGI:1354194	IEA	UniProtKB-KW:KW-0403	C	RIKEN cDNA 4732456N10 gene		protein	taxon:10090	20130616	UniProtKB		VEGA:OTTMUSP00000035259
MGI	MGI:3045312	4732456N10Rik		GO:0008150	MGI:MGI:2156816	ND		P	RIKEN cDNA 4732456N10 gene		protein	taxon:10090	20100202	MGI		VEGA:OTTMUSP00000035259
MGI	MGI:3642483	4732463B04Rik		GO:0003674	MGI:MGI:2156816	ND		F	RIKEN cDNA 4732463B04 gene		protein	taxon:10090	20100202	MGI		UniProtKB:Q3V1F3
MGI	MGI:3642483	4732463B04Rik		GO:0005575	MGI:MGI:2156816	ND		C	RIKEN cDNA 4732463B04 gene		protein	taxon:10090	20100202	MGI		UniProtKB:Q3V1F3
MGI	MGI:3642483	4732463B04Rik		GO:0008150	MGI:MGI:2156816	ND		P	RIKEN cDNA 4732463B04 gene		protein	taxon:10090	20100202	MGI		UniProtKB:Q3V1F3
MGI	MGI:3041208	4732465J04Rik		GO:0003674	MGI:MGI:2156816	ND		F	RIKEN cDNA 4732465J04 gene		protein	taxon:10090	20100209	MGI		ENSEMBL:ENSMUSP00000081726
MGI	MGI:3041208	4732465J04Rik		GO:0005575	MGI:MGI:2156816	ND		C	RIKEN cDNA 4732465J04 gene		protein	taxon:10090	20100209	MGI		ENSEMBL:ENSMUSP00000081726
MGI	MGI:3041208	4732465J04Rik		GO:0008150	MGI:MGI:2156816	ND		P	RIKEN cDNA 4732465J04 gene		protein	taxon:10090	20100209	MGI		ENSEMBL:ENSMUSP00000081726
MGI	MGI:3603586	4732471J01Rik		GO:0003674	MGI:MGI:2156816	ND		F	RIKEN cDNA 4732471J01 gene		protein	taxon:10090	20120430	MGI		ENSEMBL:ENSMUSP00000069791
MGI	MGI:3603586	4732471J01Rik		GO:0005575	MGI:MGI:2156816	ND		C	RIKEN cDNA 4732471J01 gene		protein	taxon:10090	20120430	MGI		ENSEMBL:ENSMUSP00000069791
MGI	MGI:3603586	4732471J01Rik		GO:0008150	MGI:MGI:2156816	ND		P	RIKEN cDNA 4732471J01 gene		protein	taxon:10090	20120430	MGI		ENSEMBL:ENSMUSP00000069791
MGI	MGI:2441820	4732487G21Rik		GO:0003674	MGI:MGI:2156816	ND		F	RIKEN cDNA 4732487G21 gene		gene	taxon:10090	20100202	MGI		
MGI	MGI:2441820	4732487G21Rik		GO:0005575	MGI:MGI:2156816	ND		C	RIKEN cDNA 4732487G21 gene		gene	taxon:10090	20100202	MGI		
MGI	MGI:2441820	4732487G21Rik		GO:0008150	MGI:MGI:2156816	ND		P	RIKEN cDNA 4732487G21 gene		gene	taxon:10090	20100202	MGI		
MGI	MGI:3026975	4732491K20Rik		GO:0003674	MGI:MGI:2156816	ND		F	RIKEN cDNA 4732491K20 gene		gene	taxon:10090	20100202	MGI		
MGI	MGI:3026975	4732491K20Rik		GO:0005575	MGI:MGI:2156816	ND		C	RIKEN cDNA 4732491K20 gene		gene	taxon:10090	20100202	MGI		
MGI	MGI:3026975	4732491K20Rik		GO:0008150	MGI:MGI:2156816	ND		P	RIKEN cDNA 4732491K20 gene		gene	taxon:10090	20100202	MGI		
MGI	MGI:2445144	4831440E17Rik		GO:0003674	MGI:MGI:2156816	ND		F	RIKEN cDNA 4831440E17 gene		gene	taxon:10090	20100202	MGI		
MGI	MGI:2445144	4831440E17Rik		GO:0005575	MGI:MGI:2156816	ND		C	RIKEN cDNA 4831440E17 gene		gene	taxon:10090	20100202	MGI		
MGI	MGI:2445144	4831440E17Rik		GO:0008150	MGI:MGI:2156816	ND		P	RIKEN cDNA 4831440E17 gene		gene	taxon:10090	20100202	MGI		
MGI	MGI:1921824	4833403I15Rik		GO:0003674	MGI:MGI:2156816	ND		F	RIKEN cDNA 4833403I15 gene		protein	taxon:10090	20100202	MGI		UniProtKB:Q2KHK3
MGI	MGI:1921824	4833403I15Rik		GO:0005575	MGI:MGI:2156816	ND		C	RIKEN cDNA 4833403I15 gene		protein	taxon:10090	20100202	MGI		UniProtKB:Q2KHK3
MGI	MGI:1921824	4833403I15Rik		GO:0006508	MGI:MGI:1354194	IEA	UniProtKB-KW:KW-0645	P	RIKEN cDNA 4833403I15 gene		protein	taxon:10090	20130616	UniProtKB		UniProtKB:Q2KHK3
MGI	MGI:1921824	4833403I15Rik		GO:0006508	MGI:MGI:2152098	IEA	InterPro:IPR001930	P	RIKEN cDNA 4833403I15 gene		protein	taxon:10090	20130616	UniProtKB		UniProtKB:Q2KHK3
MGI	MGI:1921824	4833403I15Rik		GO:0008150	MGI:MGI:2156816	ND		P	RIKEN cDNA 4833403I15 gene		protein	taxon:10090	20100202	MGI		UniProtKB:Q2KHK3
MGI	MGI:1921824	4833403I15Rik		GO:0008233	MGI:MGI:1354194	IEA	UniProtKB-KW:KW-0645	F	RIKEN cDNA 4833403I15 gene		protein	taxon:10090	20130616	UniProtKB		UniProtKB:Q2KHK3
MGI	MGI:1921824	4833403I15Rik		GO:0008237	MGI:MGI:1354194	IEA	UniProtKB-KW:KW-0482	F	RIKEN cDNA 4833403I15 gene		protein	taxon:10090	20130616	UniProtKB		UniProtKB:Q2KHK3
MGI	MGI:1921824	4833403I15Rik		GO:0008237	MGI:MGI:2152098	IEA	InterPro:IPR014782	F	RIKEN cDNA 4833403I15 gene		protein	taxon:10090	20130616	UniProtKB		UniProtKB:Q2KHK3
MGI	MGI:1921824	4833403I15Rik		GO:0008270	MGI:MGI:2152098	IEA	InterPro:IPR014782	F	RIKEN cDNA 4833403I15 gene		protein	taxon:10090	20130616	UniProtKB		UniProtKB:Q2KHK3
MGI	MGI:1921824	4833403I15Rik		GO:0016020	MGI:MGI:1354194	IEA	UniProtKB-KW:KW-0472	C	RIKEN cDNA 4833403I15 gene		protein	taxon:10090	20130616	UniProtKB		UniProtKB:Q2KHK3
MGI	MGI:1921824	4833403I15Rik		GO:0016021	MGI:MGI:1354194	IEA	UniProtKB-KW:KW-0812	C	RIKEN cDNA 4833403I15 gene		protein	taxon:10090	20130616	UniProtKB		UniProtKB:Q2KHK3
MGI	MGI:1921824	4833403I15Rik		GO:0016787	MGI:MGI:1354194	IEA	UniProtKB-KW:KW-0378	F	RIKEN cDNA 4833403I15 gene		protein	taxon:10090	20130616	UniProtKB		UniProtKB:Q2KHK3
MGI	MGI:1921824	4833403I15Rik		GO:0046872	MGI:MGI:1354194	IEA	UniProtKB-KW:KW-0479	F	RIKEN cDNA 4833403I15 gene		protein	taxon:10090	20130616	UniProtKB		UniProtKB:Q2KHK3
MGI	MGI:1924112	4833405L11Rik		GO:0003674	MGI:MGI:2156816	ND		F	RIKEN cDNA 4833405L11 gene		gene	taxon:10090	20100202	MGI		
MGI	MGI:1924112	4833405L11Rik		GO:0005575	MGI:MGI:2156816	ND		C	RIKEN cDNA 4833405L11 gene		gene	taxon:10090	20100202	MGI		
MGI	MGI:1924112	4833405L11Rik		GO:0008150	MGI:MGI:2156816	ND		P	RIKEN cDNA 4833405L11 gene		gene	taxon:10090	20100202	MGI		
MGI	MGI:1921149	4833407H14Rik		GO:0003674	MGI:MGI:2156816	ND		F	RIKEN cDNA 4833407H14 gene		gene	taxon:10090	20100202	MGI		
MGI	MGI:1921149	4833407H14Rik		GO:0005575	MGI:MGI:2156816	ND		C	RIKEN cDNA 4833407H14 gene		gene	taxon:10090	20100202	MGI		
MGI	MGI:1921149	4833407H14Rik		GO:0008150	MGI:MGI:2156816	ND		P	RIKEN cDNA 4833407H14 gene		gene	taxon:10090	20100202	MGI		
MGI	MGI:1921154	4833412C05Rik		GO:0003674	MGI:MGI:2156816	ND		F	RIKEN cDNA 4833412C05 gene		gene	taxon:10090	20100202	MGI		
MGI	MGI:1921154	4833412C05Rik		GO:0005575	MGI:MGI:2156816	ND		C	RIKEN cDNA 4833412C05 gene		gene	taxon:10090	20100202	MGI		
MGI	MGI:1921154	4833412C05Rik		GO:0008150	MGI:MGI:2156816	ND		P	RIKEN cDNA 4833412C05 gene		gene	taxon:10090	20100202	MGI		
MGI	MGI:1925354	4833413E03Rik		GO:0003674	MGI:MGI:2156816	ND		F	RIKEN cDNA 4833413E03 gene		protein	taxon:10090	20120430	MGI		VEGA:OTTMUSP00000062199
MGI	MGI:1925354	4833413E03Rik		GO:0005575	MGI:MGI:2156816	ND		C	RIKEN cDNA 4833413E03 gene		protein	taxon:10090	20120430	MGI		VEGA:OTTMUSP00000062199
MGI	MGI:1925354	4833413E03Rik		GO:0008150	MGI:MGI:2156816	ND		P	RIKEN cDNA 4833413E03 gene		protein	taxon:10090	20120430	MGI		VEGA:OTTMUSP00000062199
MGI	MGI:1921156	4833417C18Rik		GO:0003674	MGI:MGI:2156816	ND		F	RIKEN cDNA 4833417C18 gene		gene	taxon:10090	20100209	MGI		
MGI	MGI:1921156	4833417C18Rik		GO:0005575	MGI:MGI:2156816	ND		C	RIKEN cDNA 4833417C18 gene		gene	taxon:10090	20100209	MGI		
MGI	MGI:1921156	4833417C18Rik		GO:0008150	MGI:MGI:2156816	ND		P	RIKEN cDNA 4833417C18 gene		gene	taxon:10090	20100209	MGI		
MGI	MGI:1921847	4833418N02Rik		GO:0003674	MGI:MGI:2156816	ND		F	RIKEN cDNA 4833418N02 gene		gene	taxon:10090	20100202	MGI		
MGI	MGI:1921847	4833418N02Rik		GO:0005575	MGI:MGI:2156816	ND		C	RIKEN cDNA 4833418N02 gene		gene	taxon:10090	20100202	MGI		
MGI	MGI:1921847	4833418N02Rik		GO:0008150	MGI:MGI:2156816	ND		P	RIKEN cDNA 4833418N02 gene		gene	taxon:10090	20100202	MGI		
MGI	MGI:1921165	4833419F23Rik		GO:0003674	MGI:MGI:2156816	ND		F	RIKEN cDNA 4833419F23 gene		gene	taxon:10090	20100202	MGI		
MGI	MGI:1921165	4833419F23Rik		GO:0005575	MGI:MGI:2156816	ND		C	RIKEN cDNA 4833419F23 gene		gene	taxon:10090	20100202	MGI		
MGI	MGI:1921165	4833419F23Rik		GO:0008150	MGI:MGI:2156816	ND		P	RIKEN cDNA 4833419F23 gene		gene	taxon:10090	20100202	MGI		
MGI	MGI:1922092	4833419G08Rik		GO:0003674	MGI:MGI:2156816	ND		F	RIKEN cDNA 4833419G08 gene		gene	taxon:10090	20100202	MGI		
MGI	MGI:1922092	4833419G08Rik		GO:0005575	MGI:MGI:2156816	ND		C	RIKEN cDNA 4833419G08 gene		gene	taxon:10090	20100202	MGI		
MGI	MGI:1922092	4833419G08Rik		GO:0008150	MGI:MGI:2156816	ND		P	RIKEN cDNA 4833419G08 gene		gene	taxon:10090	20100202	MGI		
MGI	MGI:1914642	4833420G17Rik		GO:0003674	MGI:MGI:2156816	ND		F	RIKEN cDNA 4833420G17 gene		protein	taxon:10090	20100209	MGI		UniProtKB:Q3UJC8
MGI	MGI:1914642	4833420G17Rik		GO:0005575	MGI:MGI:2156816	ND		C	RIKEN cDNA 4833420G17 gene		protein	taxon:10090	20100209	MGI		UniProtKB:Q3UJC8
MGI	MGI:1914642	4833420G17Rik		GO:0008150	MGI:MGI:2156816	ND		P	RIKEN cDNA 4833420G17 gene		protein	taxon:10090	20100209	MGI		UniProtKB:Q3UJC8
MGI	MGI:1923018	4833422M21Rik		GO:0003674	MGI:MGI:2156816	ND		F	RIKEN cDNA 4833422M21 gene		gene	taxon:10090	20100202	MGI		
MGI	MGI:1923018	4833422M21Rik		GO:0005575	MGI:MGI:2156816	ND		C	RIKEN cDNA 4833422M21 gene		gene	taxon:10090	20100202	MGI		
MGI	MGI:1923018	4833422M21Rik		GO:0008150	MGI:MGI:2156816	ND		P	RIKEN cDNA 4833422M21 gene		gene	taxon:10090	20100202	MGI		
MGI	MGI:2687041	4833423E24Rik		GO:0005506	MGI:MGI:2152098	IEA	InterPro:IPR012171	F	RIKEN cDNA 4833423E24 gene		protein	taxon:10090	20130616	UniProtKB		VEGA:OTTMUSP00000014491
MGI	MGI:2687041	4833423E24Rik		GO:0005575	MGI:MGI:2156816	ND		C	RIKEN cDNA 4833423E24 gene		protein	taxon:10090	20100202	MGI		VEGA:OTTMUSP00000014491
MGI	MGI:2687041	4833423E24Rik		GO:0005783	MGI:MGI:1354194	IEA	UniProtKB-KW:KW-0256	C	RIKEN cDNA 4833423E24 gene		protein	taxon:10090	20130616	UniProtKB		VEGA:OTTMUSP00000014491
MGI	MGI:2687041	4833423E24Rik		GO:0006629	MGI:MGI:1354194	IEA	UniProtKB-KW:KW-0443	P	RIKEN cDNA 4833423E24 gene		protein	taxon:10090	20130616	UniProtKB		VEGA:OTTMUSP00000014491
MGI	MGI:2687041	4833423E24Rik		GO:0006629	MGI:MGI:2152098	IEA	InterPro:IPR005804	P	RIKEN cDNA 4833423E24 gene		protein	taxon:10090	20130616	UniProtKB		VEGA:OTTMUSP00000014491
MGI	MGI:2687041	4833423E24Rik		GO:0006631	MGI:MGI:1354194	IEA	UniProtKB-KW:KW-0276	P	RIKEN cDNA 4833423E24 gene		protein	taxon:10090	20130616	UniProtKB		VEGA:OTTMUSP00000014491
MGI	MGI:2687041	4833423E24Rik		GO:0006633	MGI:MGI:1354194	IEA	UniProtKB-KW:KW-0275	P	RIKEN cDNA 4833423E24 gene		protein	taxon:10090	20130616	UniProtKB		VEGA:OTTMUSP00000014491
MGI	MGI:2687041	4833423E24Rik		GO:0006633	MGI:MGI:2152098	IEA	InterPro:IPR012171	P	RIKEN cDNA 4833423E24 gene		protein	taxon:10090	20130616	UniProtKB		VEGA:OTTMUSP00000014491
MGI	MGI:2687041	4833423E24Rik		GO:0006810	MGI:MGI:1354194	IEA	UniProtKB-KW:KW-0813	P	RIKEN cDNA 4833423E24 gene		protein	taxon:10090	20130616	UniProtKB		VEGA:OTTMUSP00000014491
MGI	MGI:2687041	4833423E24Rik		GO:0008150	MGI:MGI:2156816	ND		P	RIKEN cDNA 4833423E24 gene		protein	taxon:10090	20100202	MGI		VEGA:OTTMUSP00000014491
MGI	MGI:2687041	4833423E24Rik		GO:0016020	MGI:MGI:1354194	IEA	UniProtKB-KW:KW-0472	C	RIKEN cDNA 4833423E24 gene		protein	taxon:10090	20130616	UniProtKB		VEGA:OTTMUSP00000014491
MGI	MGI:2687041	4833423E24Rik		GO:0016021	MGI:MGI:1354194	IEA	UniProtKB-KW:KW-0812	C	RIKEN cDNA 4833423E24 gene		protein	taxon:10090	20130616	UniProtKB		VEGA:OTTMUSP00000014491
MGI	MGI:2687041	4833423E24Rik		GO:0016491	MGI:MGI:1354194	IEA	UniProtKB-KW:KW-0560	F	RIKEN cDNA 4833423E24 gene		protein	taxon:10090	20130616	UniProtKB		VEGA:OTTMUSP00000014491
MGI	MGI:2687041	4833423E24Rik		GO:0016717	MGI:MGI:2152098	IEA	InterPro:IPR012171	F	RIKEN cDNA 4833423E24 gene		protein	taxon:10090	20130616	UniProtKB		VEGA:OTTMUSP00000014491
MGI	MGI:2687041	4833423E24Rik		GO:0020037	MGI:MGI:2152098	IEA	InterPro:IPR001199|InterPro:IPR012171	F	RIKEN cDNA 4833423E24 gene		protein	taxon:10090	20130616	UniProtKB		VEGA:OTTMUSP00000014491
MGI	MGI:2687041	4833423E24Rik		GO:0022900	MGI:MGI:1354194	IEA	UniProtKB-KW:KW-0249	P	RIKEN cDNA 4833423E24 gene		protein	taxon:10090	20130616	UniProtKB		VEGA:OTTMUSP00000014491
MGI	MGI:2687041	4833423E24Rik		GO:0046872	MGI:MGI:1354194	IEA	UniProtKB-KW:KW-0479	F	RIKEN cDNA 4833423E24 gene		protein	taxon:10090	20130616	UniProtKB		VEGA:OTTMUSP00000014491
MGI	MGI:2687041	4833423E24Rik		GO:0055114	MGI:MGI:1354194	IEA	UniProtKB-KW:KW-0560	P	RIKEN cDNA 4833423E24 gene		protein	taxon:10090	20130616	UniProtKB		VEGA:OTTMUSP00000014491
MGI	MGI:2687041	4833423E24Rik		GO:0055114	MGI:MGI:2152098	IEA	InterPro:IPR012171	P	RIKEN cDNA 4833423E24 gene		protein	taxon:10090	20130616	UniProtKB		VEGA:OTTMUSP00000014491
MGI	MGI:1923019	4833424O15Rik		GO:0003824	MGI:MGI:2152098	IEA	InterPro:IPR000326	F	RIKEN cDNA 4833424O15 gene		protein	taxon:10090	20130616	UniProtKB		VEGA:OTTMUSP00000032870
MGI	MGI:1923019	4833424O15Rik		GO:0005575	MGI:MGI:2156816	ND		C	RIKEN cDNA 4833424O15 gene		protein	taxon:10090	20100202	MGI		VEGA:OTTMUSP00000032870
MGI	MGI:1923019	4833424O15Rik		GO:0008150	MGI:MGI:2156816	ND		P	RIKEN cDNA 4833424O15 gene		protein	taxon:10090	20100202	MGI		VEGA:OTTMUSP00000032870
MGI	MGI:1923019	4833424O15Rik		GO:0016020	MGI:MGI:1354194	IEA	UniProtKB-KW:KW-0472	C	RIKEN cDNA 4833424O15 gene		protein	taxon:10090	20130616	UniProtKB		VEGA:OTTMUSP00000032870
MGI	MGI:1923019	4833424O15Rik		GO:0016020	MGI:MGI:2152098	IEA	InterPro:IPR000326	C	RIKEN cDNA 4833424O15 gene		protein	taxon:10090	20130616	UniProtKB		VEGA:OTTMUSP00000032870
MGI	MGI:1923019	4833424O15Rik		GO:0016021	MGI:MGI:1354194	IEA	UniProtKB-KW:KW-0812	C	RIKEN cDNA 4833424O15 gene		protein	taxon:10090	20130616	UniProtKB		VEGA:OTTMUSP00000032870
MGI	MGI:1923019	4833424O15Rik		GO:0016787	MGI:MGI:1354194	IEA	UniProtKB-KW:KW-0378	F	RIKEN cDNA 4833424O15 gene		protein	taxon:10090	20130616	UniProtKB		VEGA:OTTMUSP00000032870
MGI	MGI:1921013	4833427G06Rik		GO:0003674	MGI:MGI:2156816	ND		F	RIKEN cDNA 4833427G06 gene		protein	taxon:10090	20100202	MGI		UniProtKB:Q80Y73
MGI	MGI:1921013	4833427G06Rik		GO:0005575	MGI:MGI:2156816	ND		C	RIKEN cDNA 4833427G06 gene		protein	taxon:10090	20100202	MGI		UniProtKB:Q80Y73
MGI	MGI:1921013	4833427G06Rik		GO:0008150	MGI:MGI:2156816	ND		P	RIKEN cDNA 4833427G06 gene		protein	taxon:10090	20100202	MGI		UniProtKB:Q80Y73
MGI	MGI:1921852	4833428L15Rik		GO:0003674	MGI:MGI:2156816	ND		F	RIKEN cDNA 4833428L15 gene		gene	taxon:10090	20100202	MGI		
MGI	MGI:1921852	4833428L15Rik		GO:0005575	MGI:MGI:2156816	ND		C	RIKEN cDNA 4833428L15 gene		gene	taxon:10090	20100202	MGI		
MGI	MGI:1921852	4833428L15Rik		GO:0008150	MGI:MGI:2156816	ND		P	RIKEN cDNA 4833428L15 gene		gene	taxon:10090	20100202	MGI		
MGI	MGI:1921162	4833439L19Rik		GO:0003674	MGI:MGI:2156816	ND		F	RIKEN cDNA 4833439L19 gene		protein	taxon:10090	20100202	MGI		VEGA:OTTMUSP00000043419
MGI	MGI:1921162	4833439L19Rik		GO:0005737	MGI:MGI:5318008|PMID:21153684	IDA		C	RIKEN cDNA 4833439L19 gene		protein	taxon:10090	20120305	UniProtKB		VEGA:OTTMUSP00000043419
MGI	MGI:1921162	4833439L19Rik		GO:0008150	MGI:MGI:2156816	ND		P	RIKEN cDNA 4833439L19 gene		protein	taxon:10090	20100202	MGI		VEGA:OTTMUSP00000043419
MGI	MGI:1921162	4833439L19Rik		GO:0016491	MGI:MGI:1354194	IEA	UniProtKB-KW:KW-0560	F	RIKEN cDNA 4833439L19 gene		protein	taxon:10090	20130616	UniProtKB		VEGA:OTTMUSP00000043419
MGI	MGI:1921162	4833439L19Rik		GO:0055114	MGI:MGI:1354194	IEA	UniProtKB-KW:KW-0560	P	RIKEN cDNA 4833439L19 gene		protein	taxon:10090	20130616	UniProtKB		VEGA:OTTMUSP00000043419
MGI	MGI:1921292	4921501E09Rik		GO:0003674	MGI:MGI:2156816	ND		F	RIKEN cDNA 4921501E09 gene		protein	taxon:10090	20100202	MGI		RefSeq:NP_001009544
MGI	MGI:1921292	4921501E09Rik		GO:0005575	MGI:MGI:2156816	ND		C	RIKEN cDNA 4921501E09 gene		protein	taxon:10090	20100202	MGI		RefSeq:NP_001009544
MGI	MGI:1921292	4921501E09Rik		GO:0008150	MGI:MGI:2156816	ND		P	RIKEN cDNA 4921501E09 gene		protein	taxon:10090	20100202	MGI		RefSeq:NP_001009544
MGI	MGI:1918082	4921504A21Rik		GO:0003674	MGI:MGI:2156816	ND		F	RIKEN cDNA 4921504A21 gene		gene	taxon:10090	20100202	MGI		
MGI	MGI:1918082	4921504A21Rik		GO:0005575	MGI:MGI:2156816	ND		C	RIKEN cDNA 4921504A21 gene		gene	taxon:10090	20100202	MGI		
MGI	MGI:1918082	4921504A21Rik		GO:0008150	MGI:MGI:2156816	ND		P	RIKEN cDNA 4921504A21 gene		gene	taxon:10090	20100202	MGI		
MGI	MGI:1918087	4921504E06Rik		GO:0003674	MGI:MGI:2156816	ND		F	RIKEN cDNA 4921504E06 gene		protein	taxon:10090	20100209	MGI		VEGA:OTTMUSP00000012275
MGI	MGI:1918087	4921504E06Rik		GO:0005575	MGI:MGI:2156816	ND		C	RIKEN cDNA 4921504E06 gene		protein	taxon:10090	20100209	MGI		VEGA:OTTMUSP00000012275
MGI	MGI:1918087	4921504E06Rik		GO:0008150	MGI:MGI:2156816	ND		P	RIKEN cDNA 4921504E06 gene		protein	taxon:10090	20100209	MGI		VEGA:OTTMUSP00000012275
MGI	MGI:1918096	4921506M07Rik		GO:0003674	MGI:MGI:2156816	ND		F	RIKEN cDNA 4921506M07 gene		protein	taxon:10090	20100202	MGI		RefSeq:NP_001032832
MGI	MGI:1918096	4921506M07Rik		GO:0005575	MGI:MGI:2156816	ND		C	RIKEN cDNA 4921506M07 gene		protein	taxon:10090	20100202	MGI		RefSeq:NP_001032832
MGI	MGI:1918096	4921506M07Rik		GO:0008150	MGI:MGI:2156816	ND		P	RIKEN cDNA 4921506M07 gene		protein	taxon:10090	20100202	MGI		RefSeq:NP_001032832
MGI	MGI:1913959	4921507G05Rik		GO:0003674	MGI:MGI:2156816	ND		F	RIKEN cDNA 4921507G05 gene		gene	taxon:10090	20100202	MGI		
MGI	MGI:1913959	4921507G05Rik		GO:0005575	MGI:MGI:2156816	ND		C	RIKEN cDNA 4921507G05 gene		gene	taxon:10090	20100202	MGI		
MGI	MGI:1913959	4921507G05Rik		GO:0008150	MGI:MGI:2156816	ND		P	RIKEN cDNA 4921507G05 gene		gene	taxon:10090	20100202	MGI		
MGI	MGI:1918102	4921507L20Rik		GO:0003674	MGI:MGI:2156816	ND		F	RIKEN cDNA 4921507L20 gene		protein	taxon:10090	20100202	MGI		UniProtKB:Q9D5Y2
MGI	MGI:1918102	4921507L20Rik		GO:0005575	MGI:MGI:2156816	ND		C	RIKEN cDNA 4921507L20 gene		protein	taxon:10090	20100202	MGI		UniProtKB:Q9D5Y2
MGI	MGI:1918102	4921507L20Rik		GO:0008150	MGI:MGI:2156816	ND		P	RIKEN cDNA 4921507L20 gene		protein	taxon:10090	20100202	MGI		UniProtKB:Q9D5Y2
MGI	MGI:1918071	4921507P07Rik		GO:0003674	MGI:MGI:2156816	ND		F	RIKEN cDNA 4921507P07 gene		protein	taxon:10090	20100202	MGI		VEGA:OTTMUSP00000052362
MGI	MGI:1918071	4921507P07Rik		GO:0005575	MGI:MGI:2156816	ND		C	RIKEN cDNA 4921507P07 gene		protein	taxon:10090	20100202	MGI		VEGA:OTTMUSP00000052362
MGI	MGI:1918071	4921507P07Rik		GO:0008150	MGI:MGI:2156816	ND		P	RIKEN cDNA 4921507P07 gene		protein	taxon:10090	20100202	MGI		VEGA:OTTMUSP00000052362
MGI	MGI:1918094	4921508M14Rik		GO:0003674	MGI:MGI:2156816	ND		F	RIKEN cDNA 4921508M14 gene		protein	taxon:10090	20100202	MGI		ENSEMBL:ENSMUSP00000058311
MGI	MGI:1918094	4921508M14Rik		GO:0005575	MGI:MGI:2156816	ND		C	RIKEN cDNA 4921508M14 gene		protein	taxon:10090	20100202	MGI		ENSEMBL:ENSMUSP00000058311
MGI	MGI:1918094	4921508M14Rik		GO:0008150	MGI:MGI:2156816	ND		P	RIKEN cDNA 4921508M14 gene		protein	taxon:10090	20100202	MGI		ENSEMBL:ENSMUSP00000058311
MGI	MGI:2685851	4921509C19Rik		GO:0000166	MGI:MGI:1354194	IEA	UniProtKB-KW:KW-0547	F	RIKEN cDNA 4921509C19 gene	LOC381389	protein	taxon:10090	20130616	UniProtKB		VEGA:OTTMUSP00000016846
MGI	MGI:2685851	4921509C19Rik		GO:0004672	MGI:MGI:2152098	IEA	InterPro:IPR000719|InterPro:IPR002290	F	RIKEN cDNA 4921509C19 gene	LOC381389	protein	taxon:10090	20130616	UniProtKB		VEGA:OTTMUSP00000016846
MGI	MGI:2685851	4921509C19Rik		GO:0004674	MGI:MGI:1354194	IEA	UniProtKB-KW:KW-0723	F	RIKEN cDNA 4921509C19 gene	LOC381389	protein	taxon:10090	20130616	UniProtKB		VEGA:OTTMUSP00000016846
MGI	MGI:2685851	4921509C19Rik		GO:0004674	MGI:MGI:2152098	IEA	InterPro:IPR008271	F	RIKEN cDNA 4921509C19 gene	LOC381389	protein	taxon:10090	20130616	UniProtKB		VEGA:OTTMUSP00000016846
MGI	MGI:2685851	4921509C19Rik		GO:0005524	MGI:MGI:1354194	IEA	UniProtKB-KW:KW-0067	F	RIKEN cDNA 4921509C19 gene	LOC381389	protein	taxon:10090	20130616	UniProtKB		VEGA:OTTMUSP00000016846
MGI	MGI:2685851	4921509C19Rik		GO:0005524	MGI:MGI:2152098	IEA	InterPro:IPR000719|InterPro:IPR017441|InterPro:IPR002290	F	RIKEN cDNA 4921509C19 gene	LOC381389	protein	taxon:10090	20130616	UniProtKB		VEGA:OTTMUSP00000016846
MGI	MGI:2685851	4921509C19Rik		GO:0005575	MGI:MGI:2156816	ND		C	RIKEN cDNA 4921509C19 gene	LOC381389	protein	taxon:10090	20100202	MGI		VEGA:OTTMUSP00000016846
MGI	MGI:2685851	4921509C19Rik		GO:0006468	MGI:MGI:2152098	IEA	InterPro:IPR000719|InterPro:IPR002290|InterPro:IPR008271	P	RIKEN cDNA 4921509C19 gene	LOC381389	protein	taxon:10090	20130616	UniProtKB		VEGA:OTTMUSP00000016846
MGI	MGI:2685851	4921509C19Rik		GO:0016301	MGI:MGI:1354194	IEA	UniProtKB-KW:KW-0418	F	RIKEN cDNA 4921509C19 gene	LOC381389	protein	taxon:10090	20130616	UniProtKB		VEGA:OTTMUSP00000016846
MGI	MGI:2685851	4921509C19Rik		GO:0016310	MGI:MGI:1354194	IEA	UniProtKB-KW:KW-0418	P	RIKEN cDNA 4921509C19 gene	LOC381389	protein	taxon:10090	20130616	UniProtKB		VEGA:OTTMUSP00000016846
MGI	MGI:2685851	4921509C19Rik		GO:0016740	MGI:MGI:1354194	IEA	UniProtKB-KW:KW-0808	F	RIKEN cDNA 4921509C19 gene	LOC381389	protein	taxon:10090	20130616	UniProtKB		VEGA:OTTMUSP00000016846
MGI	MGI:2685851	4921509C19Rik		GO:0016772	MGI:MGI:2152098	IEA	InterPro:IPR011009	F	RIKEN cDNA 4921509C19 gene	LOC381389	protein	taxon:10090	20130616	UniProtKB		VEGA:OTTMUSP00000016846
MGI	MGI:2685229	4921511C20Rik		GO:0003674	MGI:MGI:2156816	ND		F	RIKEN cDNA 4921511C20 gene	LOC245598	protein	taxon:10090	20100202	MGI		VEGA:OTTMUSP00000020182
MGI	MGI:2685229	4921511C20Rik		GO:0005575	MGI:MGI:2156816	ND		C	RIKEN cDNA 4921511C20 gene	LOC245598	protein	taxon:10090	20100202	MGI		VEGA:OTTMUSP00000020182
MGI	MGI:2685229	4921511C20Rik		GO:0008150	MGI:MGI:2156816	ND		P	RIKEN cDNA 4921511C20 gene	LOC245598	protein	taxon:10090	20100202	MGI		VEGA:OTTMUSP00000020182
MGI	MGI:1918170	4921511H03Rik		GO:0003674	MGI:MGI:2156816	ND		F	RIKEN cDNA 4921511H03 gene		protein	taxon:10090	20100202	MGI		VEGA:OTTMUSP00000045217
MGI	MGI:1918170	4921511H03Rik		GO:0005575	MGI:MGI:2156816	ND		C	RIKEN cDNA 4921511H03 gene		protein	taxon:10090	20100202	MGI		VEGA:OTTMUSP00000045217
MGI	MGI:1918170	4921511H03Rik		GO:0008150	MGI:MGI:2156816	ND		P	RIKEN cDNA 4921511H03 gene		protein	taxon:10090	20100202	MGI		VEGA:OTTMUSP00000045217
MGI	MGI:1925342	4921511M17Rik		GO:0003674	MGI:MGI:2156816	ND		F	RIKEN cDNA 4921511M17 gene		protein	taxon:10090	20100202	MGI		VEGA:OTTMUSP00000020807
MGI	MGI:1925342	4921511M17Rik		GO:0005575	MGI:MGI:2156816	ND		C	RIKEN cDNA 4921511M17 gene		protein	taxon:10090	20100202	MGI		VEGA:OTTMUSP00000020807
MGI	MGI:1925342	4921511M17Rik		GO:0008150	MGI:MGI:2156816	ND		P	RIKEN cDNA 4921511M17 gene		protein	taxon:10090	20100202	MGI		VEGA:OTTMUSP00000020807
MGI	MGI:1918173	4921513D11Rik		GO:0003674	MGI:MGI:2156816	ND		F	RIKEN cDNA 4921513D11 gene		protein	taxon:10090	20100202	MGI		ENSEMBL:ENSMUSP00000083761
MGI	MGI:1918173	4921513D11Rik		GO:0005575	MGI:MGI:2156816	ND		C	RIKEN cDNA 4921513D11 gene		protein	taxon:10090	20100202	MGI		ENSEMBL:ENSMUSP00000083761
MGI	MGI:1918173	4921513D11Rik		GO:0008150	MGI:MGI:2156816	ND		P	RIKEN cDNA 4921513D11 gene		protein	taxon:10090	20100202	MGI		ENSEMBL:ENSMUSP00000083761
MGI	MGI:1918124	4921513I03Rik		GO:0003674	MGI:MGI:2156816	ND		F	RIKEN cDNA 4921513I03 gene		protein	taxon:10090	20120430	MGI		ENSEMBL:ENSMUSP00000059458
MGI	MGI:1918124	4921513I03Rik		GO:0005575	MGI:MGI:2156816	ND		C	RIKEN cDNA 4921513I03 gene		protein	taxon:10090	20120430	MGI		ENSEMBL:ENSMUSP00000059458
MGI	MGI:1918124	4921513I03Rik		GO:0008150	MGI:MGI:2156816	ND		P	RIKEN cDNA 4921513I03 gene		protein	taxon:10090	20120430	MGI		ENSEMBL:ENSMUSP00000059458
MGI	MGI:1918150	4921517D22Rik		GO:0003674	MGI:MGI:2156816	ND		F	RIKEN cDNA 4921517D22 gene		protein	taxon:10090	20100209	MGI		RefSeq:NP_899113
MGI	MGI:1918150	4921517D22Rik		GO:0005575	MGI:MGI:2156816	ND		C	RIKEN cDNA 4921517D22 gene		protein	taxon:10090	20100209	MGI		RefSeq:NP_899113
MGI	MGI:1918150	4921517D22Rik		GO:0008150	MGI:MGI:2156816	ND		P	RIKEN cDNA 4921517D22 gene		protein	taxon:10090	20100209	MGI		RefSeq:NP_899113
MGI	MGI:1913969	4921522P10Rik		GO:0003674	MGI:MGI:2156816	ND		F	RIKEN cDNA 4921522P10 gene		protein	taxon:10090	20100202	MGI		VEGA:OTTMUSP00000046245
MGI	MGI:1913969	4921522P10Rik		GO:0005575	MGI:MGI:2156816	ND		C	RIKEN cDNA 4921522P10 gene		protein	taxon:10090	20100202	MGI		VEGA:OTTMUSP00000046245
MGI	MGI:1913969	4921522P10Rik		GO:0008150	MGI:MGI:2156816	ND		P	RIKEN cDNA 4921522P10 gene		protein	taxon:10090	20100202	MGI		VEGA:OTTMUSP00000046245
MGI	MGI:1913964	4921524J17Rik		GO:0003674	MGI:MGI:2156816	ND		F	RIKEN cDNA 4921524J17 gene		protein	taxon:10090	20100209	MGI		UniProtKB:Q9CR55
MGI	MGI:1913964	4921524J17Rik		GO:0005575	MGI:MGI:2156816	ND		C	RIKEN cDNA 4921524J17 gene		protein	taxon:10090	20100209	MGI		UniProtKB:Q9CR55
MGI	MGI:1913964	4921524J17Rik		GO:0008150	MGI:MGI:2156816	ND		P	RIKEN cDNA 4921524J17 gene		protein	taxon:10090	20100209	MGI		UniProtKB:Q9CR55
MGI	MGI:1918151	4921524L21Rik		GO:0003674	MGI:MGI:2156816	ND		F	RIKEN cDNA 4921524L21 gene		protein	taxon:10090	20100202	MGI		RefSeq:NP_081874
MGI	MGI:1918151	4921524L21Rik		GO:0005575	MGI:MGI:2156816	ND		C	RIKEN cDNA 4921524L21 gene		protein	taxon:10090	20100202	MGI		RefSeq:NP_081874
MGI	MGI:1918151	4921524L21Rik		GO:0008150	MGI:MGI:2156816	ND		P	RIKEN cDNA 4921524L21 gene		protein	taxon:10090	20100202	MGI		RefSeq:NP_081874
MGI	MGI:1924299	4921528I07Rik		GO:0003674	MGI:MGI:2156816	ND		F	RIKEN cDNA 4921528I07 gene		protein	taxon:10090	20100202	MGI		UniProtKB:Q9D5S6
MGI	MGI:1924299	4921528I07Rik		GO:0005575	MGI:MGI:2156816	ND		C	RIKEN cDNA 4921528I07 gene		protein	taxon:10090	20100202	MGI		UniProtKB:Q9D5S6
MGI	MGI:1924299	4921528I07Rik		GO:0008150	MGI:MGI:2156816	ND		P	RIKEN cDNA 4921528I07 gene		protein	taxon:10090	20100202	MGI		UniProtKB:Q9D5S6
MGI	MGI:1924308	4921530D09Rik		GO:0003674	MGI:MGI:2156816	ND		F	RIKEN cDNA 4921530D09 gene		protein	taxon:10090	20100202	MGI		VEGA:OTTMUSP00000013364
MGI	MGI:1924308	4921530D09Rik		GO:0005575	MGI:MGI:2156816	ND		C	RIKEN cDNA 4921530D09 gene		protein	taxon:10090	20100202	MGI		VEGA:OTTMUSP00000013364
MGI	MGI:1924308	4921530D09Rik		GO:0008150	MGI:MGI:2156816	ND		P	RIKEN cDNA 4921530D09 gene		protein	taxon:10090	20100202	MGI		VEGA:OTTMUSP00000013364
MGI	MGI:1913982	4921530L21Rik		GO:0003674	MGI:MGI:2156816	ND		F	RIKEN cDNA 4921530L21 gene		protein	taxon:10090	20100202	MGI		RefSeq:NP_080009
MGI	MGI:1913982	4921530L21Rik		GO:0005575	MGI:MGI:2156816	ND		C	RIKEN cDNA 4921530L21 gene		protein	taxon:10090	20100202	MGI		RefSeq:NP_080009
MGI	MGI:1913982	4921530L21Rik		GO:0008150	MGI:MGI:2156816	ND		P	RIKEN cDNA 4921530L21 gene		protein	taxon:10090	20100202	MGI		RefSeq:NP_080009
MGI	MGI:1913980	4921531C22Rik		GO:0003674	MGI:MGI:2156816	ND		F	RIKEN cDNA 4921531C22 gene		gene	taxon:10090	20100202	MGI		
MGI	MGI:1913980	4921531C22Rik		GO:0005575	MGI:MGI:2156816	ND		C	RIKEN cDNA 4921531C22 gene		gene	taxon:10090	20100202	MGI		
MGI	MGI:1913980	4921531C22Rik		GO:0008150	MGI:MGI:2156816	ND		P	RIKEN cDNA 4921531C22 gene		gene	taxon:10090	20100202	MGI		
MGI	MGI:1918210	4921531P14Rik		GO:0003674	MGI:MGI:2156816	ND		F	RIKEN cDNA 4921531P14 gene		gene	taxon:10090	20100202	MGI		
MGI	MGI:1918210	4921531P14Rik		GO:0005575	MGI:MGI:2156816	ND		C	RIKEN cDNA 4921531P14 gene		gene	taxon:10090	20100202	MGI		
MGI	MGI:1918210	4921531P14Rik		GO:0008150	MGI:MGI:2156816	ND		P	RIKEN cDNA 4921531P14 gene		gene	taxon:10090	20100202	MGI		
MGI	MGI:2444504	4921534A09Rik		GO:0003674	MGI:MGI:2156816	ND		F	RIKEN cDNA 4921534A09 gene		gene	taxon:10090	20100202	MGI		
MGI	MGI:2444504	4921534A09Rik		GO:0005575	MGI:MGI:2156816	ND		C	RIKEN cDNA 4921534A09 gene		gene	taxon:10090	20100202	MGI		
MGI	MGI:2444504	4921534A09Rik		GO:0008150	MGI:MGI:2156816	ND		P	RIKEN cDNA 4921534A09 gene		gene	taxon:10090	20100202	MGI		
MGI	MGI:1914680	4921536K21Rik		GO:0003674	MGI:MGI:2156816	ND		F	RIKEN cDNA 4921536K21 gene		protein	taxon:10090	20100202	MGI		VEGA:OTTMUSP00000005221
MGI	MGI:1914680	4921536K21Rik		GO:0005575	MGI:MGI:2156816	ND		C	RIKEN cDNA 4921536K21 gene		protein	taxon:10090	20100202	MGI		VEGA:OTTMUSP00000005221
MGI	MGI:1914680	4921536K21Rik		GO:0008150	MGI:MGI:2156816	ND		P	RIKEN cDNA 4921536K21 gene		protein	taxon:10090	20100202	MGI		VEGA:OTTMUSP00000005221
MGI	MGI:1918191	4921539E11Rik		GO:0003674	MGI:MGI:2156816	ND		F	RIKEN cDNA 4921539E11 gene		protein	taxon:10090	20100202	MGI		VEGA:OTTMUSP00000008416
MGI	MGI:1918191	4921539E11Rik		GO:0005575	MGI:MGI:2156816	ND		C	RIKEN cDNA 4921539E11 gene		protein	taxon:10090	20100202	MGI		VEGA:OTTMUSP00000008416
MGI	MGI:1918191	4921539E11Rik		GO:0008150	MGI:MGI:2156816	ND		P	RIKEN cDNA 4921539E11 gene		protein	taxon:10090	20100202	MGI		VEGA:OTTMUSP00000008416
MGI	MGI:1925506	4921539H07Rik		GO:0003674	MGI:MGI:2156816	ND		F	RIKEN cDNA 4921539H07 gene	Gm2668	protein	taxon:10090	20100202	MGI		RefSeq:XP_003946162
MGI	MGI:1925506	4921539H07Rik		GO:0005575	MGI:MGI:2156816	ND		C	RIKEN cDNA 4921539H07 gene	Gm2668	protein	taxon:10090	20100202	MGI		RefSeq:XP_003946162
MGI	MGI:1925506	4921539H07Rik		GO:0008150	MGI:MGI:2156816	ND		P	RIKEN cDNA 4921539H07 gene	Gm2668	protein	taxon:10090	20100202	MGI		RefSeq:XP_003946162
MGI	MGI:1925343	4922501C03Rik		GO:0005515	MGI:MGI:3762422|PMID:17920017	IPI	UniProtKB:Q7TSG1	F	RIKEN cDNA 4922501C03 gene		protein	taxon:10090	20101201	MGI		VEGA:OTTMUSP00000031459
MGI	MGI:1925343	4922501C03Rik		GO:0005634	MGI:MGI:4834177	ISO	UniProtKB:Q5TB80	C	RIKEN cDNA 4922501C03 gene		protein	taxon:10090	20101115	MGI		VEGA:OTTMUSP00000031459
MGI	MGI:1925343	4922501C03Rik		GO:0005737	MGI:MGI:4834177	ISO	UniProtKB:Q5TB80	C	RIKEN cDNA 4922501C03 gene		protein	taxon:10090	20101115	MGI		VEGA:OTTMUSP00000031459
MGI	MGI:1925343	4922501C03Rik		GO:0005813	MGI:MGI:4834177	ISO	UniProtKB:Q5TB80	C	RIKEN cDNA 4922501C03 gene		protein	taxon:10090	20110517	MGI		VEGA:OTTMUSP00000031459
MGI	MGI:1925343	4922501C03Rik		GO:0005856	MGI:MGI:1354194	IEA	UniProtKB-KW:KW-0206	C	RIKEN cDNA 4922501C03 gene		protein	taxon:10090	20130616	UniProtKB		VEGA:OTTMUSP00000031459
MGI	MGI:1925343	4922501C03Rik		GO:0005886	MGI:MGI:4834177	ISO	UniProtKB:Q5TB80	C	RIKEN cDNA 4922501C03 gene		protein	taxon:10090	20101115	MGI		VEGA:OTTMUSP00000031459
MGI	MGI:1925343	4922501C03Rik		GO:0007049	MGI:MGI:1354194	IEA	UniProtKB-KW:KW-0131	P	RIKEN cDNA 4922501C03 gene		protein	taxon:10090	20130616	UniProtKB		VEGA:OTTMUSP00000031459
MGI	MGI:1925343	4922501C03Rik		GO:0007067	MGI:MGI:1354194	IEA	UniProtKB-KW:KW-0498	P	RIKEN cDNA 4922501C03 gene		protein	taxon:10090	20130616	UniProtKB		VEGA:OTTMUSP00000031459
MGI	MGI:1925343	4922501C03Rik		GO:0008150	MGI:MGI:2156816	ND		P	RIKEN cDNA 4922501C03 gene		protein	taxon:10090	20090324	MGI		VEGA:OTTMUSP00000031459
MGI	MGI:1925343	4922501C03Rik		GO:0051301	MGI:MGI:1354194	IEA	UniProtKB-KW:KW-0132	P	RIKEN cDNA 4922501C03 gene		protein	taxon:10090	20130616	UniProtKB		VEGA:OTTMUSP00000031459
MGI	MGI:1919095	4922501L14Rik		GO:0003674	MGI:MGI:2156816	ND		F	RIKEN cDNA 4922501L14 gene		protein	taxon:10090	20120430	MGI		VEGA:OTTMUSP00000053315
MGI	MGI:1919095	4922501L14Rik		GO:0005575	MGI:MGI:2156816	ND		C	RIKEN cDNA 4922501L14 gene		protein	taxon:10090	20120430	MGI		VEGA:OTTMUSP00000053315
MGI	MGI:1919095	4922501L14Rik		GO:0008150	MGI:MGI:2156816	ND		P	RIKEN cDNA 4922501L14 gene		protein	taxon:10090	20120430	MGI		VEGA:OTTMUSP00000053315
MGI	MGI:1918204	4922502B01Rik		GO:0003674	MGI:MGI:2156816	ND		F	RIKEN cDNA 4922502B01 gene		protein	taxon:10090	20100202	MGI		ENSEMBL:ENSMUSP00000078185
MGI	MGI:1918204	4922502B01Rik		GO:0005575	MGI:MGI:2156816	ND		C	RIKEN cDNA 4922502B01 gene		protein	taxon:10090	20100202	MGI		ENSEMBL:ENSMUSP00000078185
MGI	MGI:1918204	4922502B01Rik		GO:0008150	MGI:MGI:2156816	ND		P	RIKEN cDNA 4922502B01 gene		protein	taxon:10090	20100202	MGI		ENSEMBL:ENSMUSP00000078185
MGI	MGI:2685920	4922502D21Rik		GO:0003674	MGI:MGI:2156816	ND		F	RIKEN cDNA 4922502D21 gene	LOC381816	protein	taxon:10090	20100202	MGI		VEGA:OTTMUSP00000033473
MGI	MGI:2685920	4922502D21Rik		GO:0005575	MGI:MGI:2156816	ND		C	RIKEN cDNA 4922502D21 gene	LOC381816	protein	taxon:10090	20100202	MGI		VEGA:OTTMUSP00000033473
MGI	MGI:2685920	4922502D21Rik		GO:0008150	MGI:MGI:2156816	ND		P	RIKEN cDNA 4922502D21 gene	LOC381816	protein	taxon:10090	20100202	MGI		VEGA:OTTMUSP00000033473
MGI	MGI:3618292	4922505E12Rik		GO:0003674	MGI:MGI:2156816	ND		F	RIKEN cDNA 4922505E12 gene		protein	taxon:10090	20100202	MGI		RefSeq:NP_001028719
MGI	MGI:3618292	4922505E12Rik		GO:0005575	MGI:MGI:2156816	ND		C	RIKEN cDNA 4922505E12 gene		protein	taxon:10090	20100202	MGI		RefSeq:NP_001028719
MGI	MGI:3618292	4922505E12Rik		GO:0008150	MGI:MGI:2156816	ND		P	RIKEN cDNA 4922505E12 gene		protein	taxon:10090	20100202	MGI		RefSeq:NP_001028719
MGI	MGI:1922104	4930402F06Rik		GO:0003674	MGI:MGI:2156816	ND		F	RIKEN cDNA 4930402F06 gene		protein	taxon:10090	20100202	MGI		VEGA:OTTMUSP00000013182
MGI	MGI:1922104	4930402F06Rik		GO:0005575	MGI:MGI:2156816	ND		C	RIKEN cDNA 4930402F06 gene		protein	taxon:10090	20100202	MGI		VEGA:OTTMUSP00000013182
MGI	MGI:1922104	4930402F06Rik		GO:0008150	MGI:MGI:2156816	ND		P	RIKEN cDNA 4930402F06 gene		protein	taxon:10090	20100202	MGI		VEGA:OTTMUSP00000013182
MGI	MGI:1923029	4930402H24Rik		GO:0003674	MGI:MGI:2156816	ND		F	RIKEN cDNA 4930402H24 gene		protein	taxon:10090	20100209	MGI		VEGA:OTTMUSP00000016503
MGI	MGI:1923029	4930402H24Rik		GO:0005575	MGI:MGI:2156816	ND		C	RIKEN cDNA 4930402H24 gene		protein	taxon:10090	20100209	MGI		VEGA:OTTMUSP00000016503
MGI	MGI:1923029	4930402H24Rik		GO:0008150	MGI:MGI:2156816	ND		P	RIKEN cDNA 4930402H24 gene		protein	taxon:10090	20100209	MGI		VEGA:OTTMUSP00000016503
MGI	MGI:1923025	4930402K13Rik		GO:0003674	MGI:MGI:2156816	ND		F	RIKEN cDNA 4930402K13 gene		protein	taxon:10090	20100202	MGI		VEGA:OTTMUSP00000018328
MGI	MGI:1923025	4930402K13Rik		GO:0005575	MGI:MGI:2156816	ND		C	RIKEN cDNA 4930402K13 gene		protein	taxon:10090	20100202	MGI		VEGA:OTTMUSP00000018328
MGI	MGI:1923025	4930402K13Rik		GO:0008150	MGI:MGI:2156816	ND		P	RIKEN cDNA 4930402K13 gene		protein	taxon:10090	20100202	MGI		VEGA:OTTMUSP00000018328
MGI	MGI:1922097	4930404A10Rik		GO:0003674	MGI:MGI:2156816	ND		F	RIKEN cDNA 4930404A10 gene		protein	taxon:10090	20100202	MGI		VEGA:OTTMUSP00000005835
MGI	MGI:1922097	4930404A10Rik		GO:0005575	MGI:MGI:2156816	ND		C	RIKEN cDNA 4930404A10 gene		protein	taxon:10090	20100202	MGI		VEGA:OTTMUSP00000005835
MGI	MGI:1922097	4930404A10Rik		GO:0008150	MGI:MGI:2156816	ND		P	RIKEN cDNA 4930404A10 gene		protein	taxon:10090	20100202	MGI		VEGA:OTTMUSP00000005835
MGI	MGI:1925401	4930404H24Rik		GO:0003674	MGI:MGI:2156816	ND		F	RIKEN cDNA 4930404H24 gene		protein	taxon:10090	20100202	MGI		VEGA:OTTMUSP00000018209
MGI	MGI:1925401	4930404H24Rik		GO:0005575	MGI:MGI:2156816	ND		C	RIKEN cDNA 4930404H24 gene		protein	taxon:10090	20100202	MGI		VEGA:OTTMUSP00000018209
MGI	MGI:1925401	4930404H24Rik		GO:0008150	MGI:MGI:2156816	ND		P	RIKEN cDNA 4930404H24 gene		protein	taxon:10090	20100202	MGI		VEGA:OTTMUSP00000018209
MGI	MGI:1914644	4930404I05Rik		GO:0003674	MGI:MGI:2156816	ND		F	RIKEN cDNA 4930404I05 gene		gene	taxon:10090	20100202	MGI		
MGI	MGI:1914644	4930404I05Rik		GO:0005575	MGI:MGI:2156816	ND		C	RIKEN cDNA 4930404I05 gene		gene	taxon:10090	20100202	MGI		
MGI	MGI:1914644	4930404I05Rik		GO:0008150	MGI:MGI:2156816	ND		P	RIKEN cDNA 4930404I05 gene		gene	taxon:10090	20100202	MGI		
MGI	MGI:1921072	4930404N11Rik		GO:0003674	MGI:MGI:2156816	ND		F	RIKEN cDNA 4930404N11 gene		protein	taxon:10090	20100202	MGI		VEGA:OTTMUSP00000039382
MGI	MGI:1921072	4930404N11Rik		GO:0005575	MGI:MGI:2156816	ND		C	RIKEN cDNA 4930404N11 gene		protein	taxon:10090	20100202	MGI		VEGA:OTTMUSP00000039382
MGI	MGI:1921072	4930404N11Rik		GO:0008150	MGI:MGI:2156816	ND		P	RIKEN cDNA 4930404N11 gene		protein	taxon:10090	20100202	MGI		VEGA:OTTMUSP00000039382
MGI	MGI:1921182	4930406M16Rik		GO:0003674	MGI:MGI:2156816	ND		F	RIKEN cDNA 4930406M16 gene		gene	taxon:10090	20100202	MGI		
MGI	MGI:1921182	4930406M16Rik		GO:0005575	MGI:MGI:2156816	ND		C	RIKEN cDNA 4930406M16 gene		gene	taxon:10090	20100202	MGI		
MGI	MGI:1921182	4930406M16Rik		GO:0008150	MGI:MGI:2156816	ND		P	RIKEN cDNA 4930406M16 gene		gene	taxon:10090	20100202	MGI		
MGI	MGI:2685593	4930407I10Rik		GO:0003674	MGI:MGI:2156816	ND		F	RIKEN cDNA 4930407I10 gene	LOC328573	protein	taxon:10090	20100202	MGI		RefSeq:NP_001159947
MGI	MGI:2685593	4930407I10Rik		GO:0005575	MGI:MGI:2156816	ND		C	RIKEN cDNA 4930407I10 gene	LOC328573	protein	taxon:10090	20100202	MGI		RefSeq:NP_001159947
MGI	MGI:2685593	4930407I10Rik		GO:0008150	MGI:MGI:2156816	ND		P	RIKEN cDNA 4930407I10 gene	LOC328573	protein	taxon:10090	20100202	MGI		RefSeq:NP_001159947
MGI	MGI:1924448	4930407I19Rik		GO:0003674	MGI:MGI:2156816	ND		F	RIKEN cDNA 4930407I19 gene		gene	taxon:10090	20100202	MGI		
MGI	MGI:1924448	4930407I19Rik		GO:0005575	MGI:MGI:2156816	ND		C	RIKEN cDNA 4930407I19 gene		gene	taxon:10090	20100202	MGI		
MGI	MGI:1924448	4930407I19Rik		GO:0008150	MGI:MGI:2156816	ND		P	RIKEN cDNA 4930407I19 gene		gene	taxon:10090	20100202	MGI		
MGI	MGI:1922101	4930408F14Rik		GO:0003674	MGI:MGI:2156816	ND		F	RIKEN cDNA 4930408F14 gene		protein	taxon:10090	20100202	MGI		VEGA:OTTMUSP00000019281
MGI	MGI:1922101	4930408F14Rik		GO:0005575	MGI:MGI:2156816	ND		C	RIKEN cDNA 4930408F14 gene		protein	taxon:10090	20100202	MGI		VEGA:OTTMUSP00000019281
MGI	MGI:1922101	4930408F14Rik		GO:0008150	MGI:MGI:2156816	ND		P	RIKEN cDNA 4930408F14 gene		protein	taxon:10090	20100202	MGI		VEGA:OTTMUSP00000019281
MGI	MGI:1921178	4930408O17Rik		GO:0003674	MGI:MGI:2156816	ND		F	RIKEN cDNA 4930408O17 gene		protein	taxon:10090	20100202	MGI		ENSEMBL:ENSMUSP00000021520
MGI	MGI:1921178	4930408O17Rik		GO:0005575	MGI:MGI:2156816	ND		C	RIKEN cDNA 4930408O17 gene		protein	taxon:10090	20100202	MGI		ENSEMBL:ENSMUSP00000021520
MGI	MGI:1921178	4930408O17Rik		GO:0008150	MGI:MGI:2156816	ND		P	RIKEN cDNA 4930408O17 gene		protein	taxon:10090	20100202	MGI		ENSEMBL:ENSMUSP00000021520
MGI	MGI:2443490	4930412C18Rik		GO:0003674	MGI:MGI:2156816	ND		F	RIKEN cDNA 4930412C18 gene		gene	taxon:10090	20100202	MGI		
MGI	MGI:2443490	4930412C18Rik		GO:0005575	MGI:MGI:2156816	ND		C	RIKEN cDNA 4930412C18 gene		gene	taxon:10090	20100202	MGI		
MGI	MGI:2443490	4930412C18Rik		GO:0008150	MGI:MGI:2156816	ND		P	RIKEN cDNA 4930412C18 gene		gene	taxon:10090	20100202	MGI		
MGI	MGI:1921184	4930412D23Rik		GO:0003674	MGI:MGI:2156816	ND		F	RIKEN cDNA 4930412D23 gene		protein	taxon:10090	20100202	MGI		VEGA:OTTMUSP00000020184
MGI	MGI:1921184	4930412D23Rik		GO:0005575	MGI:MGI:2156816	ND		C	RIKEN cDNA 4930412D23 gene		protein	taxon:10090	20100202	MGI		VEGA:OTTMUSP00000020184
MGI	MGI:1921184	4930412D23Rik		GO:0008150	MGI:MGI:2156816	ND		P	RIKEN cDNA 4930412D23 gene		protein	taxon:10090	20100202	MGI		VEGA:OTTMUSP00000020184
MGI	MGI:1924114	4930412E21Rik		GO:0003674	MGI:MGI:2156816	ND		F	RIKEN cDNA 4930412E21 gene	Gm2305	gene	taxon:10090	20120430	MGI		
MGI	MGI:1924114	4930412E21Rik		GO:0005575	MGI:MGI:2156816	ND		C	RIKEN cDNA 4930412E21 gene	Gm2305	gene	taxon:10090	20120430	MGI		
MGI	MGI:1924114	4930412E21Rik		GO:0008150	MGI:MGI:2156816	ND		P	RIKEN cDNA 4930412E21 gene	Gm2305	gene	taxon:10090	20120430	MGI		
MGI	MGI:1922099	4930412F12Rik		GO:0003674	MGI:MGI:2156816	ND		F	RIKEN cDNA 4930412F12 gene		gene	taxon:10090	20100202	MGI		
MGI	MGI:1922099	4930412F12Rik		GO:0005575	MGI:MGI:2156816	ND		C	RIKEN cDNA 4930412F12 gene		gene	taxon:10090	20100202	MGI		
MGI	MGI:1922099	4930412F12Rik		GO:0008150	MGI:MGI:2156816	ND		P	RIKEN cDNA 4930412F12 gene		gene	taxon:10090	20100202	MGI		
MGI	MGI:2443570	4930412M03Rik		GO:0003674	MGI:MGI:2156816	ND		F	RIKEN cDNA 4930412M03 gene		protein	taxon:10090	20120430	MGI		UniProtKB:Q8CDU0
MGI	MGI:2443570	4930412M03Rik		GO:0005575	MGI:MGI:2156816	ND		C	RIKEN cDNA 4930412M03 gene		protein	taxon:10090	20120430	MGI		UniProtKB:Q8CDU0
MGI	MGI:2443570	4930412M03Rik		GO:0008150	MGI:MGI:2156816	ND		P	RIKEN cDNA 4930412M03 gene		protein	taxon:10090	20120430	MGI		UniProtKB:Q8CDU0
MGI	MGI:1921185	4930412O13Rik		GO:0003674	MGI:MGI:2156816	ND		F	RIKEN cDNA 4930412O13 gene	Gm10853	protein	taxon:10090	20100202	MGI		VEGA:OTTMUSP00000011930
MGI	MGI:1921185	4930412O13Rik		GO:0005575	MGI:MGI:2156816	ND		C	RIKEN cDNA 4930412O13 gene	Gm10853	protein	taxon:10090	20100202	MGI		VEGA:OTTMUSP00000011930
MGI	MGI:1921185	4930412O13Rik		GO:0008150	MGI:MGI:2156816	ND		P	RIKEN cDNA 4930412O13 gene	Gm10853	protein	taxon:10090	20100202	MGI		VEGA:OTTMUSP00000011930
MGI	MGI:1921201	4930413G21Rik		GO:0003674	MGI:MGI:2156816	ND		F	RIKEN cDNA 4930413G21 gene		gene	taxon:10090	20100202	MGI		
MGI	MGI:1921201	4930413G21Rik		GO:0005575	MGI:MGI:2156816	ND		C	RIKEN cDNA 4930413G21 gene		gene	taxon:10090	20100202	MGI		
MGI	MGI:1921201	4930413G21Rik		GO:0008150	MGI:MGI:2156816	ND		P	RIKEN cDNA 4930413G21 gene		gene	taxon:10090	20100202	MGI		
MGI	MGI:1926040	4930414F18Rik		GO:0003674	MGI:MGI:2156816	ND		F	RIKEN cDNA 4930414F18 gene		gene	taxon:10090	20120430	MGI		
MGI	MGI:1926040	4930414F18Rik		GO:0005575	MGI:MGI:2156816	ND		C	RIKEN cDNA 4930414F18 gene		gene	taxon:10090	20120430	MGI		
MGI	MGI:1926040	4930414F18Rik		GO:0008150	MGI:MGI:2156816	ND		P	RIKEN cDNA 4930414F18 gene		gene	taxon:10090	20120430	MGI		
MGI	MGI:1921144	4930414N06Rik		GO:0003674	MGI:MGI:2156816	ND		F	RIKEN cDNA 4930414N06 gene		gene	taxon:10090	20100202	MGI		
MGI	MGI:1921144	4930414N06Rik		GO:0005575	MGI:MGI:2156816	ND		C	RIKEN cDNA 4930414N06 gene		gene	taxon:10090	20100202	MGI		
MGI	MGI:1921144	4930414N06Rik		GO:0008150	MGI:MGI:2156816	ND		P	RIKEN cDNA 4930414N06 gene		gene	taxon:10090	20100202	MGI		
MGI	MGI:1921112	4930415F15Rik		GO:0003674	MGI:MGI:2156816	ND		F	RIKEN cDNA 4930415F15 gene		protein	taxon:10090	20100202	MGI		VEGA:OTTMUSP00000031403
MGI	MGI:1921112	4930415F15Rik		GO:0005575	MGI:MGI:2156816	ND		C	RIKEN cDNA 4930415F15 gene		protein	taxon:10090	20100202	MGI		VEGA:OTTMUSP00000031403
MGI	MGI:1921112	4930415F15Rik		GO:0008150	MGI:MGI:2156816	ND		P	RIKEN cDNA 4930415F15 gene		protein	taxon:10090	20100202	MGI		VEGA:OTTMUSP00000031403
MGI	MGI:3588286	4930415L06Rik		GO:0003674	MGI:MGI:2156816	ND		F	RIKEN cDNA 4930415L06 gene		protein	taxon:10090	20100202	MGI		VEGA:OTTMUSP00000019493
MGI	MGI:3588286	4930415L06Rik		GO:0005575	MGI:MGI:2156816	ND		C	RIKEN cDNA 4930415L06 gene		protein	taxon:10090	20100202	MGI		VEGA:OTTMUSP00000019493
MGI	MGI:3588286	4930415L06Rik		GO:0008150	MGI:MGI:2156816	ND		P	RIKEN cDNA 4930415L06 gene		protein	taxon:10090	20100202	MGI		VEGA:OTTMUSP00000019493
MGI	MGI:1921113	4930415O20Rik		GO:0003674	MGI:MGI:2156816	ND		F	RIKEN cDNA 4930415O20 gene		protein	taxon:10090	20100209	MGI		RefSeq:NP_001188251
MGI	MGI:1921113	4930415O20Rik		GO:0005575	MGI:MGI:2156816	ND		C	RIKEN cDNA 4930415O20 gene		protein	taxon:10090	20100209	MGI		RefSeq:NP_001188251
MGI	MGI:1921113	4930415O20Rik		GO:0008150	MGI:MGI:2156816	ND		P	RIKEN cDNA 4930415O20 gene		protein	taxon:10090	20100209	MGI		RefSeq:NP_001188251
MGI	MGI:1921021	4930421P05Rik		GO:0003674	MGI:MGI:2156816	ND		F	RIKEN cDNA 4930421P05 gene		gene	taxon:10090	20120430	MGI		
MGI	MGI:1921021	4930421P05Rik		GO:0005575	MGI:MGI:2156816	ND		C	RIKEN cDNA 4930421P05 gene		gene	taxon:10090	20120430	MGI		
MGI	MGI:1921021	4930421P05Rik		GO:0008150	MGI:MGI:2156816	ND		P	RIKEN cDNA 4930421P05 gene		gene	taxon:10090	20120430	MGI		
MGI	MGI:1918893	4930422G04Rik		GO:0003674	MGI:MGI:2156816	ND		F	RIKEN cDNA 4930422G04 gene		protein	taxon:10090	20100209	MGI		ENSEMBL:ENSMUSP00000044432
MGI	MGI:1918893	4930422G04Rik		GO:0005575	MGI:MGI:2156816	ND		C	RIKEN cDNA 4930422G04 gene		protein	taxon:10090	20100209	MGI		ENSEMBL:ENSMUSP00000044432
MGI	MGI:1918893	4930422G04Rik		GO:0008150	MGI:MGI:2156816	ND		P	RIKEN cDNA 4930422G04 gene		protein	taxon:10090	20100209	MGI		ENSEMBL:ENSMUSP00000044432
MGI	MGI:1921196	4930423O20Rik		GO:0003674	MGI:MGI:2156816	ND		F	RIKEN cDNA 4930423O20 gene		protein	taxon:10090	20100202	MGI		ENSEMBL:ENSMUSP00000097222
MGI	MGI:1921196	4930423O20Rik		GO:0005575	MGI:MGI:2156816	ND		C	RIKEN cDNA 4930423O20 gene		protein	taxon:10090	20100202	MGI		ENSEMBL:ENSMUSP00000097222
MGI	MGI:1921196	4930423O20Rik		GO:0008150	MGI:MGI:2156816	ND		P	RIKEN cDNA 4930423O20 gene		protein	taxon:10090	20100202	MGI		ENSEMBL:ENSMUSP00000097222
MGI	MGI:1925357	4930425F17Rik		GO:0003674	MGI:MGI:2156816	ND		F	RIKEN cDNA 4930425F17 gene		protein	taxon:10090	20100202	MGI		ENSEMBL:ENSMUSP00000076395
MGI	MGI:1925357	4930425F17Rik		GO:0005575	MGI:MGI:2156816	ND		C	RIKEN cDNA 4930425F17 gene		protein	taxon:10090	20100202	MGI		ENSEMBL:ENSMUSP00000076395
MGI	MGI:1925357	4930425F17Rik		GO:0008150	MGI:MGI:2156816	ND		P	RIKEN cDNA 4930425F17 gene		protein	taxon:10090	20100202	MGI		ENSEMBL:ENSMUSP00000076395
MGI	MGI:1921879	4930426L09Rik		GO:0003674	MGI:MGI:2156816	ND		F	RIKEN cDNA 4930426L09 gene		protein	taxon:10090	20120430	MGI		ENSEMBL:ENSMUSP00000028069
MGI	MGI:1921879	4930426L09Rik		GO:0005575	MGI:MGI:2156816	ND		C	RIKEN cDNA 4930426L09 gene		protein	taxon:10090	20120430	MGI		ENSEMBL:ENSMUSP00000028069
MGI	MGI:1921879	4930426L09Rik		GO:0008150	MGI:MGI:2156816	ND		P	RIKEN cDNA 4930426L09 gene		protein	taxon:10090	20120430	MGI		ENSEMBL:ENSMUSP00000028069
MGI	MGI:2144738	4930427A07Rik		GO:0003674	MGI:MGI:2156816	ND		F	RIKEN cDNA 4930427A07 gene		protein	taxon:10090	20091112	MGI		ENSEMBL:ENSMUSP00000035351
MGI	MGI:2144738	4930427A07Rik		GO:0005575	MGI:MGI:2156816	ND		C	RIKEN cDNA 4930427A07 gene		protein	taxon:10090	20091112	MGI		ENSEMBL:ENSMUSP00000035351
MGI	MGI:2144738	4930427A07Rik		GO:0008150	MGI:MGI:2156816	ND		P	RIKEN cDNA 4930427A07 gene		protein	taxon:10090	20091112	MGI		ENSEMBL:ENSMUSP00000035351
MGI	MGI:3588232	4930428D18Rik		GO:0003674	MGI:MGI:2156816	ND		F	RIKEN cDNA 4930428D18 gene		protein	taxon:10090	20100202	MGI		VEGA:OTTMUSP00000019344
MGI	MGI:3588232	4930428D18Rik		GO:0005575	MGI:MGI:2156816	ND		C	RIKEN cDNA 4930428D18 gene		protein	taxon:10090	20100202	MGI		VEGA:OTTMUSP00000019344
MGI	MGI:3588232	4930428D18Rik		GO:0008150	MGI:MGI:2156816	ND		P	RIKEN cDNA 4930428D18 gene		protein	taxon:10090	20100202	MGI		VEGA:OTTMUSP00000019344
MGI	MGI:1914826	4930429B21Rik		GO:0003674	MGI:MGI:2156816	ND		F	RIKEN cDNA 4930429B21 gene		protein	taxon:10090	20120430	MGI		ENSEMBL:ENSMUSP00000055192
MGI	MGI:1914826	4930429B21Rik		GO:0005575	MGI:MGI:2156816	ND		C	RIKEN cDNA 4930429B21 gene		protein	taxon:10090	20120430	MGI		ENSEMBL:ENSMUSP00000055192
MGI	MGI:1914826	4930429B21Rik		GO:0008150	MGI:MGI:2156816	ND		P	RIKEN cDNA 4930429B21 gene		protein	taxon:10090	20120430	MGI		ENSEMBL:ENSMUSP00000055192
MGI	MGI:1921874	4930429D17Rik		GO:0003674	MGI:MGI:2156816	ND		F	RIKEN cDNA 4930429D17 gene		gene	taxon:10090	20100202	MGI		
MGI	MGI:1921874	4930429D17Rik		GO:0005575	MGI:MGI:2156816	ND		C	RIKEN cDNA 4930429D17 gene		gene	taxon:10090	20100202	MGI		
MGI	MGI:1921874	4930429D17Rik		GO:0008150	MGI:MGI:2156816	ND		P	RIKEN cDNA 4930429D17 gene		gene	taxon:10090	20100202	MGI		
MGI	MGI:1921148	4930429E23Rik		GO:0003674	MGI:MGI:2156816	ND		F	RIKEN cDNA 4930429E23 gene		gene	taxon:10090	20100209	MGI		
MGI	MGI:1921148	4930429E23Rik		GO:0005575	MGI:MGI:2156816	ND		C	RIKEN cDNA 4930429E23 gene		gene	taxon:10090	20100209	MGI		
MGI	MGI:1921148	4930429E23Rik		GO:0008150	MGI:MGI:2156816	ND		P	RIKEN cDNA 4930429E23 gene		gene	taxon:10090	20100209	MGI		
MGI	MGI:1921147	4930429H19Rik		GO:0003674	MGI:MGI:2156816	ND		F	RIKEN cDNA 4930429H19 gene		gene	taxon:10090	20120430	MGI		
MGI	MGI:1921147	4930429H19Rik		GO:0005575	MGI:MGI:2156816	ND		C	RIKEN cDNA 4930429H19 gene		gene	taxon:10090	20120430	MGI		
MGI	MGI:1921147	4930429H19Rik		GO:0008150	MGI:MGI:2156816	ND		P	RIKEN cDNA 4930429H19 gene		gene	taxon:10090	20120430	MGI
[truncated: 55,053,077 more chars]
