# Supplementary material for: Eureka-DMA: an easy-to-operate graphical user interface for fast comprehensive investigation and analysis of DNA microarray data
Source: BMC Bioinformatics. 2014 Feb 24;15:53. doi: 10.1186/1471-2105-15-53 (PMC3938137; doi:10.1186/1471-2105-15-53)
Supplement: Additional file 3 — ZIP archive file that contains all the software files needed in order to run Eureka-DMA in the MATLAB environment. This archive contains the code. [file 1471-2105-15-53-S3.zip › Eureka-DMA/Annotation/gene_ontology.obo]

format-version: 1.0
version: 2013-06-29
date: 29:06:2013 00:05
saved-by: jenkins-slave
subsetdef: Cross_product_review "Involved_in"
subsetdef: gocheck_do_not_annotate "Term not to be used for direct annotation"
subsetdef: gocheck_do_not_manually_annotate "Term not to be used for direct manual annotation"
subsetdef: goslim_aspergillus "Aspergillus GO slim"
subsetdef: goslim_candida "Candida GO slim"
subsetdef: goslim_generic "Generic GO slim"
subsetdef: goslim_metagenomics "Metagenomics GO slim"
subsetdef: goslim_pir "PIR GO slim"
subsetdef: goslim_plant "Plant GO slim"
subsetdef: goslim_pombe "Fission yeast GO slim"
subsetdef: goslim_yeast "Yeast GO slim"
subsetdef: gosubset_prok "Prokaryotic GO subset"
subsetdef: mf_needs_review "Catalytic activity terms in need of attention"
subsetdef: termgenie_unvetted "Terms created by TermGenie that do not follow a template and require additional vetting by editors"
subsetdef: virus_checked "Viral overhaul terms"
!synonymtypedef: systematic_synonym "Systematic synonym" EXACT ! synonymtypedef not supported by OBO 1.0
default-namespace: gene_ontology
remark: cvs version: use data-version
ontology: go

[Term]
id: GO:0000001
name: mitochondrion inheritance
namespace: biological_process
def: "The distribution of mitochondria, including the mitochondrial genome, into daughter cells after mitosis or meiosis, mediated by interactions between mitochondria and the cytoskeleton." [GOC:mcc, PMID:10873824, PMID:11389764]
exact_synonym: "mitochondrial inheritance" []
is_a: GO:0048308 ! organelle inheritance
is_a: GO:0048311 ! mitochondrion distribution

[Term]
id: GO:0000002
name: mitochondrial genome maintenance
namespace: biological_process
def: "The maintenance of the structure and integrity of the mitochondrial genome; includes replication and segregation of the mitochondrial chromosome." [GOC:ai, GOC:vw]
is_a: GO:0007005 ! mitochondrion organization

[Term]
id: GO:0000003
name: reproduction
namespace: biological_process
alt_id: GO:0019952
alt_id: GO:0050876
def: "The production by an organism of new individuals that contain some portion of their genetic material inherited from that organism." [GOC:go_curators, GOC:isa_complete, ISBN:0198506732]
subset: goslim_generic
subset: goslim_pir
subset: goslim_plant
subset: gosubset_prok
exact_synonym: "reproductive physiological process" []
xref_analog: Wikipedia:Reproduction
is_a: GO:0008150 ! biological_process

[Term]
id: GO:0000005
name: ribosomal chaperone activity
namespace: molecular_function
def: "OBSOLETE. Assists in the correct assembly of ribosomes or ribosomal subunits in vivo, but is not a component of the assembled ribosome when performing its normal biological function." [GOC:jl, PMID:12150913]
comment: This term was made obsolete because it refers to a class of gene products and a biological process rather than a molecular function.
is_obsolete: true
consider: GO:0042254
consider: GO:0044183
consider: GO:0051082

[Term]
id: GO:0000006
name: high affinity zinc uptake transmembrane transporter activity
namespace: molecular_function
def: "Catalysis of the transfer of a solute or solutes from one side of a membrane to the other according to the reaction: Zn2+(out) = Zn2+(in), probably powered by proton motive force. In high affinity transport the transporter is able to bind the solute even if it is only present at very low concentrations." [TC:2.A.5.1.1]
is_a: GO:0005385 ! zinc ion transmembrane transporter activity

[Term]
id: GO:0000007
name: low-affinity zinc ion transmembrane transporter activity
namespace: molecular_function
def: "Catalysis of the transfer of a solute or solutes from one side of a membrane to the other according to the reaction: Zn2+ = Zn2+, probably powered by proton motive force. In low affinity transport the transporter is able to bind the solute only if it is present at very high concentrations." [GOC:mtg_transport, ISBN:0815340729]
is_a: GO:0005385 ! zinc ion transmembrane transporter activity

[Term]
id: GO:0000008
name: thioredoxin
namespace: molecular_function
alt_id: GO:0000013
def: "OBSOLETE. A small disulfide-containing redox protein that serves as a general protein disulfide oxidoreductase. Interacts with a broad range of proteins by a redox mechanism, based on the reversible oxidation of 2 cysteine thiol groups to a disulfide, accompanied by the transfer of 2 electrons and 2 protons. The net result is the covalent interconversion of a disulfide and a dithiol." [GOC:kd]
comment: This term was made obsolete because it represents gene products.
is_obsolete: true
consider: GO:0003756
consider: GO:0015036

[Term]
id: GO:0000009
name: alpha-1,6-mannosyltransferase activity
namespace: molecular_function
def: "Catalysis of the transfer of a mannose residue to an oligosaccharide, forming an alpha-(1->6) linkage." [GOC:mcc, PMID:2644248]
exact_synonym: "1,6-alpha-mannosyltransferase activity" []
xref_analog: EC:2.4.1.-
xref_analog: Reactome:REACT_22295
xref_analog: Reactome:REACT_22383
is_a: GO:0000030 ! mannosyltransferase activity

[Term]
id: GO:0000010
name: trans-hexaprenyltranstransferase activity
namespace: molecular_function
def: "Catalysis of the reaction: all-trans-hexaprenyl diphosphate + isopentenyl diphosphate = all-trans-heptaprenyl diphosphate + diphosphate." [EC:2.5.1.30, RHEA:20839]
subset: gosubset_prok
exact_synonym: "all-trans-heptaprenyl-diphosphate synthase activity" [EC:2.5.1.30]
exact_synonym: "all-trans-hexaprenyl-diphosphate:isopentenyl-diphosphate hexaprenyltranstransferase activity" [EC:2.5.1.30]
exact_synonym: "heptaprenyl diphosphate synthase activity" [EC:2.5.1.30]
exact_synonym: "heptaprenyl pyrophosphate synthase activity" [EC:2.5.1.30]
exact_synonym: "heptaprenyl pyrophosphate synthetase activity" [EC:2.5.1.30]
xref_analog: EC:2.5.1.30
xref_analog: KEGG:R05612
xref_analog: MetaCyc:TRANS-HEXAPRENYLTRANSTRANSFERASE-RXN
xref_analog: RHEA:20839
xref_analog: RHEA:27797
is_a: GO:0016765 ! transferase activity, transferring alkyl or aryl (other than methyl) groups

[Term]
id: GO:0000011
name: vacuole inheritance
namespace: biological_process
def: "The distribution of vacuoles into daughter cells after mitosis or meiosis, mediated by interactions between vacuoles and the cytoskeleton." [GOC:mcc, PMID:10873824, PMID:14616069]
is_a: GO:0007033 ! vacuole organization
is_a: GO:0048308 ! organelle inheritance

[Term]
id: GO:0000012
name: single strand break repair
namespace: biological_process
def: "The repair of single strand breaks in DNA. Repair of such breaks is mediated by the same enzyme systems as are used in base excision repair." [http://www.ultranet.com/~jkimball/BiologyPages/D/DNArepair.html]
subset: gosubset_prok
is_a: GO:0006281 ! DNA repair

[Term]
id: GO:0000014
name: single-stranded DNA specific endodeoxyribonuclease activity
namespace: molecular_function
def: "Catalysis of the hydrolysis of ester linkages within a single-stranded deoxyribonucleic acid molecule by creating internal breaks." [GOC:mah]
exact_synonym: "ssDNA-specific endodeoxyribonuclease activity" [GOC:mah]
is_a: GO:0004520 ! endodeoxyribonuclease activity

[Term]
id: GO:0000015
name: phosphopyruvate hydratase complex
namespace: cellular_component
def: "A multimeric enzyme complex, usually a dimer or an octamer, that catalyzes the conversion of 2-phospho-D-glycerate to phosphoenolpyruvate and water." [GOC:jl, ISBN:0198506732]
subset: gosubset_prok
exact_synonym: "enolase complex" []
is_a: GO:0043234 ! protein complex
is_a: GO:0044445 ! cytosolic part

[Term]
id: GO:0000016
name: lactase activity
namespace: molecular_function
def: "Catalysis of the reaction: lactose + H2O = D-glucose + D-galactose." [EC:3.2.1.108]
exact_synonym: "lactose galactohydrolase activity" [EC:3.2.1.108]
broad_synonym: "lactase-phlorizin hydrolase activity" [EC:3.2.1.108]
xref_analog: EC:3.2.1.108
xref_analog: MetaCyc:LACTASE-RXN
xref_analog: Reactome:REACT_100439
xref_analog: Reactome:REACT_104113
xref_analog: Reactome:REACT_105850
xref_analog: Reactome:REACT_109208
xref_analog: Reactome:REACT_109391
xref_analog: Reactome:REACT_109447
xref_analog: Reactome:REACT_112431
xref_analog: Reactome:REACT_114967
xref_analog: Reactome:REACT_30821
xref_analog: Reactome:REACT_78084
xref_analog: Reactome:REACT_78754
xref_analog: Reactome:REACT_9455
xref_analog: RHEA:10079
is_a: GO:0004553 ! hydrolase activity, hydrolyzing O-glycosyl compounds

[Term]
id: GO:0000017
name: alpha-glucoside transport
namespace: biological_process
def: "The directed movement of alpha-glucosides into, out of or within a cell, or between cells, by means of some agent such as a transporter or pore. Alpha-glucosides are glycosides in which the sugar group is a glucose residue, and the anomeric carbon of the bond is in an alpha configuration." [GOC:jl, http://www.biochem.purdue.edu/, ISBN:0198506732]
is_a: GO:0042946 ! glucoside transport

[Term]
id: GO:0000018
name: regulation of DNA recombination
namespace: biological_process
def: "Any process that modulates the frequency, rate or extent of DNA recombination, a DNA metabolic process in which a new genotype is formed by reassortment of genes resulting in gene combinations different from those that were present in the parents." [GOC:go_curators, ISBN:0198506732]
subset: gosubset_prok
is_a: GO:0051052 ! regulation of DNA metabolic process
relationship: regulates GO:0006310 ! DNA recombination

[Term]
id: GO:0000019
name: regulation of mitotic recombination
namespace: biological_process
def: "Any process that modulates the frequency, rate or extent of DNA recombination during mitosis." [GOC:go_curators]
narrow_synonym: "regulation of recombination within rDNA repeats" []
is_a: GO:0000018 ! regulation of DNA recombination
relationship: regulates GO:0006312 ! mitotic recombination

[Term]
id: GO:0000020
name: negative regulation of recombination within rDNA repeats
namespace: biological_process
def: "OBSOLETE. Any process that stops, prevents, or reduces the frequency, rate or extent of genetic recombination within the DNA of the genes coding for ribosomal RNA." [GOC:go_curators, ISBN:0198506732]
comment: This term was made obsolete because it describes a substrate-specific process.
is_obsolete: true
consider: GO:0045950

[Term]
id: GO:0000022
name: mitotic spindle elongation
namespace: biological_process
def: "Lengthening of the distance between poles of the mitotic spindle." [GOC:mah]
exact_synonym: "spindle elongation during mitosis" []
is_a: GO:0051231 ! spindle elongation
relationship: part_of GO:0007052 ! mitotic spindle organization

[Term]
id: GO:0000023
name: maltose metabolic process
namespace: biological_process
def: "The chemical reactions and pathways involving the disaccharide maltose (4-O-alpha-D-glucopyranosyl-D-glucopyranose), an intermediate in the catabolism of glycogen and starch." [GOC:jl, ISBN:0198506732]
subset: gosubset_prok
exact_synonym: "malt sugar metabolic process" []
exact_synonym: "malt sugar metabolism" []
exact_synonym: "maltose metabolism" []
is_a: GO:0005984 ! disaccharide metabolic process

[Term]
id: GO:0000024
name: maltose biosynthetic process
namespace: biological_process
def: "The chemical reactions and pathways resulting in the formation of the disaccharide maltose (4-O-alpha-D-glucopyranosyl-D-glucopyranose)." [GOC:jl, ISBN:0198506732]
subset: gosubset_prok
exact_synonym: "malt sugar biosynthesis" []
exact_synonym: "malt sugar biosynthetic process" []
exact_synonym: "maltose anabolism" []
exact_synonym: "maltose biosynthesis" []
exact_synonym: "maltose formation" []
exact_synonym: "maltose synthesis" []
is_a: GO:0000023 ! maltose metabolic process
is_a: GO:0046351 ! disaccharide biosynthetic process

[Term]
id: GO:0000025
name: maltose catabolic process
namespace: biological_process
def: "The chemical reactions and pathways resulting in the breakdown of the disaccharide maltose (4-O-alpha-D-glucopyranosyl-D-glucopyranose)." [GOC:jl, ISBN:0198506732]
subset: gosubset_prok
exact_synonym: "malt sugar catabolic process" []
exact_synonym: "malt sugar catabolism" []
exact_synonym: "maltose breakdown" []
exact_synonym: "maltose degradation" []
narrow_synonym: "maltose hydrolysis" []
xref_analog: MetaCyc:MALTOSECAT-PWY
is_a: GO:0000023 ! maltose metabolic process
is_a: GO:0046352 ! disaccharide catabolic process

[Term]
id: GO:0000026
name: alpha-1,2-mannosyltransferase activity
namespace: molecular_function
def: "Catalysis of the transfer of a mannose residue to an oligosaccharide, forming an alpha-(1->2) linkage." [GOC:mcc, PMID:10521541]
xref_analog: EC:2.4.1.-
xref_analog: Reactome:REACT_22123
xref_analog: Reactome:REACT_22156
xref_analog: Reactome:REACT_22220
xref_analog: Reactome:REACT_22307
is_a: GO:0000030 ! mannosyltransferase activity

[Term]
id: GO:0000027
name: ribosomal large subunit assembly
namespace: biological_process
def: "The aggregation, arrangement and bonding together of constituent RNAs and proteins to form the large ribosomal subunit." [GOC:jl]
subset: gosubset_prok
narrow_synonym: "50S ribosomal subunit assembly" [GOC:mah]
narrow_synonym: "60S ribosomal subunit assembly" [GOC:mah]
is_a: GO:0022618 ! ribonucleoprotein complex assembly
relationship: part_of GO:0042255 ! ribosome assembly
relationship: part_of GO:0042273 ! ribosomal large subunit biogenesis

[Term]
id: GO:0000028
name: ribosomal small subunit assembly
namespace: biological_process
def: "The aggregation, arrangement and bonding together of constituent RNAs and proteins to form the small ribosomal subunit." [GOC:jl]
subset: gosubset_prok
narrow_synonym: "30S ribosomal subunit assembly" [GOC:mah]
narrow_synonym: "40S ribosomal subunit assembly" [GOC:mah]
is_a: GO:0022618 ! ribonucleoprotein complex assembly
relationship: part_of GO:0042255 ! ribosome assembly
relationship: part_of GO:0042274 ! ribosomal small subunit biogenesis

[Term]
id: GO:0000030
name: mannosyltransferase activity
namespace: molecular_function
def: "Catalysis of the transfer of a mannosyl group to an acceptor molecule, typically another carbohydrate or a lipid." [GOC:ai]
subset: gosubset_prok
xref_analog: EC:2.4.1.-
xref_analog: Reactome:REACT_1018
xref_analog: Reactome:REACT_105204
xref_analog: Reactome:REACT_2179
xref_analog: Reactome:REACT_22117
xref_analog: Reactome:REACT_30252
xref_analog: Reactome:REACT_34702
xref_analog: Reactome:REACT_63412
xref_analog: Reactome:REACT_87972
xref_analog: Reactome:REACT_95740
is_a: GO:0016758 ! transferase activity, transferring hexosyl groups

[Term]
id: GO:0000031
name: mannosylphosphate transferase activity
namespace: molecular_function
def: "Catalysis of the transfer of a mannosylphosphate group from one compound to another." [GOC:jl]
is_a: GO:0016740 ! transferase activity

[Term]
id: GO:0000032
name: cell wall mannoprotein biosynthetic process
namespace: biological_process
def: "The chemical reactions and pathways resulting in the formation of cell wall mannoproteins, any cell wall protein that contains covalently bound mannose residues." [GOC:ai]
subset: gosubset_prok
exact_synonym: "cell wall mannoprotein anabolism" []
exact_synonym: "cell wall mannoprotein biosynthesis" []
exact_synonym: "cell wall mannoprotein formation" []
exact_synonym: "cell wall mannoprotein synthesis" []
is_a: GO:0006057 ! mannoprotein biosynthetic process
is_a: GO:0031506 ! cell wall glycoprotein biosynthetic process

[Term]
id: GO:0000033
name: alpha-1,3-mannosyltransferase activity
namespace: molecular_function
def: "Catalysis of the transfer of a mannose residue to an oligosaccharide, forming an alpha-(1->3) linkage." [GOC:mcc, PMID:10521541]
xref_analog: EC:2.4.1.-
xref_analog: Reactome:REACT_22347
xref_analog: Reactome:REACT_22415
is_a: GO:0000030 ! mannosyltransferase activity

[Term]
id: GO:0000034
name: adenine deaminase activity
namespace: molecular_function
def: "Catalysis of the reaction: adenine + H2O = hypoxanthine + NH3." [EC:3.5.4.2]
subset: gosubset_prok
exact_synonym: "ADase activity" [EC:3.5.4.2]
exact_synonym: "adenase activity" [EC:3.5.4.2]
exact_synonym: "adenine aminase activity" [EC:3.5.4.2]
exact_synonym: "adenine aminohydrolase activity" [EC:3.5.4.2]
xref_analog: EC:3.5.4.2
xref_analog: MetaCyc:ADENINE-DEAMINASE-RXN
xref_analog: RHEA:23691
is_a: GO:0016814 ! hydrolase activity, acting on carbon-nitrogen (but not peptide) bonds, in cyclic amidines
is_a: GO:0019239 ! deaminase activity

[Term]
id: GO:0000035
name: acyl binding
namespace: molecular_function
def: "Interacting selectively and non-covalently with an acyl group, any group formally derived by removal of the hydroxyl group from the acid function of a carboxylic acid." [GOC:curators, ISBN:0198506732]
subset: gosubset_prok
broad_synonym: "acyl-CoA or acyl binding" []
is_a: GO:0005488 ! binding

[Term]
id: GO:0000036
name: ACP phosphopantetheine attachment site binding involved in fatty acid biosynthetic process
namespace: molecular_function
def: "Interacting selectively and non-covalently with the attachment site of the phosphopantetheine prosthetic group of an acyl carrier protein (ACP) as part of the process of fatty acid biosynthesis." [CHEBI:22221, GOC:jl, GOC:vw]
comment: Note that this term was moved from transporter to binding because we decided that ACP is not a true transporter, but instead tethers the growing entity that is acted on to make the fatty acid, so binding is the more correct parent. July 2012.
subset: gosubset_prok
exact_synonym: "acyl carrier activity" []
is_a: GO:0044620 ! ACP phosphopantetheine attachment site binding

[Term]
id: GO:0000038
name: very long-chain fatty acid metabolic process
namespace: biological_process
def: "The chemical reactions and pathways involving a fatty acid which has a chain length greater than C22." [CHEBI:27283, GOC:hjd]
subset: gosubset_prok
exact_synonym: "very long chain fatty acid metabolic process" [GOC:bf]
exact_synonym: "very-long-chain fatty acid metabolic process" []
exact_synonym: "very-long-chain fatty acid metabolism" []
is_a: GO:0006631 ! fatty acid metabolic process

[Term]
id: GO:0000039
name: plasma membrane long-chain fatty acid transporter
namespace: molecular_function
def: "OBSOLETE (was not defined before being made obsolete)." [GOC:ai]
comment: This term was made obsolete because it describes a gene product and it contains component information.
is_obsolete: true
consider: GO:0005324
consider: GO:0005886

[Term]
id: GO:0000040
name: low-affinity iron ion transport
namespace: biological_process
def: "The directed, low-affinity movement of iron (Fe) ions into, out of or within a cell, or between cells, by means of some agent such as a transporter or pore. In low affinity transport the transporter is able to bind the solute only if it is only present at very low concentrations." [GOC:mah]
exact_synonym: "low affinity iron ion transport" []
is_a: GO:0034755 ! iron ion transmembrane transport

[Term]
id: GO:0000041
name: transition metal ion transport
namespace: biological_process
def: "The directed movement of transition metal ions into, out of or within a cell, or between cells, by means of some agent such as a transporter or pore. A transition metal is an element whose atom has an incomplete d-subshell of extranuclear electrons, or which gives rise to a cation or cations with an incomplete d-subshell. Transition metals often have more than one valency state. Biologically relevant transition metals include vanadium, manganese, iron, copper, cobalt, nickel, molybdenum and silver." [ISBN:0198506732]
subset: gosubset_prok
exact_synonym: "transition metal transport" []
is_a: GO:0030001 ! metal ion transport

[Term]
id: GO:0000042
name: protein targeting to Golgi
namespace: biological_process
def: "The process of directing proteins towards the Golgi; usually uses signals contained within the protein." [GOC:ai, GOC:mah]
exact_synonym: "protein-Golgi targeting" []
is_a: GO:0000301 ! retrograde transport, vesicle recycling within Golgi
is_a: GO:0006605 ! protein targeting
is_a: GO:0016482 ! cytoplasmic transport
is_a: GO:0072600 ! establishment of protein localization to Golgi

[Term]
id: GO:0000044
name: ascorbate stabilization
namespace: biological_process
def: "OBSOLETE. The reduction of the ascorbate free radical to a stable form." [GOC:ai, GOC:mtg_electron_transport]
comment: This term was made obsolete because it is defined as a function term and is in the process ontology.
exact_synonym: "vitamin C stabilization" []
is_obsolete: true

[Term]
id: GO:0000045
name: autophagic vacuole assembly
namespace: biological_process
def: "The formation of a double membrane-bounded structure, the autophagosome, that occurs when a specialized membrane sac, called the isolation membrane, starts to enclose a portion of the cytoplasm." [PMID:9412464]
related_synonym: "autophagic vacuole formation" [GOC:mah]
exact_synonym: "autophagosome biosynthesis" []
exact_synonym: "autophagosome formation" []
narrow_synonym: "PAS formation" []
is_a: GO:0007033 ! vacuole organization
is_a: GO:0070925 ! organelle assembly
relationship: part_of GO:0016236 ! macroautophagy

[Term]
id: GO:0000046
name: autophagic vacuole fusion
namespace: biological_process
def: "The fusion of an autophagic vacuole with a vacuole (yeast) or lysosome (e.g. mammals and insects). In the case of yeast, inner membrane-bounded structures (autophagic bodies) appear in the vacuole." [PMID:11099404]
narrow_synonym: "amphisome-lysosome fusion" []
narrow_synonym: "autolysosome formation" []
narrow_synonym: "fusion of autophagosome with lysosome" []
is_a: GO:0048284 ! organelle fusion
is_a: GO:0090174 ! organelle membrane fusion
relationship: part_of GO:0016236 ! macroautophagy

[Term]
id: GO:0000047
name: Rieske iron-sulfur protein
namespace: molecular_function
def: "OBSOLETE (was not defined before being made obsolete)." [GOC:ai]
comment: This term was made obsolete because it represents a gene product.
exact_synonym: "Rieske iron-sulphur protein" []
is_obsolete: true
consider: GO:0009055

[Term]
id: GO:0000048
name: peptidyltransferase activity
namespace: molecular_function
def: "Catalysis of the reaction: peptidyl-tRNA(1) + aminoacyl-tRNA(2) = tRNA(1) + peptidylaminoacyl-tRNA(2)." [EC:2.3.2.12, PMID:11433365, PMID:9242921]
exact_synonym: "peptidyl-tRNA:aminoacyl-tRNA N-peptidyltransferase activity" [EC:2.3.2.12]
xref_analog: EC:2.3.2.12
xref_analog: MetaCyc:PEPTIDYLTRANSFERASE-RXN
xref_analog: Reactome:REACT_102632
xref_analog: Reactome:REACT_104123
xref_analog: Reactome:REACT_112282
xref_analog: Reactome:REACT_115501
xref_analog: Reactome:REACT_1227
xref_analog: Reactome:REACT_28090
xref_analog: Reactome:REACT_31656
xref_analog: Reactome:REACT_33679
xref_analog: Reactome:REACT_77497
xref_analog: Reactome:REACT_81539
xref_analog: Reactome:REACT_87719
xref_analog: Reactome:REACT_90185
xref_analog: Reactome:REACT_90457
xref_analog: Reactome:REACT_91228
xref_analog: Reactome:REACT_95405
xref_analog: Reactome:REACT_98179
is_a: GO:0016755 ! transferase activity, transferring amino-acyl groups

[Term]
id: GO:0000049
name: tRNA binding
namespace: molecular_function
def: "Interacting selectively and non-covalently with transfer RNA." [GOC:ai]
subset: gosubset_prok
is_a: GO:0003723 ! RNA binding

[Term]
id: GO:0000050
name: urea cycle
namespace: biological_process
alt_id: GO:0006594
alt_id: GO:0006871
def: "The sequence of reactions by which arginine is synthesized from ornithine, then cleaved to yield urea and regenerate ornithine. The overall reaction equation is NH3 + CO2 + aspartate + 3 ATP + 2 H2O = urea + fumarate + 2 ADP + 2 phosphate + AMP + diphosphate." [GOC:pde, GOC:vw, ISBN:0198506732]
exact_synonym: "ornithine cycle" []
exact_synonym: "urea biosynthesis" []
exact_synonym: "urea biosynthetic process" []
xref_analog: Reactome:REACT_100599
xref_analog: Reactome:REACT_107747
xref_analog: Reactome:REACT_109525
xref_analog: Reactome:REACT_31787
xref_analog: Reactome:REACT_32463
xref_analog: Reactome:REACT_32971
xref_analog: Reactome:REACT_33119
xref_analog: Reactome:REACT_78616
xref_analog: Reactome:REACT_80089
xref_analog: Reactome:REACT_81058
xref_analog: Reactome:REACT_82995
xref_analog: Reactome:REACT_83831
xref_analog: Reactome:REACT_84694
xref_analog: Reactome:REACT_847
xref_analog: Reactome:REACT_88394
xref_analog: Reactome:REACT_90218
xref_analog: Reactome:REACT_90565
xref_analog: Reactome:REACT_92378
xref_analog: Reactome:REACT_95880
xref_analog: Reactome:REACT_97366
xref_analog: Reactome:REACT_98985
xref_analog: Wikipedia:Urea_cycle
is_a: GO:0019627 ! urea metabolic process
is_a: GO:0043604 ! amide biosynthetic process
is_a: GO:1901566 ! organonitrogen compound biosynthetic process

[Term]
id: GO:0000051
name: urea cycle intermediate metabolic process
namespace: biological_process
def: "OBSOLETE. The chemical reactions and pathways involving any of the intermediate compounds involved in the urea cycle, a cyclic metabolic pathway that converts waste nitrogen in the form of ammonium to urea." [GOC:jl, ISBN:0198506732]
comment: This term was made obsolete because it is a grouping term that is not useful, but has caused true path violations.
subset: gosubset_prok
exact_synonym: "urea cycle intermediate metabolism" []
is_obsolete: true

[Term]
id: GO:0000052
name: citrulline metabolic process
namespace: biological_process
def: "The chemical reactions and pathways involving citrulline, N5-carbamoyl-L-ornithine, an alpha amino acid not found in proteins." [ISBN:0198506732]
subset: gosubset_prok
exact_synonym: "citrulline metabolism" []
is_a: GO:0006575 ! cellular modified amino acid metabolic process
is_a: GO:1901605 ! alpha-amino acid metabolic process

[Term]
id: GO:0000053
name: argininosuccinate metabolic process
namespace: biological_process
def: "The chemical reactions and pathways involving argininosuccinate, 2-(N(omega)-arginino)succinate, an intermediate in the ornithine-urea cycle, where it is synthesized from citrulline and aspartate." [ISBN:0198506732]
exact_synonym: "argininosuccinate metabolism" []
is_a: GO:0006575 ! cellular modified amino acid metabolic process
is_a: GO:0072350 ! tricarboxylic acid metabolic process

[Term]
id: GO:0000054
name: ribosomal subunit export from nucleus
namespace: biological_process
def: "The directed movement of a ribosomal subunit from the nucleus into the cytoplasm." [GOC:ai]
subset: goslim_yeast
related_synonym: "ribosome export from nucleus" [GOC:rb, GOC:mah]
exact_synonym: "ribosomal subunit export from cell nucleus" [GOC:mah]
exact_synonym: "ribosomal subunit export out of nucleus" [GOC:mah]
exact_synonym: "ribosomal subunit transport from nucleus to cytoplasm" [GOC:mah]
exact_synonym: "ribosomal subunit-nucleus export" [GOC:mah]
is_a: GO:0033753 ! establishment of ribosome localization
is_a: GO:0051168 ! nuclear export
is_a: GO:0071428 ! rRNA-containing ribonucleoprotein complex export from nucleus
relationship: part_of GO:0042254 ! ribosome biogenesis

[Term]
id: GO:0000055
name: ribosomal large subunit export from nucleus
namespace: biological_process
alt_id: GO:0000057
def: "The directed movement of a ribosomal large subunit from the nucleus into the cytoplasm." [GOC:mah]
exact_synonym: "ribosomal large subunit export from cell nucleus" []
exact_synonym: "ribosomal large subunit export out of nucleus" []
exact_synonym: "ribosomal large subunit transport from nucleus to cytoplasm" []
exact_synonym: "ribosomal large subunit-nucleus export" []
narrow_synonym: "50S ribosomal subunit export from nucleus" [GOC:mah]
narrow_synonym: "60S ribosomal subunit export from nucleus" [GOC:mah]
is_a: GO:0000054 ! ribosomal subunit export from nucleus

[Term]
id: GO:0000056
name: ribosomal small subunit export from nucleus
namespace: biological_process
alt_id: GO:0000058
def: "The directed movement of a ribosomal small subunit from the nucleus into the cytoplasm." [GOC:mah]
exact_synonym: "ribosomal small subunit export from cell nucleus" []
exact_synonym: "ribosomal small subunit export out of nucleus" []
exact_synonym: "ribosomal small subunit transport from nucleus to cytoplasm" []
exact_synonym: "ribosomal small subunit-nucleus export" []
narrow_synonym: "30S ribosomal subunit export from nucleus" [GOC:mah]
narrow_synonym: "40S ribosomal subunit export from nucleus" [GOC:mah]
is_a: GO:0000054 ! ribosomal subunit export from nucleus

[Term]
id: GO:0000059
name: protein import into nucleus, docking
namespace: biological_process
def: "A protein complex assembly process that contributes to protein import into the nucleus, and that results in the association of a cargo protein, a carrier protein such as an importin alpha/beta heterodimer, and a nucleoporin located at the periphery of the nuclear pore complex." [GOC:isa_complete, GOC:mah, PMID:14570049, PMID:7878057, PMID:9126736]
exact_synonym: "protein docking during protein import into nucleus" []
exact_synonym: "protein docking during protein transport from cytoplasm to nucleus" []
exact_synonym: "protein docking during protein-nucleus import" []
exact_synonym: "protein transport from cytoplasm to nucleus, docking" []
exact_synonym: "protein-nucleus import, docking" []
is_a: GO:0043623 ! cellular protein complex assembly
relationship: part_of GO:0006606 ! protein import into nucleus

[Term]
id: GO:0000060
name: protein import into nucleus, translocation
namespace: biological_process
def: "A protein transport process that contributes to protein import into the nucleus, and that results in the vectorial transfer of a cargo-carrier protein complex through the nuclear pore complex from the cytoplasmic side to the nucleoplasmic side of the nuclear envelope." [GOC:curators, ISBN:0198506732, PMID:14570049, PMID:9126736]
comment: Note that 'vectorial' is used in the definition in the mathematical and physical sense of pertaining to 'a quantity having direction as well as magnitude, especially as determining the position of one point in space relative to another. Note that 'translocation' is sometimes used in the literature to refer to the entire process of protein import into the nucleus, but in GO refers specifically to the step in which a cargo-carrier protein complex moves through the nuclear pore complex.
exact_synonym: "protein import into cell nucleus, translocation" []
exact_synonym: "protein translocation during protein import into nucleus" []
exact_synonym: "protein translocation during protein transport from cytoplasm to nucleus" []
exact_synonym: "protein translocation during protein-nucleus import" []
exact_synonym: "protein transport from cytoplasm to nucleus, translocation" []
exact_synonym: "protein-nucleus import, translocation" []
is_a: GO:0006886 ! intracellular protein transport
is_a: GO:0044765 ! single-organism transport
relationship: part_of GO:0006606 ! protein import into nucleus

[Term]
id: GO:0000061
name: protein import into nucleus, substrate release
namespace: biological_process
def: "A protein complex disassembly process that contributes to protein import into the nucleus, and that results in the dissociation of the cargo protein and the carrier (such as an importin alpha/beta heterodimer) from each other and from the nuclear pore complex." [GOC:mah, PMID:14570049, PMID:9126736, PMID:9687515]
exact_synonym: "protein import into cell nucleus, substrate release" []
exact_synonym: "protein substrate release during protein import into nucleus" []
exact_synonym: "protein substrate release during protein transport from cytoplasm to nucleus" []
exact_synonym: "protein substrate release during protein-nucleus import" []
exact_synonym: "protein transport from cytoplasm to nucleus, substrate release" []
exact_synonym: "protein-nucleus import, substrate release" []
is_a: GO:0043624 ! cellular protein complex disassembly
relationship: part_of GO:0006606 ! protein import into nucleus

[Term]
id: GO:0000062
name: fatty-acyl-CoA binding
namespace: molecular_function
def: "Interacting selectively and non-covalently with acyl-CoA, any derivative of coenzyme A in which the sulfhydryl group is in thiolester linkage with a fatty acyl group." [GOC:jl, ISBN:0198506732]
subset: gosubset_prok
broad_synonym: "acyl-CoA or acyl binding" []
is_a: GO:0043168 ! anion binding
is_a: GO:0050662 ! coenzyme binding

[Term]
id: GO:0000064
name: L-ornithine transmembrane transporter activity
namespace: molecular_function
def: "Catalysis of the transfer of L-ornithine from one side of a membrane to the other. L-ornithine is 2,5-diaminopentanoic acid." [GOC:ai, GOC:mtg_transport, ISBN:0815340729]
subset: gosubset_prok
related_synonym: "histidine/arginine/lysine/ornithine porter activity" []
broad_synonym: "L-ornithine transporter activity" []
xref_analog: Reactome:REACT_100602
xref_analog: Reactome:REACT_102399
xref_analog: Reactome:REACT_103552
xref_analog: Reactome:REACT_103610
xref_analog: Reactome:REACT_104169
xref_analog: Reactome:REACT_109285
xref_analog: Reactome:REACT_115531
xref_analog: Reactome:REACT_151
xref_analog: Reactome:REACT_28177
xref_analog: Reactome:REACT_30708
xref_analog: Reactome:REACT_78308
xref_analog: Reactome:REACT_84383
xref_analog: Reactome:REACT_88886
xref_analog: Reactome:REACT_88959
xref_analog: Reactome:REACT_90007
is_a: GO:0008324 ! cation transmembrane transporter activity
is_a: GO:0015179 ! L-amino acid transmembrane transporter activity

[Term]
id: GO:0000066
name: mitochondrial ornithine transport
namespace: biological_process
def: "The directed movement of ornithine, 2,5-diaminopentanoic acid, into, out of or within a mitochondrion." [GOC:ai]
is_a: GO:0006839 ! mitochondrial transport
is_a: GO:0015822 ! ornithine transport

[Term]
id: GO:0000067
name: DNA replication and chromosome cycle
namespace: biological_process
def: "OBSOLETE (was not defined before being made obsolete)." [GOC:ai]
comment: This term was made obsolete because it has been superseded by more accurate terms to represent the biological processes occurring, and it is not clear that this term represents a useful entity.
is_obsolete: true
consider: GO:0006260
consider: GO:0007059
consider: GO:0051276

[Term]
id: GO:0000070
name: mitotic sister chromatid segregation
namespace: biological_process
alt_id: GO:0016359
def: "The cell cycle process in which replicated homologous chromosomes are organized and then physically separated and apportioned to two sets during the mitotic cell cycle. Each replicated chromosome, composed of two sister chromatids, aligns at the cell equator, paired with its homologous partner. One homolog of each morphologic type goes into each of the resulting chromosome sets." [GOC:ai]
exact_synonym: "mitotic chromosome segregation" []
narrow_synonym: "mitotic sister-chromatid adhesion release" []
is_a: GO:0000819 ! sister chromatid segregation
relationship: part_of GO:0007067 ! mitosis

[Term]
id: GO:0000072
name: M phase specific microtubule process
namespace: biological_process
def: "A microtubule-based process that occurs only during M phase of the cell cycle." [GOC:mah]
exact_synonym: "M-phase specific microtubule process" []
is_a: GO:0007017 ! microtubule-based process
is_a: GO:0022402 ! cell cycle process
relationship: part_of GO:0000279 ! M phase

[Term]
id: GO:0000073
name: spindle pole body separation
namespace: biological_process
alt_id: GO:0030475
def: "A largely uncharacterized process involving the release of duplicated spindle pole bodies (SPBs) and their migration away from each other within the nuclear membrane. Duplicated SPBs are connected by a bridge structure that may be severed in order to release the SPBs from one another. Following liberation, SPBs diffuse through the nuclear membrane until they are across from each other. SPB separation must take place in order for a bipolar mitotic spindle to assemble." [GOC:sgd_curators]
is_a: GO:0022402 ! cell cycle process
relationship: part_of GO:0051300 ! spindle pole body organization

[Term]
id: GO:0000075
name: cell cycle checkpoint
namespace: biological_process
alt_id: GO:0031576
alt_id: GO:0071779
def: "A cell cycle process that controls cell cycle progression by monitoring the integrity of specific cell cycle events. A cell cycle checkpoint begins with detection of deficiencies or defects and ends with signal transduction." [GOC:mtg_cell_cycle]
comment: Note that the effector processes are not part of the checkpoint but are positively regulated by the checkpoint signaling and should not be annotated here.
subset: gocheck_do_not_manually_annotate
narrow_synonym: "G1/S checkpoint" []
narrow_synonym: "G1/S transition checkpoint" []
narrow_synonym: "G2/M checkpoint" []
narrow_synonym: "G2/M transition checkpoint" []
xref_analog: Reactome:REACT_100401
xref_analog: Reactome:REACT_102145
xref_analog: Reactome:REACT_102175
xref_analog: Reactome:REACT_106487
xref_analog: Reactome:REACT_109101
xref_analog: Reactome:REACT_1538
xref_analog: Reactome:REACT_29957
xref_analog: Reactome:REACT_31789
xref_analog: Reactome:REACT_33305
xref_analog: Reactome:REACT_79078
xref_analog: Reactome:REACT_84460
xref_analog: Reactome:REACT_89660
xref_analog: Reactome:REACT_90285
xref_analog: Reactome:REACT_90465
xref_analog: Reactome:REACT_92239
xref_analog: Reactome:REACT_96499
xref_analog: Reactome:REACT_99737
xref_analog: Wikipedia:Cell_cycle_checkpoint
is_a: GO:1901988 ! negative regulation of cell cycle phase transition

[Term]
id: GO:0000076
name: DNA replication checkpoint
namespace: biological_process
def: "A cell cycle checkpoint that prevents the initiation of nuclear division until DNA replication is complete, thereby ensuring that progeny inherit a full complement of the genome." [GOC:curators, GOC:rn, PMID:11728327, PMID:12537518]
is_a: GO:0031570 ! DNA integrity checkpoint

[Term]
id: GO:0000077
name: DNA damage checkpoint
namespace: biological_process
def: "A cell cycle checkpoint that regulates progression through the cell cycle in response to DNA damage. A DNA damage checkpoint may blocks cell cycle progression (in G1, G2 or metaphase) or slow the rate at which S phase proceeds." [GOC:mtg_cell_cycle]
narrow_synonym: "DNA damage response, signal transduction resulting in cell cycle arrest" []
xref_analog: Wikipedia:DNA_damage_checkpoint
xref_analog: Wikipedia:Postreplication_checkpoint
is_a: GO:0006974 ! response to DNA damage stimulus
is_a: GO:0031570 ! DNA integrity checkpoint

[Term]
id: GO:0000078
name: cell shape checkpoint
namespace: biological_process
def: "A mitotic cell cycle checkpoint that detects whether chromosome segregation is complete and negatively regulates cytokinesis following mitosis." [GOC:mtg_cell_cycle]
comment: **Check this term.
exact_synonym: "cell morphogenesis checkpoint" [GOC:vw, GOC:dph]
is_a: GO:0007093 ! mitotic cell cycle checkpoint
is_a: GO:0032466 ! negative regulation of cytokinesis

[Term]
id: GO:0000079
name: regulation of cyclin-dependent protein serine/threonine kinase activity
namespace: biological_process
def: "Any process that modulates the frequency, rate or extent of cyclin-dependent protein serine/threonine kinase activity." [GOC:go_curators, GOC:pr]
exact_synonym: "regulation of CDK activity" []
broad_synonym: "regulation of cyclin-dependent protein kinase activity" []
is_a: GO:0051726 ! regulation of cell cycle
is_a: GO:0071900 ! regulation of protein serine/threonine kinase activity

[Term]
id: GO:0000080
name: G1 phase of mitotic cell cycle
namespace: biological_process
def: "G1 phase occurring as part of the mitotic cell cycle. G1 phase is the interval between the completion of DNA segregation (mitosis in a mitotic cell cycle) and the beginning of DNA synthesis. A mitotic cell cycle is one which canonically comprises four successive phases called G1, S, G2, and M and includes replication of the genome and the subsequent segregation of chromosomes into daughter cells." [GOC:dph, GOC:mah, ISBN:0815316194]
comment: Note that this term should not be used for direct annotation. If you are trying to make an annotation to x phase, it is likely that the correct process is 'regulation of x/y phase transition'.
subset: gocheck_do_not_annotate
xref_analog: Reactome:REACT_101162
xref_analog: Reactome:REACT_1590
xref_analog: Reactome:REACT_29795
xref_analog: Reactome:REACT_34060
xref_analog: Reactome:REACT_78665
xref_analog: Reactome:REACT_78866
xref_analog: Reactome:REACT_83686
xref_analog: Reactome:REACT_91654
xref_analog: Reactome:REACT_93384
xref_analog: Reactome:REACT_93574
is_a: GO:0051318 ! G1 phase
relationship: part_of GO:0051329 ! interphase of mitotic cell cycle

[Term]
id: GO:0000082
name: G1/S transition of mitotic cell cycle
namespace: biological_process
def: "The mitotic cell cycle transition by which a cell in G1 commits to S phase. The process begins with the build up of G1 cyclin-dependent kinase (G1 CDK), resulting in the activation of transcription of G1 cyclins. The process ends with the positive feedback of the G1 cyclins on the G1 CDK which commits the cell to S phase, in which DNA replication is initiated." [GOC:mtg_cell_cycle]
xref_analog: Reactome:REACT_101799
xref_analog: Reactome:REACT_102687
xref_analog: Reactome:REACT_104020
xref_analog: Reactome:REACT_104529
xref_analog: Reactome:REACT_104577
xref_analog: Reactome:REACT_106054
xref_analog: Reactome:REACT_107492
xref_analog: Reactome:REACT_109784
xref_analog: Reactome:REACT_109821
xref_analog: Reactome:REACT_110917
xref_analog: Reactome:REACT_1783
xref_analog: Reactome:REACT_28713
xref_analog: Reactome:REACT_45711
xref_analog: Reactome:REACT_84226
xref_analog: Reactome:REACT_85355
xref_analog: Reactome:REACT_87037
xref_analog: Reactome:REACT_88046
xref_analog: Reactome:REACT_95294
is_a: GO:0044772 ! mitotic cell cycle phase transition
relationship: part_of GO:0051329 ! interphase of mitotic cell cycle

[Term]
id: GO:0000083
name: regulation of transcription involved in G1/S phase of mitotic cell cycle
namespace: biological_process
def: "Any process that regulates transcription such that the target genes are transcribed as part of the G1/S phase of the mitotic cell cycle." [GOC:dph, GOC:mah, GOC:tb]
related_synonym: "G1/S-specific transcription in mitotic cell cycle" []
related_synonym: "regulation of transcription from RNA polymerase II promoter of G1/S-phase of mitotic cell cycle" []
exact_synonym: "regulation of transcription involved in G1/S-phase of mitotic cell cycle" []
xref_analog: Reactome:REACT_683
is_a: GO:0006357 ! regulation of transcription from RNA polymerase II promoter
is_a: GO:0022402 ! cell cycle process
relationship: part_of GO:0000082 ! G1/S transition of mitotic cell cycle

[Term]
id: GO:0000084
name: S phase of mitotic cell cycle
namespace: biological_process
def: "S phase occurring as part of the mitotic cell cycle. S phase is the part of the cell cycle during which DNA synthesis takes place. A mitotic cell cycle is one which canonically comprises four successive phases called G1, S, G2, and M and includes replication of the genome and the subsequent segregation of chromosomes into daughter cells." [GOC:dph, GOC:mah, ISBN:0815316194]
comment: Note that this term should not be used for direct annotation. If you are trying to make an annotation to x phase, it is likely that the correct process is 'regulation of x/y phase transition'.
subset: gocheck_do_not_annotate
exact_synonym: "S-phase of mitotic cell cycle" []
xref_analog: Reactome:REACT_105829
xref_analog: Reactome:REACT_108550
xref_analog: Reactome:REACT_110039
xref_analog: Reactome:REACT_28988
xref_analog: Reactome:REACT_32013
xref_analog: Reactome:REACT_34043
xref_analog: Reactome:REACT_78838
xref_analog: Reactome:REACT_78845
xref_analog: Reactome:REACT_81914
xref_analog: Reactome:REACT_82813
xref_analog: Reactome:REACT_85811
xref_analog: Reactome:REACT_89318
xref_analog: Reactome:REACT_899
xref_analog: Reactome:REACT_92500
xref_analog: Reactome:REACT_92759
xref_analog: Reactome:REACT_95174
xref_analog: Reactome:REACT_96081
xref_analog: Reactome:REACT_97603
xref_analog: Reactome:REACT_99645
is_a: GO:0051320 ! S phase
relationship: part_of GO:0051329 ! interphase of mitotic cell cycle

[Term]
id: GO:0000085
name: G2 phase of mitotic cell cycle
namespace: biological_process
def: "G2 phase occurring as part of the mitotic cell cycle. G2 phase is the interval between the completion of DNA synthesis and the beginning of DNA segregation (mitosis in a mitotic cell cycle). A mitotic cell cycle is one which canonically comprises four successive phases called G1, S, G2, and M and includes replication of the genome and the subsequent segregation of chromosomes into daughter cells." [GOC:dph, GOC:mah, ISBN:0815316194]
comment: Note that this term should not be used for direct annotation. If you are trying to make an annotation to x phase, it is likely that the correct process is 'regulation of x/y phase transition'.
xref_analog: Reactome:REACT_105223
xref_analog: Reactome:REACT_105307
xref_analog: Reactome:REACT_106415
xref_analog: Reactome:REACT_106836
xref_analog: Reactome:REACT_1915
xref_analog: Reactome:REACT_28975
xref_analog: Reactome:REACT_85928
xref_analog: Reactome:REACT_96332
is_a: GO:0051319 ! G2 phase
relationship: part_of GO:0051329 ! interphase of mitotic cell cycle

[Term]
id: GO:0000086
name: G2/M transition of mitotic cell cycle
namespace: biological_process
def: "The mitotic cell cycle transition by which a cell in G2 commits to M phase. The process begins when the kinase activity of M cyclin/CDK complex reaches a threshold high enough for the cell cycle to proceed. This is accomplished by activating a positive feedback loop that results in the accumulation of unphosphorylated and active M cyclin/CDK complex." [GOC:mtg_cell_cycle]
xref_analog: Reactome:REACT_100942
xref_analog: Reactome:REACT_103766
xref_analog: Reactome:REACT_107882
xref_analog: Reactome:REACT_114616
xref_analog: Reactome:REACT_2203
xref_analog: Reactome:REACT_28929
xref_analog: Reactome:REACT_30388
xref_analog: Reactome:REACT_34062
xref_analog: Reactome:REACT_77778
xref_analog: Reactome:REACT_83880
xref_analog: Reactome:REACT_87036
xref_analog: Reactome:REACT_87230
xref_analog: Reactome:REACT_87807
xref_analog: Reactome:REACT_88018
xref_analog: Reactome:REACT_88369
xref_analog: Reactome:REACT_92702
is_a: GO:0044772 ! mitotic cell cycle phase transition

[Term]
id: GO:0000087
name: M phase of mitotic cell cycle
namespace: biological_process
def: "M phase occurring as part of the mitotic cell cycle. M phase is the part of the cell cycle during which nuclear division takes place. A mitotic cell cycle is one which canonically comprises four successive phases called G1, S, G2, and M and includes replication of the genome and the subsequent segregation of chromosomes into daughter cells." [GOC:dph, GOC:mah, ISBN:0815316194]
comment: Note that this term should not be used for direct annotation. If you are trying to make an annotation to x phase, it is likely that the correct process is 'regulation of x/y phase transition'.
subset: gocheck_do_not_annotate
exact_synonym: "M-phase of mitotic cell cycle" []
xref_analog: Reactome:REACT_105412
xref_analog: Reactome:REACT_107095
xref_analog: Reactome:REACT_109059
xref_analog: Reactome:REACT_29488
xref_analog: Reactome:REACT_33490
xref_analog: Reactome:REACT_82055
xref_analog: Reactome:REACT_87132
xref_analog: Reactome:REACT_88263
xref_analog: Reactome:REACT_910
xref_analog: Reactome:REACT_92998
xref_analog: Reactome:REACT_93131
xref_analog: Reactome:REACT_93566
xref_analog: Reactome:REACT_93720
xref_analog: Reactome:REACT_94536
is_a: GO:0000279 ! M phase
relationship: part_of GO:0000278 ! mitotic cell cycle

[Term]
id: GO:0000088
name: mitotic prophase
namespace: biological_process
def: "Prophase occurring as part of mitosis. Prophase is the part of nuclear division in which, canonically, chromosomes condense and the two daughter centrioles and their asters migrate toward the poles of the cell. Mitosis is the cell cycle process in which, canonically, the nucleus of a eukaryotic cell divides to produce two daughter nuclei whose chromosome complement is identical to that of the mother cell." [GOC:dph, GOC:mah, ISBN:0815316194]
comment: Note that this term should not be used for direct annotation. If you are trying to make an annotation to x phase, it is likely that the correct process is 'regulation of x/y phase transition'.
subset: gocheck_do_not_annotate
xref_analog: Reactome:REACT_100605
xref_analog: Reactome:REACT_102122
xref_analog: Reactome:REACT_105127
xref_analog: Reactome:REACT_106058
xref_analog: Reactome:REACT_28443
xref_analog: Reactome:REACT_28607
xref_analog: Reactome:REACT_32677
xref_analog: Reactome:REACT_765
xref_analog: Reactome:REACT_79474
xref_analog: Reactome:REACT_80300
xref_analog: Reactome:REACT_83888
xref_analog: Reactome:REACT_90347
xref_analog: Reactome:REACT_90481
is_a: GO:0051324 ! prophase
relationship: part_of GO:0007067 ! mitosis

[Term]
id: GO:0000089
name: mitotic metaphase
namespace: biological_process
def: "Metaphase occurring as part of mitosis. Metaphase is the part of nuclear division in which, canonically, chromosomes become aligned on the equatorial plate of the cell. Mitosis is the cell cycle process in which, canonically, the nucleus of a eukaryotic cell divides to produce two daughter nuclei whose chromosome complement is identical to that of the mother cell." [ISBN:0815316194]
comment: Note that this term should not be used for direct annotation. If you are trying to make an annotation to x phase, it is likely that the correct process is 'regulation of x/y phase transition'.
subset: gocheck_do_not_annotate
xref_analog: Reactome:REACT_434
is_a: GO:0051323 ! metaphase
relationship: part_of GO:0007067 ! mitosis

[Term]
id: GO:0000090
name: mitotic anaphase
namespace: biological_process
def: "An anaphase during which chromosomes separate and migrate towards the poles of the spindle the as part of mitosis." [GOC:mtg_cell_cycle]
comment: Note that this term should not be used for direct annotation. If you are trying to make an annotation to x phase, it is likely that the correct process is 'regulation of x/y phase transition'.
subset: gocheck_do_not_annotate
xref_analog: Reactome:REACT_1275
is_a: GO:0051322 ! anaphase
relationship: part_of GO:0007067 ! mitosis

[Term]
id: GO:0000091
name: mitotic anaphase A
namespace: biological_process
def: "An anaphase during which the kinetochore microtubules shorten as chromosomes move toward the spindle poles as part of mitosis." [GOC:mtg_cell_cycle]
comment: Note that this term should not be used for direct annotation. If you are trying to make an annotation to x phase, it is likely that the correct process is 'regulation of x/y phase transition'.
subset: gocheck_do_not_annotate
is_a: GO:0000090 ! mitotic anaphase

[Term]
id: GO:0000092
name: mitotic anaphase B
namespace: biological_process
def: "An anaphase during which the polar microtubules elongate and the two poles of the spindle move farther apart as part of mitosis." [GOC:mtg_cell_cycle]
comment: Note that this term should not be used for direct annotation. If you are trying to make an annotation to x phase, it is likely that the correct process is 'regulation of x/y phase transition'.
subset: gocheck_do_not_annotate
is_a: GO:0000090 ! mitotic anaphase

[Term]
id: GO:0000093
name: mitotic telophase
namespace: biological_process
def: "Telophase occurring as part of mitosis. Telophase is the part of nuclear division that, canonically, begins when the chromosomes arrive at the poles of the cell and the division of the cytoplasm starts. Mitosis is the cell cycle process in which, canonically, the nucleus of a eukaryotic cell divides to produce two daughter nuclei whose chromosome complement is identical to that of the mother cell." [GOC:dph, GOC:mah, ISBN:0721662544]
comment: Note that this term should not be used for direct annotation. If you are trying to make an annotation to x phase, it is likely that the correct process is 'regulation of x/y phase transition'.
subset: gocheck_do_not_annotate
is_a: GO:0051326 ! telophase
relationship: part_of GO:0007067 ! mitosis

[Term]
id: GO:0000094
name: septin assembly and septum formation
namespace: biological_process
def: "OBSOLETE (was not defined before being made obsolete)." [GOC:go_curators]
comment: This term was made obsolete because it was not defined and the string name implied two separate processes.
is_obsolete: true
consider: GO:0000917
consider: GO:0000918
consider: GO:0000921

[Term]
id: GO:0000095
name: S-adenosyl-L-methionine transmembrane transporter activity
namespace: molecular_function
alt_id: GO:0015177
def: "Catalysis of the transfer of S-adenosylmethionine from one side of a membrane to the other. S-adenosylmethionine is S-(5'-adenosyl)-L-methionine, an important intermediate in one-carbon metabolism." [GOC:ai]
exact_synonym: "S-adenosyl methionine permease activity" []
exact_synonym: "S-adenosyl methionine transporter activity" []
exact_synonym: "S-adenosylmethionine permease activity" []
exact_synonym: "S-adenosylmethionine transmembrane transporter activity" []
exact_synonym: "SAM transmembrane transporter activity" []
broad_synonym: "S-adenosylmethionine transporter activity" []
is_a: GO:0015211 ! purine nucleoside transmembrane transporter activity
is_a: GO:0051185 ! coenzyme transporter activity
is_a: GO:0072349 ! modified amino acid transmembrane transporter activity
is_a: GO:1901682 ! sulfur compound transmembrane transporter activity

[Term]
id: GO:0000096
name: sulfur amino acid metabolic process
namespace: biological_process
def: "The chemical reactions and pathways involving amino acids containing sulfur, comprising cysteine, homocysteine, methionine and selenocysteine." [GOC:ai]
subset: gosubset_prok
exact_synonym: "sulfur amino acid metabolism" []
exact_synonym: "sulphur amino acid metabolic process" []
exact_synonym: "sulphur amino acid metabolism" []
xref_analog: Reactome:REACT_115639
xref_analog: Reactome:REACT_118084
xref_analog: Reactome:REACT_118094
xref_analog: Reactome:REACT_118099
xref_analog: Reactome:REACT_118166
xref_analog: Reactome:REACT_118184
xref_analog: Reactome:REACT_118203
xref_analog: Reactome:REACT_118227
xref_analog: Reactome:REACT_118256
xref_analog: Reactome:REACT_118291
xref_analog: Reactome:REACT_118309
xref_analog: Reactome:REACT_118314
xref_analog: Reactome:REACT_118323
xref_analog: Reactome:REACT_118328
xref_analog: Reactome:REACT_118349
xref_analog: Reactome:REACT_118370
xref_analog: Reactome:REACT_118388
xref_analog: Reactome:REACT_118463
xref_analog: Reactome:REACT_118518
xref_analog: Reactome:REACT_118541
xref_analog: Reactome:REACT_27187
is_a: GO:0006520 ! cellular amino acid metabolic process
is_a: GO:0006790 ! sulfur compound metabolic process

[Term]
id: GO:0000097
name: sulfur amino acid biosynthetic process
namespace: biological_process
def: "The chemical reactions and pathways resulting in the formation of amino acids containing sulfur, comprising cysteine, methionine and selenocysteine." [GOC:ai]
subset: gosubset_prok
exact_synonym: "sulfur amino acid anabolism" []
exact_synonym: "sulfur amino acid biosynthesis" []
exact_synonym: "sulfur amino acid formation" []
exact_synonym: "sulfur amino acid synthesis" []
exact_synonym: "sulphur amino acid biosynthesis" []
exact_synonym: "sulphur amino acid biosynthetic process" []
is_a: GO:0000096 ! sulfur amino acid metabolic process
is_a: GO:0008652 ! cellular amino acid biosynthetic process
is_a: GO:0044272 ! sulfur compound biosynthetic process

[Term]
id: GO:0000098
name: sulfur amino acid catabolic process
namespace: biological_process
def: "The chemical reactions and pathways resulting in the breakdown of amino acids containing sulfur, comprising cysteine, methionine and selenocysteine." [GOC:ai]
subset: gosubset_prok
exact_synonym: "sulfur amino acid breakdown" []
exact_synonym: "sulfur amino acid catabolism" []
exact_synonym: "sulfur amino acid degradation" []
exact_synonym: "sulphur amino acid catabolic process" []
exact_synonym: "sulphur amino acid catabolism" []
xref_analog: Reactome:REACT_115654
is_a: GO:0000096 ! sulfur amino acid metabolic process
is_a: GO:0009063 ! cellular amino acid catabolic process
is_a: GO:0044273 ! sulfur compound catabolic process

[Term]
id: GO:0000099
name: sulfur amino acid transmembrane transporter activity
namespace: molecular_function
def: "Catalysis of the transfer of sulfur amino acids from one side of a membrane to the other. Sulphur amino acids contain sulfur in the form of cystine, methionine or their derivatives." [GOC:ai, GOC:mtg_transport, ISBN:0815340729]
subset: gosubset_prok
exact_synonym: "sulphur amino acid transmembrane transporter activity" []
broad_synonym: "sulfur amino acid transporter activity" []
broad_synonym: "sulphur amino acid transporter activity" []
is_a: GO:0015171 ! amino acid transmembrane transporter activity
is_a: GO:1901682 ! sulfur compound transmembrane transporter activity

[Term]
id: GO:0000100
name: S-methylmethionine transmembrane transporter activity
namespace: molecular_function
alt_id: GO:0015178
def: "Catalysis of the transfer of S-methylmethionine from one side of a membrane to the other." [GOC:ai]
subset: gosubset_prok
exact_synonym: "S-methylmethionine permease activity" []
broad_synonym: "S-methylmethionine transporter activity" []
is_a: GO:0000099 ! sulfur amino acid transmembrane transporter activity
is_a: GO:0072349 ! modified amino acid transmembrane transporter activity

[Term]
id: GO:0000101
name: sulfur amino acid transport
namespace: biological_process
def: "The directed movement of amino acids containing sulfur (cystine, methionine and their derivatives) into, out of or within a cell, or between cells, by means of some agent such as a transporter or pore." [GOC:ai]
subset: gosubset_prok
exact_synonym: "sulphur amino acid transport" []
is_a: GO:0006865 ! amino acid transport
is_a: GO:0072348 ! sulfur compound transport

[Term]
id: GO:0000102
name: L-methionine secondary active transmembrane transporter activity
namespace: molecular_function
def: "Catalysis of the transfer of L-methionine from one side of a membrane to the other, up its concentration gradient. The transporter binds the solute and undergoes a series of conformational changes. Transport works equally well in either direction and is driven by a chemiosmotic source of energy. Chemiosmotic sources of energy include uniport, symport or antiport." [GOC:mtg_transport]
related_synonym: "L-methionine porter activity" []
is_a: GO:0005294 ! neutral L-amino acid secondary active transmembrane transporter activity
is_a: GO:0015191 ! L-methionine transmembrane transporter activity
is_a: GO:1901680 ! sulfur-containing amino acid secondary active transmembrane transporter activity

[Term]
id: GO:0000103
name: sulfate assimilation
namespace: biological_process
alt_id: GO:0019378
def: "The pathways by which inorganic sulfate is processed and incorporated into sulfated compounds." [GOC:jl]
subset: gosubset_prok
exact_synonym: "sulphate assimilation" []
narrow_synonym: "sulfate assimilation, phosphoadenylyl sulfate reduction by an oxidoreductase, acting on sulfur group of donors, NAD or NADP as acceptor" []
narrow_synonym: "sulphate assimilation, phosphoadenylyl sulphate reduction by an oxidoreductase, acting on sulphur group of donors, NAD or NADP as acceptor" []
xref_analog: Reactome:REACT_27155
is_a: GO:0006790 ! sulfur compound metabolic process

[Term]
id: GO:0000104
name: succinate dehydrogenase activity
namespace: molecular_function
alt_id: GO:0019739
def: "Catalysis of the reaction: succinate + acceptor = fumarate + reduced acceptor." [EC:1.3.99.1, GOC:kd]
subset: gosubset_prok
exact_synonym: "fumarate dehydrogenase activity" [EC:1.3.99.1]
exact_synonym: "fumarate reductase activity" [EC:1.3.99.1]
exact_synonym: "fumaric hydrogenase activity" [EC:1.3.99.1]
exact_synonym: "succinate oxidoreductase activity" [EC:1.3.99.1]
exact_synonym: "succinate:(acceptor) oxidoreductase activity" [EC:1.3.99.1]
exact_synonym: "succinate:acceptor oxidoreductase activity" [EC:1.3.99.1]
exact_synonym: "succinic acid dehydrogenase activity" [EC:1.3.99.1]
exact_synonym: "succinodehydrogenase activity" [EC:1.3.99.1]
exact_synonym: "succinyl dehydrogenase activity" [EC:1.3.99.1]
broad_synonym: "succinic dehydrogenase activity" [EC:1.3.99.1]
xref_analog: EC:1.3.99.1
xref_analog: MetaCyc:SUCC-FUM-OXRED-RXN
xref_analog: RHEA:16360
is_a: GO:0016627 ! oxidoreductase activity, acting on the CH-CH group of donors

[Term]
id: GO:0000105
name: histidine biosynthetic process
namespace: biological_process
def: "The chemical reactions and pathways resulting in the formation of histidine, 2-amino-3-(1H-imidazol-4-yl)propanoic acid." [GOC:go_curators]
subset: gosubset_prok
exact_synonym: "histidine anabolism" []
exact_synonym: "histidine biosynthesis" []
exact_synonym: "histidine formation" []
exact_synonym: "histidine synthesis" []
xref_analog: MetaCyc:HISTSYN-PWY
is_a: GO:0006547 ! histidine metabolic process
is_a: GO:0018130 ! heterocycle biosynthetic process
is_a: GO:0019438 ! aromatic compound biosynthetic process
is_a: GO:1901362 ! organic cyclic compound biosynthetic process
is_a: GO:1901607 ! alpha-amino acid biosynthetic process

[Term]
id: GO:0000107
name: imidazoleglycerol-phosphate synthase activity
namespace: molecular_function
def: "Catalysis of the reaction: phosphoribulosylformimino-AICAR-P + L-glutamine = D-erythro-imidazole-glycerol-phosphate + aminoimidazole carboxamide ribonucleotide + L-glutamate + 2 H(+)." [MetaCyc:GLUTAMIDOTRANS-RXN]
subset: gosubset_prok
related_synonym: "imidazole-glycerol-phosphate synthase activity" []
exact_synonym: "imidazole glycerol phosphate synthase activity" []
exact_synonym: "imidazoleglycerol phosphate synthase activity" []
broad_synonym: "glutamine amidotransferase:cyclase activity" []
xref_analog: EC:2.4.2.-
xref_analog: MetaCyc:GLUTAMIDOTRANS-RXN
is_a: GO:0016763 ! transferase activity, transferring pentosyl groups

[Term]
id: GO:0000108
name: repairosome
namespace: cellular_component
def: "OBSOLETE. A stable complex of proteins that carry out the DNA damage recognition and incision reactions characteristic of nucleotide excision repair (NER), such as DNA damage recognition, DNA helix unwinding, and endonucleolytic cleavage at sites flanking damaged DNA; includes TFIIH subunits and additional polypeptides; may form in the absence of DNA damage." [PMID:10681587, PMID:9852079]
comment: This term was made obsolete because 'repairosome' has fallen out of use in the literature, and the large complex described in the definition has not been confirmed to exist. The term has also confused annotators.
is_obsolete: true
replaced_by: GO:0000109

[Term]
id: GO:0000109
name: nucleotide-excision repair complex
namespace: cellular_component
def: "Any complex formed of proteins that act in nucleotide-excision repair." [PMID:10915862]
comment: Note that process information is included in the term and definition for the purpose of describing and distinguishing the complex.
subset: goslim_pir
is_a: GO:0043234 ! protein complex
is_a: GO:0044428 ! nuclear part

[Term]
id: GO:0000110
name: nucleotide-excision repair factor 1 complex
namespace: cellular_component
def: "One of several protein complexes involved in nucleotide-excision repair; possesses DNA damage recognition and endodeoxynuclease activities. In S. cerevisiae, it is composed of Rad1p, Rad10p, and Rad14p; in human the subunits are ERCC4/XPF, ERCC1 and XPA, respectively." [PMID:10915862]
comment: Note that process and function information are included in the term and definition for the purpose of describing and distinguishing the complex.
exact_synonym: "NEF1 complex" []
exact_synonym: "XPA-ERCC1-ERCC4 complex" [PMID:8197175]
is_a: GO:0000109 ! nucleotide-excision repair complex

[Term]
id: GO:0000111
name: nucleotide-excision repair factor 2 complex
namespace: cellular_component
def: "One of several protein complexes involved in nucleotide-excision repair; possesses damaged DNA binding activity. In S. cerevisiae, it is composed of Rad4p and Rad23p." [PMID:10915862]
comment: Note that process and function information are included in the term and definition for the purpose of describing and distinguishing the complex.
exact_synonym: "NEF2 complex" []
is_a: GO:0000109 ! nucleotide-excision repair complex

[Term]
id: GO:0000112
name: nucleotide-excision repair factor 3 complex
namespace: cellular_component
def: "One of several protein complexes involved in nucleotide-excision repair; possesses endodeoxynuclease and DNA helicase activities. In S. cerevisiae, it is composed of Rad2p and the core TFIIH-Ssl2p complex (Core TFIIH is composed of Rad3p, Tfb1p, Tfb2p, Ssl1p, and Tfb4p. Note that Ssl2p is also called Rad25p)." [PMID:10915862, PMID:14500720, PMID:7813015]
comment: Note that process and function information are included in the term and definition for the purpose of describing and distinguishing the complex.
exact_synonym: "NEF3 complex" []
is_a: GO:0000109 ! nucleotide-excision repair complex

[Term]
id: GO:0000113
name: nucleotide-excision repair factor 4 complex
namespace: cellular_component
def: "One of several protein complexes involved in nucleotide-excision repair; possesses DNA damage recognition and DNA-dependent ATPase activities. In S. cerevisiae, it is composed of Rad7p and Rad16p." [PMID:10915862]
comment: Note that process and function information are included in the term and definition for the purpose of describing and distinguishing the complex.
exact_synonym: "NEF4 complex" []
is_a: GO:0000109 ! nucleotide-excision repair complex

[Term]
id: GO:0000114
name: regulation of transcription involved in G1 phase of mitotic cell cycle
namespace: biological_process
def: "Any process that regulates transcription such that the target genes are transcribed as part of the G1 phase of the mitotic cell cycle." [GOC:dph, GOC:mah, GOC:tb]
related_synonym: "G1-specific transcription in mitotic cell cycle" []
exact_synonym: "regulation of transcription from RNA polymerase II promoter during G1 phase of cell cycle" []
is_a: GO:0006357 ! regulation of transcription from RNA polymerase II promoter
is_a: GO:0022402 ! cell cycle process
relationship: part_of GO:0000080 ! G1 phase of mitotic cell cycle

[Term]
id: GO:0000115
name: regulation of transcription involved in S phase of mitotic cell cycle
namespace: biological_process
def: "A cell cycle process that regulates transcription such that the target genes are transcribed as part of the S phase of the mitotic cell cycle." [GOC:dph, GOC:mah, GOC:tb]
related_synonym: "regulation of transcription from RNA polymerase II promoter during S-phase of mitotic cell cycle" []
related_synonym: "S-phase-specific transcription in mitotic cell cycle" []
exact_synonym: "regulation of transcription involved in S-phase of mitotic cell cycle" []
exact_synonym: "S-specific transcription in mitotic cell cycle" []
is_a: GO:0006357 ! regulation of transcription from RNA polymerase II promoter
is_a: GO:0022402 ! cell cycle process
relationship: part_of GO:0000084 ! S phase of mitotic cell cycle

[Term]
id: GO:0000116
name: regulation of transcription involved in G2-phase of mitotic cell cycle
namespace: biological_process
def: "Any process that regulates transcription such that the target genes are transcribed as part of the G2 phase of the mitotic cell cycle." [GOC:dph, GOC:mah, GOC:tb]
related_synonym: "G2-specific transcription in mitotic cell cycle" []
related_synonym: "regulation of transcription from RNA polymerase II during G2-phase of mitotic cell cycle" []
is_a: GO:0006357 ! regulation of transcription from RNA polymerase II promoter
is_a: GO:0022402 ! cell cycle process
relationship: part_of GO:0000085 ! G2 phase of mitotic cell cycle

[Term]
id: GO:0000117
name: regulation of transcription involved in G2/M-phase of mitotic cell cycle
namespace: biological_process
def: "Any process that regulates transcription such that the target genes are transcribed as part of the G2/M phase of the mitotic cell cycle." [GOC:dph, GOC:mah, GOC:tb]
related_synonym: "G2/M-specific transcription in mitotic cell cycle" []
related_synonym: "regulation of transcription from RNA polymerase II promoter during G2/M-phase of mitotic cell cycle" []
is_a: GO:0006357 ! regulation of transcription from RNA polymerase II promoter
is_a: GO:0022402 ! cell cycle process
relationship: part_of GO:0000086 ! G2/M transition of mitotic cell cycle

[Term]
id: GO:0000118
name: histone deacetylase complex
namespace: cellular_component
def: "A protein complex that possesses histone deacetylase activity." [GOC:mah]
comment: Note that this term represents a location, not a function; the activity possessed by this complex is mentioned in the definition for the purpose of describing and distinguishing the complex. The function of this complex is represented by the molecular function term 'histone deacetylase activity ; GO:0004407'.
exact_synonym: "HDAC complex" []
is_a: GO:0043234 ! protein complex
is_a: GO:0044451 ! nucleoplasm part

[Term]
id: GO:0000120
name: RNA polymerase I transcription factor complex
namespace: cellular_component
def: "A transcription factor complex that acts at promoters of genes transcribed by RNA polymerase I." [GOC:mah]
is_a: GO:0005667 ! transcription factor complex
is_a: GO:0044452 ! nucleolar part

[Term]
id: GO:0000121
name: glycerol-1-phosphatase activity
namespace: molecular_function
def: "Catalysis of the reaction: glycerol-1-phosphate + H2O = glycerol + phosphate." [EC:3.1.3.21]
exact_synonym: "alpha-glycerol phosphatase activity" [EC:3.1.3.21]
exact_synonym: "alpha-glycerophosphatase activity" [EC:3.1.3.21]
exact_synonym: "glycerol 3-phosphatase activity" [EC:3.1.3.21]
exact_synonym: "glycerol 3-phosphate phosphohydrolase activity" [EC:3.1.3.21]
exact_synonym: "glycerol-1-phosphate phosphohydrolase activity" [EC:3.1.3.21]
exact_synonym: "glycerol-3-phosphate phosphatase activity" [EC:3.1.3.21]
xref_analog: EC:3.1.3.21
xref_analog: MetaCyc:GLYCEROL-1-PHOSPHATASE-RXN
xref_analog: RHEA:11479
is_a: GO:0016791 ! phosphatase activity

[Term]
id: GO:0000122
name: negative regulation of transcription from RNA polymerase II promoter
namespace: biological_process
alt_id: GO:0010553
alt_id: GO:0045816
def: "Any process that stops, prevents, or reduces the frequency, rate or extent of transcription from an RNA polymerase II promoter." [GOC:go_curators, GOC:txnOH]
related_synonym: "down regulation of global transcription from RNA polymerase II promoter" []
related_synonym: "down-regulation of global transcription from RNA polymerase II promoter" []
related_synonym: "downregulation of global transcription from RNA polymerase II promoter" []
related_synonym: "inhibition of global transcription from RNA polymerase II promoter" []
related_synonym: "negative regulation of gene-specific transcription from RNA polymerase II promoter" []
related_synonym: "negative regulation of global transcription from Pol II promoter" []
related_synonym: "negative regulation of transcription from RNA polymerase II promoter, global" []
exact_synonym: "down regulation of transcription from RNA polymerase II promoter" []
exact_synonym: "down-regulation of transcription from RNA polymerase II promoter" []
exact_synonym: "downregulation of transcription from RNA polymerase II promoter" []
exact_synonym: "inhibition of transcription from RNA polymerase II promoter" []
exact_synonym: "negative regulation of transcription from Pol II promoter" []
is_a: GO:0006357 ! regulation of transcription from RNA polymerase II promoter
is_a: GO:0045892 ! negative regulation of transcription, DNA-dependent
relationship: negatively_regulates GO:0006366 ! transcription from RNA polymerase II promoter

[Term]
id: GO:0000123
name: histone acetyltransferase complex
namespace: cellular_component
def: "A protein complex that possesses histone acetyltransferase activity." [GOC:mah]
comment: Note that this term represents a location, not a function; the activity possessed by this complex is mentioned in the definition for the purpose of describing and distinguishing the complex. The function of this complex is represented by the molecular function term 'histone acetyltransferase activity ; GO:0004402'.
exact_synonym: "histone acetylase complex" []
is_a: GO:0043234 ! protein complex
is_a: GO:0044451 ! nucleoplasm part

[Term]
id: GO:0000124
name: SAGA complex
namespace: cellular_component
def: "A SAGA-type histone acetyltransferase complex that contains Spt8 (in budding yeast) or a homolog thereof; additional polypeptides include Spt group, consisting of Spt7, Spt3, and Spt20/Ada5, which interact with the TATA-binding protein (TBP); the Ada group, consisting of Ada1, Ada2, Ada3, Ada4/Gcn5, and Ada5/Spt20, which is functionally linked to the nucleosomal HAT activity; Tra1, an ATM/PI-3 kinase-related protein that targets DNA-bound activators for recruitment to promoters; the TBP-associated factor (TAF) proteins, consisting of Taf5, Taf6, Taf9, Taf10, and Taf12, which mediate nucleosomal HAT activity and are thought to help recruit the basal transcription machinery." [PMID:10637607, PMID:17337012]
exact_synonym: "Spt-Ada-Gcn5-acetyltransferase complex" []
is_a: GO:0070461 ! SAGA-type complex

[Term]
id: GO:0000125
name: PCAF complex
namespace: cellular_component
def: "A large multiprotein complex that possesses histone acetyltransferase activity and is involved in regulation of transcription. The composition is similar to that of the SAGA complex, but includes fewer Spt and Ada proteins, and more TAFs." [PMID:10637607]
comment: See also the cellular component term 'SAGA complex ; GO:0000124'.
exact_synonym: "PCAF histone acetylase-associated complex" []
exact_synonym: "SPT3-TAF9-PCAF acetylase complex" [GOC:rl, PMID:18838386]
is_a: GO:0070461 ! SAGA-type complex

[Term]
id: GO:0000126
name: transcription factor TFIIIB complex
namespace: cellular_component
def: "A transcription factor complex that is involved in regulating transcription from RNA polymerase III (Pol III) promoters. TFIIIB contains the TATA-binding protein (TBP) and two Pol III-specific proteins, B'' and BRF." [GOC:mah, PMID:11433012]
is_a: GO:0005667 ! transcription factor complex

[Term]
id: GO:0000127
name: transcription factor TFIIIC complex
namespace: cellular_component
def: "A heterotrimeric transcription factor complex that is involved in regulating transcription from RNA polymerase III (Pol III) promoters. TFIIIC contains three conserved subunits that associate with the proximal Pol III promoter element, and additional subunits that associate with sequence elements downstream of the promoter and are more diverged among species. It also functions as a boundary element to partition genome content into distinct domains outside Pol III promoter regions." [GOC:mah, GOC:vw, PMID:11433012, PMID:16751097]
is_a: GO:0005667 ! transcription factor complex

[Term]
id: GO:0000128
name: flocculation
namespace: biological_process
def: "The reversible, calcium-dependent non-sexual aggregation of single-celled organisms." [GOC:jl, GOC:vw]
subset: goslim_pir
subset: gosubset_prok
xref_analog: Wikipedia:Flocculation
is_a: GO:0044764 ! multi-organism cellular process

[Term]
id: GO:0000131
name: incipient cellular bud site
namespace: cellular_component
def: "The portion of the budding yeast plasma membrane where a daughter cell will emerge. The yeast marks this spot with bud-site selection proteins before bud emergence occurs. Actin is polarized to this spot just prior to and during bud emergence." [GOC:clt]
is_a: GO:0044424 ! intracellular part

[Term]
id: GO:0000132
name: establishment of mitotic spindle orientation
namespace: biological_process
alt_id: GO:0030607
alt_id: GO:0030609
def: "A cell cycle process that sets the alignment of mitotic spindle relative to other cellular structures." [GOC:ems]
related_synonym: "establishment of spindle orientation during mitosis" [GOC:tb, GOC:dph]
exact_synonym: "establishment of spindle orientation involved in mitotic cell cycle" [GOC:tb, GOC:dph]
exact_synonym: "mitotic spindle orientation" []
exact_synonym: "orienting of mitotic spindle" []
is_a: GO:0040001 ! establishment of mitotic spindle localization
is_a: GO:0051294 ! establishment of spindle orientation

[Term]
id: GO:0000133
name: polarisome
namespace: cellular_component
def: "Protein complex that plays a role in determining cell polarity by directing the localized assembly of actin filaments at polarization sites; in Saccharomyces the polarisome includes Bni1p, Spa2p, Pea2p, and Bud6p." [PMID:14734532, PMID:14998522, PMID:9632790]
subset: goslim_pir
is_a: GO:0043234 ! protein complex
is_a: GO:0044448 ! cell cortex part
relationship: part_of GO:0030427 ! site of polarized growth

[Term]
id: GO:0000135
name: septin checkpoint
namespace: biological_process
def: "A cell cycle checkpoint that detects septin defects and responds by inhibiting the mitotic cyclin-dependent kinase (CDK). In Saccharomyces cerevisiae, correct formation of a functional septin cytoskeleton permits the cell to switch to isotropic bud growth and the onset of mitotic chromosome segregation. In the presence of septin defects, the mitotic CDK is inhibited and both the switch to isotropic bud growth and the onset of mitotic chromosome segregation is delayed." [PMID:9925642]
comment: Is this equivalent to GO:0031565?
is_a: GO:0031565 ! cytokinesis checkpoint

[Term]
id: GO:0000136
name: alpha-1,6-mannosyltransferase complex
namespace: cellular_component
def: "A large, multiprotein complex with alpha-(1->6)-mannosyltransferase activity, located in the cis Golgi membrane; adds mannan to N-linked glycans on proteins." [GOC:mcc, PMID:10037752, PMID:11095735, PMID:18083825]
is_a: GO:0030173 ! integral to Golgi membrane
is_a: GO:0031501 ! mannosyltransferase complex
relationship: part_of GO:0000137 ! Golgi cis cisterna

[Term]
id: GO:0000137
name: Golgi cis cisterna
namespace: cellular_component
def: "The Golgi cisterna closest to the endoplasmic reticulum; the first processing compartment through which proteins pass after export from the ER." [ISBN:0815316194]
is_a: GO:0031985 ! Golgi cisterna

[Term]
id: GO:0000138
name: Golgi trans cisterna
namespace: cellular_component
def: "The Golgi cisterna farthest from the endoplasmic reticulum; the final processing compartment through which proteins pass before exiting the Golgi apparatus; the compartment in which N-linked protein glycosylation is completed." [ISBN:0815316194]
related_synonym: "late Golgi" [GOC:mah]
is_a: GO:0031985 ! Golgi cisterna

[Term]
id: GO:0000139
name: Golgi membrane
namespace: cellular_component
def: "The lipid bilayer surrounding any of the compartments of the Golgi apparatus." [GOC:mah]
is_a: GO:0031090 ! organelle membrane
is_a: GO:0044431 ! Golgi apparatus part
relationship: part_of GO:0012505 ! endomembrane system

[Term]
id: GO:0000140
name: acylglycerone-phosphate reductase activity
namespace: molecular_function
def: "Catalysis of the reaction: 1-palmitoylglycerol-3-phosphate + NADP+ = palmitoylglycerone phosphate + NADPH + H(+)." [EC:1.1.1.101]
exact_synonym: "1-acyldihydroxyacetone-phosphate reductase activity" []
exact_synonym: "1-palmitoylglycerol-3-phosphate:NADP+ oxidoreductase activity" [EC:1.1.1.101]
exact_synonym: "acyldihydroxyacetone phosphate reductase activity" [EC:1.1.1.101]
exact_synonym: "palmitoyl dihydroxyacetone phosphate reductase activity" [EC:1.1.1.101]
exact_synonym: "palmitoyl-dihydroxyacetone-phosphate reductase activity" [EC:1.1.1.101]
exact_synonym: "palmitoyldihydroxyacetone-phosphate reductase activity" [EC:1.1.1.101]
xref_analog: EC:1.1.1.101
xref_analog: MetaCyc:ACYLGLYCERONE-PHOSPHATE-REDUCTASE-RXN
xref_analog: Reactome:REACT_759
xref_analog: RHEA:17344
is_a: GO:0016616 ! oxidoreductase activity, acting on the CH-OH group of donors, NAD or NADP as acceptor

[Term]
id: GO:0000142
name: cellular bud neck contractile ring
namespace: cellular_component
def: "A contractile ring, i.e. a cytoskeletal structure composed of actin filaments and myosin, that forms beneath the plasma membrane at the mother-bud neck in mitotic cells that divide by budding in preparation for completing cytokinesis. An example of this structure is found in Saccharomyces cerevisiae." [GOC:krc, PMID:16009555]
exact_synonym: "neck ring" []
is_a: GO:0005826 ! actomyosin contractile ring
relationship: part_of GO:0005935 ! cellular bud neck

[Term]
id: GO:0000144
name: cellular bud neck septin ring
namespace: cellular_component
def: "A ring-shaped structure that forms at the site of cytokinesis; composed of members of the conserved family of filament forming proteins called septins as well as septin-associated proteins. In S. cerevisiae, this structure forms at the time of bud emergence and the septins show a high rate of exchange." [GOC:krc, PMID:16009555]
is_a: GO:0000399 ! cellular bud neck septin structure
is_a: GO:0005940 ! septin ring
is_a: GO:0032161 ! cleavage apparatus septin structure

[Term]
id: GO:0000145
name: exocyst
namespace: cellular_component
def: "A protein complex peripherally associated with the plasma membrane that determines where vesicles dock and fuse. At least eight complex components are conserved between yeast and mammals." [PMID:9700152]
exact_synonym: "Sec6/8 complex" []
xref_analog: Wikipedia:Exocyst
is_a: GO:0043234 ! protein complex
is_a: GO:0044448 ! cell cortex part

[Term]
id: GO:0000146
name: microfilament motor activity
namespace: molecular_function
def: "Catalysis of movement along a microfilament, coupled to the hydrolysis of a nucleoside triphosphate (usually ATP)." [GOC:mah, ISBN:0815316194]
related_synonym: "myosin ATPase activity" []
exact_synonym: "actin filament motor activity" [GOC:dph]
exact_synonym: "actin-filament motor activity" []
narrow_synonym: "muscle motor activity" []
xref_analog: Reactome:REACT_15541
xref_analog: Reactome:REACT_20539
is_a: GO:0003774 ! motor activity

[Term]
id: GO:0000147
name: actin cortical patch assembly
namespace: biological_process
def: "Assembly of an actin cortical patch, a discrete actin-containing structure found at the plasma membrane of fungal cells." [GOC:mah]
is_a: GO:0022607 ! cellular component assembly
is_a: GO:0030866 ! cortical actin cytoskeleton organization

[Term]
id: GO:0000148
name: 1,3-beta-D-glucan synthase complex
namespace: cellular_component
def: "A protein complex that catalyzes the transfer of a glucose group from UDP-glucose to a (1->3)-beta-D-glucan chain." [EC:2.4.1.34]
exact_synonym: "(1->3)-beta-glucan synthase complex" [GOC:tb]
exact_synonym: "1,3-beta-glucan synthase complex" [GOC:tb]
is_a: GO:0043234 ! protein complex
is_a: GO:0044459 ! plasma membrane part

[Term]
id: GO:0000149
name: SNARE binding
namespace: molecular_function
def: "Interacting selectively and non-covalently with a SNARE (soluble N-ethylmaleimide-sensitive factor attached protein receptor) protein." [PMID:12642621]
exact_synonym: "SNAP receptor binding" []
xref_analog: Reactome:REACT_100180
xref_analog: Reactome:REACT_101078
xref_analog: Reactome:REACT_103740
xref_analog: Reactome:REACT_105540
xref_analog: Reactome:REACT_106347
xref_analog: Reactome:REACT_107235
xref_analog: Reactome:REACT_107965
xref_analog: Reactome:REACT_109894
xref_analog: Reactome:REACT_110250
xref_analog: Reactome:REACT_110371
xref_analog: Reactome:REACT_110396
xref_analog: Reactome:REACT_112169
xref_analog: Reactome:REACT_112728
xref_analog: Reactome:REACT_113606
xref_analog: Reactome:REACT_113753
xref_analog: Reactome:REACT_114225
xref_analog: Reactome:REACT_114547
xref_analog: Reactome:REACT_115054
xref_analog: Reactome:REACT_115130
xref_analog: Reactome:REACT_115353
xref_analog: Reactome:REACT_12411
xref_analog: Reactome:REACT_12617
xref_analog: Reactome:REACT_14778
xref_analog: Reactome:REACT_14821
xref_analog: Reactome:REACT_14822
xref_analog: Reactome:REACT_15326
xref_analog: Reactome:REACT_15338
xref_analog: Reactome:REACT_15404
xref_analog: Reactome:REACT_15411
xref_analog: Reactome:REACT_15448
xref_analog: Reactome:REACT_15483
xref_analog: Reactome:REACT_15503
xref_analog: Reactome:REACT_15517
xref_analog: Reactome:REACT_15533
xref_analog: Reactome:REACT_15541
xref_analog: Reactome:REACT_23813
xref_analog: Reactome:REACT_23973
xref_analog: Reactome:REACT_29535
xref_analog: Reactome:REACT_31215
xref_analog: Reactome:REACT_31588
xref_analog: Reactome:REACT_34035
xref_analog: Reactome:REACT_77361
xref_analog: Reactome:REACT_77506
xref_analog: Reactome:REACT_77785
xref_analog: Reactome:REACT_77831
xref_analog: Reactome:REACT_79299
xref_analog: Reactome:REACT_80371
xref_analog: Reactome:REACT_82023
xref_analog: Reactome:REACT_82703
xref_analog: Reactome:REACT_83226
xref_analog: Reactome:REACT_84308
xref_analog: Reactome:REACT_84628
xref_analog: Reactome:REACT_87193
xref_analog: Reactome:REACT_87411
xref_analog: Reactome:REACT_87768
xref_analog: Reactome:REACT_90536
xref_analog: Reactome:REACT_92466
xref_analog: Reactome:REACT_93575
xref_analog: Reactome:REACT_93655
xref_analog: Reactome:REACT_93705
xref_analog: Reactome:REACT_94126
xref_analog: Reactome:REACT_94434
xref_analog: Reactome:REACT_95323
xref_analog: Reactome:REACT_96543
xref_analog: Reactome:REACT_96609
xref_analog: Reactome:REACT_96753
xref_analog: Reactome:REACT_96842
xref_analog: Reactome:REACT_97101
xref_analog: Reactome:REACT_98480
xref_analog: Reactome:REACT_98819
xref_analog: Reactome:REACT_99501
is_a: GO:0005515 ! protein binding

[Term]
id: GO:0000150
name: recombinase activity
namespace: molecular_function
def: "Catalysis of the identification and base-pairing of homologous sequences between single-stranded DNA and double-stranded DNA." [GOC:elh]
comment: Note that this term represents activities that do not break or form phosphodiester bonds, and is therefore not a parent of 'site-specific recombinase activity ; GO:0009009'.
subset: gosubset_prok
narrow_synonym: "strand transferase" []
xref_analog: Reactome:REACT_27300
is_a: GO:0003824 ! catalytic activity

[Term]
id: GO:0000151
name: ubiquitin ligase complex
namespace: cellular_component
def: "A protein complex that includes a ubiquitin-protein ligase and other proteins that may confer substrate specificity on the complex." [GOC:jh2, PMID:9529603]
subset: goslim_pir
is_a: GO:0043234 ! protein complex
is_a: GO:0044424 ! intracellular part

[Term]
id: GO:0000152
name: nuclear ubiquitin ligase complex
namespace: cellular_component
def: "A ubiquitin ligase complex found in the nucleus." [GOC:mah]
is_a: GO:0000151 ! ubiquitin ligase complex
is_a: GO:0044428 ! nuclear part

[Term]
id: GO:0000153
name: cytoplasmic ubiquitin ligase complex
namespace: cellular_component
def: "A ubiquitin ligase complex found in the cytoplasm." [GOC:mah]
is_a: GO:0000151 ! ubiquitin ligase complex
is_a: GO:0044444 ! cytoplasmic part

[Term]
id: GO:0000154
name: rRNA modification
namespace: biological_process
alt_id: GO:0016548
def: "The covalent alteration of one or more nucleotides within an rRNA molecule to produce an rRNA molecule with a sequence that differs from that coded genetically." [GOC:curators]
comment: The term 'RNA editing' (GO:0016547) was merged into 'RNA modification' (GO:0009451) on the basis of statements in the preface of Modification and Editing of RNA (ISBN:1555811337) that there is no clear distinction between modification and editing. Parallel changes were made for substrate (e.g. tRNA, rRNA, etc.) specific child terms of 'RNA editing'.
subset: gosubset_prok
narrow_synonym: "rRNA editing" [GOC:hjd]
is_a: GO:0006364 ! rRNA processing
is_a: GO:0009451 ! RNA modification

[Term]
id: GO:0000155
name: phosphorelay sensor kinase activity
namespace: molecular_function
def: "Catalysis of the phosphorylation of a histidine residue in response to detection of an extracellular signal such as a chemical ligand or change in environment, to initiate a change in cell state or activity. The two-component sensor is a histidine kinase that autophosphorylates a histidine residue in its active site. The phosphate is then transferred to an aspartate residue in a downstream response regulator, to trigger a response." [GOC:bf, GOC:mcc, PMID:10966457, PMID:20223701, PMID:9191038]
subset: gosubset_prok
narrow_synonym: "two-component sensor activity" []
narrow_synonym: "two-component sensor molecule" []
narrow_synonym: "two-component system sensor activity " []
xref_analog: EC:2.7.3.-
is_a: GO:0004673 ! protein histidine kinase activity
is_a: GO:0038023 ! signaling receptor activity

[Term]
id: GO:0000156
name: phosphorelay response regulator activity
namespace: molecular_function
def: "Responds to a phosphorelay sensor to initiate a change in cell state or activity. The activity of the response regulator is regulated by transfer of a phosphate from a histidine residue in the sensor, to an aspartate residue in the response regulator. Many but not all response regulators act as transcriptional regulators to elicit a response." [GOC:bf, PMID:10966457, PMID:11842140]
subset: goslim_metagenomics
subset: gosubset_prok
narrow_synonym: "two-component response regulator activity" []
is_a: GO:0004871 ! signal transducer activity

[Term]
id: GO:0000159
name: protein phosphatase type 2A complex
namespace: cellular_component
def: "A protein complex that has protein serine/threonine phosphatase activity that is polycation-stimulated (PCS), being directly stimulated by protamine, polylysine, or histone H1; it constitutes a subclass of several enzymes activated by different histones and polylysine, and consists of catalytic, scaffolding, and regulatory subunits. The catalytic and scaffolding subunits form the core enzyme, and the holoenzyme also includes the regulatory subunit." [GOC:mah, ISBN:0198547684, PMID:17245430]
is_a: GO:0008287 ! protein serine/threonine phosphatase complex
is_a: GO:0044424 ! intracellular part

[Term]
id: GO:0000160
name: phosphorelay signal transduction system
namespace: biological_process
def: "A conserved series of molecular signals found in prokaryotes and eukaryotes; involves autophosphorylation of a histidine kinase and the transfer of the phosphate group to an aspartate that then acts as a phospho-donor to response regulator proteins." [PMID:9191038]
subset: goslim_metagenomics
subset: gosubset_prok
exact_synonym: "histidyl-aspartyl phosphorelay" []
narrow_synonym: "phosphorelay signal transduction system" []
is_a: GO:0007165 ! signal transduction

[Term]
id: GO:0000161
name: MAPK cascade involved in osmosensory signaling pathway
namespace: biological_process
def: "A MAPK cascade involved in signal transduction in response to change in osmotic conditions." [PMID:9561267]
exact_synonym: "MAPKKK cascade during osmolarity sensing" []
exact_synonym: "MAPKKK cascade involved in osmosensory signaling pathway" [GOC:signaling]
exact_synonym: "MAPKKK cascade involved in osmosensory signalling pathway" [GOC:mah]
exact_synonym: "osmolarity sensing, MAPKKK cascade" []
narrow_synonym: "High Osmolarity Glycerol (HOG) MAPK pathway" [PMID:20880736]
narrow_synonym: "Hog1 MAPK pathway" [PMID:20880736]
is_a: GO:0000165 ! MAPK cascade
relationship: part_of GO:0007231 ! osmosensory signaling pathway

[Term]
id: GO:0000162
name: tryptophan biosynthetic process
namespace: biological_process
alt_id: GO:0009096
def: "The chemical reactions and pathways resulting in the formation of tryptophan, the chiral amino acid 2-amino-3-(1H-indol-3-yl)propanoic acid; tryptophan is synthesized from chorismate via anthranilate." [GOC:mah, ISBN:0471331309, MetaCyc:TRPSYN-PWY]
subset: gosubset_prok
exact_synonym: "aromatic amino acid family biosynthetic process, anthranilate pathway" []
exact_synonym: "tryptophan anabolism" []
exact_synonym: "tryptophan biosynthesis" []
exact_synonym: "tryptophan formation" []
exact_synonym: "tryptophan synthesis" []
xref_analog: MetaCyc:TRPSYN-PWY
is_a: GO:0006568 ! tryptophan metabolic process
is_a: GO:0009073 ! aromatic amino acid family biosynthetic process
is_a: GO:0046219 ! indolalkylamine biosynthetic process
is_a: GO:1901607 ! alpha-amino acid biosynthetic process

[Term]
id: GO:0000164
name: protein phosphatase type 1 complex
namespace: cellular_component
def: "A protein complex that possesses magnesium-dependent protein serine/threonine phosphatase (AMD phosphatase) activity, and consists of a catalytic subunit and one or more regulatory subunits that dictates the phosphatase's substrate specificity, function, and activity." [GOC:mah, GOC:ssd]
is_a: GO:0008287 ! protein serine/threonine phosphatase complex
is_a: GO:0044444 ! cytoplasmic part

[Term]
id: GO:0000165
name: MAPK cascade
namespace: biological_process
def: "An intracellular protein kinase cascade containing at least a MAPK, a MAPKK and a MAP3K. The cascade can also contain two additional tiers: the upstream MAP4K and the downstream MAP Kinase-activated kinase (MAPKAPK). The kinases in each tier phosphorylate and activate the kinases in the downstream tier to transmit a signal within a cell." [GOC:bf, GOC:mtg_signaling_feb11, PMID:20811974, PMID:9561267]
comment: MAPK cascades lie downstream of many cell surface receptors and cooperate in transmitting various extracellular signals to the nucleus. One way by which the specificity of each cascade is regulated is through the existence of several distinct components in each tier of the different cascades. The cascades are typically named according to the component in the MAPK tier.
related_synonym: "MAPK signaling" []
related_synonym: "MAPK signalling" []
exact_synonym: "MAP kinase cascade" []
exact_synonym: "MAP kinase kinase kinase cascade" []
exact_synonym: "MAPKKK cascade" [GOC:curators]
exact_synonym: "mitogen-activated protein kinase cascade" [GOC:bf]
narrow_synonym: "ERK/MAPK cascade" []
narrow_synonym: "MAPKKK cascade during sporulation" []
xref_analog: Reactome:REACT_101634
xref_analog: Reactome:REACT_107261
xref_analog: Reactome:REACT_107863
xref_analog: Reactome:REACT_108330
xref_analog: Reactome:REACT_112235
xref_analog: Reactome:REACT_112942
xref_analog: Reactome:REACT_113285
xref_analog: Reactome:REACT_634
xref_analog: Reactome:REACT_79658
xref_analog: Reactome:REACT_85806
xref_analog: Reactome:REACT_87028
xref_analog: Reactome:REACT_87232
xref_analog: Reactome:REACT_87855
xref_analog: Reactome:REACT_92078
xref_analog: Reactome:REACT_92987
xref_analog: Reactome:REACT_94585
xref_analog: Reactome:REACT_94805
xref_analog: Wikipedia:MAPK_cascade
xref_analog: Wikipedia:Mitogen-activated_protein_kinase
is_a: GO:0007243 ! intracellular protein kinase cascade

[Term]
id: GO:0000166
name: nucleotide binding
namespace: molecular_function
def: "Interacting selectively and non-covalently with a nucleotide, any compound consisting of a nucleoside that is esterified with (ortho)phosphate or an oligophosphate at any hydroxyl group on the ribose or deoxyribose." [GOC:mah, ISBN:0198547684]
subset: goslim_metagenomics
subset: goslim_pir
subset: goslim_plant
subset: gosubset_prok
is_a: GO:0036094 ! small molecule binding
is_a: GO:1901265 ! nucleoside phosphate binding

[Term]
id: GO:0000167
name: activation of MAPKKK activity involved in osmosensory signaling pathway
namespace: biological_process
def: "Any process that initiates the activity of the inactive enzyme MAP kinase kinase kinase during osmolarity sensing." [PMID:9561267]
exact_synonym: "activation of MAP kinase kinase kinase activity during osmolarity sensing" []
exact_synonym: "activation of MAPKKK activity during osmolarity sensing" []
exact_synonym: "activation of MAPKKK activity involved in osmosensory signalling pathway" [GOC:mah]
exact_synonym: "osmolarity sensing, activation of MAP kinase kinase kinase activity" []
exact_synonym: "osmolarity sensing, activation of MAPKKK activity" []
is_a: GO:0000185 ! activation of MAPKKK activity
is_a: GO:0047484 ! regulation of response to osmotic stress
is_a: GO:0080135 ! regulation of cellular response to stress

[Term]
id: GO:0000168
name: activation of MAPKK activity involved in osmosensory signaling pathway
namespace: biological_process
alt_id: GO:0007233
def: "Any process that initiates the activity of the inactive enzyme MAP kinase kinase during osmolarity sensing." [PMID:9561267]
exact_synonym: "activation of MAP kinase kinase activity during osmolarity sensing" []
exact_synonym: "activation of MAPKK activity during osmolarity sensing" []
exact_synonym: "activation of MAPKK activity involved in osmosensory signalling pathway" [GOC:mah]
exact_synonym: "osmolarity sensing, activation of MAP kinase kinase activity" []
exact_synonym: "osmolarity sensing, activation of MAPKK activity" []
narrow_synonym: "activation of Pbs2 kinase" []
is_a: GO:0000186 ! activation of MAPKK activity
is_a: GO:0047484 ! regulation of response to osmotic stress
is_a: GO:0080135 ! regulation of cellular response to stress

[Term]
id: GO:0000169
name: activation of MAPK activity involved in osmosensory signaling pathway
namespace: biological_process
def: "Any process that initiates the activity of the inactive enzyme MAP kinase activity during osmolarity sensing." [PMID:9561267]
exact_synonym: "activation of MAPK activity during osmolarity sensing" []
exact_synonym: "activation of MAPK activity involved in osmosensory signalling pathway" [GOC:mah]
exact_synonym: "osmolarity sensing, activation of MAPK activity" []
is_a: GO:0000187 ! activation of MAPK activity
is_a: GO:0047484 ! regulation of response to osmotic stress
is_a: GO:0080135 ! regulation of cellular response to stress

[Term]
id: GO:0000170
name: sphingosine hydroxylase activity
namespace: molecular_function
def: "Catalysis of the hydroxylation of sphingolipid long chain bases." [PMID:9556590]
xref_analog: Reactome:REACT_100351
xref_analog: Reactome:REACT_103503
xref_analog: Reactome:REACT_104963
xref_analog: Reactome:REACT_115687
xref_analog: Reactome:REACT_19258
xref_analog: Reactome:REACT_29940
xref_analog: Reactome:REACT_31871
xref_analog: Reactome:REACT_80095
xref_analog: Reactome:REACT_82371
xref_analog: Reactome:REACT_85471
xref_analog: Reactome:REACT_85651
xref_analog: Reactome:REACT_86222
xref_analog: Reactome:REACT_91283
xref_analog: Reactome:REACT_92284
xref_analog: Reactome:REACT_96037
xref_analog: Reactome:REACT_97092
xref_analog: Reactome:REACT_99475
is_a: GO:0016491 ! oxidoreductase activity

[Term]
id: GO:0000171
name: ribonuclease MRP activity
namespace: molecular_function
def: "Catalysis of the site-specific cleavage of RNA by a catalytic RNA-mediated mechanism; substrates include the A3 site in the ITS1 of pre-rRNA." [PMID:17881380]
exact_synonym: "RNase MRP" []
xref_analog: Wikipedia:RNase_MRP
is_a: GO:0004540 ! ribonuclease activity

[Term]
id: GO:0000172
name: ribonuclease MRP complex
namespace: cellular_component
def: "A ribonucleoprotein complex that contains an RNA molecule of the snoRNA family, and cleaves the rRNA precursor as part of rRNA transcript processing. It also has other roles: In S. cerevisiae it is involved in cell cycle-regulated degradation of daughter cell-specific mRNAs, while in mammalian cells it also enters the mitochondria and processes RNAs to create RNA primers for DNA replication." [GOC:sgd_curators, PMID:10690410, PMID:14729943, PMID:7510714]
exact_synonym: "ribonuclease mitochondrial RNA processing complex" []
exact_synonym: "RNase MRP complex" []
is_a: GO:0005732 ! small nucleolar ribonucleoprotein complex

[Term]
id: GO:0000173
name: inactivation of MAPK activity involved in osmosensory signaling pathway
namespace: biological_process
def: "Any process that terminates the activity of the active enzyme MAP kinase during osmolarity sensing." [PMID:9561267]
exact_synonym: "inactivation of MAPK activity during osmolarity sensing" []
exact_synonym: "inactivation of MAPK activity involved in osmosensory signalling pathway" [GOC:mah]
exact_synonym: "osmolarity sensing, inactivation of MAPK" []
exact_synonym: "osmolarity sensing, termination of MAPK activity" []
exact_synonym: "termination of MAPK activity during osmolarity sensing" []
is_a: GO:0000188 ! inactivation of MAPK activity
is_a: GO:0047484 ! regulation of response to osmotic stress
is_a: GO:0080135 ! regulation of cellular response to stress

[Term]
id: GO:0000174
name: inactivation of MAPK (mating sensu Saccharomyces)
namespace: biological_process
def: "OBSOLETE. Downregulation of MAP kinase activity in the context of transduction of mating pheromone signal, as described for Saccharomyces." [PMID:9561267]
comment: This term was made obsolete because it is a gene product specific term.
is_obsolete: true
replaced_by: GO:0000750

[Term]
id: GO:0000175
name: 3'-5'-exoribonuclease activity
namespace: molecular_function
def: "Catalysis of the sequential cleavage of mononucleotides from a free 3' terminus of an RNA molecule." [GOC:mah, ISBN:0198547684]
subset: gosubset_prok
exact_synonym: "3'-5' exoribonuclease activity" []
xref_analog: EC:3.1.13.-
xref_analog: Reactome:REACT_102966
xref_analog: Reactome:REACT_108214
xref_analog: Reactome:REACT_20588
xref_analog: Reactome:REACT_33991
xref_analog: Reactome:REACT_34078
xref_analog: Reactome:REACT_78363
xref_analog: Reactome:REACT_82118
xref_analog: Reactome:REACT_88115
xref_analog: Reactome:REACT_89880
xref_analog: Reactome:REACT_92153
xref_analog: Reactome:REACT_93499
xref_analog: Reactome:REACT_95913
xref_analog: Reactome:REACT_95921
xref_analog: Reactome:REACT_96267
xref_analog: Reactome:REACT_99422
is_a: GO:0008408 ! 3'-5' exonuclease activity
is_a: GO:0016896 ! exoribonuclease activity, producing 5'-phosphomonoesters

[Term]
id: GO:0000176
name: nuclear exosome (RNase complex)
namespace: cellular_component
def: "Complex of 3'-5' exoribonucleases found in the nucleus." [PMID:10465791]
exact_synonym: "eukaryotic exosome multienzyme ribonuclease complex" []
exact_synonym: "nuclear exosome (ribonuclease complex)" []
exact_synonym: "nuclear exosome multienzyme ribonuclease complex" []
is_a: GO:0000178 ! exosome (RNase complex)
is_a: GO:0044428 ! nuclear part
relationship: part_of GO:0031981 ! nuclear lumen

[Term]
id: GO:0000177
name: cytoplasmic exosome (RNase complex)
namespace: cellular_component
def: "Complex of 3'-5' exoribonucleases found in the cytoplasm." [PMID:10465791]
exact_synonym: "cytoplasmic exosome (ribonuclease complex)" []
exact_synonym: "cytoplasmic exosome multienzyme ribonuclease complex" []
exact_synonym: "prokaryotic exosome multienzyme ribonuclease complex" []
is_a: GO:0000178 ! exosome (RNase complex)
is_a: GO:0044444 ! cytoplasmic part

[Term]
id: GO:0000178
name: exosome (RNase complex)
namespace: cellular_component
def: "Complex of 3'-5' exoribonucleases." [PMID:10465791]
comment: Note that this term should not be confused with 'exosome' used in the context of vesicles released from multivesicular bodies.
subset: goslim_pir
exact_synonym: "exosome (ribonucleasease complex)" []
exact_synonym: "exosome multienzyme ribonuclease complex" []
is_a: GO:0043234 ! protein complex
is_a: GO:0044424 ! intracellular part

[Term]
id: GO:0000179
name: rRNA (adenine-N6,N6-)-dimethyltransferase activity
namespace: molecular_function
alt_id: GO:0043790
def: "Catalysis of the dimethylation two adjacent A residues in the loop closing the 3'-terminal stem of the 18S rRNA, using S-adenosyl-L-methionine as a methyl donor." [ISBN:1555811337, PMID:10690410]
subset: gosubset_prok
exact_synonym: "18S rRNA dimethylase activity" []
exact_synonym: "dimethyladenosine transferase activity" [IMG:02532]
exact_synonym: "S-adenosylmethionine-6-N', N'-adenosyl(rRNA) dimethyltransferase activity" [IMG:02532]
xref_analog: EC:2.1.1.-
is_a: GO:0008170 ! N-methyltransferase activity
is_a: GO:0016433 ! rRNA (adenine) methyltransferase activity

[Term]
id: GO:0000180
name: cytosolic large ribosomal subunit
namespace: cellular_component
def: "OBSOLETE (was not defined before being made obsolete)." [GOC:ai]
comment: This term was made obsolete because more specific children exist.
is_obsolete: true
consider: GO:0022625

[Term]
id: GO:0000181
name: cytosolic small ribosomal subunit
namespace: cellular_component
def: "OBSOLETE (was not defined before being made obsolete)." [GOC:ai]
comment: This term was made obsolete because more specific children exist.
is_obsolete: true
consider: GO:0022627

[Term]
id: GO:0000182
name: rDNA binding
namespace: molecular_function
def: "Interacting selectively and non-covalently with DNA sequences encoding ribosomal RNA." [GOC:mah]
exact_synonym: "ribosomal DNA binding" []
is_a: GO:0043565 ! sequence-specific DNA binding

[Term]
id: GO:0000183
name: chromatin silencing at rDNA
namespace: biological_process
def: "Repression of transcription of ribosomal DNA by altering the structure of chromatin." [PMID:10219245]
exact_synonym: "chromatin silencing at ribosomal DNA" []
exact_synonym: "heterochromatic silencing at rDNA" []
exact_synonym: "rDNA chromatin silencing" [GOC:mah]
is_a: GO:0006342 ! chromatin silencing

[Term]
id: GO:0000184
name: nuclear-transcribed mRNA catabolic process, nonsense-mediated decay
namespace: biological_process
def: "The nonsense-mediated decay pathway for nuclear-transcribed mRNAs degrades mRNAs in which an amino-acid codon has changed to a nonsense codon; this prevents the translation of such mRNAs into truncated, and potentially harmful, proteins." [GOC:krc, GOC:ma, PMID:10025395]
exact_synonym: "mRNA breakdown, nonsense-mediated decay" []
exact_synonym: "mRNA catabolic process, nonsense-mediated" []
exact_synonym: "mRNA catabolism, nonsense-mediated" []
exact_synonym: "mRNA degradation, nonsense-mediated decay" []
exact_synonym: "nonsense-mediated mRNA decay" []
exact_synonym: "nuclear mRNA catabolic process, nonsense-mediated decay" []
xref_analog: Reactome:REACT_75886
xref_analog: Wikipedia:Nonsense-mediated_decay
xref_analog: Wikipedia:Nonsense-mediated_mRNA_decay
is_a: GO:0000956 ! nuclear-transcribed mRNA catabolic process

[Term]
id: GO:0000185
name: activation of MAPKKK activity
namespace: biological_process
def: "Any process that initiates the activity of the inactive enzyme MAP kinase kinase kinase (MAPKKK)." [PMID:9561267]
exact_synonym: "activation of MAP kinase kinase kinase" []
exact_synonym: "activation of MAP3K activity" [GOC:bf]
narrow_synonym: "activation of MAPKKK activity during sporulation" []
broad_synonym: "positive regulation of MAP kinase kinase kinase activity" []
broad_synonym: "positive regulation of MAPKKK activity" []
is_a: GO:0032147 ! activation of protein kinase activity
is_a: GO:0043408 ! regulation of MAPK cascade
is_a: GO:0071902 ! positive regulation of protein serine/threonine kinase activity

[Term]
id: GO:0000186
name: activation of MAPKK activity
namespace: biological_process
alt_id: GO:0007255
def: "The initiation of the activity of the inactive enzyme MAP kinase kinase (MAPKK)." [PMID:9561267]
exact_synonym: "activation of MAP kinase kinase activity" []
exact_synonym: "activation of MAP/ERK kinase kinase" []
exact_synonym: "activation of MAP2K activity" [GOC:bf]
narrow_synonym: "activation of MAPKK activity during sporulation" []
broad_synonym: "positive regulation of MAPKK activity" []
xref_analog: Reactome:REACT_101798
xref_analog: Reactome:REACT_102728
xref_analog: Reactome:REACT_103900
xref_analog: Reactome:REACT_104177
xref_analog: Reactome:REACT_104271
xref_analog: Reactome:REACT_110634
xref_analog: Reactome:REACT_113771
xref_analog: Reactome:REACT_114228
xref_analog: Reactome:REACT_114817
xref_analog: Reactome:REACT_12005
xref_analog: Reactome:REACT_33773
xref_analog: Reactome:REACT_81505
xref_analog: Reactome:REACT_81553
xref_analog: Reactome:REACT_82861
xref_analog: Reactome:REACT_86719
xref_analog: Reactome:REACT_86891
xref_analog: Reactome:REACT_87045
xref_analog: Reactome:REACT_89175
xref_analog: Reactome:REACT_89555
xref_analog: Reactome:REACT_91625
xref_analog: Reactome:REACT_94138
xref_analog: Reactome:REACT_94626
xref_analog: Reactome:REACT_95763
xref_analog: Reactome:REACT_962
xref_analog: Reactome:REACT_97271
xref_analog: Reactome:REACT_98727
is_a: GO:0032147 ! activation of protein kinase activity
is_a: GO:0043408 ! regulation of MAPK cascade

[Term]
id: GO:0000187
name: activation of MAPK activity
namespace: biological_process
def: "The initiation of the activity of the inactive enzyme MAP kinase (MAPK)." [PMID:9561267]
exact_synonym: "activation of MAP kinase" []
exact_synonym: "MAPK activation" []
narrow_synonym: "activation of MAPK activity during sporulation" []
xref_analog: Reactome:REACT_100881
xref_analog: Reactome:REACT_101870
xref_analog: Reactome:REACT_101978
xref_analog: Reactome:REACT_102664
xref_analog: Reactome:REACT_102813
xref_analog: Reactome:REACT_103235
xref_analog: Reactome:REACT_103251
xref_analog: Reactome:REACT_106101
xref_analog: Reactome:REACT_112664
xref_analog: Reactome:REACT_113767
xref_analog: Reactome:REACT_114778
xref_analog: Reactome:REACT_1482
xref_analog: Reactome:REACT_21399
xref_analog: Reactome:REACT_25355
xref_analog: Reactome:REACT_25370
xref_analog: Reactome:REACT_28684
xref_analog: Reactome:REACT_29727
xref_analog: Reactome:REACT_30502
xref_analog: Reactome:REACT_32301
xref_analog: Reactome:REACT_34590
xref_analog: Reactome:REACT_77440
xref_analog: Reactome:REACT_77987
xref_analog: Reactome:REACT_78017
xref_analog: Reactome:REACT_83894
xref_analog: Reactome:REACT_84937
xref_analog: Reactome:REACT_86273
xref_analog: Reactome:REACT_86655
xref_analog: Reactome:REACT_87442
xref_analog: Reactome:REACT_88492
xref_analog: Reactome:REACT_88606
xref_analog: Reactome:REACT_91962
xref_analog: Reactome:REACT_93371
xref_analog: Reactome:REACT_98123
xref_analog: Reactome:REACT_99633
is_a: GO:0032147 ! activation of protein kinase activity
is_a: GO:0043406 ! positive regulation of MAP kinase activity

[Term]
id: GO:0000188
name: inactivation of MAPK activity
namespace: biological_process
def: "Any process that terminates the activity of the active enzyme MAP kinase." [PMID:9561267]
exact_synonym: "termination of MAPK activity" []
narrow_synonym: "inactivation of MAPK during sporulation" []
is_a: GO:0043407 ! negative regulation of MAP kinase activity

[Term]
id: GO:0000189
name: MAPK import into nucleus
namespace: biological_process
def: "The directed movement of a MAP kinase to the nucleus upon activation." [PMID:9561267]
comment: Note that 'translocation' is sometimes used in the literature to refer to the entire process of protein import into the nucleus, but in GO refers specifically to the step in which a cargo-carrier protein complex moves through the nuclear pore complex.
narrow_synonym: "nuclear translocation of MAPK" [GOC:mah]
xref_analog: Reactome:REACT_103042
xref_analog: Reactome:REACT_105886
xref_analog: Reactome:REACT_106064
xref_analog: Reactome:REACT_107045
xref_analog: Reactome:REACT_110766
xref_analog: Reactome:REACT_113196
xref_analog: Reactome:REACT_114932
xref_analog: Reactome:REACT_115101
xref_analog: Reactome:REACT_1866
xref_analog: Reactome:REACT_29004
xref_analog: Reactome:REACT_32259
xref_analog: Reactome:REACT_33595
xref_analog: Reactome:REACT_487
xref_analog: Reactome:REACT_510
xref_analog: Reactome:REACT_78269
xref_analog: Reactome:REACT_79422
xref_analog: Reactome:REACT_81446
xref_analog: Reactome:REACT_87335
xref_analog: Reactome:REACT_89933
xref_analog: Reactome:REACT_94910
xref_analog: Reactome:REACT_95119
xref_analog: Reactome:REACT_97762
is_a: GO:0006606 ! protein import into nucleus
relationship: part_of GO:0000165 ! MAPK cascade

[Term]
id: GO:0000190
name: MAPKKK cascade (pseudohyphal growth)
namespace: biological_process
def: "OBSOLETE. MAPKKK cascade involved in transduction of signal promoting pseudohyphal or invasive growth." [PMID:9561267]
comment: This term was made obsolete because it is a gene product specific term.
is_obsolete: true

[Term]
id: GO:0000191
name: activation of MAPKKK (pseudohyphal growth)
namespace: biological_process
def: "OBSOLETE. Upregulation of MAPKKK activity in the context of regulating pseudohyphal or invasive growth." [PMID:9561267]
comment: This term was made obsolete because it is a gene product specific term.
is_obsolete: true

[Term]
id: GO:0000192
name: activation of MAPKK (pseudohyphal growth)
namespace: biological_process
def: "OBSOLETE. Upregulation of a MAP kinase kinase in the context of regulating pseudohyphal or invasive growth." [PMID:9561267]
comment: This term was made obsolete because it is a gene product specific term.
is_obsolete: true

[Term]
id: GO:0000193
name: activation of MAPK (pseudohyphal growth)
namespace: biological_process
def: "OBSOLETE. Upregulation of MAP kinase activity in the context of regulating pseudohyphal or invasive growth." [PMID:9561267]
comment: This term was made obsolete because it is a gene product specific term.
is_obsolete: true

[Term]
id: GO:0000194
name: inactivation of MAPK (pseudohyphal growth)
namespace: biological_process
def: "OBSOLETE. Downregulation of MAP kinase activity in the context of regulating pseudohyphal or invasive growth." [PMID:9561267]
comment: This term was made obsolete because it is a gene product specific term.
is_obsolete: true

[Term]
id: GO:0000195
name: nuclear translocation of MAPK (pseudohyphal growth)
namespace: biological_process
def: "OBSOLETE. Movement of a MAP kinase to the nucleus in the context of regulating pseudohyphal or invasive growth." [PMID:9561267]
comment: This term was made obsolete because it is a gene product specific term.
is_obsolete: true

[Term]
id: GO:0000196
name: MAPK cascade involved in cell wall biogenesis
namespace: biological_process
def: "A MAPK cascade that contributes to cell wall biogenesis, the assembly and arrangement of the cell wall, the rigid or semi-rigid envelope lying outside the cell membrane of plant, fungal and most prokaryotic cells." [PMID:9561267]
exact_synonym: "cell wall biogenesis, MAPKKK cascade" []
exact_synonym: "MAPKKK cascade involved in cell wall biogenesis" [GOC:signaling]
narrow_synonym: "Mpk1 cascade" [PMID:10523653]
narrow_synonym: "Slt2 cascade" [PMID:10523653]
is_a: GO:0000165 ! MAPK cascade
relationship: part_of GO:0042546 ! cell wall biogenesis

[Term]
id: GO:0000197
name: activation of MAPKKK activity involved in cell wall biogenesis
namespace: biological_process
def: "Any process that initiates the activity of the inactive enzyme MAP kinase kinase kinase in the context of cell wall biogenesis, the assembly and arrangement of the cell wall, the rigid or semi-rigid envelope lying outside the cell membrane of plant, fungal and most prokaryotic cells." [PMID:9561267]
exact_synonym: "activation of MAP kinase kinase kinase activity during cell wall biogenesis" []
exact_synonym: "activation of MAPKKK activity involved in cell wall integrity" [GOC:dgf]
exact_synonym: "cell wall biogenesis, activation of MAP kinase kinase kinase activity" []
exact_synonym: "cell wall biogenesis, activation of MAPKKK activity" []
is_a: GO:0000185 ! activation of MAPKKK activity
is_a: GO:0044087 ! regulation of cellular component biogenesis

[Term]
id: GO:0000198
name: activation of MAPKK activity involved in cell wall biogenesis
namespace: biological_process
def: "Any process that initiates the activity of the inactive enzyme MAP kinase kinase in the context of cell wall biogenesis, the assembly and arrangement of the cell wall, the rigid or semi-rigid envelope lying outside the cell membrane of plant, fungal and most prokaryotic cells." [PMID:9561267]
exact_synonym: "activation of MAP kinase kinase activity during cell wall biogenesis" []
exact_synonym: "activation of MAPKK activity involved in cell wall integrity" [GOC:dgf]
exact_synonym: "cell wall biogenesis, activation of MAP kinase kinase activity" []
exact_synonym: "cell wall biogenesis, activation of MAPKK activity" []
is_a: GO:0000186 ! activation of MAPKK activity
is_a: GO:0044087 ! regulation of cellular component biogenesis

[Term]
id: GO:0000199
name: activation of MAPK activity involved in cell wall biogenesis
namespace: biological_process
def: "Any process that initiates the activity of the inactive enzyme MAP kinase in the context of cell wall biogenesis, the assembly and arrangement of the cell wall, the rigid or semi-rigid envelope lying outside the cell membrane of plant, fungal and most prokaryotic cells." [PMID:9561267]
exact_synonym: "activation of MAPK activity involved in cell wall integrity" [GOC:dgf]
exact_synonym: "cell wall biogenesis, activation of MAPK activity" []
is_a: GO:0000187 ! activation of MAPK activity
is_a: GO:0044087 ! regulation of cellular component biogenesis

[Term]
id: GO:0000200
name: inactivation of MAPK activity involved in cell wall biogenesis
namespace: biological_process
def: "Any process that terminates the activity of the active enzyme MAP kinase in the context of cell wall biogenesis, the assembly and arrangement of the cell wall, the rigid or semi-rigid envelope lying outside the cell membrane of plant, fungal and most prokaryotic cells." [PMID:9561267]
exact_synonym: "cell wall biogenesis, inactivation of MAPK activity" []
exact_synonym: "cell wall biogenesis, termination of MAPK activity" []
exact_synonym: "inactivation of MAPK activity involved in cell wall integrity" [GOC:dgf]
exact_synonym: "termination of MAPK activity during cell wall biogenesis" []
is_a: GO:0000188 ! inactivation of MAPK activity
is_a: GO:0044087 ! regulation of cellular component biogenesis

[Term]
id: GO:0000201
name: MAPK import into nucleus involved in cell wall biogenesis
namespace: biological_process
def: "The directed movement of a MAP kinase to the nucleus that occurs in the context of cell wall biogenesis, the assembly and arrangement of the cell wall, the rigid or semi-rigid envelope lying outside the cell membrane of plant, fungal and most prokaryotic cells." [PMID:9561267]
exact_synonym: "cell wall biogenesis, MAPK import into nucleus" [GOC:mah]
exact_synonym: "MAPK import into nucleus involved in cell wall integrity" [GOC:mah, GOC:dgf]
narrow_synonym: "cell wall biogenesis, nuclear translocation of MAPK" [GOC:mah]
narrow_synonym: "nuclear translocation of MAPK involved in cell wall biogenesis" [GOC:mah]
narrow_synonym: "nuclear translocation of MAPK involved in cell wall integrity" [GOC:mah, GOC:dgf]
is_a: GO:0000189 ! MAPK import into nucleus
relationship: part_of GO:0000196 ! MAPK cascade involved in cell wall biogenesis

[Term]
id: GO:0000202
name: MAPKKK cascade during sporulation (sensu Saccharomyces)
namespace: biological_process
def: "OBSOLETE. MAPKKK cascade involved in transduction of signal promoting sporulation. As in, but not restricted to, the taxon Saccharomyces (Saccharomyces, ncbi_taxonomy_id:4930)." [PMID:9561267]
comment: This term was made obsolete because it is a gene product specific term.
is_obsolete: true

[Term]
id: GO:0000203
name: activation of MAPKKK during sporulation (sensu Saccharomyces)
namespace: biological_process
def: "OBSOLETE. Upregulation of MAPKKK activity in the context of sporulation. As in, but not restricted to, the taxon Saccharomyces (Saccharomyces, ncbi_taxonomy_id:4930)." [PMID:9561267]
comment: This term was made obsolete because it is a gene product specific term.
is_obsolete: true

[Term]
id: GO:0000204
name: activation of MAPKK during sporulation (sensu Saccharomyces)
namespace: biological_process
def: "OBSOLETE. Upregulation of a MAP kinase kinase in the context of sporulation. As in, but not restricted to, the taxon Saccharomyces (Saccharomyces, ncbi_taxonomy_id:4930)." [PMID:9561267]
comment: This term was made obsolete because it is a gene product specific term.
is_obsolete: true

[Term]
id: GO:0000205
name: activation of MAPK during sporulation (sensu Saccharomyces)
namespace: biological_process
def: "OBSOLETE. Upregulation of MAP kinase activity in the context of sporulation. As in, but not restricted to, the taxon Saccharomyces (Saccharomyces, ncbi_taxonomy_id:4930)." [PMID:9561267]
comment: This term was made obsolete because it is a gene product specific term.
is_obsolete: true

[Term]
id: GO:0000206
name: inactivation of MAPK during sporulation (sensu Saccharomyces)
namespace: biological_process
def: "OBSOLETE. Downregulation of MAP kinase activity in the context of sporulation. As in, but not restricted to, the taxon Saccharomyces (Saccharomyces, ncbi_taxonomy_id:4930)." [PMID:9561267]
comment: This term was made obsolete because it is a gene product specific term.
is_obsolete: true

[Term]
id: GO:0000207
name: nuclear translocation of MAPK during sporulation (sensu Saccharomyces)
namespace: biological_process
def: "OBSOLETE. Movement of a MAP kinase to the nucleus in the context of sporulation. As in, but not restricted to, the taxon Saccharomyces (Saccharomyces, ncbi_taxonomy_id:4930)." [PMID:9561267]
comment: This term was made obsolete because it is a gene product specific term.
is_obsolete: true

[Term]
id: GO:0000208
name: MAPK import into nucleus involved in osmosensory signaling pathway
namespace: biological_process
def: "The directed movement of a MAP kinase to the nucleus during osmolarity sensing." [PMID:9561267]
exact_synonym: "MAPK import into nucleus during osmolarity sensing" [GOC:mah]
exact_synonym: "MAPK import into nucleus involved in osmosensory signalling pathway" [GOC:mah]
exact_synonym: "nuclear translocation of MAPK during osmolarity sensing" []
exact_synonym: "osmolarity sensing, MAPK import into nucleus" [GOC:mah]
narrow_synonym: "nuclear translocation of MAPK involved in osmosensory signaling pathway" [GOC:mah]
narrow_synonym: "nuclear translocation of MAPK involved in osmosensory signalling pathway" [GOC:mah]
narrow_synonym: "osmolarity sensing, nuclear translocation of MAPK" [GOC:mah]
is_a: GO:0000189 ! MAPK import into nucleus
relationship: part_of GO:0000161 ! MAPK cascade involved in osmosensory signaling pathway

[Term]
id: GO:0000209
name: protein polyubiquitination
namespace: biological_process
def: "Addition of multiple ubiquitin groups to a protein, forming a ubiquitin chain." [ISBN:0815316194]
related_synonym: "polyubiquitin" []
exact_synonym: "protein polyubiquitinylation" []
exact_synonym: "protein polyubiquitylation" []
xref_analog: Reactome:REACT_75842
is_a: GO:0016567 ! protein ubiquitination

[Term]
id: GO:0000210
name: NAD+ diphosphatase activity
namespace: molecular_function
def: "Catalysis of the reaction: NAD+ + H2O = AMP + NMN." [EC:3.6.1.22]
subset: gosubset_prok
exact_synonym: "NAD diphosphatase activity" []
exact_synonym: "NAD pyrophosphatase activity" []
exact_synonym: "NAD(+) pyrophosphatase activity" [EC:3.6.1.22]
exact_synonym: "NAD+ phosphohydrolase activity" [EC:3.6.1.22]
exact_synonym: "NAD+ pyrophosphatase activity" [EC:3.6.1.22]
exact_synonym: "nicotinamide adenine dinucleotide pyrophosphatase activity" [EC:3.6.1.22]
broad_synonym: "NADH pyrophosphatase activity" [EC:3.6.1.22]
broad_synonym: "NADP pyrophosphatase activity" [EC:3.6.1.22]
xref_analog: EC:3.6.1.22
xref_analog: MetaCyc:NADPYROPHOSPHAT-RXN
xref_analog: RHEA:11803
is_a: GO:0004551 ! nucleotide diphosphatase activity

[Term]
id: GO:0000211
name: protein degradation tagging activity
namespace: molecular_function
def: "OBSOLETE. Covalent addition of polyubiquitin to another protein, targeting the tagged protein for destruction." [GOC:cl, ISBN:0815316194]
comment: This term was made obsolete because it represents a biological process and a molecular function.
is_obsolete: true
consider: GO:0005515
consider: GO:0019941
consider: GO:0042787

[Term]
id: GO:0000212
name: meiotic spindle organization
namespace: biological_process
def: "A process that is carried out at the cellular level which results in the assembly, arrangement of constituent parts, or disassembly of the microtubule spindle during a meiotic cell cycle." [GOC:mah]
related_synonym: "meiotic spindle organization and biogenesis" [GOC:mah]
exact_synonym: "meiotic spindle organisation" [GOC:curators]
exact_synonym: "spindle organization during meiosis" [GOC:mah]
is_a: GO:0007051 ! spindle organization
is_a: GO:0048610 ! cellular process involved in reproduction
relationship: part_of GO:0051321 ! meiotic cell cycle

[Term]
id: GO:0000213
name: tRNA-intron endonuclease activity
namespace: molecular_function
def: "Catalysis of the endonucleolytic cleavage of pre-tRNA, producing 5'-hydroxyl and 2',3'-cyclic phosphate termini, and specifically removing the intron." [EC:3.1.27.9]
exact_synonym: "splicing endonuclease activity" [EC:3.1.27.9]
exact_synonym: "transfer ribonucleate intron endoribonuclease activity" [EC:3.1.27.9]
exact_synonym: "transfer splicing endonuclease activity" [EC:3.1.27.9]
exact_synonym: "tRNA splicing endonuclease activity" [EC:3.1.27.9]
exact_synonym: "tRNA-intron endoribonuclease activity" []
exact_synonym: "tRNA-splicing endonuclease activity" [EC:3.1.27.9]
exact_synonym: "tRNATRPintron endonuclease activity" [EC:3.1.27.9]
xref_analog: EC:3.1.27.9
xref_analog: MetaCyc:3.1.27.9-RXN
is_a: GO:0004549 ! tRNA-specific ribonuclease activity
is_a: GO:0016892 ! endoribonuclease activity, producing 3'-phosphomonoesters

[Term]
id: GO:0000214
name: tRNA-intron endonuclease complex
namespace: cellular_component
def: "A protein complex that catalyzes the endonucleolytic cleavage of pre-tRNA, producing 5'-hydroxyl and 2',3'-cyclic phosphate termini, and specifically removing the intron." [EC:3.1.27.9]
exact_synonym: "SEN complex" [GOC:se, PMID:22391451]
exact_synonym: "tRNA splicing endonuclease complex" [GOC:se, PMID:22391451]
is_a: GO:0043234 ! protein complex
is_a: GO:0044428 ! nuclear part

[Term]
id: GO:0000215
name: tRNA 2'-phosphotransferase activity
namespace: molecular_function
def: "Catalysis of the reaction: 2'-phospho-[ligated tRNA] + NAD+ = mature tRNA + ADP ribose 1'',2''-phosphate + nicotinamide + H2O. This reaction is the transfer of the splice junction 2-phosphate from ligated tRNA to NAD+ to produce ADP-ribose 1'-2' cyclic phosphate." [EC:2.7.1.160, PMID:9148937]
related_synonym: "Tpt1" [EC:2.7.1.160]
related_synonym: "Tpt1p" [EC:2.7.1.160]
exact_synonym: "2'-phospho-[ligated tRNA]:NAD+ phosphotransferase activity" [EC:2.7.1.160]
exact_synonym: "2'-phospho-tRNA:NAD+ phosphotransferase activity" [EC:2.7.1.160]
narrow_synonym: "yeast 2'-phosphotransferase activity" [EC:2.7.1.160]
xref_analog: EC:2.7.1.160
xref_analog: MetaCyc:2.7.1.160-RXN
is_a: GO:0008665 ! 2'-phosphotransferase activity
is_a: GO:0016773 ! phosphotransferase activity, alcohol group as acceptor

[Term]
id: GO:0000216
name: M/G1 transition of mitotic cell cycle
namespace: biological_process
def: "OBSOLETE. Progression from M phase to G1 phase of the mitotic cell cycle." [GOC:mah, GOC:mtg_cell_cycle]
comment: This term was made obsolete because it does not refer to a real biological process.
xref_analog: Reactome:REACT_103126
xref_analog: Reactome:REACT_103368
xref_analog: Reactome:REACT_105126
xref_analog: Reactome:REACT_108209
xref_analog: Reactome:REACT_108301
xref_analog: Reactome:REACT_109437
xref_analog: Reactome:REACT_110954
xref_analog: Reactome:REACT_1725
xref_analog: Reactome:REACT_32146
xref_analog: Reactome:REACT_32196
xref_analog: Reactome:REACT_77227
xref_analog: Reactome:REACT_77394
xref_analog: Reactome:REACT_78459
xref_analog: Reactome:REACT_79481
xref_analog: Reactome:REACT_83776
xref_analog: Reactome:REACT_86397
xref_analog: Reactome:REACT_89032
xref_analog: Reactome:REACT_94915
is_obsolete: true

[Term]
id: GO:0000217
name: DNA secondary structure binding
namespace: molecular_function
def: "Interacting selectively and non-covalently with DNA containing secondary structure elements such as four-way junctions, bubbles, loops, Y-form DNA, or double-strand/single-strand junctions." [GOC:krc]
is_a: GO:0043566 ! structure-specific DNA binding

[Term]
id: GO:0000219
name: vacuolar hydrogen-transporting ATPase
namespace: cellular_component
def: "OBSOLETE (was not defined before being made obsolete)." [GOC:go_curators]
comment: This term was made obsolete because more specific terms were created.
exact_synonym: "V-ATPase" []
is_obsolete: true
consider: GO:0016469

[Term]
id: GO:0000220
name: vacuolar proton-transporting V-type ATPase, V0 domain
namespace: cellular_component
def: "The V0 domain of a proton-transporting V-type ATPase found in the vacuolar membrane." [GOC:mah, PMID:16449553]
comment: Note that this domain often consists of five subunits, although in some mammalian tissues it may have an additional subunit.
exact_synonym: "vacuolar hydrogen ion-transporting ATPase V0 domain" []
is_a: GO:0033179 ! proton-transporting V-type ATPase, V0 domain
is_a: GO:0044437 ! vacuolar part
relationship: part_of GO:0016471 ! vacuolar proton-transporting V-type ATPase complex

[Term]
id: GO:0000221
name: vacuolar proton-transporting V-type ATPase, V1 domain
namespace: cellular_component
def: "The V1 domain of a proton-transporting V-type ATPase found in the vacuolar membrane." [GOC:mah, PMID:16449553]
comment: Note that this domain generally consists of eight subunits.
exact_synonym: "vacuolar hydrogen ion-transporting ATPase V1 domain" []
is_a: GO:0033180 ! proton-transporting V-type ATPase, V1 domain
is_a: GO:0044437 ! vacuolar part
relationship: part_of GO:0016471 ! vacuolar proton-transporting V-type ATPase complex

[Term]
id: GO:0000222
name: plasma membrane proton-transporting V-type ATPase, V0 domain
namespace: cellular_component
def: "The V0 domain of a proton-transporting V-type ATPase found in the plasma membrane." [GOC:mah]
exact_synonym: "plasma membrane hydrogen ion-transporting ATPase V0 domain" []
is_a: GO:0033179 ! proton-transporting V-type ATPase, V0 domain
is_a: GO:0044459 ! plasma membrane part
relationship: part_of GO:0005887 ! integral to plasma membrane
relationship: part_of GO:0033181 ! plasma membrane proton-transporting V-type ATPase complex

[Term]
id: GO:0000223
name: plasma membrane proton-transporting V-type ATPase, V1 domain
namespace: cellular_component
def: "The V1 domain of a proton-transporting V-type ATPase found in the plasma membrane." [GOC:mah]
exact_synonym: "plasma membrane hydrogen ion-transporting ATPase V1 domain" []
is_a: GO:0033180 ! proton-transporting V-type ATPase, V1 domain
is_a: GO:0044459 ! plasma membrane part
relationship: part_of GO:0005887 ! integral to plasma membrane
relationship: part_of GO:0033181 ! plasma membrane proton-transporting V-type ATPase complex

[Term]
id: GO:0000224
name: peptide-N4-(N-acetyl-beta-glucosaminyl)asparagine amidase activity
namespace: molecular_function
def: "Catalysis of the reaction: 4-N-(N-acetyl-D-glucosaminyl)-protein + H2O = N-acetyl-beta-D-glucosaminylamine + peptide L-aspartate. This reaction is the hydrolysis of an N4-(acetyl-beta-D-glucosaminyl)asparagine residue in which the N-acetyl-D-glucosamine residue may be further glycosylated, to yield a (substituted) N-acetyl-beta-D-glucosaminylamine and the peptide containing an aspartic residue." [EC:3.5.1.52]
subset: gosubset_prok
related_synonym: "N-glycanase activity" [EC:3.5.1.52]
related_synonym: "N-oligosaccharide glycopeptidase activity" [EC:3.5.1.52]
related_synonym: "peptide:N-glycanase" []
related_synonym: "PNGase A" [EC:3.5.1.52]
related_synonym: "PNGase F" [EC:3.5.1.52]
exact_synonym: "N-linked-glycopeptide-(N-acetyl-beta-D-glucosaminyl)-L-asparagine amidohydrolase activity" [EC:3.5.1.52]
exact_synonym: "PNGase" []
narrow_synonym: "jack-bean glycopeptidase" [EC:3.5.1.52]
broad_synonym: "glycopeptidase activity" [EC:3.5.1.52]
broad_synonym: "glycopeptide N-glycosidase activity" [EC:3.5.1.52]
xref_analog: EC:3.5.1.52
xref_analog: MetaCyc:3.5.1.52-RXN
is_a: GO:0016811 ! hydrolase activity, acting on carbon-nitrogen (but not peptide) bonds, in linear amides

[Term]
id: GO:0000225
name: N-acetylglucosaminylphosphatidylinositol deacetylase activity
namespace: molecular_function
def: "Catalysis of the reaction: N-acetyl-D-glucosaminylphosphatidylinositol + H2O = D-glucosaminylphosphatidylinositol + acetate. This reaction is the second step of the biosynthesis of glycosylphosphatidylinositol (GPI), used to anchor various eukaryotic proteins to the cell-surface membrane." [EC:3.5.1.89]
comment: Note that this function was formerly EC:3.1.1.69.
exact_synonym: "6-(N-acetyl-alpha-D-glucosaminyl)-1-phosphatidyl-1D-myo-inositol acetylhydrolase activity" [EC:3.5.1.89]
exact_synonym: "acetylglucosaminylphosphatidylinositol deacetylase activity" [EC:3.5.1.89]
exact_synonym: "GlcNAc-PI de-N-acetylase activity" [EC:3.5.1.89]
exact_synonym: "GlcNAc-PI deacetylase activity" [EC:3.5.1.89]
exact_synonym: "N-acetyl-D-glucosaminylphosphatidylinositol acetylhydrolase activity" [EC:3.5.1.89]
exact_synonym: "N-acetylglucosaminylphosphatidylinositol de-N-acetylase activity" [EC:3.5.1.89]
xref_analog: EC:3.5.1.89
xref_analog: MetaCyc:3.1.1.69-RXN
xref_analog: Reactome:REACT_100003
xref_analog: Reactome:REACT_103061
xref_analog: Reactome:REACT_107021
xref_analog: Reactome:REACT_111009
xref_analog: Reactome:REACT_114989
xref_analog: Reactome:REACT_29732
xref_analog: Reactome:REACT_32276
xref_analog: Reactome:REACT_33502
xref_analog: Reactome:REACT_33809
xref_analog: Reactome:REACT_77843
xref_analog: Reactome:REACT_779
xref_analog: Reactome:REACT_82306
xref_analog: Reactome:REACT_82765
xref_analog: Reactome:REACT_88022
xref_analog: Reactome:REACT_88604
xref_analog: Reactome:REACT_91074
xref_analog: Reactome:REACT_98776
xref_analog: RHEA:11663
is_a: GO:0016811 ! hydrolase activity, acting on carbon-nitrogen (but not peptide) bonds, in linear amides
is_a: GO:0019213 ! deacetylase activity

[Term]
id: GO:0000226
name: microtubule cytoskeleton organization
namespace: biological_process
def: "A process that is carried out at the cellular level which results in the assembly, arrangement of constituent parts, or disassembly of cytoskeletal structures comprising microtubules and their associated proteins." [GOC:mah]
related_synonym: "microtubule cytoskeleton organization and biogenesis" [GOC:mah]
exact_synonym: "microtubule cytoskeleton organisation" [GOC:mah]
exact_synonym: "microtubule dynamics" [GOC:tb, GOC:dph]
is_a: GO:0007010 ! cytoskeleton organization
is_a: GO:0007017 ! microtubule-based process

[Term]
id: GO:0000227
name: oxaloacetate secondary active transmembrane transporter activity
namespace: molecular_function
def: "Catalysis of the transfer of oxaloacetate from one side of a membrane to the other, up its concentration gradient. The transporter binds the solute and undergoes a series of conformational changes. Transport works equally well in either direction and is driven by a chemiosmotic source of energy. Chemiosmotic sources of energy include uniport, symport or antiport." [GOC:mtg_transport]
related_synonym: "oxaloacetate carrier activity" []
is_a: GO:0015131 ! oxaloacetate transmembrane transporter activity
is_a: GO:0015291 ! secondary active transmembrane transporter activity

[Term]
id: GO:0000228
name: nuclear chromosome
namespace: cellular_component
def: "A chromosome found in the nucleus of a eukaryotic cell." [GOC:mah]
subset: goslim_generic
narrow_synonym: "nuclear interphase chromosome" []
is_a: GO:0005694 ! chromosome
is_a: GO:0044428 ! nuclear part
relationship: part_of GO:0031981 ! nuclear lumen

[Term]
id: GO:0000229
name: cytoplasmic chromosome
namespace: cellular_component
def: "A chromosome found in the cytoplasm." [GOC:mah]
subset: goslim_generic
subset: gosubset_prok
narrow_synonym: "cytoplasmic interphase chromosome" []
is_a: GO:0005694 ! chromosome
is_a: GO:0044444 ! cytoplasmic part

[Term]
id: GO:0000230
name: nuclear mitotic chromosome
namespace: cellular_component
def: "OBSOLETE. A chromosome found in the nucleus during mitosis." [GOC:mah]
comment: This term was made obsolete because it is based on a temporal division of the cell cycle.
is_obsolete: true
consider: GO:0000794

[Term]
id: GO:0000231
name: cytoplasmic mitotic chromosome
namespace: cellular_component
def: "OBSOLETE. A chromosome found in the cytoplasm during mitosis." [GOC:mah]
comment: This term was made obsolete because it is based on a temporal division of the cell cycle.
is_obsolete: true
consider: GO:0000793

[Term]
id: GO:0000232
name: nuclear interphase chromosome
namespace: cellular_component
def: "OBSOLETE. A chromosome found in the nucleus during interphase." [GOC:mah]
comment: This term was made obsolete because it is based on a temporal division of the cell cycle.
is_obsolete: true
consider: GO:0000228

[Term]
id: GO:0000233
name: cytoplasmic interphase chromosome
namespace: cellular_component
def: "OBSOLETE. A chromosome found in the cytoplasm during interphase." [GOC:mah]
comment: This term was made obsolete because it is based on a temporal division of the cell cycle.
is_obsolete: true
consider: GO:0000229

[Term]
id: GO:0000234
name: phosphoethanolamine N-methyltransferase activity
namespace: molecular_function
def: "Catalysis of the reaction: S-adenosyl-L-methionine + ethanolamine phosphate = S-adenosyl-L-homocysteine + N-methylethanolamine phosphate." [EC:2.1.1.103]
exact_synonym: "phosphoethanolamine methyltransferase activity" [EC:2.1.1.103]
exact_synonym: "S-adenosyl-L-methionine:ethanolamine-phosphate N-methyltransferase activity" [EC:2.1.1.103]
xref_analog: EC:2.1.1.103
xref_analog: KEGG:R02037
xref_analog: MetaCyc:2.1.1.103-RXN
xref_analog: RHEA:20366
xref_analog: RHEA:20368
is_a: GO:0008170 ! N-methyltransferase activity
is_a: GO:0008757 ! S-adenosylmethionine-dependent methyltransferase activity

[Term]
id: GO:0000235
name: astral microtubule
namespace: cellular_component
def: "Any of the spindle microtubules that radiate in all directions from the spindle poles and are thought to contribute to the forces that separate the poles and position them in relation to the rest of the cell." [ISBN:0815316194]
is_a: GO:0005876 ! spindle microtubule
is_a: GO:0005881 ! cytoplasmic microtubule
relationship: part_of GO:0005818 ! aster

[Term]
id: GO:0000236
name: mitotic prometaphase
namespace: biological_process
def: "A cell cycle process comprising the steps by which a cell progresses through prometaphase, the stage following prophase in mitosis (in higher eukaryotes) during which the nuclear envelope is disrupted and breaks into membrane vesicles, and the spindle microtubules enter the nuclear region. Kinetochores mature on each centromere and attach to some of the spindle microtubules. Kinetochore microtubules begin the process of aligning chromosomes in one plane halfway between the poles." [GOC:dph, GOC:mah, ISBN:0198547684]
comment: Note that this term should not be used for direct annotation. If you are trying to make an annotation to x phase, it is likely that the correct process is 'regulation of x/y phase transition'.
subset: gocheck_do_not_annotate
xref_analog: Reactome:REACT_102823
xref_analog: Reactome:REACT_104270
xref_analog: Reactome:REACT_105082
xref_analog: Reactome:REACT_114704
xref_analog: Reactome:REACT_118069
xref_analog: Reactome:REACT_118526
xref_analog: Reactome:REACT_118539
xref_analog: Reactome:REACT_31336
xref_analog: Reactome:REACT_31385
xref_analog: Reactome:REACT_682
xref_analog: Reactome:REACT_79351
xref_analog: Reactome:REACT_83126
xref_analog: Reactome:REACT_98905
xref_analog: Reactome:REACT_99376
is_a: GO:0022403 ! cell cycle phase
relationship: part_of GO:0007067 ! mitosis

[Term]
id: GO:0000237
name: leptotene
namespace: biological_process
def: "A cell cycle process comprising the steps by which a cell progresses through the first stage of prophase I in meiosis, in which chromosomes first become visible." [GOC:dph, GOC:mah, ISBN:0198547684]
comment: Note that this term should not be used for direct annotation. If you are trying to make an annotation to x phase, it is likely that the correct process is 'regulation of x/y phase transition'.
subset: gocheck_do_not_annotate
xref_analog: Wikipedia:Leptotene
xref_analog: Wikipedia:Meiosis#Leptotene
is_a: GO:0022403 ! cell cycle phase
is_a: GO:0048610 ! cellular process involved in reproduction
relationship: part_of GO:0007128 ! meiotic prophase I

[Term]
id: GO:0000238
name: zygotene
namespace: biological_process
def: "A cell cycle process comprising the steps by which a cell progresses through the second stage of prophase I in meiosis, in which each chromosome pairs with its homolog; the two become aligned and crossing over may occur." [GOC:dph, GOC:mah, ISBN:0198547684]
comment: Note that this term should not be used for direct annotation. If you are trying to make an annotation to x phase, it is likely that the correct process is 'regulation of x/y phase transition'.
subset: gocheck_do_not_annotate
xref_analog: Wikipedia:Meiosis#Zygotene
xref_analog: Wikipedia:Zygotene
is_a: GO:0022403 ! cell cycle phase
is_a: GO:0048610 ! cellular process involved in reproduction
relationship: part_of GO:0007128 ! meiotic prophase I

[Term]
id: GO:0000239
name: pachytene
namespace: biological_process
def: "A cell cycle process comprising the steps by which a cell progresses through the third stage of prophase I in meiosis, in which crossing over occurs between a chromatid in one partner and another chromatid in the homologous chromosome." [GOC:dph, GOC:mah, ISBN:0198547684]
comment: Note that this term should not be used for direct annotation. If you are trying to make an annotation to x phase, it is likely that the correct process is 'regulation of x/y phase transition'.
subset: gocheck_do_not_annotate
xref_analog: Wikipedia:Meiosis#Pachytene
xref_analog: Wikipedia:Pachytene
is_a: GO:0022403 ! cell cycle phase
is_a: GO:0048610 ! cellular process involved in reproduction
relationship: part_of GO:0007128 ! meiotic prophase I

[Term]
id: GO:0000240
name: diplotene
namespace: biological_process
def: "A cell cycle process comprising the steps by which a cell progresses through the fourth stage of prophase I in meiosis, in which the homologous chromosomes begin to separate and the synaptonemal complex dissolves." [GOC:dph, GOC:mah, ISBN:0198547684]
comment: Note that this term should not be used for direct annotation. If you are trying to make an annotation to x phase, it is likely that the correct process is 'regulation of x/y phase transition'.
subset: gocheck_do_not_annotate
xref_analog: Wikipedia:Diplotene
xref_analog: Wikipedia:Meiosis#Diplotene
is_a: GO:0022403 ! cell cycle phase
is_a: GO:0048610 ! cellular process involved in reproduction
relationship: part_of GO:0007128 ! meiotic prophase I

[Term]
id: GO:0000241
name: diakinesis
namespace: biological_process
def: "The cell cycle phase, following diplotene, during which the separation of homologous chromosomes is complete and crossing over has occurred." [GOC:mtg_cell_cycle]
comment: Note that this term should not be used for direct annotation. If you are trying to make an annotation to x phase, it is likely that the correct process is 'regulation of x/y phase transition'.
subset: gocheck_do_not_annotate
xref_analog: Wikipedia:Diakinesis
xref_analog: Wikipedia:Meiosis#Diakinesis
is_a: GO:0022403 ! cell cycle phase
is_a: GO:0048610 ! cellular process involved in reproduction
relationship: part_of GO:0007128 ! meiotic prophase I

[Term]
id: GO:0000242
name: pericentriolar material
namespace: cellular_component
def: "A network of small fibers that surrounds the centrioles in cells; contains the microtubule nucleating activity of the centrosome." [GOC:clt, ISBN:0815316194]
is_a: GO:0044450 ! microtubule organizing center part
relationship: part_of GO:0005813 ! centrosome

[Term]
id: GO:0000243
name: commitment complex
namespace: cellular_component
def: "A spliceosomal complex that is formed by association of the U1 snRNP with the 5' splice site of an unspliced intron in an RNA transcript." [GOC:krc, ISBN:0879695897, PMID:9150140]
narrow_synonym: "mammalian spliceosomal complex E" [GOC:mah, ISBN:0879697393, ISBN:0879695897, GOC:krc]
narrow_synonym: "mammalian spliceosomal E complex" [GOC:mah]
narrow_synonym: "yeast spliceosomal complex CC" [GOC:mah, ISBN:0879697393, ISBN:0879695897, GOC:krc]
is_a: GO:0005684 ! U2-type spliceosomal complex

[Term]
id: GO:0000244
name: assembly of spliceosomal tri-snRNP
namespace: biological_process
alt_id: GO:0000351
alt_id: GO:0000355
def: "The formation of a tri-snRNP complex containing U4 and U6 (or U4atac and U6atac) snRNAs and U5 snRNAs and associated proteins. This includes reannealing of U4 and U6 (or U4atac and U6atac) snRNAs released from previous rounds of splicing to reform the U4/U6 snRNP (or U4atac/U6atac snRNP) as well as the subsequent association of the U5 snRNP with the U4/U6 snRNP (or U4atac/U6atac snRNP) to form a tri-snRNP that is ready to reassemble into another spliceosome complex." [ISBN:0879695897, PMID:9452384]
exact_synonym: "spliceosomal tri-snRNP assembly" []
narrow_synonym: "assembly of spliceosomal tri-snRNP U4/U6.U5" []
narrow_synonym: "assembly of spliceosomal tri-snRNP U4atac/U6atac.U5" []
narrow_synonym: "spliceosomal tri-snRNP U4/U6.U5 assembly" []
narrow_synonym: "spliceosomal tri-snRNP U4atac/U6atac.U5 assembly" []
broad_synonym: "snRNP recycling" []
is_a: GO:0022618 ! ribonucleoprotein complex assembly
relationship: part_of GO:0000387 ! spliceosomal snRNP assembly

[Term]
id: GO:0000245
name: spliceosomal complex assembly
namespace: biological_process
def: "The aggregation, arrangement and bonding together of a spliceosomal complex, a ribonucleoprotein apparatus that catalyzes nuclear mRNA splicing via transesterification reactions." [PMID:9476892]
broad_synonym: "spliceosome assembly" []
is_a: GO:0022618 ! ribonucleoprotein complex assembly
relationship: part_of GO:0000398 ! mRNA splicing, via spliceosome

[Term]
id: GO:0000246
name: delta24(24-1) sterol reductase activity
namespace: molecular_function
def: "Catalysis of the reaction: ergosterol + NADP(+) = ergosta-5,7,22,24(24(1))-tetraen-3beta-ol + H(+) + NADPH." [EC:1.3.1.71, RHEA:18504]
subset: gosubset_prok
exact_synonym: "C-24(28) sterol reductase activity" [EC:1.3.1.71]
exact_synonym: "D24(24-1)-sterol reductase activity" []
exact_synonym: "delta24(241)-sterol reductase activity" [EC:1.3.1.71]
exact_synonym: "ergosterol:NADP+ delta24(241)-oxidoreductase activity" [EC:1.3.1.71]
exact_synonym: "sterol Delta(24(28))-methylene reductase activity" [EC:1.3.1.71]
exact_synonym: "sterol Delta(24(28))-reductase activity" [EC:1.3.1.71]
exact_synonym: "sterol delta-24(28) methylene reductase activity" []
exact_synonym: "sterol delta-24(28) reductase activity" []
exact_synonym: "sterol delta24(28)-methylene reductase activity" [EC:1.3.1.71]
exact_synonym: "sterol delta24(28)-reductase activity" [EC:1.3.1.71]
xref_analog: EC:1.3.1.71
xref_analog: KEGG:R05641
xref_analog: MetaCyc:1.3.1.71-RXN
xref_analog: RHEA:18504
is_a: GO:0016628 ! oxidoreductase activity, acting on the CH-CH group of donors, NAD or NADP as acceptor

[Term]
id: GO:0000247
name: C-8 sterol isomerase activity
namespace: molecular_function
def: "Catalysis of the reaction which results in unsaturation at C-7 in the B ring of sterols." [MetaCyc:RXN3O-203, PMID:8988026]
exact_synonym: "delta-8-delta-7 sterol isomerase activity" []
xref_analog: EC:5.3.3.-
is_a: GO:0016863 ! intramolecular oxidoreductase activity, transposing C=C bonds

[Term]
id: GO:0000248
name: C-5 sterol desaturase activity
namespace: molecular_function
def: "Catalysis of the reaction: 5,7,24(28)-ergostatrienol + O2 + NADPH = 5,7,22,24(28)-ergostatetraenol + 2 H2O + NADP+." [MetaCyc:RXN3O-227]
exact_synonym: "sterol-C5-desaturase activity" []
xref_analog: Reactome:REACT_10092
xref_analog: Reactome:REACT_106801
xref_analog: Reactome:REACT_108498
xref_analog: Reactome:REACT_110659
xref_analog: Reactome:REACT_34122
xref_analog: Reactome:REACT_34697
xref_analog: Reactome:REACT_79598
xref_analog: Reactome:REACT_84206
xref_analog: Reactome:REACT_85577
xref_analog: Reactome:REACT_86700
xref_analog: Reactome:REACT_98513
is_a: GO:0016717 ! oxidoreductase activity, acting on paired donors, with oxidation of a pair of donors resulting in the reduction of molecular oxygen to two molecules of water
is_a: GO:0070704 ! sterol desaturase activity

[Term]
id: GO:0000249
name: C-22 sterol desaturase activity
namespace: molecular_function
def: "Catalysis of the formation of the C-22(23) double bond in the sterol side chain. An example reaction: 5,7,24(28)-ergostatrienol + O2 + NADPH = 5,7,22,24(28)-ergostatetraenol + 2 H2O + NADP+." [MetaCyc:RXN3O-227]
is_a: GO:0016717 ! oxidoreductase activity, acting on paired donors, with oxidation of a pair of donors resulting in the reduction of molecular oxygen to two molecules of water
is_a: GO:0070704 ! sterol desaturase activity

[Term]
id: GO:0000250
name: lanosterol synthase activity
namespace: molecular_function
def: "Catalysis of the reaction: (S)-2,3-epoxysqualene = lanosterol. This is a cyclization reaction that forms the sterol nucleus." [EC:5.4.99.7, RHEA:14624]
subset: gosubset_prok
exact_synonym: "(S)-2,3-epoxysqualene mutase (cyclizing, lanosterol-forming)" [EC:5.4.99.7]
exact_synonym: "2,3-epoxysqualene lanosterol cyclase activity" [EC:5.4.99.7]
exact_synonym: "2,3-epoxysqualene--lanosterol cyclase activity" [EC:5.4.99.7]
exact_synonym: "2,3-epoxysqualene-lanosterol cyclase activity" []
exact_synonym: "2,3-oxidosqualene-lanosterol cyclase activity" [EC:5.4.99.7]
exact_synonym: "lanosterol 2,3-oxidosqualene cyclase activity" [EC:5.4.99.7]
exact_synonym: "OSC" []
exact_synonym: "oxidosqualene--lanosterol cyclase activity" [EC:5.4.99.7]
exact_synonym: "oxidosqualene-lanosterol cyclase activity" []
exact_synonym: "oxidosqualene:lanosterol cyclase activity" [PMID:18033581]
exact_synonym: "squalene 2,3-epoxide:lanosterol cyclase activity" [EC:5.4.99.7]
exact_synonym: "squalene-2,3-oxide-lanosterol cyclase activity" [EC:5.4.99.7]
broad_synonym: "2,3-oxidosqualene sterol cyclase activity" [EC:5.4.99.7]
broad_synonym: "squalene epoxidase-cyclase activity" [EC:5.4.99.7]
xref_analog: EC:5.4.99.7
xref_analog: KEGG:R03199
xref_analog: MetaCyc:LANOSTEROL-SYNTHASE-RXN
xref_analog: Reactome:REACT_106250
xref_analog: Reactome:REACT_112890
xref_analog: Reactome:REACT_114747
xref_analog: Reactome:REACT_29522
xref_analog: Reactome:REACT_33379
xref_analog: Reactome:REACT_78122
xref_analog: Reactome:REACT_84749
xref_analog: Reactome:REACT_86645
xref_analog: Reactome:REACT_88346
xref_analog: Reactome:REACT_89548
xref_analog: Reactome:REACT_92166
xref_analog: Reactome:REACT_93681
xref_analog: Reactome:REACT_9391
xref_analog: Reactome:REACT_96289
xref_analog: RHEA:14624
is_a: GO:0031559 ! oxidosqualene cyclase activity

[Term]
id: GO:0000252
name: C-3 sterol dehydrogenase (C-4 sterol decarboxylase) activity
namespace: molecular_function
def: "Catalysis of the reaction: 3-beta-hydroxy-4-beta-methyl-5-alpha-cholesta-8,24-dien-4-alpha-carboxylate + NAD(P)+ = 4-alpha-methyl-5-alpha-cholesta-8,24-dien-3-one + CO2 + NAD(P)H." [EC:1.1.1.170, PMID:9811880]
comment: Note that zymosterol is cholesta-8,24-dien-3-ol.
related_synonym: "3beta-hydroxy-4alpha-methylcholestenecarboxylate 3-dehydrogenase (decarboxylating)" [EC:1.1.1.170]
related_synonym: "3beta-hydroxy-4beta-methylcholestenecarboxylate 3-dehydrogenase (decarboxylating)" []
related_synonym: "3beta-hydroxy-4beta-methylcholestenoate dehydrogenase activity" []
related_synonym: "C-3 sterol dehydrogenase (C-4 decarboxylase) activity" []
related_synonym: "C-3 sterol dehydrogenase activity" []
related_synonym: "sterol 4alpha-carboxylic decarboxylase activity" []
related_synonym: "sterol-4-carboxylate 3-dehydrogenase (decarboxylating) activity" []
related_synonym: "sterol-4alpha-carboxylate 3-dehydrogenase (decarboxylating)" []
exact_synonym: "3beta-hydroxy-4beta-methyl-5alpha-cholest-7-ene-4alpha-carboxylate:NAD(P)+ 3-oxidoreductase (decarboxylating)" []
xref_analog: EC:1.1.1.-
xref_analog: Reactome:REACT_10053
xref_analog: Reactome:REACT_103278
xref_analog: Reactome:REACT_103729
xref_analog: Reactome:REACT_105643
xref_analog: Reactome:REACT_106602
xref_analog: Reactome:REACT_107465
xref_analog: Reactome:REACT_108692
xref_analog: Reactome:REACT_108789
xref_analog: Reactome:REACT_109155
xref_analog: Reactome:REACT_112688
xref_analog: Reactome:REACT_112771
xref_analog: Reactome:REACT_112854
xref_analog: Reactome:REACT_112960
xref_analog: Reactome:REACT_112995
xref_analog: Reactome:REACT_113072
xref_analog: Reactome:REACT_113373
xref_analog: Reactome:REACT_113553
xref_analog: Reactome:REACT_114106
xref_analog: Reactome:REACT_114356
xref_analog: Reactome:REACT_115015
xref_analog: Reactome:REACT_115441
xref_analog: Reactome:REACT_30127
xref_analog: Reactome:REACT_31080
xref_analog: Reactome:REACT_32363
xref_analog: Reactome:REACT_33091
xref_analog: Reactome:REACT_77107
xref_analog: Reactome:REACT_82876
xref_analog: Reactome:REACT_85383
xref_analog: Reactome:REACT_89091
xref_analog: Reactome:REACT_91545
xref_analog: Reactome:REACT_91980
xref_analog: Reactome:REACT_9949
is_a: GO:0016616 ! oxidoreductase activity, acting on the CH-OH group of donors, NAD or NADP as acceptor

[Term]
id: GO:0000253
name: 3-keto sterol reductase activity
namespace: molecular_function
alt_id: GO:0050576
def: "Catalysis of the reaction: a 3-beta-hydroxyl sterol + NADP+ = a 3-keto sterol + NADPH + H(+)." [EC:1.1.1.270, GOC:mah, MetaCyc:1.1.1.270-RXN, MetaCyc:RXN3O-4110, MetaCyc:RXN66-19, MetaCyc:RXN66-24, MetaCyc:RXN66-314, MetaCyc:RXN66-319, PMID:9811880]
comment: Note that zymosterol is cholesta-8,24-dien-3-ol.
related_synonym: "3beta-hydroxy-steroid:NADP+ 3-oxidoreductase" [EC:1.1.1.270]
exact_synonym: "3-keto-steroid reductase activity" []
exact_synonym: "3-KSR activity" [EC:1.1.1.270]
xref_analog: EC:1.1.1.270
xref_analog: MetaCyc:1.1.1.270-RXN
xref_analog: MetaCyc:RXN3O-4110
xref_analog: MetaCyc:RXN66-19
xref_analog: MetaCyc:RXN66-24
xref_analog: MetaCyc:RXN66-314
xref_analog: MetaCyc:RXN66-319
xref_analog: Reactome:REACT_10036
xref_analog: Reactome:REACT_10079
xref_analog: Reactome:REACT_101014
xref_analog: Reactome:REACT_102533
xref_analog: Reactome:REACT_103243
xref_analog: Reactome:REACT_103645
xref_analog: Reactome:REACT_106908
xref_analog: Reactome:REACT_107179
xref_analog: Reactome:REACT_108259
xref_analog: Reactome:REACT_31386
xref_analog: Reactome:REACT_69122
xref_analog: Reactome:REACT_78849
xref_analog: Reactome:REACT_79755
xref_analog: Reactome:REACT_82599
xref_analog: Reactome:REACT_82943
xref_analog: Reactome:REACT_84146
xref_analog: Reactome:REACT_88684
xref_analog: Reactome:REACT_91551
xref_analog: Reactome:REACT_92714
xref_analog: Reactome:REACT_95205
xref_analog: Reactome:REACT_96469
xref_analog: Reactome:REACT_96959
xref_analog: Reactome:REACT_96973
xref_analog: Reactome:REACT_97126
xref_analog: RHEA:18412
is_a: GO:0016616 ! oxidoreductase activity, acting on the CH-OH group of donors, NAD or NADP as acceptor

[Term]
id: GO:0000254
name: C-4 methylsterol oxidase activity
namespace: molecular_function
def: "Catalysis of the reaction: 4,4-dimethyl-5-alpha-cholesta-8,24-dien-3-beta-ol + NAD(P)H + H(+) + O2 = 4-beta-hydroxymethyl-4-alpha-methyl-5-alpha-cholesta-8,24-dien-3-beta-ol + NAD(P)+ + H2O." [EC:1.14.13.72, PMID:9811880]
comment: Note that zymosterol is cholesta-8,24-dien-3-ol.
related_synonym: "methylsterol hydroxylase activity" []
related_synonym: "methylsterol monooxygenase activity" []
exact_synonym: "4,4-dimethyl-5alpha-cholest-7-en-3beta-ol,hydrogen-donor:oxygen oxidoreductase (hydroxylating)" [EC:1.14.13.72]
exact_synonym: "4,4-dimethyl-5alpha-cholest-7-en-3beta-ol,NAD(P)H:oxygen oxidoreductase (hydroxylating)" [EC:1.14.13.72]
exact_synonym: "4-methylsterol oxidase activity" []
xref_analog: EC:1.14.13.72
xref_analog: MetaCyc:1.14.13.72-RXN
xref_analog: Reactome:REACT_10059
xref_analog: Reactome:REACT_10070
xref_analog: Reactome:REACT_104089
xref_analog: Reactome:REACT_104631
xref_analog: Reactome:REACT_105610
xref_analog: Reactome:REACT_105653
xref_analog: Reactome:REACT_107576
xref_analog: Reactome:REACT_112865
xref_analog: Reactome:REACT_115505
xref_analog: Reactome:REACT_28712
xref_analog: Reactome:REACT_29355
xref_analog: Reactome:REACT_31445
xref_analog: Reactome:REACT_32207
xref_analog: Reactome:REACT_32840
xref_analog: Reactome:REACT_76969
xref_analog: Reactome:REACT_79112
xref_analog: Reactome:REACT_83222
xref_analog: Reactome:REACT_84661
xref_analog: Reactome:REACT_84707
xref_analog: Reactome:REACT_85609
xref_analog: Reactome:REACT_86519
xref_analog: Reactome:REACT_88988
xref_analog: Reactome:REACT_89551
xref_analog: Reactome:REACT_94158
xref_analog: Reactome:REACT_95387
xref_analog: Reactome:REACT_95721
xref_analog: Reactome:REACT_96643
xref_analog: Reactome:REACT_97328
xref_analog: Reactome:REACT_99679
xref_analog: Reactome:REACT_99766
is_a: GO:0016709 ! oxidoreductase activity, acting on paired donors, with incorporation or reduction of molecular oxygen, NAD(P)H as one donor, and incorporation of one atom of oxygen

[Term]
id: GO:0000255
name: allantoin metabolic process
namespace: biological_process
def: "The chemical reactions and pathways involving allantoin, (2,5-dioxo-4-imidazolidinyl)urea, an intermediate or end product of purine catabolism." [GOC:mah, ISBN:0198547684]
subset: gosubset_prok
exact_synonym: "allantoin metabolism" []
is_a: GO:0043603 ! cellular amide metabolic process
is_a: GO:0046483 ! heterocycle metabolic process
is_a: GO:1901360 ! organic cyclic compound metabolic process
is_a: GO:1901564 ! organonitrogen compound metabolic process

[Term]
id: GO:0000256
name: allantoin catabolic process
namespace: biological_process
def: "The chemical reactions and pathways resulting in the breakdown of allantoin, (2,5-dioxo-4-imidazolidinyl)urea." [GOC:mah, ISBN:0198547684]
subset: gosubset_prok
exact_synonym: "allantoin breakdown" []
exact_synonym: "allantoin catabolism" []
exact_synonym: "allantoin degradation" []
is_a: GO:0000255 ! allantoin metabolic process
is_a: GO:0043605 ! cellular amide catabolic process
is_a: GO:0046700 ! heterocycle catabolic process
is_a: GO:1901361 ! organic cyclic compound catabolic process
is_a: GO:1901565 ! organonitrogen compound catabolic process

[Term]
id: GO:0000257
name: nitrilase activity
namespace: molecular_function
def: "Catalysis of the reaction: a nitrile + H2O = a carboxylate + NH3. Acts on a wide range of aromatic nitriles including (indole-3-yl)-acetonitrile and some aliphatic nitriles, and on the corresponding acid amides." [EC:3.5.5.1, GOC:kd]
subset: gosubset_prok
exact_synonym: "acetonitrilase activity" [EC:3.5.5.1]
exact_synonym: "benzonitrilase activity" [EC:3.5.5.1]
exact_synonym: "nitrile aminohydrolase activity" [EC:3.5.5.1]
xref_analog: EC:3.5.5.1
xref_analog: MetaCyc:3.5.5.1-RXN
xref_analog: RHEA:21727
xref_analog: UM-BBD_enzymeID:e0283
is_a: GO:0016815 ! hydrolase activity, acting on carbon-nitrogen (but not peptide) bonds, in nitriles

[Term]
id: GO:0000258
name: isoleucine/valine:sodium symporter activity
namespace: molecular_function
def: "OBSOLETE. Catalysis of the reaction: (isoleucine or valine)(out) + Na+(out) = (isoleucine or valine)(in) + Na+(in)." [TC:2.A.26.1.1]
comment: This term was made obsolete because it represents a multifunctional gene product.
is_obsolete: true
consider: GO:0005283
consider: GO:0005304
consider: GO:0015188

[Term]
id: GO:0000259
name: intracellular nucleoside transmembrane transporter activity
namespace: molecular_function
def: "OBSOLETE. Enables the directed movement of a nucleoside, a nucleobase linked to either beta-D-ribofuranose (ribonucleoside) or 2-deoxy-beta-D-ribofuranose (a deoxyribonucleotide) within a cell." [GOC:ai]
comment: This term was made obsolete because it contains component and function information.
is_obsolete: true
replaced_by: GO:0005337
replaced_by: GO:0005622

[Term]
id: GO:0000260
name: hydrogen-translocating V-type ATPase activity
namespace: molecular_function
def: "OBSOLETE. Catalysis of the reaction: ATP + H2O + H(+)(in) = ADP + phosphate + H+(out). Found in vacuoles of eukaryotes and in bacteria." [TC:3.A.2.2.1, TC:3.A.2.2.3]
comment: This term was made obsolete because it represents a gene product.
is_obsolete: true
replaced_by: GO:0046961

[Term]
id: GO:0000261
name: sodium-translocating V-type ATPase activity
namespace: molecular_function
def: "OBSOLETE. Catalysis of the reaction: ATP + H2O + Na+(in) = ADP + phosphate + Na+(out). Found in vacuoles of eukaryotes and in bacteria." [TC:3.A.2.2.2]
comment: This term was made obsolete because it represents a gene product.
is_obsolete: true
replaced_by: GO:0046962

[Term]
id: GO:0000262
name: mitochondrial chromosome
namespace: cellular_component
def: "A chromosome found in the mitochondrion of a eukaryotic cell." [GOC:mah]
related_synonym: "mitochondrial genome" []
narrow_synonym: "mitochondrial DNA" []
narrow_synonym: "mtDNA" []
xref_analog: NIF_Subcellular:sao1186327184
is_a: GO:0000229 ! cytoplasmic chromosome
is_a: GO:0044429 ! mitochondrial part
relationship: part_of GO:0042645 ! mitochondrial nucleoid

[Term]
id: GO:0000263
name: heterotrimeric G-protein GTPase, alpha-subunit
namespace: molecular_function
def: "OBSOLETE. Subunit of a heterotrimeric G-protein GTPase that contains the guanine nucleotide binding site and possesses GTPase activity." [GOC:mah, ISBN:0198547684]
comment: This term was made obsolete because it does not represent a molecular function.
is_obsolete: true
consider: GO:0003924
consider: GO:0005834

[Term]
id: GO:0000264
name: heterotrimeric G-protein GTPase, beta-subunit
namespace: molecular_function
def: "OBSOLETE. Subunit of a heterotrimeric G-protein GTPase; associates tightly with the gamma subunit." [GOC:mah, ISBN:0198547684]
comment: This term was made obsolete because it does not represent a molecular function.
is_obsolete: true
consider: GO:0003924
consider: GO:0005834

[Term]
id: GO:0000265
name: heterotrimeric G-protein GTPase, gamma-subunit
namespace: molecular_function
def: "OBSOLETE. Smallest subunit of a heterotrimeric G-protein GTPase; associates tightly with the beta subunit." [GOC:mah, ISBN:0198547684]
comment: This term was made obsolete because it does not represent a molecular function.
is_obsolete: true
consider: GO:0003924
consider: GO:0005834

[Term]
id: GO:0000266
name: mitochondrial fission
namespace: biological_process
def: "The division of a mitochondrion within a cell to form two or more separate mitochondrial compartments." [PMID:11038192]
related_synonym: "mitochondrial proliferation" []
exact_synonym: "mitochondrial division" []
is_a: GO:0007005 ! mitochondrion organization
is_a: GO:0048285 ! organelle fission

[Term]
id: GO:0000267
name: cell fraction
namespace: cellular_component
def: "OBSOLETE: A generic term for parts of cells prepared by disruptive biochemical techniques." [GOC:ma]
comment: This term was made obsolete because it refers to a cell fractionation experimental result and not a bona fide cellular component.
subset: goslim_pir
subset: gosubset_prok
is_obsolete: true
consider: GO:0005575

[Term]
id: GO:0000268
name: peroxisome targeting sequence binding
namespace: molecular_function
alt_id: GO:0005051
def: "Interacting selectively and non-covalently with a peroxisomal targeting sequence, any of several sequences of amino acids within a protein that can act as a signal for the localization of the protein into the peroxisome." [GOC:mah, ISBN:0879693568]
exact_synonym: "PTS binding" []
narrow_synonym: "peroxisome targeting signal receptor" []
narrow_synonym: "PTS receptor" []
is_a: GO:0005048 ! signal sequence binding

[Term]
id: GO:0000269
name: toxin export channel activity
namespace: molecular_function
def: "Enables the energy independent passage of toxins, sized less than 1000 Da, across a membrane towards the outside of the cell. The transmembrane portions of porins consist exclusively of beta-strands which form a beta-barrel. They are found in the outer membranes of Gram-negative bacteria, mitochondria, plastids and possibly acid-fast Gram-positive bacteria." [GOC:mtg_transport]
is_a: GO:0015288 ! porin activity
is_a: GO:0019534 ! toxin transporter activity

[Term]
id: GO:0000270
name: peptidoglycan metabolic process
namespace: biological_process
alt_id: GO:0009284
def: "The chemical reactions and pathways involving peptidoglycans, any of a class of glycoconjugates found only in bacterial cell walls and consisting of strands of glycosaminoglycan cross-linked by oligopeptides to form a huge and rigid network." [http://www.dsmz.de/species/murein.htm, ISBN:0198506732]
subset: gosubset_prok
exact_synonym: "murein metabolic process" []
exact_synonym: "murein metabolism" []
exact_synonym: "peptidoglycan metabolism" []
is_a: GO:0030203 ! glycosaminoglycan metabolic process

[Term]
id: GO:0000271
name: polysaccharide biosynthetic process
namespace: biological_process
def: "The chemical reactions and pathways resulting in the formation of a polysaccharide, a polymer of many (typically more than 10) monosaccharide residues linked glycosidically." [CHEBI:18154, GOC:go_curators]
subset: gosubset_prok
exact_synonym: "glycan biosynthesis" []
exact_synonym: "glycan biosynthetic process" []
exact_synonym: "polysaccharide anabolism" []
exact_synonym: "polysaccharide biosynthesis" []
exact_synonym: "polysaccharide formation" []
exact_synonym: "polysaccharide synthesis" []
is_a: GO:0005976 ! polysaccharide metabolic process
is_a: GO:0009059 ! macromolecule biosynthetic process
is_a: GO:0016051 ! carbohydrate biosynthetic process

[Term]
id: GO:0000272
name: polysaccharide catabolic process
namespace: biological_process
def: "The chemical reactions and pathways resulting in the breakdown of a polysaccharide, a polymer of many (typically more than 10) monosaccharide residues linked glycosidically." [CHEBI:18154, GOC:go_curators]
subset: gosubset_prok
exact_synonym: "polysaccharide breakdown" []
exact_synonym: "polysaccharide catabolism" []
exact_synonym: "polysaccharide degradation" []
is_a: GO:0005976 ! polysaccharide metabolic process
is_a: GO:0009057 ! macromolecule catabolic process
is_a: GO:0016052 ! carbohydrate catabolic process

[Term]
id: GO:0000274
name: mitochondrial proton-transporting ATP synthase, stator stalk
namespace: cellular_component
def: "One of two stalks that connect the catalytic core of the hydrogen-transporting ATP synthase to the mitochondrial membrane-associated F0 proteins; is thought to prevent futile rotation of the catalytic core." [GOC:mtg_sensu, PMID:10838056]
is_a: GO:0044455 ! mitochondrial membrane part
is_a: GO:0045265 ! proton-transporting ATP synthase, stator stalk
relationship: part_of GO:0000276 ! mitochondrial proton-transporting ATP synthase complex, coupling factor F(o)

[Term]
id: GO:0000275
name: mitochondrial proton-transporting ATP synthase complex, catalytic core F(1)
namespace: cellular_component
def: "The catalytic sector of the mitochondrial hydrogen-transporting ATP synthase; it comprises the catalytic core and central stalk, and is peripherally associated with the mitochondrial inner membrane when the entire ATP synthase is assembled." [GOC:mtg_sensu, PMID:10838056]
comment: See also the cellular component term 'mitochondrial inner membrane ; GO:0005743'.
broad_synonym: "hydrogen-transporting ATP synthase, F1 sector" []
broad_synonym: "proton-transporting ATP synthase complex, catalytic core F(1)" []
is_a: GO:0044455 ! mitochondrial membrane part
is_a: GO:0045261 ! proton-transporting ATP synthase complex, catalytic core F(1)
relationship: part_of GO:0005753 ! mitochondrial proton-transporting ATP synthase complex

[Term]
id: GO:0000276
name: mitochondrial proton-transporting ATP synthase complex, coupling factor F(o)
namespace: cellular_component
def: "All non-F1 subunits of the mitochondrial hydrogen-transporting ATP synthase, including integral and peripheral mitochondrial inner membrane proteins." [GOC:mtg_sensu, PMID:10838056]
is_a: GO:0044455 ! mitochondrial membrane part
is_a: GO:0045263 ! proton-transporting ATP synthase complex, coupling factor F(o)
relationship: part_of GO:0005753 ! mitochondrial proton-transporting ATP synthase complex

[Term]
id: GO:0000277
name: [cytochrome c]-lysine N-methyltransferase activity
namespace: molecular_function
def: "Catalysis of the reaction: S-adenosyl-L-methionine + cytochrome c L-lysine = S-adenosyl-L-homocysteine + cytochrome c N6-methyl-L-lysine. This is the addition of a methyl group to the N6 atom of a lysine residue in cytochrome c." [EC:2.1.1.59]
exact_synonym: "cytochrome c (lysine) methyltransferase activity" [EC:2.1.1.59]
exact_synonym: "cytochrome c methyltransferase activity" [EC:2.1.1.59]
exact_synonym: "cytochrome c-lysine N-methyltransferase activity" [EC:2.1.1.59]
exact_synonym: "cytochrome c-specific protein methylase III activity" [EC:2.1.1.59]
exact_synonym: "cytochrome c-specific protein-lysine methyltransferase activity" [EC:2.1.1.59]
exact_synonym: "S-adenosyl-L-methionine:cytochrome c-L-lysine 6-N-methyltransferase activity" [EC:2.1.1.59]
exact_synonym: "S-adenosyl-L-methionine:cytochrome c-L-lysine N6-methyltransferase activity" [EC:2.1.1.59]
xref_analog: EC:2.1.1.59
xref_analog: MetaCyc:2.1.1.59-RXN
is_a: GO:0016279 ! protein-lysine N-methyltransferase activity

[Term]
id: GO:0000278
name: mitotic cell cycle
namespace: biological_process
def: "Progression through the phases of the mitotic cell cycle, the most common eukaryotic cell cycle, which canonically comprises four successive phases called G1, S, G2, and M and includes replication of the genome and the subsequent segregation of chromosomes into daughter cells. In some variant cell cycles nuclear replication or nuclear division may not be followed by cell division, or G1 and G2 phases may be absent." [GOC:mah, ISBN:0815316194, Reactome:69278]
subset: goslim_yeast
xref_analog: Reactome:REACT_100451
xref_analog: Reactome:REACT_104035
xref_analog: Reactome:REACT_104195
xref_analog: Reactome:REACT_105856
xref_analog: Reactome:REACT_108233
xref_analog: Reactome:REACT_152
xref_analog: Reactome:REACT_28464
xref_analog: Reactome:REACT_28953
xref_analog: Reactome:REACT_33388
xref_analog: Reactome:REACT_53493
xref_analog: Reactome:REACT_79085
xref_analog: Reactome:REACT_84794
xref_analog: Reactome:REACT_85137
xref_analog: Reactome:REACT_85950
xref_analog: Reactome:REACT_90332
xref_analog: Reactome:REACT_90846
xref_analog: Reactome:REACT_96281
xref_analog: Reactome:REACT_97744
xref_analog: Reactome:REACT_98208
is_a: GO:0007049 ! cell cycle

[Term]
id: GO:0000279
name: M phase
namespace: biological_process
def: "A cell cycle process comprising the steps by which a cell progresses through M phase, the part of the cell cycle comprising nuclear division." [GOC:dph, GOC:mah, ISBN:0815316194]
comment: Note that this term should not be used for direct annotation. If you are trying to make an annotation to x phase, it is likely that the correct process is 'regulation of x/y phase transition'.
subset: gocheck_do_not_annotate
exact_synonym: "M-phase" []
xref_analog: Wikipedia:M_phase
is_a: GO:0022403 ! cell cycle phase

[Term]
id: GO:0000280
name: nuclear division
namespace: biological_process
def: "The division of a cell nucleus into two nuclei, with DNA and other nuclear contents distributed between the daughter nuclei." [GOC:mah]
subset: goslim_pir
related_synonym: "karyokinesis" []
is_a: GO:0048285 ! organelle fission

[Term]
id: GO:0000281
name: mitotic cytokinesis
namespace: biological_process
def: "A cell cycle process that results in the division of the cytoplasm of a cell after mitosis, resulting in the separation of the original cell into two daughter cells." [GOC:mtg_cell_cycle]
exact_synonym: "cytokinesis after mitosis" []
is_a: GO:0000910 ! cytokinesis
relationship: part_of GO:0007067 ! mitosis

[Term]
id: GO:0000282
name: cellular bud site selection
namespace: biological_process
def: "The specification of the site where a daughter cell will form, in organisms that reproduce by budding. An example of this process is found in Saccharomyces cerevisiae." [GOC:mah]
comment: Note that this term was split from 'bud site selection/establishment of cell polarity (sensu Saccharomyces) ; GO:0007115' (a sibling term, 'establishment of cell polarity (sensu Saccharomyces) ; GO:0000283', was created but has since been merged with 'establishment of cell polarity' ; GO:0030010).
broad_synonym: "bud site selection/establishment of cell polarity" []
is_a: GO:0007105 ! cytokinesis, site selection
is_a: GO:0030010 ! establishment of cell polarity
relationship: part_of GO:0000910 ! cytokinesis

[Term]
id: GO:0000284
name: shmoo orientation
namespace: biological_process
def: "OBSOLETE (was not defined before being made obsolete)." [GOC:elh]
comment: This term was made obsolete because it is an organism specific term. The entire branch of the ontology was reorganized to be more generally applicable.
is_obsolete: true
replaced_by: GO:0000753

[Term]
id: GO:0000285
name: 1-phosphatidylinositol-3-phosphate 5-kinase activity
namespace: molecular_function
def: "Catalysis of the reaction: a 1-phosphatidyl-1D-myo-inositol 3-phosphate + ATP = a 1-phosphatidyl-1D-myo-inositol 3,5-bisphosphate + ADP + 2 H(+)." [EC:2.7.1.150, RHEA:13612]
related_synonym: "type III PIP kinase activity" [EC:2.7.1.150]
exact_synonym: "ATP:1-phosphatidyl-1D-myo-inositol-3-phosphate 5-phosphotransferase activity" [EC:2.7.1.150]
exact_synonym: "phosphatidylinositol 3-phosphate 5-kinase activity" [EC:2.7.1.150]
exact_synonym: "phosphatidylinositol-3-phosphate 5-kinase activity" []
xref_analog: EC:2.7.1.150
xref_analog: KEGG:R05802
xref_analog: MetaCyc:2.7.1.150-RXN
xref_analog: RHEA:13612
is_a: GO:0016307 ! phosphatidylinositol phosphate kinase activity

[Term]
id: GO:0000286
name: alanine dehydrogenase activity
namespace: molecular_function
def: "Catalysis of the reaction: L-alanine + H2O + NAD+ = pyruvate + NH3 + NADH + H(+)." [EC:1.4.1.1]
subset: gosubset_prok
related_synonym: "AlaDH" [EC:1.4.1.1]
exact_synonym: "alanine oxidoreductase activity" [EC:1.4.1.1]
exact_synonym: "alpha-alanine dehydrogenase activity" [EC:1.4.1.1]
exact_synonym: "L-alanine dehydrogenase activity" [EC:1.4.1.1]
exact_synonym: "L-alanine:NAD+ oxidoreductase (deaminating)" [EC:1.4.1.1]
exact_synonym: "NAD-dependent alanine dehydrogenase activity" [EC:1.4.1.1]
exact_synonym: "NAD-linked alanine dehydrogenase activity" [EC:1.4.1.1]
exact_synonym: "NADH-dependent alanine dehydrogenase activity" [EC:1.4.1.1]
xref_analog: EC:1.4.1.1
xref_analog: MetaCyc:ALANINE-DEHYDROGENASE-RXN
xref_analog: RHEA:18408
is_a: GO:0016638 ! oxidoreductase activity, acting on the CH-NH2 group of donors

[Term]
id: GO:0000287
name: magnesium ion binding
namespace: molecular_function
def: "Interacting selectively and non-covalently with magnesium (Mg) ions." [GOC:ai]
subset: gosubset_prok
exact_synonym: "magnesium binding" []
is_a: GO:0046872 ! metal ion binding

[Term]
id: GO:0000288
name: nuclear-transcribed mRNA catabolic process, deadenylation-dependent decay
namespace: biological_process
def: "A major pathway of degradation of nuclear-transcribed mRNAs that proceeds through a series of ordered steps that includes poly(A) tail shortening and that can regulate mRNA stability." [GOC:jp, GOC:krc]
exact_synonym: "deadenylation-dependent mRNA decay" []
exact_synonym: "mRNA breakdown, deadenylation-dependent decay" []
exact_synonym: "mRNA catabolic process, deadenylation-dependent" []
exact_synonym: "mRNA catabolic process, deadenylylation-dependent" []
exact_synonym: "mRNA catabolism, deadenylation-dependent" []
exact_synonym: "mRNA catabolism, deadenylylation-dependent" []
exact_synonym: "mRNA degradation, deadenylation-dependent decay" []
exact_synonym: "nuclear mRNA catabolic process, deadenylation-dependent decay" []
xref_analog: Reactome:REACT_102357
xref_analog: Reactome:REACT_103296
xref_analog: Reactome:REACT_105200
xref_analog: Reactome:REACT_110041
xref_analog: Reactome:REACT_20639
xref_analog: Reactome:REACT_49520
xref_analog: Reactome:REACT_79530
xref_analog: Reactome:REACT_82315
xref_analog: Reactome:REACT_83961
xref_analog: Reactome:REACT_89647
xref_analog: Reactome:REACT_90397
xref_analog: Reactome:REACT_93483
xref_analog: Reactome:REACT_95045
xref_analog: Reactome:REACT_95337
xref_analog: Reactome:REACT_96238
xref_analog: Reactome:REACT_96993
xref_analog: Reactome:REACT_97186
xref_analog: Reactome:REACT_99680
is_a: GO:0000956 ! nuclear-transcribed mRNA catabolic process

[Term]
id: GO:0000289
name: nuclear-transcribed mRNA poly(A) tail shortening
namespace: biological_process
def: "Shortening of the poly(A) tail of a nuclear-transcribed mRNA from full length to an oligo(A) length." [GOC:krc]
related_synonym: "3' to 5' mRNA deadenylation" []
related_synonym: "mRNA deadenylation" []
related_synonym: "nuclear mRNA poly(A) tail shortening" []
xref_analog: Reactome:REACT_102415
xref_analog: Reactome:REACT_104397
xref_analog: Reactome:REACT_109691
xref_analog: Reactome:REACT_111968
xref_analog: Reactome:REACT_20514
xref_analog: Reactome:REACT_30693
xref_analog: Reactome:REACT_31579
xref_analog: Reactome:REACT_78492
xref_analog: Reactome:REACT_83021
is_a: GO:0000956 ! nuclear-transcribed mRNA catabolic process
is_a: GO:0031124 ! mRNA 3'-end processing
relationship: part_of GO:0000288 ! nuclear-transcribed mRNA catabolic process, deadenylation-dependent decay

[Term]
id: GO:0000290
name: deadenylation-dependent decapping of nuclear-transcribed mRNA
namespace: biological_process
def: "Cleavage of the 5'-cap of a nuclear mRNA triggered by shortening of the poly(A) tail to below a minimum functional length." [GOC:krc]
exact_synonym: "deadenylation-dependent decapping of nuclear mRNA" []
exact_synonym: "deadenylylation-dependent decapping" []
is_a: GO:0000956 ! nuclear-transcribed mRNA catabolic process
relationship: part_of GO:0000288 ! nuclear-transcribed mRNA catabolic process, deadenylation-dependent decay

[Term]
id: GO:0000291
name: nuclear-transcribed mRNA catabolic process, exonucleolytic
namespace: biological_process
def: "The chemical reactions and pathways resulting in the breakdown of the transcript body of a nuclear-transcribed mRNA that occurs when the ends are not protected by the 5'-cap or the 3'-poly(A) tail." [GOC:krc]
exact_synonym: "exonucleolytic degradation of mRNA" []
exact_synonym: "mRNA breakdown, exonucleolytic" []
exact_synonym: "mRNA degradation, exonucleolytic" []
exact_synonym: "nuclear mRNA catabolic process, exonucleolytic" []
is_a: GO:0000956 ! nuclear-transcribed mRNA catabolic process

[Term]
id: GO:0000292
name: RNA fragment catabolic process
namespace: biological_process
alt_id: GO:0030452
def: "The chemical reactions and pathways resulting in the breakdown of a fragment of RNA, such as excised introns or sequences removed from ribosomal RNA during processing." [GOC:mah]
subset: gosubset_prok
exact_synonym: "RNA fragment breakdown" []
exact_synonym: "RNA fragment catabolism" [GOC:mah]
exact_synonym: "RNA fragment degradation" []
narrow_synonym: "group I intron catabolic process" []
is_a: GO:0006401 ! RNA catabolic process

[Term]
id: GO:0000293
name: ferric-chelate reductase activity
namespace: molecular_function
def: "Catalysis of the reaction: 2 Fe2+ + NAD+ = 2 Fe3+ + NADH + H(+)." [EC:1.16.1.7]
comment: Note that this function was formerly EC:1.6.99.13.
related_synonym: "iron chelate reductase activity" [EC:1.16.1.7]
exact_synonym: "Fe(II):NAD+ oxidoreductase activity" [EC:1.16.1.7]
exact_synonym: "ferric chelate reductase activity" [EC:1.16.1.7]
exact_synonym: "NADH2:Fe3+ oxidoreductase activity" [EC:1.16.1.7]
exact_synonym: "NADH:Fe(3+) oxidoreductase activity" [EC:1.16.1.7]
exact_synonym: "NADH:Fe(3+)-EDTA reductase activity" [EC:1.16.1.7]
exact_synonym: "NADH:Fe3+ oxidoreductase activity" [EC:1.16.1.7]
exact_synonym: "NADH:Fe3+-EDTA reductase activity" [EC:1.16.1.7]
xref_analog: EC:1.16.1.7
xref_analog: MetaCyc:FERRIC-CHELATE-REDUCTASE-RXN
xref_analog: RHEA:15064
is_a: GO:0016723 ! oxidoreductase activity, oxidizing metal ions, NAD or NADP as acceptor

[Term]
id: GO:0000294
name: nuclear-transcribed mRNA catabolic process, endonucleolytic cleavage-dependent decay
namespace: biological_process
def: "A minor degradation pathway nuclear-transcribed mRNAs that begins with an endonucleolytic cleavage to generate unprotected ends." [GOC:krc]
exact_synonym: "endonucleolytic mRNA decay" []
exact_synonym: "mRNA breakdown, endonucleolytic cleavage-dependent decay" []
exact_synonym: "mRNA catabolic process, endonucleolytic" []
exact_synonym: "mRNA catabolism, endonucleolytic" []
exact_synonym: "mRNA degradation, endonucleolytic cleavage-dependent decay" []
exact_synonym: "nuclear mRNA catabolic process, endonucleolytic cleavage-dependent decay" []
is_a: GO:0000956 ! nuclear-transcribed mRNA catabolic process

[Term]
id: GO:0000295
name: adenine nucleotide transmembrane transporter activity
namespace: molecular_function
def: "Catalysis of the transfer of adenine nucleotides (AMP, ADP, and ATP) from one side of the membrane to the other." [PMID:11566870]
xref_analog: Reactome:REACT_101864
xref_analog: Reactome:REACT_107442
xref_analog: Reactome:REACT_113419
xref_analog: Reactome:REACT_16948
xref_analog: Reactome:REACT_28950
xref_analog: Reactome:REACT_30244
xref_analog: Reactome:REACT_33254
xref_analog: Reactome:REACT_80715
xref_analog: Reactome:REACT_83323
xref_analog: Reactome:REACT_85299
xref_analog: Reactome:REACT_86138
xref_analog: Reactome:REACT_86805
xref_analog: Reactome:REACT_89005
xref_analog: Reactome:REACT_91614
is_a: GO:0015216 ! purine nucleotide transmembrane transporter activity

[Term]
id: GO:0000296
name: spermine transport
namespace: biological_process
def: "The directed movement of spermine, N,N-bis(3-aminopropyl)-1,4-diaminobutane, a polyamine formed by the transfer of a propylamine group from decarboxylated S-adenosylmethionine to spermidine, into, out of or within a cell, or between cells, by means of some agent such as a transporter or pore." [GOC:krc, ISBN:0198506732]
is_a: GO:0006812 ! cation transport
is_a: GO:0015846 ! polyamine transport

[Term]
id: GO:0000297
name: spermine transmembrane transporter activity
namespace: molecular_function
def: "Catalysis of the transfer of spermine from one side of the membrane to the other. Spermine is a polybasic amine found in human sperm, in ribosomes and in some viruses, which is involved in nucleic acid packaging. Synthesis is regulated by ornithine decarboxylase which plays a key role in control of DNA replication." [GOC:ai]
is_a: GO:0008324 ! cation transmembrane transporter activity
is_a: GO:0015203 ! polyamine transmembrane transporter activity

[Term]
id: GO:0000298
name: endopolyphosphatase activity
namespace: molecular_function
def: "Catalysis of the reaction: polyphosphate + n H2O = (n+1) oligophosphate. The product contains 4 or 5 phosphate residues." [EC:3.6.1.10]
exact_synonym: "polymetaphosphatase activity" [EC:3.6.1.10]
exact_synonym: "polyphosphate polyphosphohydrolase activity" [EC:3.6.1.10]
broad_synonym: "metaphosphatase activity" [EC:3.6.1.10]
broad_synonym: "polyphosphatase activity" [EC:3.6.1.10]
broad_synonym: "polyphosphate depolymerase activity" [EC:3.6.1.10]
xref_analog: EC:3.6.1.10
xref_analog: MetaCyc:ENDOPOLYPHOSPHATASE-RXN
is_a: GO:0016462 ! pyrophosphatase activity

[Term]
id: GO:0000299
name: integral to membrane of membrane fraction
namespace: cellular_component
def: "OBSOLETE: Integral to that fraction of cells, prepared by disruptive biochemical methods, that includes the plasma and other membranes; require detergents, such as Triton X-100, to be released from membranes." [PMID:10512869]
comment: This term was made obsolete because it refers to a cell fractionation experimental result and not a bona fide cellular component.
is_obsolete: true
consider: GO:0016021

[Term]
id: GO:0000300
name: peripheral to membrane of membrane fraction
namespace: cellular_component
def: "OBSOLETE: Peripheral to that fraction of cells, prepared by disruptive biochemical methods, that includes the plasma and other membranes; can be extracted from membrane fraction with high concentrations of salt or high pH." [PMID:10512869]
comment: This term was made obsolete because it refers to a cell fractionation experimental result and not a bona fide cellular component.
is_obsolete: true
consider: GO:0019898

[Term]
id: GO:0000301
name: retrograde transport, vesicle recycling within Golgi
namespace: biological_process
def: "The retrograde movement of substances within the Golgi, mediated by COP I vesicles. Cis-Golgi vesicles are constantly moving forward through the Golgi stack by cisternal progression, eventually becoming trans-Golgi vesicles. They then selectively transport membrane and luminal proteins from the trans- to the medial-Golgi while leaving others behind in the trans-Golgi cisternae; similarly, they selectively move proteins from the medial- to the cis-Golgi." [ISBN:0716731363]
exact_synonym: "retrograde (vesicle recycling within Golgi) transport" []
is_a: GO:0006891 ! intra-Golgi vesicle-mediated transport

[Term]
id: GO:0000302
name: response to reactive oxygen species
namespace: biological_process
def: "Any process that results in a change in state or activity of a cell or an organism (in terms of movement, secretion, enzyme production, gene expression, etc.) as a result of a reactive oxygen species stimulus. Reactive oxygen species include singlet oxygen, superoxide, and oxygen free radicals." [GOC:krc]
subset: gosubset_prok
exact_synonym: "response to active oxygen species" []
exact_synonym: "response to AOS" []
exact_synonym: "response to reactive oxidative species" []
exact_synonym: "response to reactive oxygen intermediate" []
exact_synonym: "response to ROI" []
exact_synonym: "response to ROS" []
is_a: GO:0006979 ! response to oxidative stress
is_a: GO:1901700 ! response to oxygen-containing compound

[Term]
id: GO:0000303
name: response to superoxide
namespace: biological_process
def: "Any process that results in a change in state or activity of a cell or an organism (in terms of movement, secretion, enzyme production, gene expression, etc.) as a result of a superoxide stimulus. Superoxide is the anion, oxygen-, formed by addition of one electron to dioxygen (O2) or any compound containing the superoxide anion." [GOC:krc, ISBN:0198506732]
subset: gosubset_prok
is_a: GO:0000302 ! response to reactive oxygen species
is_a: GO:0010035 ! response to inorganic substance

[Term]
id: GO:0000304
name: response to singlet oxygen
namespace: biological_process
def: "Any process that results in a change in state or activity of a cell or an organism (in terms of movement, secretion, enzyme production, gene expression, etc.) as a result of a singlet oxygen stimulus. Singlet oxygen is a dioxygen (O2) molecule in which two 2p electrons have similar spin. Singlet oxygen is more highly reactive than the form in which these electrons are of opposite spin, and it is produced in mutant chloroplasts lacking carotenoids and by leukocytes during metabolic burst." [GOC:krc, ISBN:0124325653, ISBN:0198506732]
subset: gosubset_prok
is_a: GO:0000302 ! response to reactive oxygen species
is_a: GO:0010035 ! response to inorganic substance

[Term]
id: GO:0000305
name: response to oxygen radical
namespace: biological_process
def: "Any process that results in a change in state or activity of a cell or an organism (in terms of movement, secretion, enzyme production, gene expression, etc.) as a result of an oxygen radical stimulus. An oxygen radical is any oxygen species that carries a free electron; examples include hydroxyl radicals and the superoxide anion." [GOC:krc, ISBN:0124325653]
subset: gosubset_prok
is_a: GO:0000302 ! response to reactive oxygen species
is_a: GO:0010035 ! response to inorganic substance

[Term]
id: GO:0000306
name: extrinsic to vacuolar membrane
namespace: cellular_component
def: "Loosely bound to one or the other surface of the vacuolar membrane, but not integrated into the hydrophobic region." [GOC:jl, GOC:mah]
is_a: GO:0031312 ! extrinsic to organelle membrane
is_a: GO:0044437 ! vacuolar part
relationship: part_of GO:0005774 ! vacuolar membrane

[Term]
id: GO:0000307
name: cyclin-dependent protein kinase holoenzyme complex
namespace: cellular_component
def: "Cyclin-dependent protein kinases (CDKs) are heterodimeric enzymes that contain a kinase catalytic subunit associated with a regulatory cyclin partner." [GOC:krc, PMID:11602261]
subset: goslim_pir
exact_synonym: "CDK holoenzyme" []
is_a: GO:0043234 ! protein complex
is_a: GO:0044424 ! intracellular part

[Term]
id: GO:0000308
name: cytoplasmic cyclin-dependent protein kinase holoenzyme complex
namespace: cellular_component
def: "Cyclin-dependent protein kinase (CDK) complex found in the cytoplasm." [GOC:krc]
broad_synonym: "CDK holoenzyme" []
is_a: GO:0000307 ! cyclin-dependent protein kinase holoenzyme complex
is_a: GO:0044444 ! cytoplasmic part

[Term]
id: GO:0000309
name: nicotinamide-nucleotide adenylyltransferase activity
namespace: molecular_function
def: "Catalysis of the reaction: ATP + nicotinamide nucleotide = diphosphate + NAD+." [EC:2.7.7.1]
subset: gosubset_prok
related_synonym: "diphosphopyridine nucleotide pyrophosphorylase activity" [EC:2.7.7.1]
exact_synonym: "adenosine triphosphate-nicotinamide mononucleotide transadenylase activity" [EC:2.7.7.1]
exact_synonym: "ATP:nicotinamide-nucleotide adenylyltransferase activity" []
exact_synonym: "ATP:NMN adenylyltransferase activity" [EC:2.7.7.1]
exact_synonym: "NAD+ diphosphorylase activity" [EC:2.7.7.1]
exact_synonym: "NAD+ pyrophosphorylase activity" [EC:2.7.7.1]
narrow_synonym: "NAD(+) diphosphorylase activity" [EC:2.7.7.1]
narrow_synonym: "NAD(+) pyrophosphorylase activity" [EC:2.7.7.1]
narrow_synonym: "nicotinamide adenine dinucleotide pyrophosphorylase activity" [EC:2.7.7.1]
narrow_synonym: "nicotinamide mononucleotide adenylyltransferase activity" [EC:2.7.7.1]
narrow_synonym: "NMN adenylyltransferase activity" [EC:2.7.7.1]
narrow_synonym: "NMNAT activity" [EC:2.7.7.1]
xref_analog: EC:2.7.7.1
xref_analog: MetaCyc:2.7.7.1-RXN
xref_analog: Reactome:REACT_101807
xref_analog: Reactome:REACT_102033
xref_analog: Reactome:REACT_103802
xref_analog: Reactome:REACT_105839
xref_analog: Reactome:REACT_107769
xref_analog: Reactome:REACT_107952
xref_analog: Reactome:REACT_108630
xref_analog: Reactome:REACT_108997
xref_analog: Reactome:REACT_11116
xref_analog: Reactome:REACT_11196
xref_analog: Reactome:REACT_112138
xref_analog: Reactome:REACT_11237
xref_analog: Reactome:REACT_112385
xref_analog: Reactome:REACT_114383
xref_analog: Reactome:REACT_114560
xref_analog: Reactome:REACT_114828
xref_analog: Reactome:REACT_115028
xref_analog: Reactome:REACT_29972
xref_analog: Reactome:REACT_30979
xref_analog: Reactome:REACT_31171
xref_analog: Reactome:REACT_31453
xref_analog: Reactome:REACT_70840
xref_analog: Reactome:REACT_77837
xref_analog: Reactome:REACT_78904
xref_analog: Reactome:REACT_79519
xref_analog: Reactome:REACT_79745
xref_analog: Reactome:REACT_79909
xref_analog: Reactome:REACT_80724
xref_analog: Reactome:REACT_80917
xref_analog: Reactome:REACT_81520
xref_analog: Reactome:REACT_81532
xref_analog: Reactome:REACT_83285
xref_analog: Reactome:REACT_84119
xref_analog: Reactome:REACT_86854
xref_analog: Reactome:REACT_90006
xref_analog: Reactome:REACT_92077
xref_analog: Reactome:REACT_93517
xref_analog: Reactome:REACT_95186
xref_analog: Reactome:REACT_96395
xref_analog: Reactome:REACT_96707
xref_analog: Reactome:REACT_97201
xref_analog: Reactome:REACT_97323
xref_analog: Reactome:REACT_97434
xref_analog: Reactome:REACT_98853
xref_analog: RHEA:21363
is_a: GO:0070566 ! adenylyltransferase activity

[Term]
id: GO:0000310
name: xanthine phosphoribosyltransferase activity
namespace: molecular_function
alt_id: GO:0009043
def: "Catalysis of the reaction: 5-phospho-alpha-D-ribose 1-diphosphate + xanthine = (9-D-ribosylxanthine)-5'-phosphate + diphosphate." [EC:2.4.2.22, GOC:clt]
subset: gosubset_prok
exact_synonym: "5-phospho-alpha-D-ribose-1-diphosphate:xanthine phospho-D-ribosyltransferase activity" [EC:2.4.2.22]
exact_synonym: "Xan phosphoribosyltransferase activity" [EC:2.4.2.22]
exact_synonym: "xanthine-guanine phosphoribosyltransferase activity" []
exact_synonym: "xanthosine 5'-phosphate pyrophosphorylase activity" [EC:2.4.2.22]
exact_synonym: "xanthylate pyrophosphorylase activity" [EC:2.4.2.22]
exact_synonym: "xanthylic pyrophosphorylase activity" [EC:2.4.2.22]
exact_synonym: "XMP pyrophosphorylase activity" [EC:2.4.2.22]
exact_synonym: "XMP:diphosphate 5-phospho-alpha-D-ribosyltransferase activity" [EC:2.4.2.22]
xref_analog: EC:2.4.2.22
xref_analog: MetaCyc:XANPRIBOSYLTRAN-RXN
xref_analog: RHEA:10803
is_a: GO:0016763 ! transferase activity, transferring pentosyl groups

[Term]
id: GO:0000311
name: plastid large ribosomal subunit
namespace: cellular_component
def: "The larger of the two subunits of a plastid ribosome. Two sites on the ribosomal large subunit are involved in translation: the aminoacyl site (A site) and peptidyl site (P site)." [GOC:mcc]
is_a: GO:0000315 ! organellar large ribosomal subunit
is_a: GO:0044435 ! plastid part
relationship: part_of GO:0009547 ! plastid ribosome

[Term]
id: GO:0000312
name: plastid small ribosomal subunit
namespace: cellular_component
def: "The smaller of the two subunits of a plastid ribosome." [GOC:mcc]
is_a: GO:0000314 ! organellar small ribosomal subunit
is_a: GO:0044435 ! plastid part
relationship: part_of GO:0009547 ! plastid ribosome

[Term]
id: GO:0000313
name: organellar ribosome
namespace: cellular_component
def: "A ribosome contained within a subcellular membrane-bounded organelle." [GOC:mah, GOC:mcc]
is_a: GO:0005840 ! ribosome
is_a: GO:0044422 ! organelle part

[Term]
id: GO:0000314
name: organellar small ribosomal subunit
namespace: cellular_component
def: "The smaller of the two subunits of an organellar ribosome." [GOC:mcc]
is_a: GO:0015935 ! small ribosomal subunit
relationship: part_of GO:0000313 ! organellar ribosome

[Term]
id: GO:0000315
name: organellar large ribosomal subunit
namespace: cellular_component
def: "The larger of the two subunits of an organellar ribosome. Two sites on the ribosomal large subunit are involved in translation: the aminoacyl site (A site) and peptidyl site (P site)." [GOC:mcc]
is_a: GO:0015934 ! large ribosomal subunit
relationship: part_of GO:0000313 ! organellar ribosome

[Term]
id: GO:0000316
name: sulfite transport
namespace: biological_process
def: "The directed movement of sulfite into, out of or within a cell, or between cells, by means of some agent such as a transporter or pore." [GOC:krc]
exact_synonym: "sulphite transport" []
is_a: GO:0015698 ! inorganic anion transport
is_a: GO:0072348 ! sulfur compound transport

[Term]
id: GO:0000319
name: sulfite transmembrane transporter activity
namespace: molecular_function
def: "Catalysis of the transfer of sulfite ions from one side of a membrane to the other." [GOC:as]
exact_synonym: "sulphite transporter activity" []
is_a: GO:0015103 ! inorganic anion transmembrane transporter activity
is_a: GO:1901682 ! sulfur compound transmembrane transporter activity

[Term]
id: GO:0000320
name: re-entry into mitotic cell cycle
namespace: biological_process
def: "The resumption of the mitotic cell division cycle by cells that were in a quiescent or other non-dividing state." [GOC:krc]
is_a: GO:0022402 ! cell cycle process

[Term]
id: GO:0000321
name: re-entry into mitotic cell cycle after pheromone arrest
namespace: biological_process
def: "The resumption of the mitotic cell division cycle by pheromone-arrested cells that have not mated. An example of this process is found in Saccharomyces cerevisiae." [GOC:krc, PMID:9927449]
is_a: GO:0000320 ! re-entry into mitotic cell cycle
is_a: GO:0000754 ! adaptation of signaling pathway by response to pheromone involved in conjugation with cellular fusion

[Term]
id: GO:0000322
name: storage vacuole
namespace: cellular_component
def: "A vacuole that functions primarily in the storage of materials, including nutrients, pigments, waste products, and small molecules." [GOC:krc]
is_a: GO:0005773 ! vacuole

[Term]
id: GO:0000323
name: lytic vacuole
namespace: cellular_component
def: "A vacuole that is maintained at an acidic pH and which contains degradative enzymes, including a wide variety of acid hydrolases." [GOC:krc]
is_a: GO:0005773 ! vacuole

[Term]
id: GO:0000324
name: fungal-type vacuole
namespace: cellular_component
def: "A vacuole that has both lytic and storage functions. The fungal vacuole is a large, membrane-bounded organelle that functions as a reservoir for the storage of small molecules (including polyphosphate, amino acids, several divalent cations (e.g. calcium), other ions, and other small molecules) as well as being the primary compartment for degradation. It is an acidic compartment, containing an ensemble of acid hydrolases. At least in S. cerevisiae, there are indications that the morphology of the vacuole is variable and correlated with the cell cycle, with logarithmically growing cells having a multilobed, reticulated vacuole, while stationary phase cells contain a single large structure." [GOC:mah, GOC:mtg_sensu, ISBN:0879693649]
exact_synonym: "vacuole, cell cycle-correlated morphology" []
is_a: GO:0000322 ! storage vacuole
is_a: GO:0000323 ! lytic vacuole

[Term]
id: GO:0000325
name: plant-type vacuole
namespace: cellular_component
def: "A closed structure that is completely surrounded by a unit membrane, contains liquid, and retains the same shape regardless of cell cycle phase. An example of this structure is found in Arabidopsis thaliana." [GOC:mtg_sensu, ISBN:0815316208]
exact_synonym: "vacuole, cell cycle-independent morphology" []
is_a: GO:0005773 ! vacuole

[Term]
id: GO:0000326
name: protein storage vacuole
namespace: cellular_component
def: "A storage vacuole that contains a lytic vacuole; identified in plants." [PMID:11739409]
is_a: GO:0000322 ! storage vacuole
is_a: GO:0000325 ! plant-type vacuole

[Term]
id: GO:0000327
name: lytic vacuole within protein storage vacuole
namespace: cellular_component
def: "A membrane-bounded compartment containing crystals of phytic acid and proteins characteristic of a lytic vacuole, found within a storage vacuole." [PMID:11739490]
is_a: GO:0000323 ! lytic vacuole
is_a: GO:0044437 ! vacuolar part
relationship: part_of GO:0000326 ! protein storage vacuole

[Term]
id: GO:0000328
name: fungal-type vacuole lumen
namespace: cellular_component
def: "The volume enclosed within the vacuolar membrane of a vacuole, the shape of which correlates with cell cycle phase. An example of this structure is found in Saccharomyces cerevisiae." [GOC:krc, GOC:mtg_sensu]
exact_synonym: "lumen of vacuole with cell cycle-correlated morphology" []
is_a: GO:0005775 ! vacuolar lumen
relationship: part_of GO:0000324 ! fungal-type vacuole

[Term]
id: GO:0000329
name: fungal-type vacuole membrane
namespace: cellular_component
def: "The lipid bilayer surrounding a vacuole, the shape of which correlates with cell cycle phase. The membrane separates its contents from the cytoplasm of the cell. An example of this structure is found in Saccharomyces cerevisiae." [GOC:krc, GOC:mtg_sensu]
related_synonym: "fungal-type vacuolar membrane" []
exact_synonym: "membrane of vacuole with cell cycle-correlated morphology" []
is_a: GO:0005774 ! vacuolar membrane
relationship: part_of GO:0000324 ! fungal-type vacuole

[Term]
id: GO:0000330
name: plant-type vacuole lumen
namespace: cellular_component
def: "The volume enclosed within the vacuolar membrane of a vacuole that retains the same shape regardless of cell cycle phase. An example of this is found in Arabidopsis thaliana." [GOC:krc, GOC:mtg_sensu]
exact_synonym: "lumen of vacuole with cell cycle-independent morphology" []
is_a: GO:0005775 ! vacuolar lumen
relationship: part_of GO:0000325 ! plant-type vacuole

[Term]
id: GO:0000331
name: contractile vacuole
namespace: cellular_component
def: "A specialized vacuole of eukaryotic cells, especially Protozoa, that fills with water from the cytoplasm and then discharges this externally by the opening of contractile vacuole pores. Its function is probably osmoregulatory." [GOC:jl, PMID:10503189]
xref_analog: Wikipedia:Contractile_vacuole
is_a: GO:0005773 ! vacuole
is_a: GO:0016023 ! cytoplasmic membrane-bounded vesicle

[Term]
id: GO:0000332
name: template for synthesis of G-rich strand of telomere DNA activity
namespace: molecular_function
def: "Provision of the template used by reverse transcriptase to synthesize the G-rich strand of telomeric DNA." [PMID:11812242]
comment: Note that this term describes the activity of an RNA gene product that interacts with other nucleic acid molecules via base pairing; it should not be used to annotate proteins.
exact_synonym: "telomerase RNA" []
exact_synonym: "telomerase, template" []
is_a: GO:0000497 ! base pairing with DNA
relationship: part_of GO:0003720 ! telomerase activity

[Term]
id: GO:0000333
name: telomerase catalytic core complex
namespace: cellular_component
def: "The minimal catalytic core of telomerase is a ribonucleoprotein complex composed of a catalytic reverse transcriptase subunit and an RNA subunit that provides the template for telomeric DNA addition." [PMID:11884619]
is_a: GO:0005697 ! telomerase holoenzyme complex

[Term]
id: GO:0000334
name: 3-hydroxyanthranilate 3,4-dioxygenase activity
namespace: molecular_function
def: "Catalysis of the reaction: 3-hydroxyanthranilate + O(2) = cis,cis-2-amino-3-(3-oxoprop-1-enyl)but-2-enedioate + H(+)." [EC:1.13.11.6, RHEA:17956]
subset: gosubset_prok
related_synonym: "3HAO" [EC:1.13.11.6]
exact_synonym: "3-hydroxyanthranilate oxygenase activity" [EC:1.13.11.6]
exact_synonym: "3-hydroxyanthranilate:oxygen 3,4-oxidoreductase (decyclizing)" [EC:1.13.11.6]
exact_synonym: "3-hydroxyanthranilic acid dioxygenase activity" [EC:1.13.11.6]
exact_synonym: "3-hydroxyanthranilic acid oxygenase activity" [EC:1.13.11.6]
exact_synonym: "3-hydroxyanthranilic oxygenase activity" [EC:1.13.11.6]
xref_analog: EC:1.13.11.6
xref_analog: KEGG:R02665
xref_analog: MetaCyc:1.13.11.6-RXN
xref_analog: Reactome:REACT_106067
xref_analog: Reactome:REACT_107237
xref_analog: Reactome:REACT_108663
xref_analog: Reactome:REACT_108942
xref_analog: Reactome:REACT_612
xref_analog: Reactome:REACT_78765
xref_analog: Reactome:REACT_81621
xref_analog: Reactome:REACT_83535
xref_analog: Reactome:REACT_83862
xref_analog: Reactome:REACT_84121
xref_analog: Reactome:REACT_86308
xref_analog: Reactome:REACT_93632
xref_analog: Reactome:REACT_94190
xref_analog: RHEA:17956
xref_analog: UM-BBD_reactionID:r1027
is_a: GO:0016702 ! oxidoreductase activity, acting on single donors with incorporation of molecular oxygen, incorporation of two atoms of oxygen

[Term]
id: GO:0000335
name: negative regulation of transposition, DNA-mediated
namespace: biological_process
def: "Any process that stops, prevents, or reduces the frequency, rate or extent of DNA transposition." [GOC:dph, GOC:krc, GOC:tb]
subset: gosubset_prok
exact_synonym: "down regulation of DNA transposition" []
exact_synonym: "down-regulation of DNA transposition" []
exact_synonym: "downregulation of DNA transposition" []
exact_synonym: "negative regulation of DNA transposition" [GOC:dph]
narrow_synonym: "inhibition of DNA transposition" []
is_a: GO:0000337 ! regulation of transposition, DNA-mediated
is_a: GO:0010529 ! negative regulation of transposition
is_a: GO:0045910 ! negative regulation of DNA recombination
relationship: negatively_regulates GO:0006313 ! transposition, DNA-mediated

[Term]
id: GO:0000336
name: positive regulation of transposition, DNA-mediated
namespace: biological_process
def: "Any process that activates or increases the frequency, rate or extent of DNA transposition." [GOC:dph, GOC:krc]
subset: gosubset_prok
exact_synonym: "positive regulation of DNA transposition" [GOC:dph]
exact_synonym: "up regulation of DNA transposition" []
exact_synonym: "up-regulation of DNA transposition" []
exact_synonym: "upregulation of DNA transposition" []
narrow_synonym: "activation of DNA transposition" []
narrow_synonym: "stimulation of DNA transposition" []
is_a: GO:0000337 ! regulation of transposition, DNA-mediated
is_a: GO:0010530 ! positive regulation of transposition
is_a: GO:0045911 ! positive regulation of DNA recombination
relationship: positively_regulates GO:0006313 ! transposition, DNA-mediated

[Term]
id: GO:0000337
name: regulation of transposition, DNA-mediated
namespace: biological_process
def: "Any process that modulates the frequency, rate or extent of DNA transposition, the process of transposing (moving to a different location) a segment of a chromosome or a piece of a DNA molecule." [GOC:dph, GOC:krc]
subset: gosubset_prok
exact_synonym: "regulation of DNA transposition" [GOC:dph]
is_a: GO:0000018 ! regulation of DNA recombination
is_a: GO:0010528 ! regulation of transposition
relationship: regulates GO:0006313 ! transposition, DNA-mediated

[Term]
id: GO:0000338
name: protein deneddylation
namespace: biological_process
def: "The removal of a ubiquitin-like protein of the NEDD8 type from a protein." [GOC:krc]
is_a: GO:0070646 ! protein modification by small protein removal

[Term]
id: GO:0000339
name: RNA cap binding
namespace: molecular_function
def: "Interacting selectively and non-covalently with a 7-methylguanosine (m7G) group or derivative located at the 5' end of an RNA molecule." [GOC:krc]
narrow_synonym: "binding to mRNA cap" []
narrow_synonym: "mRNA cap binding" []
narrow_synonym: "snRNA cap binding" []
is_a: GO:0003723 ! RNA binding

[Term]
id: GO:0000340
name: RNA 7-methylguanosine cap binding
namespace: molecular_function
def: "Interacting selectively and non-covalently with the 7-methylguanosine group added cotranscriptionally to the 5' end of RNA molecules transcribed by polymerase II." [GOC:krc]
exact_synonym: "RNA m7G cap binding" []
is_a: GO:0000339 ! RNA cap binding

[Term]
id: GO:0000341
name: RNA trimethylguanosine cap binding
namespace: molecular_function
def: "Interacting selectively and non-covalently with the trimethylguanosine (m(3)(2,2,7)-GTP) group located at the 5' end of some RNA molecules. Such trimethylated cap structures, generally produced by posttranscriptional modification of a 7-methylguanosine cap, are often found on snRNAs and snoRNAs transcribed by RNA polymerase II, but have also be found on snRNAs transcribed by RNA polymerase III. They have also been found on a subset of the mRNA population in some species, e.g. C. elegans." [GOC:krc]
exact_synonym: "RNA m2,2,7G cap binding" []
is_a: GO:0000339 ! RNA cap binding

[Term]
id: GO:0000342
name: RNA cap 4 binding
namespace: molecular_function
def: "Interacting selectively and non-covalently with a hypermethylated cap structure consisting of 7-methylguanosine (m(7)G) followed by four methylated nucleotides (cap 4): 7-methylguanosine-ppp-N6, N6, 2'-O-trimethyladenosine-p-2'-O-methyladenosine-p-2'-O-methylcytosine-p-N3, 2'-O-dimethyluridine Such caps are known to be found at the 5' ends of SL RNAs of trypanosomatid protozoa." [GOC:krc, PMID:10880518, PMID:12121975]
is_a: GO:0000339 ! RNA cap binding

[Term]
id: GO:0000343
name: plastid-encoded plastid RNA polymerase complex A
namespace: cellular_component
def: "A plastid-encoded DNA-directed RNA polymerase complex that resembles eubacterial multisubunit RNA polymerases, with a core composed of alpha, beta, and beta-prime subunits. An additional subunit, a sigma factor, is required for promoter recognition. PEP-A is generated from the PEP-B form during chloroplast maturation to generate a complex composed of at least thirteen polypeptides that is not sensitive to the antibiotic rifampicin, like its precursor form the PEP-B complex." [PMID:10946105]
exact_synonym: "PEP-A" []
is_a: GO:0000427 ! plastid-encoded plastid RNA polymerase complex

[Term]
id: GO:0000344
name: plastid-encoded plastid RNA polymerase complex B
namespace: cellular_component
def: "A plastid-encoded DNA-directed RNA polymerase complex that resembles eubacterial multisubunit RNA polymerases with a core composed of alpha, beta, and beta-prime subunits. An additional subunit, a sigma factor, is required for promoter recognition. PEP-B is distinguished from PEP-A by its sensitivity to the antibiotic rifampicin. PEP-B is found in both etioplasts and chloroplasts, but is the predominate form in etioplasts. It forms the core of the PEP-A form; the conversion from PEP-B to PEP-A occurs during chloroplast maturation." [PMID:10946105]
exact_synonym: "PEP-B" []
is_a: GO:0000427 ! plastid-encoded plastid RNA polymerase complex

[Term]
id: GO:0000345
name: cytosolic DNA-directed RNA polymerase complex
namespace: cellular_component
def: "The eubacterial DNA-directed RNA polymerase is a multisubunit complex with a core composed of the essential subunits beta-prime, beta, and two copies of alpha and a fifth nonessential subunit called omega. An additional subunit, a sigma factor, is required for promoter recognition and specificity." [PMID:11158566]
subset: gosubset_prok
is_a: GO:0000428 ! DNA-directed RNA polymerase complex
is_a: GO:0044445 ! cytosolic part

[Term]
id: GO:0000346
name: transcription export complex
namespace: cellular_component
def: "The transcription export (TREX) complex couples transcription elongation by RNA polymerase II to mRNA export. The complex associates with the polymerase and travels with it along the length of the transcribed gene. TREX is composed of the THO transcription elongation complex as well as other proteins that couple THO to mRNA export proteins. The TREX complex is known to be found in a wide range of eukaryotes, including S. cerevisiae and metazoans." [GOC:krc, PMID:11979277]
subset: goslim_pir
exact_synonym: "TREX complex" []
is_a: GO:0043234 ! protein complex
is_a: GO:0044428 ! nuclear part

[Term]
id: GO:0000347
name: THO complex
namespace: cellular_component
def: "The THO complex is a nuclear complex that is required for transcription elongation through genes containing tandemly repeated DNA sequences. The THO complex is also part of the TREX (TRanscription EXport) complex that is involved in coupling transcription to export of mRNAs to the cytoplasm. In S. cerevisiae, it is composed of four subunits: Hpr1p, Tho2p, Thp1p, and Mft1p, while the human complex is composed of 7 subunits." [GOC:krc, PMID:11060033, PMID:11979277, PMID:16983072]
subset: goslim_pir
is_a: GO:0043234 ! protein complex
is_a: GO:0044428 ! nuclear part

[Term]
id: GO:0000348
name: mRNA branch site recognition
namespace: biological_process
alt_id: GO:0000370
alt_id: GO:0000371
def: "Recognition of the pre-mRNA branch site sequence by components of the assembling spliceosome." [GOC:krc, ISBN:0879695897]
comment: Note that this step represents the formation of the B complex (yeast) or the A complex (mammalian).
exact_synonym: "nuclear mRNA branch site recognition" [GOC:vw]
narrow_synonym: "spliceosomal A complex biosynthesis" []
narrow_synonym: "spliceosomal A complex formation" []
narrow_synonym: "spliceosomal B complex biosynthesis" []
narrow_synonym: "spliceosomal B complex formation" []
narrow_synonym: "U12-type nuclear mRNA branch site recognition" []
narrow_synonym: "U2-type nuclear mRNA branch site recognition" []
is_a: GO:0022618 ! ribonucleoprotein complex assembly
relationship: part_of GO:0000245 ! spliceosomal complex assembly

[Term]
id: GO:0000349
name: generation of catalytic spliceosome for first transesterification step
namespace: biological_process
alt_id: GO:0000356
alt_id: GO:0000357
def: "Formation of a catalytic spliceosome complex ready to perform the first splicing reaction. This occurs by an ATP-dependent conformational change of the pre-catalytic spliceosome." [GOC:krc, ISBN:0879695897]
comment: Note that this step represents the formation of the A2-2 complex (yeast) or the C1 complex (mammalian).
related_synonym: "catalytic spliceosome assembly for first transesterification step" []
exact_synonym: "formation of catalytic spliceosome for first transesterification step" []
narrow_synonym: "spliceosomal A2-2 complex biosynthesis" []
narrow_synonym: "spliceosomal A2-2 complex formation" []
narrow_synonym: "spliceosomal C1 complex biosynthesis" []
narrow_synonym: "spliceosomal C1 complex formation" []
narrow_synonym: "U12-type catalytic spliceosome formation for first transesterification step" []
narrow_synonym: "U2-type catalytic spliceosome formation for first transesterification step" []
is_a: GO:0022618 ! ribonucleoprotein complex assembly
relationship: part_of GO:0000393 ! spliceosomal conformational changes to generate catalytic conformation

[Term]
id: GO:0000350
name: generation of catalytic spliceosome for second transesterification step
namespace: biological_process
alt_id: GO:0000358
alt_id: GO:0000359
def: "Conformational rearrangement of the spliceosomal complex containing the RNA products from the 1st step of splicing to form the catalytic site for the second step of splicing." [GOC:krc, ISBN:0879695897]
comment: Note that this step represents formation of the A2-3 complex (yeast) or the C2 complex (mammalian).
related_synonym: "catalytic spliceosome assembly for second transesterification step" []
related_synonym: "lariat formation, 5'-splice site cleavage" []
exact_synonym: "formation of catalytic spliceosome for second transesterification step" []
narrow_synonym: "formation of catalytic U12-type spliceosome for second transesterification step" []
narrow_synonym: "formation of catalytic U2-type spliceosome for second transesterification step" []
narrow_synonym: "formation of spliceosomal A2-2 complex" []
narrow_synonym: "formation of spliceosomal C1 complex" []
narrow_synonym: "spliceosomal A2-3 complex biosynthesis" []
narrow_synonym: "spliceosomal A2-3 complex formation" []
narrow_synonym: "spliceosomal C2 complex biosynthesis" []
narrow_synonym: "spliceosomal C2 complex formation" []
is_a: GO:0022618 ! ribonucleoprotein complex assembly
relationship: part_of GO:0000393 ! spliceosomal conformational changes to generate catalytic conformation

[Term]
id: GO:0000352
name: trans assembly of SL-containing precatalytic spliceosome
namespace: biological_process
def: "Assembly of a spliceosomal complex containing the SL RNA and the pre-mRNA to be joined, as well as all the spliceosomal snRNPs involved in trans leader splicing. Formation of the trans leader spliceosome brings together the quadruple SL/U4/U5/U6 snRNP and the complex of the U2 snRNP with the splice site of the pre-mRNA." [GOC:krc, GOC:mtg_mpo, ISBN:0879695897]
exact_synonym: "trans assembly of spliced leader-containing precatalytic spliceosome" []
is_a: GO:0022618 ! ribonucleoprotein complex assembly
relationship: part_of GO:0000245 ! spliceosomal complex assembly
relationship: part_of GO:0045291 ! mRNA trans splicing, SL addition

[Term]
id: GO:0000353
name: formation of quadruple SL/U4/U5/U6 snRNP
namespace: biological_process
def: "Formation of a quadruple snRNP complex composed of the spliced leader (SL) RNA along with the U4/U6-U5 tri-snRNP complex. Interactions that may facilitate this include a duplex between the SL and U6 RNAs and interactions between the U5 RNA and the exon sequence at the 5' splice site within the SL RNA." [GOC:krc, ISBN:0879695897]
comment: Note that this step is analogous to 5' splice site selection in cis-splicing.
is_a: GO:0022618 ! ribonucleoprotein complex assembly
relationship: part_of GO:0045291 ! mRNA trans splicing, SL addition

[Term]
id: GO:0000354
name: cis assembly of pre-catalytic spliceosome
namespace: biological_process
alt_id: GO:0000360
alt_id: GO:0000361
def: "Assembly of a spliceosomal complex containing the intact pre-mRNA and all of the spliceosomal snRNPs. This occurs when the tri-snRNP associates with the pre-mRNA and associated snRNPs in an ATP-dependent manner." [GOC:krc, GOC:mtg_mpo, ISBN:0879695897]
comment: Note that this step represents formation of the A2-1 complex (yeast) or the B1 complex (mammals).
narrow_synonym: "cis assembly of U12-type pre-catalytic spliceosome" []
narrow_synonym: "cis assembly of U2-type pre-catalytic spliceosome" []
narrow_synonym: "formation of spliceosomal A2-1 complex" []
narrow_synonym: "formation of spliceosomal B1 complex" []
narrow_synonym: "spliceosomal A2-1 complex biosynthesis" []
narrow_synonym: "spliceosomal A2-1 complex formation" []
narrow_synonym: "spliceosomal B1 complex biosynthesis" []
narrow_synonym: "spliceosomal B1 complex formation" []
is_a: GO:0022618 ! ribonucleoprotein complex assembly
relationship: part_of GO:0000245 ! spliceosomal complex assembly
relationship: part_of GO:0045292 ! mRNA cis splicing, via spliceosome

[Term]
id: GO:0000362
name: first U2-type spliceosomal transesterification activity
namespace: molecular_function
def: "OBSOLETE. Catalysis of the first transesterification reaction of U2-type spliceosomal mRNA splicing. The intron branch site adenosine is the nucleophile attacking the 5' splice site, resulting in cleavage at this position. In cis splicing, this is the step that forms a lariat structure of the intron RNA, which is still joined to the 3' exon. The catalytic site is thought to be formed by U6 and/or U2 snRNA, and/or associated proteins." [GOC:krc, ISBN:0879695897]
comment: This term was made obsolete because the activities used in the U2- and U12-type complexes are the same. The cellular component ontology should (and does) represent the two different complexes, but the molecular function ontology should not.
broad_synonym: "lariat formation, 5'-splice site cleavage" []
is_obsolete: true
replaced_by: GO:0000384

[Term]
id: GO:0000363
name: first U12-type spliceosomal transesterification activity
namespace: molecular_function
def: "OBSOLETE. Catalysis of the first transesterification reaction of U12-type spliceosomal mRNA splicing. The intron branch site adenosine is the nucleophile attacking the 5' splice site, resulting in cleavage at this position. In cis splicing, this is the step that forms a lariat structure of the intron RNA, which is still joined to the 3' exon. The catalytic site is thought to be formed by U6atac snRNA and/or U2atac snRNA, and/or associated proteins." [GOC:krc, ISBN:0879695897]
comment: This term was made obsolete because the activities used in the U2- and U12-type complexes are the same. The cellular component ontology should (and does) represent the two different complexes, but the molecular function ontology should not.
broad_synonym: "lariat formation, 5'-splice site cleavage" []
is_obsolete: true
replaced_by: GO:0000384

[Term]
id: GO:0000364
name: second U2-type spliceosomal transesterification activity
namespace: molecular_function
def: "OBSOLETE. Catalysis of the second transesterification reaction of U2-type spliceosomal mRNA splicing. Ligation of the two exons occurs via a transesterification reaction where the free 3'-hydroxyl group of the 5' exon is the nucleophile attacking the 3' splice site. Non-expressed sequences are now detached from the exons. In cis splicing, the intron is in a lariat structure. The catalytic site is thought to be formed by U6 and/or U2 snRNAs and/or associated proteins." [GOC:krc, ISBN:0879695897]
comment: This term was made obsolete because the activities used in the U2- and U12-type complexes are the same. The cellular component ontology should (and does) represent the two different complexes, but the molecular function ontology should not.
broad_synonym: "3'-splice site cleavage, exon ligation" []
is_obsolete: true
replaced_by: GO:0000386

[Term]
id: GO:0000365
name: mRNA trans splicing, via spliceosome
namespace: biological_process
def: "The joining together of exons from two different primary transcripts of messenger RNA (mRNA) via a spliceosomal mechanism, so that mRNA consisting only of the joined exons is produced." [GOC:krc, ISBN:0879695897]
exact_synonym: "nuclear mRNA trans splicing, via spliceosome" [GOC:vw]
narrow_synonym: "nuclear mRNA trans splicing, via U2-type spliceosome" []
is_a: GO:0000398 ! mRNA splicing, via spliceosome

[Term]
id: GO:0000366
name: intergenic mRNA trans splicing
namespace: biological_process
def: "The joining together of two independently transcribed RNAs from two different genes, each of which also produces mRNA(s) via cis-splicing." [GOC:krc, PMID:11726664, PMID:12110900]
exact_synonym: "intergenic nuclear mRNA trans splicing" [GOC:vw]
is_a: GO:0000365 ! mRNA trans splicing, via spliceosome
is_a: GO:0000380 ! alternative mRNA splicing, via spliceosome

[Term]
id: GO:0000367
name: second U12-type spliceosomal transesterification activity
namespace: molecular_function
def: "OBSOLETE. Catalysis of the second transesterification reaction of U12-type spliceosomal mRNA splicing. Ligation of the two exons occurs via a transesterification reaction where the free 3'-hydroxyl group of the 5' exon is the nucleophile attacking the 3' splice site. Non-expressed sequences are now detached from the exons. In cis splicing, the intron is in a lariat structure. The catalytic site is thought to be formed by U6 and/or U2 snRNAs and/or associated proteins." [GOC:krc, ISBN:0879695897]
comment: This term was made obsolete because the activities used in the U2- and U12-type complexes are the same. The cellular component ontology should (and does) represent the two different complexes, but the molecular function ontology should not.
broad_synonym: "3'-splice site cleavage, exon ligation" []
is_obsolete: true
replaced_by: GO:0000386

[Term]
id: GO:0000372
name: Group I intron splicing
namespace: biological_process
def: "The splicing of Group I introns. This occurs by a ribozymic mechanism where the intron sequence forms a distinct 3D structure, characteristic of Group I introns and involved in determining the locations of the splice sites (there do not appear to be consensus splice site sequences) as well as having a role in catalyzing the splicing reactions, though protein factors are also required in vivo. Splicing occurs by a series of two transesterification reactions, generally with exogenous guanosine as the initiating nucleophile. The intron is excised as a linear piece (though it may subsequently circularize)." [GOC:krc, PMID:11377794]
comment: Note that Group I introns are known to be found in a number of places: rRNA, mRNA, and tRNA in organelles of fungi, plants, and protists; tRNA and mRNA of bacteria and bacteriophage; rRNA of protists and fungi; and occasionally in mRNA of animal mitochondria (e.g. sea anemone).
subset: gosubset_prok
related_synonym: "mRNA splicing" []
is_a: GO:0000376 ! RNA splicing, via transesterification reactions with guanosine as nucleophile

[Term]
id: GO:0000373
name: Group II intron splicing
namespace: biological_process
def: "The splicing of Group II introns. This occurs by a ribozymic mechanism where the intron sequence forms a distinct 3D structure, characteristic of Group II introns and containing splice site consensus sequences, that is involved in catalyzing the splicing reactions, though protein factors are also required in vivo. Splicing occurs by a series of two transesterification reactions (mechanistically similar to those for splicing of nuclear mRNAs) initiated by a bulged adenosine residue within the intron sequence as the initiating nucleophile. The intron is excised as a lariat." [GOC:krc, PMID:11377794]
comment: Note that Group II introns are known to be found in a number of places: rRNA, mRNA, and tRNA in organelles of fungi, plants, and protists; and mRNA of bacteria.
subset: gosubset_prok
related_synonym: "mRNA splicing" []
is_a: GO:0000377 ! RNA splicing, via transesterification reactions with bulged adenosine as nucleophile

[Term]
id: GO:0000374
name: Group III intron splicing
namespace: biological_process
def: "The splicing of Group III introns. This occurs by a ribozymic mechanism where the intron sequence forms a distinct 3D structure, characteristic of Group III introns, that is involved in catalyzing the splicing reactions, though protein factors are also required in vivo. Splicing occurs by a series of two transesterification reactions begun by a bulged adenosine residue within the intron sequence as the initiating nucleophile. The intron is excised as a lariat. Though very similar in structure and mechanism to Group II introns, Group III introns are smaller and more streamlined and the splice site consensus sequences are not as well conserved." [GOC:krc, PMID:11377794]
comment: Note that Group III introns are known to be found in mRNA of plastids of euglenoid protists.
subset: gosubset_prok
related_synonym: "mRNA splicing" []
is_a: GO:0000377 ! RNA splicing, via transesterification reactions with bulged adenosine as nucleophile

[Term]
id: GO:0000375
name: RNA splicing, via transesterification reactions
namespace: biological_process
alt_id: GO:0000385
alt_id: GO:0031202
def: "Splicing of RNA via a series of two transesterification reactions." [GOC:krc]
comment: Note that nuclear mRNA, Group I, Group II, and Group III introns are all spliced by a series of two transesterification reactions that occur within the RNA itself, or between two RNAs in trans splicing. Some of these require one or more proteins to stabilize the catalytic conformation, while others are autocatalytic. Note that tRNA introns are spliced by a different catalytic mechanism.
subset: gosubset_prok
related_synonym: "pre-mRNA splicing factor activity" [GOC:mah, GOC:krc]
related_synonym: "RNA splicing factor activity, transesterification mechanism" [GOC:mah, GOC:krc]
related_synonym: "spliceosomal catalysis" []
is_a: GO:0008380 ! RNA splicing

[Term]
id: GO:0000376
name: RNA splicing, via transesterification reactions with guanosine as nucleophile
namespace: biological_process
def: "Splicing of RNA via a series of two transesterification reactions with exogenous guanosine as the initiating nucleophile." [GOC:krc, PMID:11377794]
subset: gosubset_prok
is_a: GO:0000375 ! RNA splicing, via transesterification reactions

[Term]
id: GO:0000377
name: RNA splicing, via transesterification reactions with bulged adenosine as nucleophile
namespace: biological_process
def: "Splicing of RNA via a series of two transesterification reactions with a bulged adenosine residue from the intron branch point as the initiating nucleophile. When the initial RNA for the splicing reaction is a single molecule (cis splicing), the excised intron is released in a lariat structure." [GOC:krc, PMID:11377794]
subset: gosubset_prok
related_synonym: "lariat RNA biosynthesis" []
related_synonym: "lariat RNA formation" []
is_a: GO:0000375 ! RNA splicing, via transesterification reactions

[Term]
id: GO:0000378
name: RNA exon ligation
namespace: biological_process
def: "The RNA metabolic process that joins two exons, each of which has free ends that were generated by endonucleolytic cleavages, by a ligation reaction." [GOC:krc, ISBN:0879695897]
comment: Note that this is not a part of spliceosomal RNA splicing.
subset: gosubset_prok
is_a: GO:0016070 ! RNA metabolic process
relationship: part_of GO:0000394 ! RNA splicing, via endonucleolytic cleavage and ligation

[Term]
id: GO:0000379
name: tRNA-type intron splice site recognition and cleavage
namespace: biological_process
def: "RNA processing that begins when the tertiary structure of a tRNA type intron is recognized, and ends when the endonucleolytic cleavage of the RNA at both the 5' and 3' splice sites occurs." [GOC:krc, GOC:mah, ISBN:0879695897]
subset: gosubset_prok
is_a: GO:0006396 ! RNA processing
relationship: part_of GO:0006388 ! tRNA splicing, via endonucleolytic cleavage and ligation

[Term]
id: GO:0000380
name: alternative mRNA splicing, via spliceosome
namespace: biological_process
def: "The process of generating multiple mRNA molecules from a given set of exons by differential use of exons from the primary transcript(s) to form multiple mature mRNAs that vary in their exon composition." [GOC:krc, PMID:12110900]
comment: Note that this process most commonly occurs in cis, selecting or skipping exons from the same primary transcript, but it has also been observed to occur in trans at low frequency, at least in some mammals.
exact_synonym: "alternative nuclear mRNA splicing, via spliceosome" [GOC:vw]
broad_synonym: "splice site selection" []
is_a: GO:0000398 ! mRNA splicing, via spliceosome

[Term]
id: GO:0000381
name: regulation of alternative mRNA splicing, via spliceosome
namespace: biological_process
def: "Any process that modulates the frequency, rate or extent of alternative splicing of nuclear mRNAs." [GOC:krc]
exact_synonym: "regulation of alternative nuclear mRNA splicing, via spliceosome" [GOC:vw]
broad_synonym: "splice site selection" []
is_a: GO:0048024 ! regulation of mRNA splicing, via spliceosome
relationship: regulates GO:0000380 ! alternative mRNA splicing, via spliceosome

[Term]
id: GO:0000384
name: first spliceosomal transesterification activity
namespace: molecular_function
def: "Catalysis of the first transesterification reaction of spliceosomal mRNA splicing. The intron branch site adenosine is the nucleophile attacking the 5' splice site, resulting in cleavage at this position. In cis splicing, this is the step that forms a lariat structure of the intron RNA, while it is still joined to the 3' exon." [GOC:krc, ISBN:0879695897]
related_synonym: "lariat formation, 5'-splice site cleavage" []
is_a: GO:0003824 ! catalytic activity

[Term]
id: GO:0000386
name: second spliceosomal transesterification activity
namespace: molecular_function
def: "Catalysis of the second transesterification reaction of spliceosomal mRNA splicing. Ligation of the two exons occurs via a transesterification reaction where the free 3'-hydroxyl group of the 5' exon is the nucleophile attacking the 3' splice site. Non-expressed sequences are now detached from the exons. In cis splicing, the intron is in a lariat structure." [GOC:krc, ISBN:0879695897]
related_synonym: "lariat formation, 5'-splice site cleavage" []
broad_synonym: "3'-splice site cleavage, exon ligation" []
is_a: GO:0003824 ! catalytic activity

[Term]
id: GO:0000387
name: spliceosomal snRNP assembly
namespace: biological_process
def: "The aggregation, arrangement and bonding together of one or more snRNA and multiple protein components to form a ribonucleoprotein complex that is involved in formation of the spliceosome." [GOC:krc, GOC:mah, ISBN:0879695897]
related_synonym: "spliceosomal snRNP biogenesis" [GOC:mah]
xref_analog: Reactome:REACT_10002
xref_analog: Reactome:REACT_10041
xref_analog: Reactome:REACT_100869
xref_analog: Reactome:REACT_100915
xref_analog: Reactome:REACT_101141
xref_analog: Reactome:REACT_102135
xref_analog: Reactome:REACT_102362
xref_analog: Reactome:REACT_107811
xref_analog: Reactome:REACT_108169
xref_analog: Reactome:REACT_108689
xref_analog: Reactome:REACT_109502
xref_analog: Reactome:REACT_11066
xref_analog: Reactome:REACT_112455
xref_analog: Reactome:REACT_29060
xref_analog: Reactome:REACT_29381
xref_analog: Reactome:REACT_29703
xref_analog: Reactome:REACT_29866
xref_analog: Reactome:REACT_30125
xref_analog: Reactome:REACT_30397
xref_analog: Reactome:REACT_30799
xref_analog: Reactome:REACT_30895
xref_analog: Reactome:REACT_31007
xref_analog: Reactome:REACT_31363
xref_analog: Reactome:REACT_31615
xref_analog: Reactome:REACT_32359
xref_analog: Reactome:REACT_54083
xref_analog: Reactome:REACT_77054
xref_analog: Reactome:REACT_79845
xref_analog: Reactome:REACT_81235
xref_analog: Reactome:REACT_81911
xref_analog: Reactome:REACT_82745
xref_analog: Reactome:REACT_85882
xref_analog: Reactome:REACT_86133
xref_analog: Reactome:REACT_88437
xref_analog: Reactome:REACT_88858
xref_analog: Reactome:REACT_93259
xref_analog: Reactome:REACT_93444
xref_analog: Reactome:REACT_93869
xref_analog: Reactome:REACT_95210
xref_analog: Reactome:REACT_99021
xref_analog: Reactome:REACT_9946
xref_analog: Reactome:REACT_9957
is_a: GO:0022618 ! ribonucleoprotein complex assembly
relationship: part_of GO:0000398 ! mRNA splicing, via spliceosome

[Term]
id: GO:0000388
name: spliceosome conformational change to release U4 (or U4atac) and U1 (or U11)
namespace: biological_process
alt_id: GO:0000396
alt_id: GO:0000397
def: "Rearrangement of the pre-catalytic spliceosome containing U4 (or U4atac) and U1 (or U11) snRNPs to unpair U4 (or U4atac) from U6 (or U6atac) and release it from the spliceosomal complex along with U1 (or U11)." [GOC:krc, ISBN:0879695897]
comment: Note that this step represents formation of the A1 complex (yeast) or the B2 complex (mammalian).
narrow_synonym: "spliceosomal A1 complex biosynthesis" []
narrow_synonym: "spliceosomal A1 complex formation" []
narrow_synonym: "spliceosomal B2 complex biosynthesis" []
narrow_synonym: "spliceosomal B2 complex formation" []
narrow_synonym: "U12-type spliceosome conformational change to release U4atac and U11" []
narrow_synonym: "U2-type spliceosome conformational change to release U4 and U1" []
broad_synonym: "3'-splice site cleavage, exon ligation" []
is_a: GO:0022618 ! ribonucleoprotein complex assembly
relationship: part_of GO:0000393 ! spliceosomal conformational changes to generate catalytic conformation

[Term]
id: GO:0000389
name: mRNA 3'-splice site recognition
namespace: biological_process
alt_id: GO:0000382
alt_id: GO:0000383
def: "Recognition of the intron 3'-splice site by components of the assembling U2- or U12-type spliceosome." [GOC:krc, ISBN:0879695897]
exact_synonym: "nuclear mRNA 3'-splice site recognition" [GOC:vw]
narrow_synonym: "U12-type nuclear mRNA 3'-splice site recognition" []
narrow_synonym: "U2-type nuclear mRNA 3'-splice site recognition" []
is_a: GO:0006376 ! mRNA splice site selection

[Term]
id: GO:0000390
name: spliceosomal complex disassembly
namespace: biological_process
alt_id: GO:0000391
alt_id: GO:0000392
def: "Disassembly of a spliceosomal complex with the ATP-dependent release of the product RNAs, one of which is composed of the joined exons. In cis splicing, the other product is the excised sequence, often a single intron, in a lariat structure." [GOC:krc, ISBN:0879695897]
exact_synonym: "spliceosome complex disassembly" []
narrow_synonym: "U12-type spliceosome disassembly" []
narrow_synonym: "U2-type spliceosome disassembly" []
broad_synonym: "spliceosome disassembly" []
is_a: GO:0032988 ! ribonucleoprotein complex disassembly
relationship: part_of GO:0000398 ! mRNA splicing, via spliceosome

[Term]
id: GO:0000393
name: spliceosomal conformational changes to generate catalytic conformation
namespace: biological_process
def: "Structural rearrangements of the spliceosome complex, containing RNA to be spliced, to generate a catalytic conformation." [GOC:krc]
broad_synonym: "3'-splice site cleavage, exon ligation" []
is_a: GO:0022618 ! ribonucleoprotein complex assembly
relationship: part_of GO:0000398 ! mRNA splicing, via spliceosome

[Term]
id: GO:0000394
name: RNA splicing, via endonucleolytic cleavage and ligation
namespace: biological_process
def: "Splicing of RNA via recognition of the folded RNA structure that brings the 5' and 3' splice sites into proximity and cleavage of the RNA at both the 3' and 5' splice sites by an endonucleolytic mechanism, followed by ligation of the exons." [GOC:krc, ISBN:0879695897]
comment: Note that while typically associated with tRNA splicing, this mechanism of splicing is known to be used for some non-tRNA substrates, e.g. HAC1 (YFL031W) in S. cerevisiae and an intron in the 23S rRNA of the Archaeal species Desulfurococcus mobilis.
subset: gosubset_prok
broad_synonym: "mRNA splicing" []
is_a: GO:0008380 ! RNA splicing

[Term]
id: GO:0000395
name: mRNA 5'-splice site recognition
namespace: biological_process
alt_id: GO:0000368
alt_id: GO:0000369
def: "Recognition of the intron 5'-splice site by components of the assembling spliceosome." [GOC:krc, ISBN:0879695897]
comment: Note that this step represents formation of the Commitment Complex (CC, in yeast) or the E complex (mammalian).
exact_synonym: "nuclear mRNA 5' splice site recognition" []
exact_synonym: "nuclear mRNA 5'-splice site recognition" [GOC:vw]
narrow_synonym: "spliceosomal CC complex biosynthesis" []
narrow_synonym: "spliceosomal CC complex formation" []
narrow_synonym: "spliceosomal commitment complex biosynthesis" []
narrow_synonym: "spliceosomal commitment complex formation" []
narrow_synonym: "spliceosomal E complex biosynthesis" []
narrow_synonym: "spliceosomal E complex formation" []
narrow_synonym: "U12-type nuclear mRNA 5' splice site recognition" []
narrow_synonym: "U12-type nuclear mRNA 5'-splice site recognition" []
narrow_synonym: "U2-type nuclear mRNA 5' splice site recognition" []
narrow_synonym: "U2-type nuclear mRNA 5'-splice site recognition" []
is_a: GO:0006376 ! mRNA splice site selection
relationship: part_of GO:0045292 ! mRNA cis splicing, via spliceosome

[Term]
id: GO:0000398
name: mRNA splicing, via spliceosome
namespace: biological_process
alt_id: GO:0006374
alt_id: GO:0006375
def: "The joining together of exons from one or more primary transcripts of messenger RNA (mRNA) and the excision of intron sequences, via a spliceosomal mechanism, so that mRNA consisting only of the joined exons is produced." [GOC:krc, ISBN:0198506732, ISBN:0879695897]
comment: Note that although the many U12-type introns have the sequence AT-AC at the intron termini, some introns with these terminal sequences are spliced by the U2-type spliceosome. The distinguishing characteristics are sequences near the 5' splice site and the branch point sequences of the intron. Note that although the majority of U2-type introns have the sequence GU-AG at the intron termini, some introns with these terminal sequences are spliced by the U12-type spliceosome. The distinguishing characteristics are sequences near the 5' splice site and the branch point sequences of the intron.
related_synonym: "splicing AT-AC intron" []
related_synonym: "splicing GT-AG intron" []
exact_synonym: "nuclear mRNA splicing, via spliceosome" [GOC:vw, GOC:krc]
narrow_synonym: "nuclear mRNA splicing via U12-type spliceosome" []
narrow_synonym: "nuclear mRNA splicing via U2-type spliceosome" []
broad_synonym: "mRNA splicing" []
broad_synonym: "pre-mRNA splicing" []
xref_analog: Reactome:REACT_101135
xref_analog: Reactome:REACT_101749
xref_analog: Reactome:REACT_106268
xref_analog: Reactome:REACT_107907
xref_analog: Reactome:REACT_109091
xref_analog: Reactome:REACT_112200
xref_analog: Reactome:REACT_114266
xref_analog: Reactome:REACT_114738
xref_analog: Reactome:REACT_1753
xref_analog: Reactome:REACT_30984
xref_analog: Reactome:REACT_32449
xref_analog: Reactome:REACT_34020
xref_analog: Reactome:REACT_467
xref_analog: Reactome:REACT_81417
xref_analog: Reactome:REACT_82149
xref_analog: Reactome:REACT_85452
xref_analog: Reactome:REACT_86489
xref_analog: Reactome:REACT_88186
xref_analog: Reactome:REACT_89168
xref_analog: Reactome:REACT_90296
xref_analog: Reactome:REACT_91088
xref_analog: Reactome:REACT_91611
xref_analog: Reactome:REACT_91773
xref_analog: Reactome:REACT_93740
xref_analog: Reactome:REACT_93843
xref_analog: Reactome:REACT_95764
xref_analog: Reactome:REACT_99123
xref_analog: Reactome:REACT_99763
is_a: GO:0000377 ! RNA splicing, via transesterification reactions with bulged adenosine as nucleophile
is_a: GO:0006397 ! mRNA processing

[Term]
id: GO:0000399
name: cellular bud neck septin structure
namespace: cellular_component
def: "Any of a series of septin structures that are localized in the bud neck of a budding fungal cell during the cell cycle." [GOC:krc]
is_a: GO:0032155 ! cell division site part
relationship: part_of GO:0005935 ! cellular bud neck

[Term]
id: GO:0000400
name: four-way junction DNA binding
namespace: molecular_function
def: "Interacting selectively and non-covalently with DNA containing four-way junctions, also known as Holliday junctions, a structure where two DNA double strands are held together by reciprocal exchange of two of the four strands, one strand each from the two original helices." [GOC:krc, ISBN:0815332181, PMID:15563464]
exact_synonym: "Holliday junction binding" []
broad_synonym: "forked DNA binding" []
is_a: GO:0000217 ! DNA secondary structure binding

[Term]
id: GO:0000401
name: open form four-way junction DNA binding
namespace: molecular_function
def: "Interacting selectively and non-covalently with DNA containing the open form of a four-way junction, also known as a Holliday junction, a structure where two DNA double strands are held together by reciprocal exchange of two of the four strands, one strand each from the two original helices. The open form of a four-way junction can be diagrammed without any of the strands crossing over." [GOC:krc, ISBN:0815332181, PMID:15563464]
exact_synonym: "open form Holliday junction binding" []
is_a: GO:0000400 ! four-way junction DNA binding

[Term]
id: GO:0000402
name: crossed form four-way junction DNA binding
namespace: molecular_function
def: "Interacting selectively and non-covalently with DNA containing the crossed form of a four-way junction, also known as a Holliday junction, a structure where two DNA double strands are held together by reciprocal exchange of two of the four strands, one strand each from the two original helices. The crossed form of a four-way junction cannot be diagrammed without any of the strands crossing over, and instead contains a single crossover between two of the strands." [GOC:krc, ISBN:0815332181, PMID:15563464]
exact_synonym: "crossed form Holliday junction binding" []
is_a: GO:0000400 ! four-way junction DNA binding

[Term]
id: GO:0000403
name: Y-form DNA binding
namespace: molecular_function
def: "Interacting selectively and non-covalently with segment of DNA shaped like a Y. This shape occurs when DNA contains a region of paired double-stranded DNA on one end and a region of unpaired DNA strands on the opposite end." [GOC:elh, PMID:16781730]
exact_synonym: "splayed Y-form DNA binding" []
broad_synonym: "forked DNA binding" []
is_a: GO:0000217 ! DNA secondary structure binding

[Term]
id: GO:0000404
name: loop DNA binding
namespace: molecular_function
def: "Interacting selectively and non-covalently with DNA containing a loop. A loop occurs when DNA contains a large insertion or deletion that causes a region of unpaired single-stranded DNA to loop out, while the rest of the DNA is in a paired double-stranded configuration." [GOC:elh, PMID:16781730]
is_a: GO:0000217 ! DNA secondary structure binding
is_a: GO:0032135 ! DNA insertion or deletion binding

[Term]
id: GO:0000405
name: bubble DNA binding
namespace: molecular_function
def: "Interacting selectively and non-covalently with DNA that contains a bubble. A bubble occurs when DNA contains a region of unpaired, single-stranded DNA flanked on both sides by regions of paired, double-stranded DNA." [GOC:elh, GOC:vw, PMID:16781730]
is_a: GO:0000217 ! DNA secondary structure binding

[Term]
id: GO:0000406
name: double-strand/single-strand DNA junction binding
namespace: molecular_function
def: "Interacting selectively and non-covalently with a region of DNA that contains double-stranded DNA flanked by a region of single-stranded DNA." [GOC:elh, PMID:16781730]
is_a: GO:0000217 ! DNA secondary structure binding

[Term]
id: GO:0000407
name: pre-autophagosomal structure
namespace: cellular_component
def: "A punctate structure localized in the vicinity of the vacuole that is required for the formation of autophagosomes." [GOC:elh, PMID:11689437, PMID:12048214, PMID:12554655]
related_synonym: "isolation membrane" []
related_synonym: "phagophore" [GOC:bf]
related_synonym: "phagophore assembly site" []
exact_synonym: "PAS" []
narrow_synonym: "perivacuolar space" []
is_a: GO:0044444 ! cytoplasmic part

[Term]
id: GO:0000408
name: EKC/KEOPS complex
namespace: cellular_component
def: "A protein complex proposed to be involved in transcription as well as promoting telomere uncapping and telomere elongation. For example, in Saccharomyces cerevisiae the complex contains Bud32p, Kae1p, Gon7p, Cgi121p, and Pcc1p." [GOC:elh, PMID:16564010, PMID:16874308]
exact_synonym: "Endopeptidase-like Kinase Chromatin-associated protein complex" []
exact_synonym: "Kinase, putative Endopeptidase and Other Proteins of Small size protein complex" []
is_a: GO:0043234 ! protein complex
is_a: GO:0044424 ! intracellular part

[Term]
id: GO:0000409
name: regulation of transcription by galactose
namespace: biological_process
def: "Any process involving galactose that modulates the frequency, rate or extent or transcription." [GOC:go_curators]
subset: gosubset_prok
is_a: GO:0045990 ! carbon catabolite regulation of transcription

[Term]
id: GO:0000410
name: negative regulation of transcription by galactose
namespace: biological_process
def: "Any process involving galactose that stops, prevents or reduces the rate of transcription." [GOC:mah]
exact_synonym: "down regulation of transcription by galactose" []
exact_synonym: "down-regulation of transcription by galactose" []
exact_synonym: "downregulation of transcription by galactose" []
narrow_synonym: "inhibition of transcription by galactose" []
is_a: GO:0000409 ! regulation of transcription by galactose
is_a: GO:0045013 ! carbon catabolite repression of transcription

[Term]
id: GO:0000411
name: positive regulation of transcription by galactose
namespace: biological_process
def: "Any process involving galactose that activates or increases the rate of transcription." [GOC:go_curators]
exact_synonym: "up regulation of transcription by galactose" []
exact_synonym: "up-regulation of transcription by galactose" []
exact_synonym: "upregulation of transcription by galactose" []
narrow_synonym: "activation of transcription by galactose" []
narrow_synonym: "stimulation of transcription by galactose" []
is_a: GO:0000409 ! regulation of transcription by galactose
is_a: GO:0045991 ! carbon catabolite activation of transcription

[Term]
id: GO:0000412
name: histone peptidyl-prolyl isomerization
namespace: biological_process
def: "The modification of a histone by cis-trans isomerization of a proline residue." [GOC:krc]
exact_synonym: "histone proline isomerization" []
is_a: GO:0000413 ! protein peptidyl-prolyl isomerization
is_a: GO:0016570 ! histone modification

[Term]
id: GO:0000413
name: protein peptidyl-prolyl isomerization
namespace: biological_process
def: "The modification of a protein by cis-trans isomerization of a proline residue." [GOC:krc, PMID:16959570]
exact_synonym: "protein proline isomerization" []
is_a: GO:0018208 ! peptidyl-proline modification

[Term]
id: GO:0000414
name: regulation of histone H3-K36 methylation
namespace: biological_process
def: "Any process that modulates the frequency, rate or extent of the covalent addition of a methyl group to the lysine at position 36 of histone H3." [GOC:krc]
is_a: GO:0031060 ! regulation of histone methylation
relationship: regulates GO:0010452 ! histone H3-K36 methylation

[Term]
id: GO:0000415
name: negative regulation of histone H3-K36 methylation
namespace: biological_process
def: "Any process that stops, prevents, or reduces the frequency, rate or extent of the covalent addition of a methyl group to the lysine at position 36 of histone H3." [GOC:krc]
exact_synonym: "down regulation of histone H3-K36 methylation" []
exact_synonym: "down-regulation of histone H3-K36 methylation" []
exact_synonym: "downregulation of histone H3-K36 methylation" []
narrow_synonym: "inhibition of histone H3-K36 methylation" []
is_a: GO:0000414 ! regulation of histone H3-K36 methylation
is_a: GO:0031061 ! negative regulation of histone methylation
relationship: negatively_regulates GO:0010452 ! histone H3-K36 methylation

[Term]
id: GO:0000416
name: positive regulation of histone H3-K36 methylation
namespace: biological_process
def: "Any process that activates or increases the frequency, rate or extent of the covalent addition of a methyl group to the lysine at position 36 of histone H3." [GOC:krc]
exact_synonym: "up regulation of histone H3-K36 methylation" []
exact_synonym: "up-regulation of histone H3-K36 methylation" []
exact_synonym: "upregulation of histone H3-K36 methylation" []
narrow_synonym: "activation of histone H3-K36 methylation" []
narrow_synonym: "stimulation of histone H3-K36 methylation" []
is_a: GO:0000414 ! regulation of histone H3-K36 methylation
is_a: GO:0031062 ! positive regulation of histone methylation
relationship: positively_regulates GO:0010452 ! histone H3-K36 methylation

[Term]
id: GO:0000417
name: HIR complex
namespace: cellular_component
def: "A protein complex proposed to be involved in replication-independent nucleosome assembly, by promoting histone deposition onto DNA. For example, in Saccharomyces, the complex contains Hir1p, Hir2p, Hir3p, and Hpc2p." [GOC:elh, GOC:mah, PMID:16303565, PMID:17180700]
exact_synonym: "HIRA complex" [PMID:19620282, PMID:20976105]
is_a: GO:0043234 ! protein complex

[Term]
id: GO:0000418
name: DNA-directed RNA polymerase IV complex
namespace: cellular_component
alt_id: GO:0000420
def: "RNA polymerase IV is a multisubunit RNA polymerase complex found in the nucleus of plants and involved in accumulation of siRNAs and in DNA methylation-dependent silencing of endogenous repeated sequences. Pol IV is composed of subunits that are paralogous or identical to the 12 subunits of Pol II. The largest and second-largest subunits of Pol IV are the catalytic subunits and share similarity with the corresponding subunits of other eukaryotic and bacterial multisubunit RNA polymerases. The second largest subunit is also found in RNA polymerase V, while the largest subunit is found only in RNAP IV complex." [GOC:krc, GOC:mtg_sensu, PMID:15692015, PMID:15766525, PMID:16140984, PMID:19110459]
exact_synonym: "DNA-directed RNA polymerase IVa complex" []
is_a: GO:0044451 ! nucleoplasm part
is_a: GO:0055029 ! nuclear DNA-directed RNA polymerase complex

[Term]
id: GO:0000419
name: DNA-directed RNA polymerase V complex
namespace: cellular_component
alt_id: GO:0080137
def: "RNA polymerase V is a multisubunit RNA polymerase complex found in the nucleus of plants and involved in accumulation of siRNAs and in DNA methylation-dependent silencing of endogenous repeated sequences. Pol V is composed of subunits that are paralogous or identical to the 12 subunits of Pol II. Two large subunits comprise the most conserved portion including the catalytic site and share similarity with other eukaryotic and bacterial multisubunit RNA polymerases. The second largest subunit is also found in RNA polymerase IVa, while the largest subunit is found only in the IVa complex and contains an extended C-terminal domain (CTD) that includes multiple repeats of a 16 amino-acid consensus sequence as well as other sequences. The remainder of the complex is composed of smaller subunits." [GOC:krc, GOC:mtg_sensu, PMID:16140984, PMID:19110459]
exact_synonym: "DNA-directed RNA polymerase IVb complex" []
is_a: GO:0055029 ! nuclear DNA-directed RNA polymerase complex

[Term]
id: GO:0000421
name: autophagic vacuole membrane
namespace: cellular_component
def: "The lipid bilayer surrounding an autophagic vacuole, a double-membrane-bounded vesicle in which endogenous cellular material is sequestered." [GOC:isa_complete]
exact_synonym: "autophagosome membrane" []
is_a: GO:0005774 ! vacuolar membrane
relationship: part_of GO:0005776 ! autophagic vacuole

[Term]
id: GO:0000422
name: mitochondrion degradation
namespace: biological_process
def: "The autophagic process in which mitochondria are delivered to the vacuole and degraded in response to changing cellular conditions." [PMID:15798367]
exact_synonym: "mitophagy" []
xref_analog: Wikipedia:Autophagy_(cellular)#Selective_autophagy
xref_analog: Wikipedia:Mitophagy
is_a: GO:0006914 ! autophagy

[Term]
id: GO:0000423
name: macromitophagy
namespace: biological_process
def: "Degradation of a mitochondrion by macroautophagy." [PMID:15798367]
is_a: GO:0000422 ! mitochondrion degradation
is_a: GO:0016236 ! macroautophagy

[Term]
id: GO:0000424
name: micromitophagy
namespace: biological_process
def: "Degradation of a mitochondrion by microautophagy." [PMID:15798367]
is_a: GO:0000422 ! mitochondrion degradation
is_a: GO:0016237 ! microautophagy

[Term]
id: GO:0000425
name: macropexophagy
namespace: biological_process
def: "Degradation of a peroxisome by macropexophagy." [PMID:12914914, PMID:16973210]
is_a: GO:0016236 ! macroautophagy
is_a: GO:0030242 ! peroxisome degradation

[Term]
id: GO:0000426
name: micropexophagy
namespace: biological_process
def: "Degradation of a peroxisome by micropexophagy." [PMID:12914914, PMID:16973210]
is_a: GO:0016237 ! microautophagy
is_a: GO:0030242 ! peroxisome degradation

[Term]
id: GO:0000427
name: plastid-encoded plastid RNA polymerase complex
namespace: cellular_component
def: "An RNA polymerase complex containing polypeptides encoded by the plastid genome. Plastid-encoded DNA-directed RNA polymerases resemble eubacterial multisubunit RNA polymerases, with a core composed of alpha, beta, and beta-prime subunits. Some forms contain multiple additional subunits. An additional sigma factor subunit is required for promoter recognition." [GOC:krc, GOC:mah, GOC:pj]
is_a: GO:0000428 ! DNA-directed RNA polymerase complex
is_a: GO:0044435 ! plastid part

[Term]
id: GO:0000428
name: DNA-directed RNA polymerase complex
namespace: cellular_component
def: "A protein complex that possesses DNA-directed RNA polymerase activity." [GOC:krc]
is_a: GO:0030880 ! RNA polymerase complex

[Term]
id: GO:0000429
name: carbon catabolite regulation of transcription from RNA polymerase II promoter
namespace: biological_process
def: "A transcription regulation process in which the presence of one carbon source leads to the modulation of the frequency, rate, or extent of transcription, from an RNA polymerase II promoter, of specific genes involved in the metabolism of other carbon sources." [GOC:krc, GOC:mah]
exact_synonym: "regulation of transcription from RNA polymerase II promoter by carbon catabolites" [GOC:mah]
is_a: GO:0006357 ! regulation of transcription from RNA polymerase II promoter
is_a: GO:0045990 ! carbon catabolite regulation of transcription

[Term]
id: GO:0000430
name: regulation of transcription from RNA polymerase II promoter by glucose
namespace: biological_process
def: "Any process involving glucose that modulates the frequency, rate or extent of transcription from an RNA polymerase II promoter." [GOC:krc]
is_a: GO:0000429 ! carbon catabolite regulation of transcription from RNA polymerase II promoter
is_a: GO:0046015 ! regulation of transcription by glucose

[Term]
id: GO:0000431
name: regulation of transcription from RNA polymerase II promoter by galactose
namespace: biological_process
def: "Any process involving galactose that modulates the frequency, rate or extent of transcription from an RNA polymerase II promoter." [GOC:krc]
is_a: GO:0000409 ! regulation of transcription by galactose
is_a: GO:0000429 ! carbon catabolite regulation of transcription from RNA polymerase II promoter

[Term]
id: GO:0000432
name: positive regulation of transcription from RNA polymerase II promoter by glucose
namespace: biological_process
def: "Any process involving glucose that activates or increases the rate of transcription from an RNA polymerase II promoter." [GOC:krc]
exact_synonym: "up regulation of transcription from RNA polymerase II promoter by glucose" []
exact_synonym: "up-regulation of transcription from RNA polymerase II promoter by glucose" []
exact_synonym: "upregulation of transcription from RNA polymerase II promoter by glucose" []
narrow_synonym: "activation of transcription from RNA polymerase II promoter by glucose" []
narrow_synonym: "stimulation of transcription from RNA polymerase II promoter by glucose" []
is_a: GO:0000430 ! regulation of transcription from RNA polymerase II promoter by glucose
is_a: GO:0000436 ! carbon catabolite activation of transcription from RNA polymerase II promoter
is_a: GO:0046016 ! positive regulation of transcription by glucose

[Term]
id: GO:0000433
name: negative regulation of transcription from RNA polymerase II promoter by glucose
namespace: biological_process
def: "Any process involving glucose that stops, prevents or reduces the rate of transcription from an RNA polymerase II promoter." [GOC:krc]
exact_synonym: "down regulation of transcription from RNA polymerase II promoter by glucose" []
exact_synonym: "down-regulation of transcription from RNA polymerase II promoter by glucose" []
exact_synonym: "downregulation of transcription from RNA polymerase II promoter by glucose" []
narrow_synonym: "inhibition of transcription from RNA polymerase II promoter by glucose" []
is_a: GO:0000430 ! regulation of transcription from RNA polymerase II promoter by glucose
is_a: GO:0000437 ! carbon catabolite repression of transcription from RNA polymerase II promoter
is_a: GO:0045014 ! negative regulation of transcription by glucose

[Term]
id: GO:0000434
name: negative regulation of transcription from RNA polymerase II promoter by galactose
namespace: biological_process
def: "Any process involving galactose that stops, prevents or reduces the rate of transcription from an RNA polymerase II promoter." [GOC:krc]
exact_synonym: "down regulation of transcription from RNA polymerase II promoter by galactose" []
exact_synonym: "down-regulation of transcription from RNA polymerase II promoter by galactose" []
exact_synonym: "downregulation of transcription from RNA polymerase II promoter by galactose" []
narrow_synonym: "inhibition of transcription from RNA polymerase II promoter by galactose" []
is_a: GO:0000410 ! negative regulation of transcription by galactose
is_a: GO:0000431 ! regulation of transcription from RNA polymerase II promoter by galactose
is_a: GO:0000437 ! carbon catabolite repression of transcription from RNA polymerase II promoter

[Term]
id: GO:0000435
name: positive regulation of transcription from RNA polymerase II promoter by galactose
namespace: biological_process
def: "Any process involving galactose that activates or increases the rate of transcription from an RNA polymerase II promoter." [GOC:krc]
exact_synonym: "up regulation of transcription from RNA polymerase II promoter by galactose" []
exact_synonym: "up-regulation of transcription from RNA polymerase II promoter by galactose" []
exact_synonym: "upregulation of transcription from RNA polymerase II promoter by galactose" []
narrow_synonym: "activation of transcription from RNA polymerase II promoter by galactose" []
narrow_synonym: "stimulation of transcription from RNA polymerase II promoter by galactose" []
is_a: GO:0000411 ! positive regulation of transcription by galactose
is_a: GO:0000431 ! regulation of transcription from RNA polymerase II promoter by galactose
is_a: GO:0000436 ! carbon catabolite activation of transcription from RNA polymerase II promoter

[Term]
id: GO:0000436
name: carbon catabolite activation of transcription from RNA polymerase II promoter
namespace: biological_process
def: "Any process involving carbon catabolites that activates or increases the frequency, rate or extent of transcription from an RNA polymerase II promoter." [GOC:krc]
exact_synonym: "positive regulation of transcription from RNA polymerase II promoter by carbon catabolites" [GOC:mah]
is_a: GO:0000429 ! carbon catabolite regulation of transcription from RNA polymerase II promoter
is_a: GO:0045944 ! positive regulation of transcription from RNA polymerase II promoter
is_a: GO:0045991 ! carbon catabolite activation of transcription

[Term]
id: GO:0000437
name: carbon catabolite repression of transcription from RNA polymerase II promoter
namespace: biological_process
def: "A transcription regulation process in which the presence of one carbon source leads to a decrease in the frequency, rate, or extent of transcription, from an RNA polymerase II promoter, of specific genes involved in the metabolism of other carbon sources." [GOC:krc]
exact_synonym: "negative regulation of transcription from RNA polymerase II promoter by carbon catabolites" [GOC:mah]
is_a: GO:0000122 ! negative regulation of transcription from RNA polymerase II promoter
is_a: GO:0000429 ! carbon catabolite regulation of transcription from RNA polymerase II promoter
is_a: GO:0045013 ! carbon catabolite repression of transcription

[Term]
id: GO:0000438
name: core TFIIH complex portion of holo TFIIH complex
namespace: cellular_component
def: "The core TFIIH complex when it is part of the general transcription factor TFIIH. In S. cerevisiae, it is composed of Rad3p, Tfb1p, Tfb2p, Ssl1p and Tfb4p. In humans, it is composed of ERCC2, p62, p55, p44, p34." [GOC:krc, PMID:14500720, PMID:7813015]
is_a: GO:0000439 ! core TFIIH complex
is_a: GO:0044451 ! nucleoplasm part
relationship: part_of GO:0000443 ! SSL2-core TFIIH complex portion of holo TFIIH complex

[Term]
id: GO:0000439
name: core TFIIH complex
namespace: cellular_component
def: "The 5 subunit core of TFIIH that has tightly associated subunits and is found in both the general transcription factor holo-TFIIH and in the nucleotide-excision repair factor 3 complex. In S. cerevisiae, it is composed of Rad3, Tfb1, Tfb2, Ssl1, Tfb4. In humans, it is composed of XPD, p62, p55, p44, p34." [GOC:krc, PMID:14500720, PMID:7813015]
is_a: GO:0032806 ! carboxy-terminal domain protein kinase complex
relationship: part_of GO:0000441 ! SSL2-core TFIIH complex

[Term]
id: GO:0000440
name: core TFIIH complex portion of NEF3 complex
namespace: cellular_component
def: "The core TFIIH complex when it is part of the nucleotide-excision repair factor 3 (NEF3). In S. cerevisiae, it is composed of Rad3p, Tfb1p, Tfb2p, Ssl1p, and Tfb4p. In humans, it is composed of ERCC2, p62, p55, p44, p34." [GOC:krc, PMID:14500720, PMID:7813015]
is_a: GO:0000439 ! core TFIIH complex
relationship: part_of GO:0000442 ! SSL2-core TFIIH complex portion of NEF3 complex

[Term]
id: GO:0000441
name: SSL2-core TFIIH complex
namespace: cellular_component
def: "A complex which is part of both the general transcription factor TFIIH and the nucleotide-excision repair factor 3 complex. It is composed of the tightly associated 5 subunit core TFIIH subcomplex plus one additional, more loosely associated subunit. The subunits are well conserved from yeast to humans. In S. cerevisiae, the 5-subunit core is composed of Rad3, Tfb1, Tfb2, Ssl1, Tfb4 and the loosely associated subunit is Ssl2p (also called Rad25). In humans, the 5 subunit core is composed of ERCC2, p62, p55, p44, p34 and the loosely associated subunit is XPB." [GOC:krc, PMID:14500720, PMID:7813015]
subset: goslim_pir
is_a: GO:0043234 ! protein complex

[Term]
id: GO:0000442
name: SSL2-core TFIIH complex portion of NEF3 complex
namespace: cellular_component
def: "The SSL2-core TFIIH complex when it is part of the nucleotide-excision repair factor 3 (NEF3). It is composed of the tightly associated 5 subunit core TFIIH subcomplex plus one additional, less tighly associated subunit. The subunits are well conserved from yeast to humans. In S. cerevisiae, the 5-subunit core is composed of Rad3, Tfb1, Tfb2, Ssl1, Tfb4 and the loosely associated subunit is Ssl2p (also called Rad25). In humans, the 5 subunit core is composed of ERCC2, p62, p55, p44, p34 and the loosely associated subunit is XPB." [GOC:krc, PMID:14500720, PMID:7813015]
is_a: GO:0000441 ! SSL2-core TFIIH complex
is_a: GO:0044428 ! nuclear part
relationship: part_of GO:0000112 ! nucleotide-excision repair factor 3 complex

[Term]
id: GO:0000443
name: SSL2-core TFIIH complex portion of holo TFIIH complex
namespace: cellular_component
def: "The SSL2-core TFIIH complex when it is part of the general transcription factor TFIIH. It is composed of the tightly associated five subunit core TFIIH subcomplex plus one additional, less tighly associated subunit. The subunits are well conserved from yeast to humans. In S. cerevisiae, the 5-subunit core is composed of Rad3, Tfb1, Tfb2, Ssl1, Tfb4 and the loosely associated subunit is Ssl2p (also called Rad25). In humans, the 5 subunit core is composed of ERCC2, p62, p55, p44, p34 and the loosely associated subunit is XPB." [GOC:krc, PMID:14500720, PMID:7813015]
is_a: GO:0000441 ! SSL2-core TFIIH complex
is_a: GO:0044451 ! nucleoplasm part
relationship: part_of GO:0005675 ! holo TFIIH complex

[Term]
id: GO:0000444
name: MIS12/MIND type complex
namespace: cellular_component
def: "A multiprotein kinetochore subcomplex that binds to centromeric chromatin and forms part of the inner kinetochore. It helps to recruit outer kinetochore subunits that will bind to microtubules. In humans, it consists of MIS12, DSN1, NSL1 and PMF1." [GOC:krc, PMID:14633972, PMID:16585270]
narrow_synonym: "Mis12 complex" []
is_a: GO:0043234 ! protein complex
is_a: GO:0044427 ! chromosomal part
relationship: part_of GO:0000777 ! condensed chromosome kinetochore

[Term]
id: GO:0000445
name: THO complex part of transcription export complex
namespace: cellular_component
def: "The THO complex when it is part of the TREX (TRanscription EXport) complex that is involved in coupling transcription to export of mRNAs to the cytoplasm. In S. cerevisiae, it is composed of four subunits: Hpr1, Tho2, Thp1, and Mft1, while the human complex is composed of 7 subunits." [GOC:krc, PMID:11060033, PMID:11979277, PMID:16983072]
exact_synonym: "THO complex part of TREX complex" []
is_a: GO:0000347 ! THO complex
relationship: part_of GO:0000346 ! transcription export complex

[Term]
id: GO:0000446
name: nucleoplasmic THO complex
namespace: cellular_component
def: "The THO complex when it is acting as a nuclear complex that is required for transcription elongation through genes containing tandemly repeated DNA sequences. In S. cerevisiae, it is composed of four subunits: Hpr1, Tho2, Thp1, and Mft1, while the human complex is composed of 7 subunits." [GOC:krc, PMID:11060033, PMID:11979277, PMID:16983072]
is_a: GO:0000347 ! THO complex
is_a: GO:0008023 ! transcription elongation factor complex

[Term]
id: GO:0000447
name: endonucleolytic cleavage in ITS1 to separate SSU-rRNA from 5.8S rRNA and LSU-rRNA from tricistronic rRNA transcript (SSU-rRNA, 5.8S rRNA, LSU-rRNA)
namespace: biological_process
def: "Endonucleolytic cleavage between the SSU-rRNA and the 5.8S rRNA of an rRNA molecule originally produced as a tricistronic rRNA transcript that contained the Small SubUnit (SSU) rRNA, the 5.8S rRNA, and the Large SubUnit (LSU) rRNA, in that order, from 5' to 3' along the primary transcript." [GOC:curators, PMID:10690410]
narrow_synonym: "endonucleolytic cleavage at A2" []
is_a: GO:0000479 ! endonucleolytic cleavage of tricistronic rRNA transcript (SSU-rRNA, 5.8S rRNA, LSU-rRNA)
relationship: part_of GO:0000462 ! maturation of SSU-rRNA from tricistronic rRNA transcript (SSU-rRNA, 5.8S rRNA, LSU-rRNA)
relationship: part_of GO:0000466 ! maturation of 5.8S rRNA from tricistronic rRNA transcript (SSU-rRNA, 5.8S rRNA, LSU-rRNA)

[Term]
id: GO:0000448
name: cleavage in ITS2 between 5.8S rRNA and LSU-rRNA of tricistronic rRNA transcript (SSU-rRNA, 5.8S rRNA, LSU-rRNA)
namespace: biological_process
alt_id: GO:0000490
def: "Endonucleolytic cleavage within ITS2 between the 5.8S rRNA and the LSU-rRNA of an rRNA molecule originally produced as a tricistronic rRNA transcript that contained the Small SubUnit (SSU) rRNA, the 5.8S rRNA, and the Large SubUnit (LSU) rRNA, in that order, from 5' to 3' along the primary transcript." [GOC:curators, PMID:10690410]
related_synonym: "cleavage at C2" []
exact_synonym: "cleavage in ITS2 of tricistronic rRNA transcript to separate 5.8S and LSU rRNAs (SSU-rRNA, 5.8S rRNA, LSU-rRNA)" []
is_a: GO:0000479 ! endonucleolytic cleavage of tricistronic rRNA transcript (SSU-rRNA, 5.8S rRNA, LSU-rRNA)
relationship: part_of GO:0000463 ! maturation of LSU-rRNA from tricistronic rRNA transcript (SSU-rRNA, 5.8S rRNA, LSU-rRNA)
relationship: part_of GO:0000466 ! maturation of 5.8S rRNA from tricistronic rRNA transcript (SSU-rRNA, 5.8S rRNA, LSU-rRNA)

[Term]
id: GO:0000449
name: endonucleolytic cleavage of tricistronic rRNA transcript (SSU-rRNA, LSU-rRNA, 5S)
namespace: biological_process
def: "Endonucleolytic cleavage of a pre-rRNA molecule originally produced as a tricistronic rRNA transcript that contains the Small Subunit (SSU) rRNA, the Large Subunit (LSU) rRNA, and the 5S rRNA, in that order, from 5' to 3' along the primary transcript. For example, primary ribosomal RNA transcripts containing three genes, in this order, are produced in E. coli and other prokaryotic species. Note that the use of the word tricistronic refers only to the number of mature rRNA molecules which will be produced from the primary transcript and ignores tRNAs that may also be present within the primary transcript." [GOC:curators]
is_a: GO:0000478 ! endonucleolytic cleavage involved in rRNA processing

[Term]
id: GO:0000450
name: cleavage of bicistronic rRNA transcript (SSU-rRNA, LSU-rRNA)
namespace: biological_process
def: "Endonucleolytic cleavage of pre-rRNAs originally produced as a bicistronic rRNA transcript that contains the SSU-rRNA and the LSU-rRNA in that order from 5' to 3' along the primary transcript. Primary ribosomal RNA transcripts with two genes in this order are produced in Archaeal species." [GOC:curators]
is_a: GO:0000478 ! endonucleolytic cleavage involved in rRNA processing

[Term]
id: GO:0000451
name: rRNA 2'-O-methylation
namespace: biological_process
def: "The addition of a methyl group to the 2'-oxygen atom of a nucleotide residue in an rRNA molecule during ribosome biogenesis." [GOC:curators, ISBN:1555811337]
is_a: GO:0031167 ! rRNA methylation

[Term]
id: GO:0000452
name: snoRNA guided rRNA 2'-O-methylation
namespace: biological_process
def: "The posttranscriptional addition of methyl groups to the 2'-oxygen atom of nucleotide residues in an rRNA molecule during ribosome biogenesis using a snoRNA guide that targets the position of methylation." [GOC:curators, ISBN:1555811337]
related_synonym: "snoRNA guided rRNA 2'-O-ribose methylation" [GOC:tb, GOC:ascb_2009, GOC:dph]
is_a: GO:0000451 ! rRNA 2'-O-methylation

[Term]
id: GO:0000453
name: enzyme-directed rRNA 2'-O-methylation
namespace: biological_process
def: "The addition of methyl groups to the 2'-oxygen atom of nucleotide residues in an rRNA molecule during ribosome biogenesis where the methylase specifies the site that becomes methylated without using a guide RNA." [GOC:curators, ISBN:1555811337]
is_a: GO:0000451 ! rRNA 2'-O-methylation

[Term]
id: GO:0000454
name: snoRNA guided rRNA pseudouridine synthesis
namespace: biological_process
def: "The intramolecular conversion of uridine to pseudouridine in an rRNA molecule during ribosome biogenesis using a snoRNA guide that targets the position of pseudouridylation." [GOC:curators, ISBN:1555811337]
is_a: GO:0031118 ! rRNA pseudouridine synthesis

[Term]
id: GO:0000455
name: enzyme-directed rRNA pseudouridine synthesis
namespace: biological_process
def: "The intramolecular conversion of uridine to pseudouridine during ribosome biogenesis where the enzyme specifies the site that becomes pseudouridylated without using a guide RNA." [GOC:curators, ISBN:1555811337]
is_a: GO:0031118 ! rRNA pseudouridine synthesis

[Term]
id: GO:0000456
name: dimethylation involved in SSU-rRNA maturation
namespace: biological_process
def: "Dimethylation of the N6 amino groups of two consecutive adenosine residues near the 3'-end of the SSU rRNA. This process has been conserved from bacteria to eukaryotes." [GOC:curators, GOC:dph, GOC:tb, ISBN:1555811337]
is_a: GO:0031167 ! rRNA methylation
relationship: part_of GO:0030490 ! maturation of SSU-rRNA

[Term]
id: GO:0000457
name: endonucleolytic cleavage between SSU-rRNA and LSU-rRNA of tricistronic rRNA transcript (SSU-rRNA, LSU-rRNA, 5S)
namespace: biological_process
def: "Endonucleolytic cleavage to separate a pre-SSU-rRNA from a pre-LSU-rRNA originally produced as a tricistronic rRNA transcript that contains the Small Subunit (SSU) rRNA, the Large Subunit (LSU) rRNA, and the 5S rRNA, in that order, from 5' to 3' along the primary transcript. Note that the use of the word tricistronic refers only to the number of mature rRNA molecules which will be produced from the primary transcript and ignores tRNAs that may also be present within the primary transcript." [GOC:curators]
is_a: GO:0000449 ! endonucleolytic cleavage of tricistronic rRNA transcript (SSU-rRNA, LSU-rRNA, 5S)
relationship: part_of GO:0002108 ! maturation of LSU-rRNA from tricistronic rRNA transcript (SSU-rRNA, LSU-rRNA,5S)
relationship: part_of GO:0002109 ! maturation of SSU-rRNA from tricistronic rRNA transcript (SSU-rRNA, LSU-rRNA,5S)

[Term]
id: GO:0000458
name: endonucleolytic cleavage between LSU-rRNA and 5S rRNA of tricistronic rRNA transcript (SSU-rRNA, LSU-rRNA, 5S)
namespace: biological_process
def: "Endonucleolytic cleavage to separate a pre-LSU-rRNA from a pre-5S rRNA originally produced as a tricistronic rRNA transcript that contains the Small Subunit (SSU) rRNA, the Large Subunit (LSU) rRNA, and the 5S rRNA, in that order, from 5' to 3' along the primary transcript. Note that the use of the word tricistronic refers only to the number of mature rRNA molecules which will be produced from the primary transcript and ignores tRNAs that may also be present within the primary transcript." [GOC:curators]
is_a: GO:0000449 ! endonucleolytic cleavage of tricistronic rRNA transcript (SSU-rRNA, LSU-rRNA, 5S)
relationship: part_of GO:0002108 ! maturation of LSU-rRNA from tricistronic rRNA transcript (SSU-rRNA, LSU-rRNA,5S)

[Term]
id: GO:0000459
name: exonucleolytic trimming involved in rRNA processing
namespace: biological_process
def: "Exonucleolytic digestion of a pre-rRNA molecule in the process to generate a mature rRNA molecule." [GOC:curators]
related_synonym: "exonucleolytic trimming during rRNA processing" [GOC:tb, GOC:dph]
is_a: GO:0000469 ! cleavage involved in rRNA processing
is_a: GO:0090503 ! RNA phosphodiester bond hydrolysis, exonucleolytic

[Term]
id: GO:0000460
name: maturation of 5.8S rRNA
namespace: biological_process
def: "Any process involved in the maturation of a precursor 5.8S ribosomal RNA (rRNA) molecule into a mature 5.8S rRNA molecule." [GOC:curators]
is_a: GO:0006364 ! rRNA processing

[Term]
id: GO:0000461
name: endonucleolytic cleavage to generate mature 3'-end of SSU-rRNA from (SSU-rRNA, 5.8S rRNA, LSU-rRNA)
namespace: biological_process
def: "Endonucleolytic cleavage at the 3'-end of the SSU-rRNA from an originally tricistronic rRNA transcript that contained the Small Subunit (SSU) rRNA, the 5.8S rRNA, and the Large Subunit (LSU) rRNA in that order from 5' to 3' along the primary transcript, to produce the mature end of the SSU-rRNA." [GOC:krc, PMID:10690410]
narrow_synonym: "endonucleolytic cleavage at site D" []
is_a: GO:0000479 ! endonucleolytic cleavage of tricistronic rRNA transcript (SSU-rRNA, 5.8S rRNA, LSU-rRNA)
is_a: GO:0031125 ! rRNA 3'-end processing
relationship: part_of GO:0000462 ! maturation of SSU-rRNA from tricistronic rRNA transcript (SSU-rRNA, 5.8S rRNA, LSU-rRNA)

[Term]
id: GO:0000462
name: maturation of SSU-rRNA from tricistronic rRNA transcript (SSU-rRNA, 5.8S rRNA, LSU-rRNA)
namespace: biological_process
alt_id: GO:1990041
def: "Any process involved in the maturation of a precursor Small SubUnit (SSU) ribosomal RNA (rRNA) molecule into a mature SSU-rRNA molecule from the pre-rRNA molecule originally produced as a tricistronic rRNA transcript that contains the Small Subunit (SSU) rRNA, 5.8S rRNA, and the Large Subunit (LSU) in that order from 5' to 3' along the primary transcript." [GOC:curators]
narrow_synonym: "maturation of 18S rRNA" []
is_a: GO:0030490 ! maturation of SSU-rRNA

[Term]
id: GO:0000463
name: maturation of LSU-rRNA from tricistronic rRNA transcript (SSU-rRNA, 5.8S rRNA, LSU-rRNA)
namespace: biological_process
def: "Any process involved in the maturation of a precursor Large SubUnit (LSU) ribosomal RNA (rRNA) molecule into a mature LSU-rRNA molecule from the pre-rRNA molecule originally produced as a tricistronic rRNA transcript that contains the Small Subunit (SSU) rRNA, 5.8S rRNA, and Large Subunit (LSU) in that order from 5' to 3' along the primary transcript." [GOC:curators]
is_a: GO:0000470 ! maturation of LSU-rRNA

[Term]
id: GO:0000464
name: endonucleolytic cleavage in ITS1 upstream of 5.8S rRNA from tricistronic rRNA transcript (SSU-rRNA, 5.8S rRNA, LSU-rRNA)
namespace: biological_process
def: "Endonucleolytic cleavage within Internal Transcribed Spacer 1 (ITS1) upstream of the 5.8S rRNA derived from an originally tricistronic rRNA transcript that contained the Small Subunit (SSU) rRNA, the 5.8S rRNA, and the Large Subunit (LSU) rRNA in that order from 5' to 3' along the primary transcript. In S. cerevisiae, this endonucleolytic cleavage within ITS1 initiates the maturation of the LSU and the 5.8S rRNAs." [GOC:krc, PMID:10690410]
narrow_synonym: "endonucleolytic cleavage at A3" []
is_a: GO:0000479 ! endonucleolytic cleavage of tricistronic rRNA transcript (SSU-rRNA, 5.8S rRNA, LSU-rRNA)
relationship: part_of GO:0000463 ! maturation of LSU-rRNA from tricistronic rRNA transcript (SSU-rRNA, 5.8S rRNA, LSU-rRNA)
relationship: part_of GO:0000466 ! maturation of 5.8S rRNA from tricistronic rRNA transcript (SSU-rRNA, 5.8S rRNA, LSU-rRNA)

[Term]
id: GO:0000465
name: exonucleolytic trimming to generate mature 5'-end of 5.8S rRNA from tricistronic rRNA transcript (SSU-rRNA, 5.8S rRNA, LSU-rRNA)
namespace: biological_process
def: "Exonucleolytic digestion of a pre-rRNA molecule to generate the mature 5'-end of a 5.8S rRNA molecule derived from an originally tricistronic pre-rRNA transcript that contained the Small Subunit (SSU) rRNA, the 5.8S rRNA, and the Large Subunit (LSU) rRNA in that order from 5' to 3' along the primary transcript." [GOC:krc, PMID:10690410]
is_a: GO:0000459 ! exonucleolytic trimming involved in rRNA processing
is_a: GO:0000967 ! rRNA 5'-end processing
relationship: part_of GO:0000466 ! maturation of 5.8S rRNA from tricistronic rRNA transcript (SSU-rRNA, 5.8S rRNA, LSU-rRNA)

[Term]
id: GO:0000466
name: maturation of 5.8S rRNA from tricistronic rRNA transcript (SSU-rRNA, 5.8S rRNA, LSU-rRNA)
namespace: biological_process
def: "Any process involved in the maturation of an rRNA molecule originally produced as part of a tricistronic rRNA transcript that contained the Small SubUnit (SSU) rRNA, the 5.8S rRNA, and the Large SubUnit (LSU) rRNA, in that order, from 5' to 3' along the primary transcript." [GOC:curators, PMID:10690410]
is_a: GO:0000460 ! maturation of 5.8S rRNA

[Term]
id: GO:0000467
name: exonucleolytic trimming to generate mature 3'-end of 5.8S rRNA from tricistronic rRNA transcript (SSU-rRNA, 5.8S rRNA, LSU-rRNA)
namespace: biological_process
def: "Exonucleolytic digestion of a pre-rRNA molecule to generate the mature 3'-end of a 5.8S rRNA molecule derived from an originally tricistronic pre-rRNA transcript that contained the Small Subunit (SSU) rRNA, the 5.8S rRNA, and the Large Subunit (LSU) rRNA in that order from 5' to 3' along the primary transcript." [GOC:krc, PMID:10690410]
is_a: GO:0000459 ! exonucleolytic trimming involved in rRNA processing
is_a: GO:0031125 ! rRNA 3'-end processing
relationship: part_of GO:0000466 ! maturation of 5.8S rRNA from tricistronic rRNA transcript (SSU-rRNA, 5.8S rRNA, LSU-rRNA)

[Term]
id: GO:0000468
name: generation of mature 3'-end of LSU-rRNA from tricistronic rRNA transcript (SSU-rRNA, 5.8S rRNA, LSU-rRNA)
namespace: biological_process
def: "Any process involved in generating the mature 3'-end of an LSU-rRNA derived from a tricistronic rRNA transcript that contained the Small SubUnit (SSU) rRNA, the 5.8S rRNA, and the Large SubUnit (LSU) rRNA, in that order, from 5' to 3' along the primary transcript." [GOC:krc, PMID:10690410]
narrow_synonym: "processing at B2" []
is_a: GO:0031125 ! rRNA 3'-end processing
relationship: part_of GO:0000463 ! maturation of LSU-rRNA from tricistronic rRNA transcript (SSU-rRNA, 5.8S rRNA, LSU-rRNA)

[Term]
id: GO:0000469
name: cleavage involved in rRNA processing
namespace: biological_process
def: "Any phosphodiester bond hydrolysis involved in the conversion of a primary ribosomal RNA (rRNA) transcript into a mature rRNA molecule." [GOC:curators]
related_synonym: "cleavage during rRNA processing" [GOC:tb, GOC:dph]
is_a: GO:0090501 ! RNA phosphodiester bond hydrolysis
relationship: part_of GO:0006364 ! rRNA processing

[Term]
id: GO:0000470
name: maturation of LSU-rRNA
namespace: biological_process
def: "Any process involved in the maturation of a precursor Large SubUnit (LSU) ribosomal RNA (rRNA) molecule into a mature LSU-rRNA molecule." [GOC:curators]
is_a: GO:0006364 ! rRNA processing
relationship: part_of GO:0042273 ! ribosomal large subunit biogenesis

[Term]
id: GO:0000471
name: endonucleolytic cleavage in 3'-ETS of tricistronic rRNA transcript (SSU-rRNA, 5.8S rRNA, LSU-rRNA)
namespace: biological_process
def: "Endonucleolytic cleavage within the 3'-External Transcribed Spacer (ETS) of a tricistronic rRNA transcript that contains the Small Subunit (SSU) rRNA, the 5.8S rRNA, and the Large Subunit (LSU) rRNA in that order from 5' to 3' along the primary transcript. In S. cerevisiae, endonucleolytic cleavage within the 3'-ETS of the pre-RNA, which may occur cotranscriptionally, is the first step in rRNA processing, and initiates a cascade of subsequent processing and modification events." [GOC:krc, PMID:10690410]
is_a: GO:0000479 ! endonucleolytic cleavage of tricistronic rRNA transcript (SSU-rRNA, 5.8S rRNA, LSU-rRNA)

[Term]
id: GO:0000472
name: endonucleolytic cleavage to generate mature 5'-end of SSU-rRNA from (SSU-rRNA, 5.8S rRNA, LSU-rRNA)
namespace: biological_process
def: "Endonucleolytic cleavage between the 5'-External Transcribed Spacer (5'-ETS) and the 5' end of the SSU-rRNA of a tricistronic rRNA transcript that contains the Small Subunit (SSU) rRNA, the 5.8S rRNA, and the Large Subunit (LSU) rRNA in that order from 5' to 3' along the primary transcript, to produce the mature end of the SSU-rRNA." [GOC:curators, PMID:10690410]
narrow_synonym: "endonucleolytic cleavage at A1" []
is_a: GO:0000479 ! endonucleolytic cleavage of tricistronic rRNA transcript (SSU-rRNA, 5.8S rRNA, LSU-rRNA)
is_a: GO:0000967 ! rRNA 5'-end processing
relationship: part_of GO:0000462 ! maturation of SSU-rRNA from tricistronic rRNA transcript (SSU-rRNA, 5.8S rRNA, LSU-rRNA)

[Term]
id: GO:0000473
name: maturation of LSU-rRNA from tetracistronic rRNA transcript (SSU-rRNA, 5.8S rRNA, 2S rRNA, LSU-rRNA)
namespace: biological_process
def: "Any process involved in the maturation of a precursor Large SubUnit (LSU) ribosomal RNA (rRNA) molecule into a mature LSU-rRNA molecule from the pre-rRNA molecule originally produced as a tetracistronic rRNA transcript that contains the Small Subunit (SSU) rRNA, 5.8 S rRNA, 2S rRNA, and Large Subunit (LSU) in that order from 5' to 3' along the primary transcript." [GOC:curators]
is_a: GO:0000470 ! maturation of LSU-rRNA

[Term]
id: GO:0000474
name: maturation of SSU-rRNA from tetracistronic rRNA transcript (SSU-rRNA, 5.8S rRNA, 2S rRNA, LSU-rRNA)
namespace: biological_process
def: "Any process involved in the maturation of a precursor Small SubUnit (SSU) ribosomal RNA (rRNA) molecule into a mature SSU-rRNA molecule from the pre-rRNA molecule originally produced as a tetracistronic rRNA transcript that contains the Small Subunit (SSU) rRNA, 5.8 S rRNA, 2S rRNA, and Large Subunit (LSU) in that order from 5' to 3' along the primary transcript." [GOC:curators]
is_a: GO:0030490 ! maturation of SSU-rRNA

[Term]
id: GO:0000475
name: maturation of 2S rRNA
namespace: biological_process
def: "Any process involved in the maturation of a precursor 2S ribosomal RNA (rRNA) molecule into a mature 2S rRNA molecule." [GOC:curators]
is_a: GO:0006364 ! rRNA processing

[Term]
id: GO:0000476
name: maturation of 4.5S rRNA
namespace: biological_process
def: "Any process involved in the maturation of a precursor 4.5S ribosomal RNA (rRNA) molecule into a mature 4.5S rRNA molecule." [GOC:curators]
is_a: GO:0006364 ! rRNA processing

[Term]
id: GO:0000477
name: generation of mature 5'-end of LSU-rRNA from tricistronic rRNA transcript (SSU-rRNA, 5.8S rRNA, LSU-rRNA)
namespace: biological_process
def: "Cleavage within ITS2 to generate the mature 5'-end of an LSU-rRNA derived from a tricistronic rRNA transcript that contained the Small SubUnit (SSU) rRNA, the 5.8S rRNA, and the Large SubUnit (LSU) rRNA, in that order, from 5' to 3' along the primary transcript." [GOC:curators, PMID:10690410]
narrow_synonym: "processing at C1" []
is_a: GO:0000469 ! cleavage involved in rRNA processing
is_a: GO:0000967 ! rRNA 5'-end processing
relationship: part_of GO:0000463 ! maturation of LSU-rRNA from tricistronic rRNA transcript (SSU-rRNA, 5.8S rRNA, LSU-rRNA)

[Term]
id: GO:0000478
name: endonucleolytic cleavage involved in rRNA processing
namespace: biological_process
def: "Any endonucleolytic cleavage involved in the conversion of a primary ribosomal RNA (rRNA) transcript into a mature rRNA molecule. Some endonucleolytic cleavages produce the mature end, while others are a step in the process of generating the mature end from the pre-rRNA." [GOC:krc, PMID:10690410]
related_synonym: "endonucleolytic cleavage during rRNA processing" [GOC:tb, GOC:dph]
is_a: GO:0000469 ! cleavage involved in rRNA processing
is_a: GO:0090502 ! RNA phosphodiester bond hydrolysis, endonucleolytic

[Term]
id: GO:0000479
name: endonucleolytic cleavage of tricistronic rRNA transcript (SSU-rRNA, 5.8S rRNA, LSU-rRNA)
namespace: biological_process
def: "Endonucleolytic cleavage of a pre-rRNA molecule originally produced as a tricistronic rRNA transcript that contains the Small SubUnit (SSU) rRNA, the 5.8S rRNA, and the Large SubUnit (LSU) rRNA, in that order, from 5' to 3' along the primary transcript. Primary ribosomal RNA transcripts with three genes, in this order, are produced in the nuclei of many eukaryotic species, including S. cerevisiae." [GOC:curators, PMID:10690410]
is_a: GO:0000478 ! endonucleolytic cleavage involved in rRNA processing

[Term]
id: GO:0000480
name: endonucleolytic cleavage in 5'-ETS of tricistronic rRNA transcript (SSU-rRNA, 5.8S rRNA, LSU-rRNA)
namespace: biological_process
def: "Endonucleolytic cleavage within the 5'-External Transcribed Spacer (ETS) of a tricistronic rRNA transcript that contains the Small Subunit (SSU) rRNA, the 5.8S rRNA, and the Large Subunit (LSU) rRNA in that order from 5' to 3' along the primary transcript. Endonucleolytic cleavage within the 5'-ETS of the pre-RNA is conserved as one of the early steps of rRNA processing in all eukaryotes, but the specific position of cleavage is variable." [GOC:curators, PMID:10690410, PMID:15282326]
narrow_synonym: "endonucleolytic cleavage at A-prime" [PMID:15282326]
narrow_synonym: "endonucleolytic cleavage at A0" []
is_a: GO:0000479 ! endonucleolytic cleavage of tricistronic rRNA transcript (SSU-rRNA, 5.8S rRNA, LSU-rRNA)
relationship: part_of GO:0000462 ! maturation of SSU-rRNA from tricistronic rRNA transcript (SSU-rRNA, 5.8S rRNA, LSU-rRNA)

[Term]
id: GO:0000481
name: maturation of 5S rRNA
namespace: biological_process
def: "Any process involved in the maturation of a precursor 5S ribosomal RNA (rRNA) molecule into a mature 5S rRNA molecule." [GOC:curators]
is_a: GO:0006364 ! rRNA processing

[Term]
id: GO:0000482
name: maturation of 5S rRNA from tetracistronic rRNA transcript (SSU-rRNA, 5.8S rRNA, LSU-rRNA)
namespace: biological_process
def: "Any process involved in the maturation of a precursor 5S ribosomal RNA (rRNA) molecule into a mature 5S rRNA molecule from the pre-rRNA molecule originally produced as a tetracistronic rRNA transcript that contains the Small Subunit (SSU) rRNA, Large Subunit (LSU) the 4.5S rRNA, and the 5S rRNA in that order from 5' to 3' along the primary transcript." [GOC:curators]
is_a: GO:0000481 ! maturation of 5S rRNA

[Term]
id: GO:0000483
name: endonucleolytic cleavage of tetracistronic rRNA transcript (SSU-rRNA, 5.8S rRNA, 2S rRNA, LSU-rRNA)
namespace: biological_process
def: "Endonucleolytic cleavage of a pre-rRNA molecule originally produced as a tetracistronic rRNA transcript that contains the Small SubUnit (SSU) rRNA, the 5.8S rRNA, 2S rRNA, and the Large SubUnit (LSU) rRNA, in that order, from 5' to 3' along the primary transcript. Primary ribosomal RNA transcripts with four genes, in this order, are produced in the nuclei of D. melanogaster as well as in those of other dipteran species." [GOC:curators]
is_a: GO:0000478 ! endonucleolytic cleavage involved in rRNA processing

[Term]
id: GO:0000484
name: cleavage between SSU-rRNA and 5.8S rRNA of tetracistronic rRNA transcript (SSU-rRNA, 5.8S rRNA, 2S rRNA, LSU-rRNA)
namespace: biological_process
def: "Endonucleolytic cleavage between the SSU-rRNA and the 5.8S rRNA of an rRNA molecule originally produced as a tetracistronic rRNA transcript that contained the Small SubUnit (SSU) rRNA, the 5.8S rRNA, 2S rRNA, and the Large SubUnit (LSU) rRNA, in that order, from 5' to 3' along the primary transcript." [GOC:curators]
is_a: GO:0000483 ! endonucleolytic cleavage of tetracistronic rRNA transcript (SSU-rRNA, 5.8S rRNA, 2S rRNA, LSU-rRNA)
relationship: part_of GO:0000474 ! maturation of SSU-rRNA from tetracistronic rRNA transcript (SSU-rRNA, 5.8S rRNA, 2S rRNA, LSU-rRNA)
relationship: part_of GO:0000487 ! maturation of 5.8S rRNA from tetracistronic rRNA transcript (SSU-rRNA, 5.8S rRNA, 2S rRNA, LSU-rRNA)

[Term]
id: GO:0000485
name: cleavage between 2S rRNA and LSU-rRNA of tetracistronic rRNA transcript (SSU-rRNA, 5.8S rRNA, 2S rRNA, LSU-rRNA)
namespace: biological_process
def: "Endonucleolytic cleavage between the LSU-rRNA and the 2S rRNA of an rRNA molecule originally produced as a tetracistronic rRNA transcript that contained the Small SubUnit (SSU) rRNA, the 5.8S rRNA, 2S rRNA, and the Large SubUnit (LSU) rRNA, in that order, from 5' to 3' along the primary transcript." [GOC:curators, PMID:768488]
is_a: GO:0000483 ! endonucleolytic cleavage of tetracistronic rRNA transcript (SSU-rRNA, 5.8S rRNA, 2S rRNA, LSU-rRNA)
relationship: part_of GO:0000473 ! maturation of LSU-rRNA from tetracistronic rRNA transcript (SSU-rRNA, 5.8S rRNA, 2S rRNA, LSU-rRNA)
relationship: part_of GO:0000475 ! maturation of 2S rRNA

[Term]
id: GO:0000486
name: cleavage between 5.8S rRNA and 2S rRNA of tetracistronic rRNA transcript (SSU-rRNA, 5.8S rRNA, 2S rRNA, LSU-rRNA)
namespace: biological_process
def: "Endonucleolytic cleavage between the 5.8S rRNA and the 2S rRNA of an rRNA molecule originally produced as a tetracistronic rRNA transcript that contained the Small SubUnit (SSU) rRNA, the 5.8S rRNA, 2S rRNA, and the Large SubUnit (LSU) rRNA, in that order, from 5' to 3' along the primary transcript." [GOC:curators, PMID:768488]
is_a: GO:0000483 ! endonucleolytic cleavage of tetracistronic rRNA transcript (SSU-rRNA, 5.8S rRNA, 2S rRNA, LSU-rRNA)
relationship: part_of GO:0000475 ! maturation of 2S rRNA
relationship: part_of GO:0000487 ! maturation of 5.8S rRNA from tetracistronic rRNA transcript (SSU-rRNA, 5.8S rRNA, 2S rRNA, LSU-rRNA)

[Term]
id: GO:0000487
name: maturation of 5.8S rRNA from tetracistronic rRNA transcript (SSU-rRNA, 5.8S rRNA, 2S rRNA, LSU-rRNA)
namespace: biological_process
def: "Any process involved in the maturation of a precursor 5.8S ribosomal RNA (rRNA) molecule into a mature 5.8S rRNA molecule from the pre-rRNA molecule originally produced as a tetracistronic rRNA transcript that contains the Small Subunit (SSU) rRNA, the 8.8S rRNA, the 2S rRNA, and the Large Subunit (LSU) in that order from 5' to 3' along the primary transcript." [GOC:curators]
is_a: GO:0000460 ! maturation of 5.8S rRNA

[Term]
id: GO:0000488
name: maturation of LSU-rRNA from tetracistronic rRNA transcript (SSU-rRNA, LSU-rRNA, 4.5S-rRNA, 5S-rRNA)
namespace: biological_process
def: "Any process involved in the maturation of a precursor Large SubUnit (LSU) ribosomal RNA (rRNA) molecule into a mature LSU-rRNA molecule from the pre-rRNA molecule originally produced as a tetracistronic rRNA transcript that contains the Small Subunit (SSU) rRNA, Large Subunit (LSU) the 4.5S rRNA, and the 5S rRNA in that order from 5' to 3' along the primary transcript." [GOC:curators]
is_a: GO:0000470 ! maturation of LSU-rRNA

[Term]
id: GO:0000489
name: maturation of SSU-rRNA from tetracistronic rRNA transcript (SSU-rRNA, LSU-rRNA, 4.5S-rRNA, 5S-rRNA)
namespace: biological_process
def: "Any process involved in the maturation of a precursor Small SubUnit (SSU) ribosomal RNA (rRNA) molecule into a mature SSU-rRNA molecule from the pre-rRNA molecule originally produced as a tetracistronic rRNA transcript that contains the Small Subunit (SSU) rRNA, Large Subunit (LSU) the 4.5S rRNA, and the 5S rRNA in that order from 5' to 3' along the primary transcript." [GOC:curators]
is_a: GO:0030490 ! maturation of SSU-rRNA

[Term]
id: GO:0000491
name: small nucleolar ribonucleoprotein complex assembly
namespace: biological_process
def: "The aggregation, arrangement and bonding together of proteins and a snoRNA to form a small nucleolar ribonucleoprotein (snoRNP) complex." [GOC:krc]
exact_synonym: "snoRNP assembly" []
is_a: GO:0022618 ! ribonucleoprotein complex assembly

[Term]
id: GO:0000492
name: box C/D snoRNP assembly
namespace: biological_process
def: "The aggregation, arrangement and bonding together of proteins and a box C/D snoRNA to form a box C/D small nucleolar ribonucleoprotein (snoRNP) complex." [GOC:krc]
exact_synonym: "box C/D small nucleolar ribonucleoprotein complex assembly" []
is_a: GO:0000491 ! small nucleolar ribonucleoprotein complex assembly

[Term]
id: GO:0000493
name: box H/ACA snoRNP assembly
namespace: biological_process
def: "The aggregation, arrangement and bonding together of proteins and a box H/ACA snoRNA to form a box H/ACA small nucleolar ribonucleoprotein (snoRNP) complex." [GOC:krc, PMID:12515383]
exact_synonym: "box H/ACA small nucleolar ribonucleoprotein complex assembly" []
is_a: GO:0000491 ! small nucleolar ribonucleoprotein complex assembly

[Term]
id: GO:0000494
name: box C/D snoRNA 3'-end processing
namespace: biological_process
def: "Any process involved in forming the mature 3' end of a box C/D snoRNA molecule." [GOC:krc]
exact_synonym: "box C/D snoRNA 3' end processing" []
is_a: GO:0031126 ! snoRNA 3'-end processing
is_a: GO:0034963 ! box C/D snoRNA processing

[Term]
id: GO:0000495
name: box H/ACA snoRNA 3'-end processing
namespace: biological_process
def: "Any process involved in forming the mature 3' end of a box H/ACA snoRNA molecule." [GOC:krc]
exact_synonym: "box H/ACA snoRNA 3' end processing" []
is_a: GO:0031126 ! snoRNA 3'-end processing
is_a: GO:0034964 ! box H/ACA snoRNA processing

[Term]
id: GO:0000496
name: base pairing
namespace: molecular_function
def: "Interacting selectively and non-covalently with nucleic acid via hydrogen bonds between the bases of a gene product molecule and the bases of a target nucleic acid molecule." [GOC:krc]
comment: Note that with respect to annotation, "base pairing" and its child terms are intended to be used to annotate the activity of gene products composed of nucleic acid, presumably RNA, to interact with other nucleic acid molecules via base pairing. Internal base pairing with itself is considered part of the secondary structure of the molecule and is not within the scope of GO function.
xref_analog: Wikipedia:Base_pair
is_a: GO:0003676 ! nucleic acid binding

[Term]
id: GO:0000497
name: base pairing with DNA
namespace: molecular_function
def: "Interacting selectively and non-covalently with nucleic acid via hydrogen bonds between the bases of a gene product molecule and the bases of a target DNA molecule." [GOC:krc]
comment: Note that with respect to annotation, "base pairing" and its child terms are intended to be used to annotate the activity of gene products composed of nucleic acid, presumably RNA, to interact with DNA molecules via base pairing. Internal base pairing with itself is considered part of the secondary structure of the molecule and is not within the scope of GO function.
is_a: GO:0000496 ! base pairing
is_a: GO:0003677 ! DNA binding

[Term]
id: GO:0000498
name: base pairing with RNA
namespace: molecular_function
def: "Interacting selectively and non-covalently with ribonucleic acid (RNA) via hydrogen bonds between the bases of a gene product molecule and the bases of a target RNA molecule." [GOC:krc]
comment: Note that with respect to annotation, "base pairing with RNA" and its child terms are intended to be used to annotate the activity of gene products composed of nucleic acid, presumably RNA, to interact with other RNA molecules via base pairing. Internal base pairing with itself is considered part of the secondary structure of the molecule and is not within the scope of GO function.
is_a: GO:0000496 ! base pairing
is_a: GO:0003723 ! RNA binding

[Term]
id: GO:0000499
name: base pairing with mRNA
namespace: molecular_function
def: "Interacting selectively and non-covalently with messenger ribonucleic acid (mRNA) via hydrogen bonds between the bases of a gene product molecule and the bases of a target mRNA molecule." [GOC:krc]
comment: Note that with respect to annotation, "base pairing with RNA" and its child terms are intended to be used to annotate the activity of gene products composed of nucleic acid, presumably RNA, to interact with other RNA molecules via base pairing. Internal base pairing with itself is considered part of the secondary structure of the molecule and is not within the scope of GO function.
is_a: GO:0000498 ! base pairing with RNA

[Term]
id: GO:0000500
name: RNA polymerase I upstream activating factor complex
namespace: cellular_component
def: "A complex required for the transcription of rDNA by RNA polymerase I. In yeast the complex consists of Rrrn5p, Rrn9p, Rrn10p, histones H3 and H4, and Uaf30p." [PMID:11500378]
exact_synonym: "RNA polymerase I upstream activation factor complex" []
exact_synonym: "UAF" []
is_a: GO:0000120 ! RNA polymerase I transcription factor complex

[Term]
id: GO:0000501
name: flocculation via cell wall protein-carbohydrate interaction
namespace: biological_process
def: "The non-sexual aggregation of cells mediated by protein (flocculin)-carbohydrate interaction present in the cell wall. This process is pH- and calcium-dependent and reversible. An example of this process is found in Saccharomyces cerevisiae." [DOI:10.1016/S0963-9969(99)00021-6, GOC:mcc, GOC:sgd_curators, GOC:vw]
subset: gosubset_prok
is_a: GO:0000128 ! flocculation

[Term]
id: GO:0000502
name: proteasome complex
namespace: cellular_component
def: "A large multisubunit complex which catalyzes protein degradation. This complex consists of the barrel shaped proteasome core complex and one or two associated proteins or complexes that act in regulating entry into or exit from the core." [GOC:rb]
subset: goslim_pir
exact_synonym: "proteasome" [GOC:cjm]
narrow_synonym: "26S proteasome" []
is_a: GO:0043234 ! protein complex
is_a: GO:0044424 ! intracellular part

[Term]
id: GO:0000504
name: proteasome regulatory particle (sensu Bacteria)
namespace: cellular_component
def: "OBSOLETE. A multisubunit complex that recognizes and unfolds ubiquitinated proteins, and translocates them to the core complex in an ATP dependent manner. As in, but not restricted to, the taxon Bacteria (Bacteria, ncbi_taxonomy_id:2)." [GOC:rb]
comment: This term was made obsolete because there is no ubiquitin in bacteria and they do not have proteasome regulatory particles. Instead they have proteasome-activating nucleotidase.
narrow_synonym: "26S proteasome" []
is_obsolete: true

[Term]
id: GO:0000506
name: glycosylphosphatidylinositol-N-acetylglucosaminyltransferase (GPI-GnT) complex
namespace: cellular_component
def: "An enzyme complex that catalyzes the transfer of GlcNAc from UDP-GlcNAc to an acceptor phosphatidylinositol, the first step in the production of GPI anchors for cell surface proteins. The complex contains PIG-A, PIG-C, PIG-H, PIG-Q, PIG-P, and DPM2 in human, and Eri1p, Gpi1p, Gpi2p, Gpi15p, Gpi19p, and Spt14p in budding yeast." [GOC:kp, GOC:rb, PMID:10944123, PMID:15163411]
comment: Note that this term should not be confused with 'GPI-anchor transamidase complex ; GO:0042765', which represents a distinct complex with a different catalytic activity.
exact_synonym: "GPI-GlcNAc transferase complex" []
exact_synonym: "GPI-GnT complex" []
exact_synonym: "GPI-N-acetylglucosaminyltransferase complex" []
is_a: GO:0043234 ! protein complex
is_a: GO:0044432 ! endoplasmic reticulum part

[Term]
id: GO:0000578
name: embryonic axis specification
namespace: biological_process
def: "The establishment, maintenance and elaboration of a pattern along a line or a point in an embryo." [GOC:dph, GOC:go_curators, GOC:sdb_2009, GOC:tb]
related_synonym: "embryonic axis determination" []
is_a: GO:0009798 ! axis specification
is_a: GO:0009880 ! embryonic pattern specification

[Term]
id: GO:0000700
name: mismatch base pair DNA N-glycosylase activity
namespace: molecular_function
def: "Catalysis of the removal of single bases present in mismatches by the cleavage the N-C1' glycosidic bond between the target damaged DNA base and the deoxyribose sugar. The reaction releases a free base and leaves an apurinic/apyrimidinic (AP) site." [GOC:elh, PMID:9224623]
is_a: GO:0019104 ! DNA N-glycosylase activity

[Term]
id: GO:0000701
name: purine-specific mismatch base pair DNA N-glycosylase activity
namespace: molecular_function
def: "Catalysis of the removal of purines present in mismatches, especially opposite oxidized purines, by cleaving the N-C1' glycosidic bond between the target damaged DNA base and the deoxyribose sugar. The reaction releases a free base and leaves an apurinic (AP) site." [GOC:elh, PMID:9224623]
narrow_synonym: "A/G-specific adenine DNA glycosylase activity" []
xref_analog: EC:3.2.2.-
is_a: GO:0000700 ! mismatch base pair DNA N-glycosylase activity

[Term]
id: GO:0000702
name: oxidized base lesion DNA N-glycosylase activity
namespace: molecular_function
def: "Catalysis of the removal of oxidized bases by cleaving the N-C1' glycosidic bond between the target damaged DNA base and the deoxyribose sugar. The reaction releases a free base and leaves an apurinic/apyrimidinic (AP) site." [GOC:elh, PMID:11554296]
subset: gosubset_prok
is_a: GO:0019104 ! DNA N-glycosylase activity

[Term]
id: GO:0000703
name: oxidized pyrimidine nucleobase lesion DNA N-glycosylase activity
namespace: molecular_function
alt_id: GO:0019004
def: "Catalysis of the removal oxidized pyrimidine bases by cleaving the N-C1' glycosidic bond between the oxidized pyrimidine and the deoxyribose sugar. The reaction involves formation of a covalent enzyme-pyrimidine base intermediate. Release of the enzyme and free base by a beta-elimination or a beta, gamma-elimination mechanism results in the cleavage of the DNA backbone 3' of the apyrimidinic (AP) site." [GOC:elh, PMID:11554296]
comment: Consider also annotating to the molecular function term 'DNA-(apurinic or apyrimidinic site) lyase activity ; GO:0003906'.
subset: gosubset_prok
related_synonym: "endodeoxyribonuclease III" []
related_synonym: "endonuclease III" []
related_synonym: "endonuclease VIII activity" []
related_synonym: "pyrimidine-specific oxidized base lesion DNA N-glycosylase activity" []
exact_synonym: "oxidized pyrimidine base lesion DNA N-glycosylase activity" [GOC:go_curators]
broad_synonym: "bifunctional DNA glycosylase" []
broad_synonym: "DNA glycosylase/AP-lyase" []
broad_synonym: "DNA glycosylase/beta-lyase" []
xref_analog: Reactome:REACT_101001
xref_analog: Reactome:REACT_101090
xref_analog: Reactome:REACT_101315
xref_analog: Reactome:REACT_101744
xref_analog: Reactome:REACT_102306
xref_analog: Reactome:REACT_103688
xref_analog: Reactome:REACT_103837
xref_analog: Reactome:REACT_104179
xref_analog: Reactome:REACT_104266
xref_analog: Reactome:REACT_104313
xref_analog: Reactome:REACT_105538
xref_analog: Reactome:REACT_105622
xref_analog: Reactome:REACT_105635
xref_analog: Reactome:REACT_105967
xref_analog: Reactome:REACT_106253
xref_analog: Reactome:REACT_107207
xref_analog: Reactome:REACT_107703
xref_analog: Reactome:REACT_107763
xref_analog: Reactome:REACT_108637
xref_analog: Reactome:REACT_108860
xref_analog: Reactome:REACT_109023
xref_analog: Reactome:REACT_109743
xref_analog: Reactome:REACT_2021
xref_analog: Reactome:REACT_2157
xref_analog: Reactome:REACT_2255
xref_analog: Reactome:REACT_28127
xref_analog: Reactome:REACT_28180
xref_analog: Reactome:REACT_29323
xref_analog: Reactome:REACT_29518
xref_analog: Reactome:REACT_30621
xref_analog: Reactome:REACT_30642
xref_analog: Reactome:REACT_30750
xref_analog: Reactome:REACT_32240
xref_analog: Reactome:REACT_32421
xref_analog: Reactome:REACT_32931
xref_analog: Reactome:REACT_33078
xref_analog: Reactome:REACT_33307
xref_analog: Reactome:REACT_33417
xref_analog: Reactome:REACT_33820
xref_analog: Reactome:REACT_33839
xref_analog: Reactome:REACT_33951
xref_analog: Reactome:REACT_34296
xref_analog: Reactome:REACT_77336
xref_analog: Reactome:REACT_77526
xref_analog: Reactome:REACT_78108
xref_analog: Reactome:REACT_78298
xref_analog: Reactome:REACT_78343
xref_analog: Reactome:REACT_78458
xref_analog: Reactome:REACT_78529
xref_analog: Reactome:REACT_79663
xref_analog: Reactome:REACT_79864
xref_analog: Reactome:REACT_80155
xref_analog: Reactome:REACT_81464
xref_analog: Reactome:REACT_81531
xref_analog: Reactome:REACT_82850
xref_analog: Reactome:REACT_83701
xref_analog: Reactome:REACT_83784
xref_analog: Reactome:REACT_84042
xref_analog: Reactome:REACT_84141
xref_analog: Reactome:REACT_84471
xref_analog: Reactome:REACT_85485
xref_analog: Reactome:REACT_87055
xref_analog: Reactome:REACT_87146
xref_analog: Reactome:REACT_87389
xref_analog: Reactome:REACT_87494
xref_analog: Reactome:REACT_87850
xref_analog: Reactome:REACT_87925
xref_analog: Reactome:REACT_890
xref_analog: Reactome:REACT_89137
xref_analog: Reactome:REACT_89396
xref_analog: Reactome:REACT_90163
xref_analog: Reactome:REACT_90552
xref_analog: Reactome:REACT_92193
xref_analog: Reactome:REACT_92466
xref_analog: Reactome:REACT_93244
xref_analog: Reactome:REACT_93473
xref_analog: Reactome:REACT_94304
xref_analog: Reactome:REACT_95145
xref_analog: Reactome:REACT_96277
xref_analog: Reactome:REACT_96754
xref_analog: Reactome:REACT_97913
xref_analog: Reactome:REACT_97922
xref_analog: Reactome:REACT_98089
xref_analog: Reactome:REACT_99032
is_a: GO:0000702 ! oxidized base lesion DNA N-glycosylase activity
is_a: GO:0003906 ! DNA-(apurinic or apyrimidinic site) lyase activity

[Term]
id: GO:0000704
name: pyrimidine dimer DNA N-glycosylase activity
namespace: molecular_function
def: "Catalysis of the removal of pyrimidine dimers by removing the 5' pyrimidine of the dimer by cleaving the N-C1' glycosidic bond between the 5' pyrimidine of the dimer and the deoxyribose sugar. The reaction releases the 5' pyrimidine of the dimer and leaves an apurinic (AP) site. The reaction involves the formation of a covalent enzyme substrate intermediate. Release of the enzyme and free base by a beta-elimination or a beta, gamma-elimination mechanism results in the cleavage of the DNA backbone 3' of the apyrimidinic (AP) site." [GOC:elh, PMID:9224623]
is_a: GO:0003906 ! DNA-(apurinic or apyrimidinic site) lyase activity
is_a: GO:0004520 ! endodeoxyribonuclease activity
is_a: GO:0019104 ! DNA N-glycosylase activity

[Term]
id: GO:0000705
name: achiasmate meiosis I
namespace: biological_process
def: "The first division of meiosis in which homologous chromosomes are paired and segregated from each other, occurring in the constitutive absence of chiasmata." [GOC:elh, GOC:sart, PMID:10690419]
is_a: GO:0007127 ! meiosis I

[Term]
id: GO:0000706
name: meiotic DNA double-strand break processing
namespace: biological_process
def: "The cell cycle process in which the 5' to 3' exonucleolytic resection of the DNA at the site of the break to form a 3' single-strand DNA overhang occurs. This takes place during meiosis." [GOC:elh, PMID:9334324]
is_a: GO:0000729 ! DNA double-strand break processing
is_a: GO:0022402 ! cell cycle process
is_a: GO:0048610 ! cellular process involved in reproduction
relationship: part_of GO:0051321 ! meiotic cell cycle

[Term]
id: GO:0000707
name: meiotic DNA recombinase assembly
namespace: biological_process
def: "During meiosis, the aggregation, arrangement and bonding together of strand exchange proteins (recombinases) to form higher order oligomers on single-stranded DNA." [GOC:elh, PMID:11459983]
is_a: GO:0000730 ! DNA recombinase assembly
is_a: GO:0022402 ! cell cycle process
is_a: GO:0048610 ! cellular process involved in reproduction
relationship: part_of GO:0007127 ! meiosis I

[Term]
id: GO:0000708
name: meiotic strand invasion
namespace: biological_process
def: "The cell cycle process in which the nucleoprotein complex (composed of the broken single-strand DNA and the recombinase) searches and identifies a region of homology in intact duplex DNA. The broken single-strand DNA displaces the like strand and forms Watson-Crick base pairs with its complement, forming a duplex in which each strand is from one of the two recombining DNA molecules. This occurs during meiosis." [GOC:elh, PMID:10915877]
related_synonym: "meiotic D-loop biosynthesis" []
related_synonym: "meiotic D-loop formation" []
related_synonym: "meiotic displacement loop biosynthesis" [GOC:mah, GOC:vw]
related_synonym: "meiotic displacement loop formation" [GOC:mah, GOC:vw]
is_a: GO:0022402 ! cell cycle process
is_a: GO:0042148 ! strand invasion
is_a: GO:0048610 ! cellular process involved in reproduction
relationship: part_of GO:0007127 ! meiosis I

[Term]
id: GO:0000709
name: meiotic joint molecule formation
namespace: biological_process
def: "The conversion of the paired broken DNA and homologous duplex DNA into a four-stranded branched intermediate, known as a joint molecule, formed during meiotic recombination. These joint molecules contain Holliday junctions on either side of heteroduplex DNA." [GOC:elh, PMID:8521495]
is_a: GO:0022402 ! cell cycle process
is_a: GO:0048610 ! cellular process involved in reproduction
relationship: part_of GO:0007131 ! reciprocal meiotic recombination

[Term]
id: GO:0000710
name: meiotic mismatch repair
namespace: biological_process
def: "A system for the identification and correction of base-base mismatches, small insertion-deletion loops, and regions of heterology that are present in duplex DNA formed with strands from two recombining molecules. Correction of the mismatch can result in non-Mendelian segregation of alleles following meiosis." [GOC:elh, PMID:10357855]
is_a: GO:0006298 ! mismatch repair
is_a: GO:0022402 ! cell cycle process
is_a: GO:0048610 ! cellular process involved in reproduction
relationship: part_of GO:0007127 ! meiosis I

[Term]
id: GO:0000711
name: meiotic DNA repair synthesis
namespace: biological_process
def: "During meiosis, the synthesis of DNA proceeding from the broken 3' single-strand DNA end that uses the homologous intact duplex as the template." [GOC:elh, PMID:9334324]
is_a: GO:0000731 ! DNA synthesis involved in DNA repair
is_a: GO:0022402 ! cell cycle process
is_a: GO:0048610 ! cellular process involved in reproduction
relationship: part_of GO:0007127 ! meiosis I

[Term]
id: GO:0000712
name: resolution of meiotic recombination intermediates
namespace: biological_process
def: "The cleavage and rejoining of intermediates, such as Holliday junctions, formed during meiotic recombination to produce two intact molecules in which genetic material has been exchanged." [GOC:elh, PMID:11733053]
related_synonym: "meiotic homologous chromosome separation" []
exact_synonym: "homologous chromosome separation at meiosis I" []
narrow_synonym: "crossover biosynthesis" []
narrow_synonym: "crossover formation" []
narrow_synonym: "formation of chiasmata" []
narrow_synonym: "resolution of meiotic joint molecules as recombinants" [GOC:mah, GOC:elh]
is_a: GO:0051307 ! meiotic chromosome separation
relationship: part_of GO:0007131 ! reciprocal meiotic recombination

[Term]
id: GO:0000713
name: meiotic heteroduplex formation
namespace: biological_process
def: "During meiosis, the formation of a stable duplex DNA that contains one strand from each of the two recombining DNA molecules." [GOC:elh, PMID:9334324]
is_a: GO:0022402 ! cell cycle process
is_a: GO:0030491 ! heteroduplex formation
is_a: GO:0048610 ! cellular process involved in reproduction
relationship: part_of GO:0006310 ! DNA recombination
relationship: part_of GO:0007127 ! meiosis I

[Term]
id: GO:0000714
name: meiotic strand displacement
namespace: biological_process
def: "The cell cycle process in which the broken 3' single-strand DNA molecule that formed heteroduplex DNA with its complement in an intact duplex DNA is rejected. The Watson-Crick base pairing in the original duplex is restored. The rejected 3' single-strand DNA molecule reanneals with its original complement to reform two intact duplex molecules. This occurs during meiosis." [GOC:elh, PMID:10357855]
related_synonym: "meiotic D-loop dissociation" [GOC:mah, GOC:vw]
related_synonym: "meiotic D-loop processing" [GOC:mah, GOC:vw]
related_synonym: "meiotic displacement loop dissociation" [GOC:mah, GOC:vw]
related_synonym: "meiotic displacement loop processing" [GOC:mah, GOC:vw]
is_a: GO:0000732 ! strand displacement
is_a: GO:0022402 ! cell cycle process
is_a: GO:0048610 ! cellular process involved in reproduction
relationship: part_of GO:0007127 ! meiosis I

[Term]
id: GO:0000715
name: nucleotide-excision repair, DNA damage recognition
namespace: biological_process
def: "The identification of lesions in DNA, such as pyrimidine-dimers, intrastrand cross-links, and bulky adducts. The wide range of substrate specificity suggests the repair complex recognizes distortions in the DNA helix." [GOC:elh, PMID:10197977]
subset: gosubset_prok
related_synonym: "pyrimidine-dimer repair, DNA damage recognition" []
xref_analog: Reactome:REACT_107456
xref_analog: Reactome:REACT_112311
xref_analog: Reactome:REACT_115249
xref_analog: Reactome:REACT_115544
xref_analog: Reactome:REACT_29640
xref_analog: Reactome:REACT_30130
xref_analog: Reactome:REACT_31764
xref_analog: Reactome:REACT_476
xref_analog: Reactome:REACT_77558
xref_analog: Reactome:REACT_81184
xref_analog: Reactome:REACT_82635
xref_analog: Reactome:REACT_86796
xref_analog: Reactome:REACT_89770
xref_analog: Reactome:REACT_92224
xref_analog: Reactome:REACT_94418
xref_analog: Reactome:REACT_95988
xref_analog: Reactome:REACT_97740
xref_analog: Reactome:REACT_98000
is_a: GO:0051276 ! chromosome organization
relationship: part_of GO:0006289 ! nucleotide-excision repair

[Term]
id: GO:0000716
name: transcription-coupled nucleotide-excision repair, DNA damage recognition
namespace: biological_process
def: "The identification of lesions on the actively transcribed strand of the DNA duplex as well as a small subset of lesions not recognized by the general nucleotide-excision repair pathway." [GOC:elh, PMID:10197977]
subset: gosubset_prok
related_synonym: "pyrimidine-dimer repair, DNA damage recognition" []
xref_analog: Reactome:REACT_100470
xref_analog: Reactome:REACT_100673
xref_analog: Reactome:REACT_100817
xref_analog: Reactome:REACT_101583
xref_analog: Reactome:REACT_103224
xref_analog: Reactome:REACT_104426
xref_analog: Reactome:REACT_106854
xref_analog: Reactome:REACT_1947
xref_analog: Reactome:REACT_78581
xref_analog: Reactome:REACT_78888
xref_analog: Reactome:REACT_80099
xref_analog: Reactome:REACT_86060
xref_analog: Reactome:REACT_86572
xref_analog: Reactome:REACT_86848
xref_analog: Reactome:REACT_88150
xref_analog: Reactome:REACT_90318
xref_analog: Reactome:REACT_96982
is_a: GO:0000715 ! nucleotide-excision repair, DNA damage recognition
relationship: part_of GO:0006283 ! transcription-coupled nucleotide-excision repair

[Term]
id: GO:0000717
name: nucleotide-excision repair, DNA duplex unwinding
namespace: biological_process
def: "The unwinding, or local denaturation, of the DNA duplex to create a bubble around the site of the DNA damage." [GOC:elh, PMID:10197977]
subset: gosubset_prok
xref_analog: Reactome:REACT_101247
xref_analog: Reactome:REACT_101644
xref_analog: Reactome:REACT_1033
xref_analog: Reactome:REACT_106346
xref_analog: Reactome:REACT_107072
xref_analog: Reactome:REACT_110827
xref_analog: Reactome:REACT_113177
xref_analog: Reactome:REACT_29217
xref_analog: Reactome:REACT_34016
xref_analog: Reactome:REACT_78462
xref_analog: Reactome:REACT_81682
xref_analog: Reactome:REACT_83794
xref_analog: Reactome:REACT_84565
xref_analog: Reactome:REACT_89030
xref_analog: Reactome:REACT_95993
xref_analog: Reactome:REACT_98302
is_a: GO:0032508 ! DNA duplex unwinding
relationship: part_of GO:0006289 ! nucleotide-excision repair

[Term]
id: GO:0000718
name: nucleotide-excision repair, DNA damage removal
namespace: biological_process
def: "The removal of the oligonucleotide that contains the DNA damage. The oligonucleotide is formed by dual incisions that flank the site of DNA damage." [GOC:elh, PMID:10197977]
subset: gosubset_prok
xref_analog: Reactome:REACT_102444
xref_analog: Reactome:REACT_104645
xref_analog: Reactome:REACT_109019
xref_analog: Reactome:REACT_30192
xref_analog: Reactome:REACT_311
xref_analog: Reactome:REACT_31322
xref_analog: Reactome:REACT_32014
xref_analog: Reactome:REACT_52725
xref_analog: Reactome:REACT_89200
xref_analog: Reactome:REACT_90961
xref_analog: Reactome:REACT_91383
xref_analog: Reactome:REACT_92216
xref_analog: Reactome:REACT_92900
xref_analog: Reactome:REACT_93068
xref_analog: Reactome:REACT_96787
xref_analog: Reactome:REACT_99802
is_a: GO:0006308 ! DNA catabolic process
is_a: GO:0044349 ! DNA excision
relationship: part_of GO:0006289 ! nucleotide-excision repair

[Term]
id: GO:0000719
name: photoreactive repair
namespace: biological_process
def: "The repair of UV-induced T-T, C-T and C-C dimers by directly reversing the damage to restore the original pyrimidines." [GOC:elh, PMID:10915863]
subset: gosubset_prok
narrow_synonym: "pyrimidine-dimer repair by photolyase" []
is_a: GO:0006290 ! pyrimidine dimer repair

[Term]
id: GO:0000720
name: pyrimidine dimer repair by nucleotide-excision repair
namespace: biological_process
def: "The repair of UV-induced T-T, C-T, and C-C dimers by the recognition and removal of the damaged DNA strand from the DNA helix as an oligonucleotide. The small gap left in the DNA helix is filled in by the sequential action of DNA polymerase and DNA ligase." [GOC:elh]
comment: Note that the repair of pyrimidine dimers by nucleotide excision repair involves the same gene products that are involved in general nucleotide excision repair. Consider also annotating to other children of the biological process term 'nucleotide-excision repair ; GO:0006289'.
subset: gosubset_prok
is_a: GO:0006289 ! nucleotide-excision repair
is_a: GO:0006290 ! pyrimidine dimer repair

[Term]
id: GO:0000721
name: (R,R)-butanediol dehydrogenase activity
namespace: molecular_function
def: "Catalysis of the reversible reaction: (R,R)-butane-2,3-diol + NAD+ = (R)-acetoin + NADH + H(+)." [EC:1.1.1.4]
subset: gosubset_prok
related_synonym: "diacetyl (acetoin) reductase activity" [EC:1.1.1.4]
exact_synonym: "(R)-2,3-butanediol dehydrogenase activity" [EC:1.1.1.4]
exact_synonym: "(R)-diacetyl reductase activity" [EC:1.1.1.4]
exact_synonym: "1-amino-2-propanol dehydrogenase activity" [EC:1.1.1.4]
exact_synonym: "1-amino-2-propanol oxidoreductase activity" [EC:1.1.1.4]
exact_synonym: "2,3-butanediol dehydrogenase activity" [EC:1.1.1.4]
exact_synonym: "aminopropanol oxidoreductase activity" [EC:1.1.1.4]
exact_synonym: "butylene glycol dehydrogenase activity" [EC:1.1.1.4]
exact_synonym: "butyleneglycol dehydrogenase activity" [EC:1.1.1.4]
exact_synonym: "D-(-)-butanediol dehydrogenase activity" [EC:1.1.1.4]
exact_synonym: "D-1-amino-2-propanol dehydrogenase activity" [EC:1.1.1.4]
exact_synonym: "D-1-amino-2-propanol:NAD(2) oxidoreductase activity" [EC:1.1.1.4]
exact_synonym: "D-aminopropanol dehydrogenase activity" [EC:1.1.1.4]
exact_synonym: "D-butanediol dehydrogenase activity" [EC:1.1.1.4]
xref_analog: EC:1.1.1.4
xref_analog: MetaCyc:RR-BUTANEDIOL-DEHYDROGENASE-RXN
xref_analog: RHEA:24343
is_a: GO:0016616 ! oxidoreductase activity, acting on the CH-OH group of donors, NAD or NADP as acceptor

[Term]
id: GO:0000722
name: telomere maintenance via recombination
namespace: biological_process
def: "Any recombinational process that contributes to the maintenance of proper telomeric length." [GOC:elh, PMID:11850777]
related_synonym: "telomerase-independent telomere maintenance" []
xref_analog: Reactome:REACT_101373
xref_analog: Reactome:REACT_101439
xref_analog: Reactome:REACT_101498
xref_analog: Reactome:REACT_101756
xref_analog: Reactome:REACT_101953
xref_analog: Reactome:REACT_102170
xref_analog: Reactome:REACT_102248
xref_analog: Reactome:REACT_102860
xref_analog: Reactome:REACT_102881
xref_analog: Reactome:REACT_103207
xref_analog: Reactome:REACT_103350
xref_analog: Reactome:REACT_103501
xref_analog: Reactome:REACT_103857
xref_analog: Reactome:REACT_104171
xref_analog: Reactome:REACT_104453
xref_analog: Reactome:REACT_104638
xref_analog: Reactome:REACT_104914
xref_analog: Reactome:REACT_105177
xref_analog: Reactome:REACT_105258
xref_analog: Reactome:REACT_105462
xref_analog: Reactome:REACT_105491
xref_analog: Reactome:REACT_106206
xref_analog: Reactome:REACT_106874
xref_analog: Reactome:REACT_106919
xref_analog: Reactome:REACT_106924
xref_analog: Reactome:REACT_106994
xref_analog: Reactome:REACT_107163
xref_analog: Reactome:REACT_107299
xref_analog: Reactome:REACT_107682
xref_analog: Reactome:REACT_108058
xref_analog: Reactome:REACT_108279
xref_analog: Reactome:REACT_108285
xref_analog: Reactome:REACT_108323
xref_analog: Reactome:REACT_108876
xref_analog: Reactome:REACT_109084
xref_analog: Reactome:REACT_109593
xref_analog: Reactome:REACT_109676
xref_analog: Reactome:REACT_110206
xref_analog: Reactome:REACT_110252
xref_analog: Reactome:REACT_110586
xref_analog: Reactome:REACT_110741
xref_analog: Reactome:REACT_28103
xref_analog: Reactome:REACT_28301
xref_analog: Reactome:REACT_28337
xref_analog: Reactome:REACT_28438
xref_analog: Reactome:REACT_28735
xref_analog: Reactome:REACT_28845
xref_analog: Reactome:REACT_29030
xref_analog: Reactome:REACT_29091
xref_analog: Reactome:REACT_29268
xref_analog: Reactome:REACT_29498
xref_analog: Reactome:REACT_29561
xref_analog: Reactome:REACT_29730
xref_analog: Reactome:REACT_29736
xref_analog: Reactome:REACT_30132
xref_analog: Reactome:REACT_30146
xref_analog: Reactome:REACT_30357
xref_analog: Reactome:REACT_30676
xref_analog: Reactome:REACT_31415
xref_analog: Reactome:REACT_31855
xref_analog: Reactome:REACT_31896
xref_analog: Reactome:REACT_32409
xref_analog: Reactome:REACT_32656
xref_analog: Reactome:REACT_32714
xref_analog: Reactome:REACT_32801
xref_analog: Reactome:REACT_33015
xref_analog: Reactome:REACT_33071
xref_analog: Reactome:REACT_33514
xref_analog: Reactome:REACT_33663
xref_analog: Reactome:REACT_33974
xref_analog: Reactome:REACT_34757
xref_analog: Reactome:REACT_57279
xref_analog: Reactome:REACT_77128
xref_analog: Reactome:REACT_77820
xref_analog: Reactome:REACT_77906
xref_analog: Reactome:REACT_77925
xref_analog: Reactome:REACT_78056
xref_analog: Reactome:REACT_78182
xref_analog: Reactome:REACT_78501
xref_analog: Reactome:REACT_78969
xref_analog: Reactome:REACT_79008
xref_analog: Reactome:REACT_79101
xref_analog: Reactome:REACT_7949
xref_analog: Reactome:REACT_7955
xref_analog: Reactome:REACT_7967
xref_analog: Reactome:REACT_7973
xref_analog: Reactome:REACT_7975
xref_analog: Reactome:REACT_7979
xref_analog: Reactome:REACT_7987
xref_analog: Reactome:REACT_7993
xref_analog: Reactome:REACT_7994
xref_analog: Reactome:REACT_79977
xref_analog: Reactome:REACT_7998
xref_analog: Reactome:REACT_7999
xref_analog: Reactome:REACT_8000
xref_analog: Reactome:REACT_8004
xref_analog: Reactome:REACT_8008
xref_analog: Reactome:REACT_8015
xref_analog: Reactome:REACT_80165
xref_analog: Reactome:REACT_8027
xref_analog: Reactome:REACT_8029
xref_analog: Reactome:REACT_80513
xref_analog: Reactome:REACT_80567
xref_analog: Reactome:REACT_80653
xref_analog: Reactome:REACT_80757
xref_analog: Reactome:REACT_80999
xref_analog: Reactome:REACT_81201
xref_analog: Reactome:REACT_81258
xref_analog: Reactome:REACT_81387
xref_analog: Reactome:REACT_81697
xref_analog: Reactome:REACT_81968
xref_analog: Reactome:REACT_81990
xref_analog: Reactome:REACT_82014
xref_analog: Reactome:REACT_82097
xref_analog: Reactome:REACT_82246
xref_analog: Reactome:REACT_82465
xref_analog: Reactome:REACT_82605
xref_analog: Reactome:REACT_82834
xref_analog: Reactome:REACT_83118
xref_analog: Reactome:REACT_83299
xref_analog: Reactome:REACT_83482
xref_analog: Reactome:REACT_83617
xref_analog: Reactome:REACT_83805
xref_analog: Reactome:REACT_84276
xref_analog: Reactome:REACT_84292
xref_analog: Reactome:REACT_84527
xref_analog: Reactome:REACT_84864
xref_analog: Reactome:REACT_85303
xref_analog: Reactome:REACT_85614
xref_analog: Reactome:REACT_85781
xref_analog: Reactome:REACT_85910
xref_analog: Reactome:REACT_85945
xref_analog: Reactome:REACT_86438
xref_analog: Reactome:REACT_86551
xref_analog: Reactome:REACT_86566
xref_analog: Reactome:REACT_86673
xref_analog: Reactome:REACT_86894
xref_analog: Reactome:REACT_87128
xref_analog: Reactome:REACT_87148
xref_analog: Reactome:REACT_87271
xref_analog: Reactome:REACT_87564
xref_analog: Reactome:REACT_87776
xref_analog: Reactome:REACT_87852
xref_analog: Reactome:REACT_87982
xref_analog: Reactome:REACT_88080
xref_analog: Reactome:REACT_88200
xref_analog: Reactome:REACT_88586
xref_analog: Reactome:REACT_88760
xref_analog: Reactome:REACT_88793
xref_analog: Reactome:REACT_88811
xref_analog: Reactome:REACT_89109
xref_analog: Reactome:REACT_89136
xref_analog: Reactome:REACT_89422
xref_analog: Reactome:REACT_89618
xref_analog: Reactome:REACT_89731
xref_analog: Reactome:REACT_89859
xref_analog: Reactome:REACT_89896
xref_analog: Reactome:REACT_90432
xref_analog: Reactome:REACT_90507
xref_analog: Reactome:REACT_90656
xref_analog: Reactome:REACT_91124
xref_analog: Reactome:REACT_91185
xref_analog: Reactome:REACT_91218
xref_analog: Reactome:REACT_91365
xref_analog: Reactome:REACT_91568
xref_analog: Reactome:REACT_91624
xref_analog: Reactome:REACT_91633
xref_analog: Reactome:REACT_91661
xref_analog: Reactome:REACT_92017
xref_analog: Reactome:REACT_92092
xref_analog: Reactome:REACT_92189
xref_analog: Reactome:REACT_92339
xref_analog: Reactome:REACT_92420
xref_analog: Reactome:REACT_92505
xref_analog: Reactome:REACT_92773
xref_analog: Reactome:REACT_93121
xref_analog: Reactome:REACT_93535
xref_analog: Reactome:REACT_93603
xref_analog: Reactome:REACT_93674
xref_analog: Reactome:REACT_93682
xref_analog: Reactome:REACT_93745
xref_analog: Reactome:REACT_93828
xref_analog: Reactome:REACT_93893
xref_analog: Reactome:REACT_94317
xref_analog: Reactome:REACT_94323
xref_analog: Reactome:REACT_94685
xref_analog: Reactome:REACT_94878
xref_analog: Reactome:REACT_94930
xref_analog: Reactome:REACT_95256
xref_analog: Reactome:REACT_95355
xref_analog: Reactome:REACT_95570
xref_analog: Reactome:REACT_95593
xref_analog: Reactome:REACT_95767
xref_analog: Reactome:REACT_95954
xref_analog: Reactome:REACT_96276
xref_analog: Reactome:REACT_96429
xref_analog: Reactome:REACT_96454
xref_analog: Reactome:REACT_96676
xref_analog: Reactome:REACT_96810
xref_analog: Reactome:REACT_97064
xref_analog: Reactome:REACT_97146
xref_analog: Reactome:REACT_97211
xref_analog: Reactome:REACT_97260
xref_analog: Reactome:REACT_97574
xref_analog: Reactome:REACT_97781
xref_analog: Reactome:REACT_97849
xref_analog: Reactome:REACT_98163
xref_analog: Reactome:REACT_98508
xref_analog: Reactome:REACT_98514
xref_analog: Reactome:REACT_98606
xref_analog: Reactome:REACT_98653
xref_analog: Reactome:REACT_98674
xref_analog: Reactome:REACT_98759
xref_analog: Reactome:REACT_98885
xref_analog: Reactome:REACT_99121
xref_analog: Reactome:REACT_99658
xref_analog: Reactome:REACT_99801
xref_analog: Reactome:REACT_99836
is_a: GO:0000723 ! telomere maintenance
is_a: GO:0006312 ! mitotic recombination

[Term]
id: GO:0000723
name: telomere maintenance
namespace: biological_process
def: "Any process that contributes to the maintenance of proper telomeric length and structure by affecting and monitoring the activity of telomeric proteins and the length of telomeric DNA. These processes includes those that shorten and lengthen the telomeric DNA sequences." [GOC:elh, PMID:11092831]
related_synonym: "regulation of telomere length" [GOC:tb, GOC:dph]
xref_analog: Reactome:REACT_102051
xref_analog: Reactome:REACT_102166
xref_analog: Reactome:REACT_103257
xref_analog: Reactome:REACT_103618
xref_analog: Reactome:REACT_104398
xref_analog: Reactome:REACT_105276
xref_analog: Reactome:REACT_105401
xref_analog: Reactome:REACT_105641
xref_analog: Reactome:REACT_107344
xref_analog: Reactome:REACT_109055
xref_analog: Reactome:REACT_110319
xref_analog: Reactome:REACT_115102
xref_analog: Reactome:REACT_115503
xref_analog: Reactome:REACT_115535
xref_analog: Reactome:REACT_31996
xref_analog: Reactome:REACT_32322
xref_analog: Reactome:REACT_78001
xref_analog: Reactome:REACT_78680
xref_analog: Reactome:REACT_7954
xref_analog: Reactome:REACT_7963
xref_analog: Reactome:REACT_7970
xref_analog: Reactome:REACT_80940
xref_analog: Reactome:REACT_82431
xref_analog: Reactome:REACT_83277
xref_analog: Reactome:REACT_84888
xref_analog: Reactome:REACT_85317
xref_analog: Reactome:REACT_85782
xref_analog: Reactome:REACT_86038
xref_analog: Reactome:REACT_86194
xref_analog: Reactome:REACT_87184
xref_analog: Reactome:REACT_88530
xref_analog: Reactome:REACT_94176
xref_analog: Reactome:REACT_94707
xref_analog: Reactome:REACT_96013
xref_analog: Reactome:REACT_96166
is_a: GO:0006259 ! DNA metabolic process
is_a: GO:0032200 ! telomere organization
is_a: GO:0060249 ! anatomical structure homeostasis

[Term]
id: GO:0000724
name: double-strand break repair via homologous recombination
namespace: biological_process
alt_id: GO:0016924
def: "The error-free repair of a double-strand break in DNA in which the broken DNA molecule is repaired using homologous sequences. A strand in the broken DNA searches for a homologous region in an intact chromosome to serve as the template for DNA synthesis. The restoration of two intact DNA molecules results in the exchange, reciprocal or nonreciprocal, of genetic material between the intact DNA molecule and the broken DNA molecule." [GOC:elh, PMID:10357855]
subset: gosubset_prok
exact_synonym: "HDR" [GOC:vk]
exact_synonym: "homologous recombinational repair" []
exact_synonym: "homology-directed repair" [GOC:vk]
exact_synonym: "HRR" []
exact_synonym: "Rad51-dependent recombinational repair" [GOC:mah]
exact_synonym: "Rhp51-dependent recombinational repair" []
xref_analog: Reactome:REACT_103005
xref_analog: Reactome:REACT_108237
xref_analog: Reactome:REACT_115539
xref_analog: Reactome:REACT_115585
xref_analog: Reactome:REACT_115626
xref_analog: Reactome:REACT_115651
xref_analog: Reactome:REACT_115715
xref_analog: Reactome:REACT_115769
xref_analog: Reactome:REACT_115931
xref_analog: Reactome:REACT_115936
xref_analog: Reactome:REACT_1874
xref_analog: Reactome:REACT_29815
xref_analog: Reactome:REACT_33853
xref_analog: Reactome:REACT_42307
xref_analog: Reactome:REACT_80576
xref_analog: Reactome:REACT_82771
xref_analog: Reactome:REACT_83941
xref_analog: Reactome:REACT_84594
xref_analog: Reactome:REACT_84793
xref_analog: Reactome:REACT_85965
xref_analog: Reactome:REACT_87979
xref_analog: Reactome:REACT_90944
xref_analog: Reactome:REACT_92384
xref_analog: Reactome:REACT_92897
xref_analog: Reactome:REACT_97339
xref_analog: Reactome:REACT_99066
xref_analog: Reactome:REACT_99423
is_a: GO:0000725 ! recombinational repair
is_a: GO:0006302 ! double-strand break repair

[Term]
id: GO:0000725
name: recombinational repair
namespace: biological_process
def: "A DNA repair process that involves the exchange, reciprocal or nonreciprocal, of genetic material between the broken DNA molecule and a homologous region of DNA." [GOC:elh]
subset: gosubset_prok
xref_analog: Wikipedia:Recombinational_repair
is_a: GO:0006281 ! DNA repair
is_a: GO:0006310 ! DNA recombination

[Term]
id: GO:0000726
name: non-recombinational repair
namespace: biological_process
def: "A DNA repair process in which that does not require the exchange of genetic material between the broken DNA molecule and a homologous region of DNA." [GOC:elh]
subset: gosubset_prok
is_a: GO:0006281 ! DNA repair

[Term]
id: GO:0000727
name: double-strand break repair via break-induced replication
namespace: biological_process
def: "The error-free repair of a double-strand break in DNA in which the centromere-proximal end of a broken chromosome searches for a homologous region in an intact chromosome. DNA synthesis initiates from the 3' end of the invading DNA strand, using the intact chromosome as the template, and progresses to the end of the chromosome." [GOC:elh, PMID:10357855]
subset: gosubset_prok
is_a: GO:0000724 ! double-strand break repair via homologous recombination

[Term]
id: GO:0000728
name: gene conversion at mating-type locus, DNA double-strand break formation
namespace: biological_process
def: "The site-specific endonucleolytic cleavage of DNA at the mating-type locus which initiates the conversion of one mating-type allele to another." [GOC:elh, PMID:7646483]
is_a: GO:0048610 ! cellular process involved in reproduction
is_a: GO:0090305 ! nucleic acid phosphodiester bond hydrolysis
relationship: part_of GO:0007534 ! gene conversion at mating-type locus

[Term]
id: GO:0000729
name: DNA double-strand break processing
namespace: biological_process
def: "The 5' to 3' exonucleolytic resection of the DNA at the site of the break to form a 3' single-strand DNA overhang." [PMID:10357855]
xref_analog: Reactome:REACT_172
is_a: GO:0000738 ! DNA catabolic process, exonucleolytic
relationship: part_of GO:0006302 ! double-strand break repair

[Term]
id: GO:0000730
name: DNA recombinase assembly
namespace: biological_process
def: "The aggregation, arrangement and bonding together of strand exchange proteins (recombinases) into higher order oligomers on single-stranded DNA." [PMID:10357855]
exact_synonym: "Rad51 nucleoprotein filament formation" [GOC:elh, GOC:vw]
xref_analog: Reactome:REACT_100225
xref_analog: Reactome:REACT_100616
xref_analog: Reactome:REACT_101062
xref_analog: Reactome:REACT_102016
xref_analog: Reactome:REACT_103788
xref_analog: Reactome:REACT_104366
xref_analog: Reactome:REACT_106498
xref_analog: Reactome:REACT_110494
xref_analog: Reactome:REACT_2141
xref_analog: Reactome:REACT_28107
xref_analog: Reactome:REACT_32257
xref_analog: Reactome:REACT_78586
xref_analog: Reactome:REACT_79561
xref_analog: Reactome:REACT_81810
xref_analog: Reactome:REACT_82066
xref_analog: Reactome:REACT_85201
xref_analog: Reactome:REACT_88197
xref_analog: Reactome:REACT_96901
is_a: GO:0065004 ! protein-DNA complex assembly
relationship: part_of GO:0045003 ! double-strand break repair via synthesis-dependent strand annealing

[Term]
id: GO:0000731
name: DNA synthesis involved in DNA repair
namespace: biological_process
def: "Synthesis of DNA that proceeds from the broken 3' single-strand DNA end uses the homologous intact duplex as the template." [PMID:10357855]
subset: gosubset_prok
related_synonym: "DNA synthesis during DNA repair" [GOC:tb, GOC:dph]
narrow_synonym: "mitotic DNA repair synthesis" [GOC:mah]
broad_synonym: "DNA repair synthesis" []
xref_analog: Reactome:REACT_973
is_a: GO:0071897 ! DNA biosynthetic process
relationship: part_of GO:0006281 ! DNA repair

[Term]
id: GO:0000732
name: strand displacement
namespace: biological_process
def: "The rejection of the broken 3' single-strand DNA molecule that formed heteroduplex DNA with its complement in an intact duplex DNA. The Watson-Crick base pairing in the original duplex is restored. The rejected 3' single-strand DNA molecule reanneals with its original complement to reform two intact duplex molecules." [PMID:10357855]
subset: gosubset_prok
related_synonym: "D-loop dissociation" [GOC:mah, GOC:vw]
related_synonym: "D-loop processing" [GOC:mah, GOC:vw]
related_synonym: "displacement loop dissociation" [GOC:mah, GOC:vw]
related_synonym: "displacement loop processing" [GOC:mah, GOC:vw]
xref_analog: Reactome:REACT_287
is_a: GO:0006259 ! DNA metabolic process
relationship: part_of GO:0006310 ! DNA recombination

[Term]
id: GO:0000733
name: DNA strand renaturation
namespace: biological_process
def: "The identification and annealing of complementary base pairs in single-strand DNA." [GOC:elh]
subset: gosubset_prok
is_a: GO:0006259 ! DNA metabolic process

[Term]
id: GO:0000734
name: gene conversion at mating-type locus, DNA repair synthesis
namespace: biological_process
def: "Synthesis of DNA that proceeds from the broken 3' single-strand DNA end uses the homologous intact duplex as the template during gene conversion at the mating-type locus." [GOC:elh]
is_a: GO:0000731 ! DNA synthesis involved in DNA repair
is_a: GO:0048610 ! cellular process involved in reproduction
relationship: part_of GO:0007534 ! gene conversion at mating-type locus

[Term]
id: GO:0000735
name: removal of nonhomologous ends
namespace: biological_process
def: "The removal of nonhomologous sequences at the broken 3' single-strand DNA end before DNA repair synthesis can occur." [PMID:10357855]
is_a: GO:0000737 ! DNA catabolic process, endonucleolytic
is_a: GO:0048610 ! cellular process involved in reproduction
relationship: part_of GO:0007534 ! gene conversion at mating-type locus

[Term]
id: GO:0000736
name: double-strand break repair via single-strand annealing, removal of nonhomologous ends
namespace: biological_process
def: "During DSBR via single-strand annealing, the removal of nonhomologous sequences at the broken 3' single-strand DNA end before DNA repair synthesis can occur." [PMID:10357855]
subset: gosubset_prok
is_a: GO:0000735 ! removal of nonhomologous ends
relationship: part_of GO:0045002 ! double-strand break repair via single-strand annealing

[Term]
id: GO:0000737
name: DNA catabolic process, endonucleolytic
namespace: biological_process
def: "The chemical reactions and pathways resulting in the breakdown of DNA, involving the hydrolysis of internal 3',5'-phosphodiester bonds in one or two strands of deoxyribonucleotides." [GOC:elh, GOC:mah]
subset: gosubset_prok
exact_synonym: "DNA breakdown, endonucleolytic" []
exact_synonym: "DNA degradation, endonucleolytic" []
exact_synonym: "endonucleolytic degradation of DNA" []
exact_synonym: "endonucleolytic DNA catabolism" []
is_a: GO:0006308 ! DNA catabolic process
is_a: GO:0090305 ! nucleic acid phosphodiester bond hydrolysis

[Term]
id: GO:0000738
name: DNA catabolic process, exonucleolytic
namespace: biological_process
def: "The chemical reactions and pathways resulting in the breakdown of DNA, involving the hydrolysis of terminal 3',5'-phosphodiester bonds in one or two strands of deoxyribonucleotides." [GOC:elh, GOC:mah]
subset: gosubset_prok
exact_synonym: "DNA breakdown, exonucleolytic" []
exact_synonym: "DNA degradation, exonucleolytic" []
exact_synonym: "exonucleolytic degradation of DNA" []
is_a: GO:0006308 ! DNA catabolic process
is_a: GO:0090305 ! nucleic acid phosphodiester bond hydrolysis

[Term]
id: GO:0000739
name: DNA strand annealing activity
namespace: molecular_function
def: "OBSOLETE. Facilitates the base-pairing of complementary single-stranded DNA." [GOC:elh]
comment: This term was made obsolete because it describes a process and not an activity.
is_obsolete: true
consider: GO:0000733
consider: GO:0036292
consider: GO:0036310

[Term]
id: GO:0000740
name: nuclear membrane fusion
namespace: biological_process
def: "The joining of 2 or more lipid bilayer membranes that surround the nucleus." [GOC:elh]
is_a: GO:0090174 ! organelle membrane fusion

[Term]
id: GO:0000741
name: karyogamy
namespace: biological_process
alt_id: GO:0007335
def: "The creation of a single nucleus from multiple nuclei as a result of fusing the lipid bilayers that surround each nuclei." [GOC:elh]
exact_synonym: "nuclear fusion" []
exact_synonym: "nuclear fusion during karyogamy" []
xref_analog: Wikipedia:Karyogamy
is_a: GO:0048284 ! organelle fusion
relationship: part_of GO:0006997 ! nucleus organization

[Term]
id: GO:0000742
name: karyogamy involved in conjugation with cellular fusion
namespace: biological_process
def: "During sexual reproduction, the creation of a single nucleus from multiple nuclei as a result of fusing the lipid bilayers that surround each nuclei. This occurs after cytogamy." [GOC:elh]
related_synonym: "karyogamy during conjugation with cellular fusion" [GOC:tb, GOC:dph]
is_a: GO:0000741 ! karyogamy
is_a: GO:0048610 ! cellular process involved in reproduction
relationship: part_of GO:0000747 ! conjugation with cellular fusion

[Term]
id: GO:0000743
name: nuclear migration involved in conjugation with cellular fusion
namespace: biological_process
alt_id: GO:0006946
def: "The net movement of nuclei towards one another as a prelude to karyogamy in organisms undergoing conjugation with cellular fusion." [GOC:clt]
related_synonym: "nuclear migration during conjugation with cellular fusion" [GOC:tb, GOC:dph]
broad_synonym: "nuclear congression" []
is_a: GO:0030473 ! nuclear migration along microtubule
is_a: GO:0048610 ! cellular process involved in reproduction
relationship: part_of GO:0000747 ! conjugation with cellular fusion

[Term]
id: GO:0000744
name: karyogamy involved in conjugation with mutual genetic exchange
namespace: biological_process
def: "During sexual reproduction, the creation of a single nucleus from multiple nuclei as a result of fusing the lipid bilayers that surround each nuclei. This occurs after the mutual exchange of nuclei." [GOC:elh]
exact_synonym: "karyogamy involved in conjugation without cellular fusion" [GOC:tb, GOC:dph]
is_a: GO:0000741 ! karyogamy
relationship: part_of GO:0000748 ! conjugation with mutual genetic exchange

[Term]
id: GO:0000745
name: nuclear migration involved in conjugation with mutual genetic exchange
namespace: biological_process
def: "The net movement of nuclei towards one another, leading to the bilateral transfer of genetic material in organisms undergoing conjugation without cellular fusion." [GOC:clt, GOC:mah]
related_synonym: "nuclear exchange during conjugation without cellular fusion" []
exact_synonym: "nuclear migration involved in conjugation without cellular fusion" [GOC:tb, GOC:dph]
is_a: GO:0007097 ! nuclear migration
relationship: part_of GO:0000744 ! karyogamy involved in conjugation with mutual genetic exchange

[Term]
id: GO:0000746
name: conjugation
namespace: biological_process
def: "The union or introduction of genetic information from compatible mating types that results in a genetically different individual. Conjugation requires direct cellular contact between the organisms." [GOC:elh]
subset: goslim_aspergillus
subset: goslim_candida
subset: goslim_metagenomics
subset: goslim_pir
subset: goslim_yeast
subset: gosubset_prok
xref_analog: Wikipedia:Conjugation
is_a: GO:0044764 ! multi-organism cellular process

[Term]
id: GO:0000747
name: conjugation with cellular fusion
namespace: biological_process
alt_id: GO:0007322
alt_id: GO:0007333
alt_id: GO:0030461
alt_id: GO:0030477
def: "A conjugation process that results in the union of cellular and genetic information from compatible mating types. An example of this process is found in Saccharomyces cerevisiae." [GOC:elh]
subset: goslim_pombe
related_synonym: "cell fusion" []
related_synonym: "mating" []
is_a: GO:0000746 ! conjugation
is_a: GO:0019953 ! sexual reproduction

[Term]
id: GO:0000748
name: conjugation with mutual genetic exchange
namespace: biological_process
def: "A conjugation process that results in the mutual exchange and union of only genetic information between compatible mating types. Conjugation without cellular fusion requires direct cellular contact between the organisms without plasma membrane fusion. The organisms involved in conjugation without cellular fusion separate after nuclear exchange." [GOC:elh]
exact_synonym: "conjugation without cellular fusion" []
is_a: GO:0000746 ! conjugation

[Term]
id: GO:0000749
name: response to pheromone involved in conjugation with cellular fusion
namespace: biological_process
alt_id: GO:0007328
alt_id: GO:0030434
def: "Any process that results in a change in state or activity of a cell or an organism (in terms of movement, secretion, enzyme production, gene expression, etc.) as a result of a pheromone stimulus that contributes to the process of conjugation with cellular fusion. An example of this process is found in Saccharomyces cerevisiae." [GOC:clt]
related_synonym: "response to pheromone during conjugation with cellular fusion" [GOC:dph]
is_a: GO:0048610 ! cellular process involved in reproduction
is_a: GO:0071444 ! cellular response to pheromone
relationship: part_of GO:0000747 ! conjugation with cellular fusion

[Term]
id: GO:0000750
name: pheromone-dependent signal transduction involved in conjugation with cellular fusion
namespace: biological_process
alt_id: GO:0007330
alt_id: GO:0030454
def: "A signal transduction process resulting in the relay, amplification or dampening of a signal generated in response to pheromone exposure in organisms that undergo conjugation with cellular fusion. An example of this process is found in Saccharomyces cerevisiae." [GOC:clt]
broad_synonym: "transduction of mating signal" []
is_a: GO:0007186 ! G-protein coupled receptor signaling pathway
is_a: GO:0032005 ! signal transduction involved in conjugation with cellular fusion
relationship: part_of GO:0000749 ! response to pheromone involved in conjugation with cellular fusion

[Term]
id: GO:0000751
name: cell cycle arrest in response to pheromone
namespace: biological_process
alt_id: GO:0030571
def: "The cell cycle regulatory process in which the cell cycle is halted during one of the normal phases (G1, S, G2, M) as a result of a pheromone stimulus. An example of this process is found in Saccharomyces cerevisiae." [GOC:clt, GOC:dph, GOC:tb]
is_a: GO:0007050 ! cell cycle arrest
is_a: GO:0048610 ! cellular process involved in reproduction
relationship: part_of GO:0000749 ! response to pheromone involved in conjugation with cellular fusion

[Term]
id: GO:0000752
name: agglutination involved in conjugation with cellular fusion
namespace: biological_process
alt_id: GO:0007334
def: "During conjugation with cellular fusion, the aggregation or adhesion of compatible mating types via complementary cell-cell interactions. An example of this process is agglutination in Saccharomyces cerevisiae." [GOC:elh]
exact_synonym: "cell-cell adhesion during conjugation with cellular fusion" []
exact_synonym: "cell-cell adhesion during mating" []
broad_synonym: "agglutination" []
is_a: GO:0000771 ! agglutination involved in conjugation
is_a: GO:0048610 ! cellular process involved in reproduction
relationship: part_of GO:0000749 ! response to pheromone involved in conjugation with cellular fusion

[Term]
id: GO:0000753
name: cell morphogenesis involved in conjugation with cellular fusion
namespace: biological_process
alt_id: GO:0007332
def: "The change in form (cell shape and size) that occurs during sexual reproduction in order to facilitate direct contact between the compatible mating types in organisms that undergo conjugation cellular fusion." [GOC:clt]
narrow_synonym: "shmoo orientation" []
narrow_synonym: "shmooing" []
is_a: GO:0000767 ! cell morphogenesis involved in conjugation
is_a: GO:0003006 ! developmental process involved in reproduction
is_a: GO:0048610 ! cellular process involved in reproduction
relationship: part_of GO:0000749 ! response to pheromone involved in conjugation with cellular fusion

[Term]
id: GO:0000754
name: adaptation of signaling pathway by response to pheromone involved in conjugation with cellular fusion
namespace: biological_process
alt_id: GO:0007331
alt_id: GO:0030453
def: "In organisms that undergo conjugation with cellular fusion, the process resulting in desensitization following exposure to pheromone stimulus that act to down-regulate further stimulation or block initial conjugation responses. An example of this is the adaptation to pheromone during conjugation with cellular fusion in Saccharomyces cerevisiae." [GOC:clt]
related_synonym: "adaptation to pheromone during conjugation with cellular fusion" [GOC:tb, GOC:dph]
exact_synonym: "adaptation of signalling pathway by response to pheromone involved in conjugation with cellular fusion" [GOC:mah]
exact_synonym: "desensitization to pheromone during conjugation with cellular fusion" []
is_a: GO:0000749 ! response to pheromone involved in conjugation with cellular fusion
is_a: GO:0023058 ! adaptation of signaling pathway

[Term]
id: GO:0000755
name: cytogamy
namespace: biological_process
alt_id: GO:0000218
alt_id: GO:0030462
def: "During conjugation with cellular fusion, the process resulting in creating a single cell from complementary mating types. The localized remodeling and dissolution of external protective structures allow the fusion of the plasma membranes and cytoplasmic mixing. An example of this process is found in Saccharomyces cerevisiae." [GOC:elh]
related_synonym: "zygote formation" []
is_a: GO:0022413 ! reproductive process in single-celled organism
relationship: part_of GO:0000747 ! conjugation with cellular fusion

[Term]
id: GO:0000756
name: response to pheromone involved in conjugation with mutual genetic exchange
namespace: biological_process
def: "Any process that results in a change in state or activity of a cell or an organism (in terms of movement, secretion, enzyme production, gene expression, etc.) as a result of a pheromone stimulus during the process of conjugation without cellular fusion." [GOC:clt]
exact_synonym: "response to pheromone involved in conjugation without cellular fusion" [GOC:tb, GOC:dph]
is_a: GO:0007154 ! cell communication
is_a: GO:0071444 ! cellular response to pheromone
relationship: part_of GO:0000748 ! conjugation with mutual genetic exchange

[Term]
id: GO:0000757
name: signal transduction involved in conjugation with mutual genetic exchange
namespace: biological_process
def: "A signal transduction process resulting in the relay, amplification or dampening of a signal generated in response to pheromone exposure in organisms that undergo conjugation without cellular fusion." [GOC:clt]
exact_synonym: "signal transduction involved in conjugation without cellular fusion" [GOC:tb, GOC:dph]
is_a: GO:0007186 ! G-protein coupled receptor signaling pathway
relationship: part_of GO:0000756 ! response to pheromone involved in conjugation with mutual genetic exchange

[Term]
id: GO:0000758
name: agglutination involved in conjugation with mutual genetic exchange
namespace: biological_process
def: "During conjugation without cellular fusion, the aggregation or adhesion of compatible mating types via complementary cell-cell interactions." [GOC:elh]
exact_synonym: "agglutination involved in conjugation without cellular fusion" [GOC:tb, GOC:dph]
is_a: GO:0000771 ! agglutination involved in conjugation
relationship: part_of GO:0000756 ! response to pheromone involved in conjugation with mutual genetic exchange

[Term]
id: GO:0000759
name: cell morphogenesis involved in conjugation with mutual genetic exchange
namespace: biological_process
def: "The change in form (cell shape and size) that occurs during sexual reproduction in order to facilitate direct contact between the compatible mating types in organisms that undergo conjugation without cellular fusion." [GOC:clt]
exact_synonym: "cellular morphogenesis involved in conjugation without cellular fusion" [GOC:tb, GOC:dph]
is_a: GO:0000767 ! cell morphogenesis involved in conjugation
relationship: part_of GO:0000756 ! response to pheromone involved in conjugation with mutual genetic exchange

[Term]
id: GO:0000760
name: adaptation to pheromone involved in conjugation with mutual genetic exchange
namespace: biological_process
def: "In organisms that undergo conjugation without cellular fusion, the process resulting in desensitization following exposure to pheromone stimulus that act to down-regulate further stimulation or block initial conjugation responses." [GOC:clt]
related_synonym: "adaptation to pheromone involved conjugation without cellular fusion" [GOC:tb, GOC:dph]
exact_synonym: "desensitization to pheromone during conjugation without cellular fusion" []
is_a: GO:0000756 ! response to pheromone involved in conjugation with mutual genetic exchange
is_a: GO:0022401 ! negative adaptation of signaling pathway

[Term]
id: GO:0000761
name: conjugant formation
namespace: biological_process
def: "During conjugation without cellular fusion, the process that results in pairing complementary mating types. Localized morphological, cytological, and cytoskeletal changes connect the mating types without cytoplasmic mixing." [GOC:elh]
is_a: GO:0016337 ! cell-cell adhesion
relationship: part_of GO:0000748 ! conjugation with mutual genetic exchange

[Term]
id: GO:0000762
name: pheromone-induced unidirectional conjugation
namespace: biological_process
def: "The process of unidirectional (polarized) transfer of genetic information in response to a pheromone. It involves direct cellular contact between a donor and recipient cell; the contact is followed by the formation of a cellular bridge that physically connects the cells; some or all of the chromosome(s) of one cell ('male') is then transferred into the other cell ('female'); unidirectional conjugation occurs between cells of different mating types." [GOC:elh]
is_a: GO:0009291 ! unidirectional conjugation

[Term]
id: GO:0000763
name: cell morphogenesis involved in unidirectional conjugation
namespace: biological_process
def: "OBSOLETE. The change in form (cell shape and size) that occurs during sexual reproduction in order to facilitate direct contact between the compatible mating types in organisms that undergo unidirectional conjugation." [GOC:clt]
comment: This term was made obsolete because unidirectional conjugation occurs only in prokaryotes, which do not undergo morphogenetic changes associated with conjugation. In short, the process described by this term does not occur.
is_obsolete: true

[Term]
id: GO:0000764
name: cellular morphogenesis involved in pheromone-induced unidirectional conjugation
namespace: biological_process
def: "OBSOLETE. The change in form (cell shape and size) that contributes to sexual reproduction in order to facilitate direct contact between the compatible mating types in organisms that undergo pheromone-induced unidirectional conjugation." [GOC:clt]
comment: This term was made obsolete because unidirectional conjugation occurs only in prokaryotes, which do not undergo morphogenetic changes associated with conjugation. In short, the process described by this term does not occur.
related_synonym: "cellular morphogenesis during pheromone-induced unidirectional" [GOC:tb, GOC:dph]
is_obsolete: true

[Term]
id: GO:0000765
name: response to pheromone involved in pheromone-induced unidirectional conjugation
namespace: biological_process
def: "Any process that results in a change in state or activity of a cell or an organism (in terms of movement, secretion, enzyme production, gene expression, etc.) as a result of a pheromone stimulus that contributes to the process of pheromone-induced unidirectional conjugation." [GOC:clt]
related_synonym: "response to pheromone during pheromone-induced unidirectional" [GOC:tb, GOC:dph]
is_a: GO:0019236 ! response to pheromone
relationship: part_of GO:0000762 ! pheromone-induced unidirectional conjugation

[Term]
id: GO:0000766
name: negative adaptation of signaling pathway by response to pheromone involved in pheromone-induced unidirectional conjugation
namespace: biological_process
def: "In organisms that undergo pheromone-induced unidirectional conjugation, the process involved in desensitization following exposure to pheromone stimulus that acts to down-regulate further stimulation or block initial conjugation responses." [GOC:clt]
related_synonym: "adaptation to pheromone during pheromone-induced unidirectional conjugation" [GOC:tb, GOC:dph]
exact_synonym: "desensitization to pheromone during pheromone-induced unidirectional conjugation" []
exact_synonym: "negative adaptation of signalling pathway by response to pheromone involved in pheromone-induced unidirectional conjugation" [GOC:mah]
is_a: GO:0000765 ! response to pheromone involved in pheromone-induced unidirectional conjugation
is_a: GO:0022401 ! negative adaptation of signaling pathway

[Term]
id: GO:0000767
name: cell morphogenesis involved in conjugation
namespace: biological_process
def: "The change in form (cell shape and size) that occurs during sexual reproduction in order to facilitate direct contact between the compatible mating types." [GOC:elh]
is_a: GO:0000902 ! cell morphogenesis
relationship: part_of GO:0000746 ! conjugation

[Term]
id: GO:0000768
name: syncytium formation by plasma membrane fusion
namespace: biological_process
def: "The formation of a syncytium, a mass of cytoplasm containing several nuclei enclosed within a single plasma membrane, by the fusion of the plasma membranes of two or more individual cells." [GOC:mtg_muscle, GOC:tb]
exact_synonym: "cell-cell fusion" []
broad_synonym: "cell fusion" []
is_a: GO:0006949 ! syncytium formation

[Term]
id: GO:0000769
name: syncytium formation by mitosis without cytokinesis
namespace: biological_process
def: "The formation of a syncytium, a mass of cytoplasm containing several nuclei enclosed within a single plasma membrane, by one or more rounds of nuclear division without cytokinesis." [GOC:mah, GOC:tb]
related_synonym: "syncytium formation by mitosis without cell division" [GOC:mah]
is_a: GO:0006949 ! syncytium formation

[Term]
id: GO:0000770
name: peptide pheromone export
namespace: biological_process
alt_id: GO:0007325
def: "The directed movement of a peptide pheromone out of a cell by a secretion or export pathway used solely for the export of peptide pheromones." [GOC:elh]
narrow_synonym: "a-factor export" []
is_a: GO:0009914 ! hormone transport
is_a: GO:0015833 ! peptide transport

[Term]
id: GO:0000771
name: agglutination involved in conjugation
namespace: biological_process
def: "The aggregation or adhesion of compatible mating types via complementary cell-cell interactions prior to the formation of irreversible cellular contacts during conjugation." [GOC:elh]
is_a: GO:0007157 ! heterophilic cell-cell adhesion
relationship: part_of GO:0000746 ! conjugation

[Term]
id: GO:0000772
name: mating pheromone activity
namespace: molecular_function
def: "The activity of binding to and activating specific cell surface receptors, thereby inducing a behavioral or physiological response(s) from a responding organism or cell that leads to the transfer or union of genetic material between organisms or cells. The mating pheromone can either be retained on the cell surface or secreted." [GOC:clt, GOC:elh]
is_a: GO:0005186 ! pheromone activity

[Term]
id: GO:0000773
name: phosphatidyl-N-methylethanolamine N-methyltransferase activity
namespace: molecular_function
def: "Catalysis of the reaction: S-adenosyl-L-methionine + phosphatidyl-N-methylethanolamine = S-adenosyl-L-homocysteine + phosphatidyl-N-dimethylethanolamine." [EC:2.1.1.71]
subset: gosubset_prok
related_synonym: "methyltransferase II" [EC:2.1.1.71]
related_synonym: "phosphatidylethanolamine methyltransferase I" [EC:2.1.1.71]
exact_synonym: "phosphatidyl-N-methylethanolamine methyltransferase activity" [EC:2.1.1.71]
exact_synonym: "phosphatidyl-N-monomethylethanolamine methyltransferase activity" [EC:2.1.1.71]
exact_synonym: "phosphatidylmonomethylethanolamine methyltransferase activity" [EC:2.1.1.71]
exact_synonym: "phospholipid methyltransferase activity" [EC:2.1.1.71]
exact_synonym: "PLMT" []
exact_synonym: "S-adenosyl-L-methionine:phosphatidyl-N-methylethanolamine N-methyltransferase activity" [EC:2.1.1.71]
xref_analog: EC:2.1.1.71
xref_analog: MetaCyc:2.1.1.71-RXN
is_a: GO:0008170 ! N-methyltransferase activity
is_a: GO:0008757 ! S-adenosylmethionine-dependent methyltransferase activity

[Term]
id: GO:0000774
name: adenyl-nucleotide exchange factor activity
namespace: molecular_function
def: "Stimulates the hydrolysis and exchange of adenyl nucleotides by other proteins." [GOC:kd]
subset: gosubset_prok
is_a: GO:0030554 ! adenyl nucleotide binding
is_a: GO:0060590 ! ATPase regulator activity

[Term]
id: GO:0000775
name: chromosome, centromeric region
namespace: cellular_component
def: "The region of a chromosome that includes the centromeric DNA and associated proteins. In monocentric chromosomes, this region corresponds to a single area of the chromosome, whereas in holocentric chromosomes, it is evenly distributed along the chromosome." [GOC:elh, GOC:kmv]
comment: Note that this term can be used in place of the obsolete cellular component term 'centromere ; GO:0005698'. Use with caution because this term refers to a specific region of the chromosome and not a protein complex.
related_synonym: "centromere" []
related_synonym: "chromosome, pericentric region" []
exact_synonym: "chromosome, centric region" []
is_a: GO:0044427 ! chromosomal part

[Term]
id: GO:0000776
name: kinetochore
namespace: cellular_component
alt_id: GO:0005699
def: "A multisubunit complex that is located at the centromeric region of DNA and provides an attachment point for the spindle microtubules." [GOC:elh]
comment: Note that the kinetochore overlaps the centromeric DNA, but centromeric DNA is not part of the kinetochore.
subset: goslim_pir
xref_analog: Wikipedia:Kinetochore
is_a: GO:0043232 ! intracellular non-membrane-bounded organelle
is_a: GO:0043234 ! protein complex
is_a: GO:0044427 ! chromosomal part
relationship: part_of GO:0000775 ! chromosome, centromeric region

[Term]
id: GO:0000777
name: condensed chromosome kinetochore
namespace: cellular_component
def: "A multisubunit complex that is located at the centromeric region of a condensed chromosome and provides an attachment point for the spindle microtubules." [GOC:elh]
is_a: GO:0000776 ! kinetochore
relationship: part_of GO:0000779 ! condensed chromosome, centromeric region

[Term]
id: GO:0000778
name: condensed nuclear chromosome kinetochore
namespace: cellular_component
def: "A multisubunit complex that is located at the centromeric region of a condensed chromosome in the nucleus and provides an attachment point for the spindle microtubules." [GOC:elh]
is_a: GO:0000777 ! condensed chromosome kinetochore
is_a: GO:0044454 ! nuclear chromosome part
relationship: part_of GO:0000780 ! condensed nuclear chromosome, centromeric region

[Term]
id: GO:0000779
name: condensed chromosome, centromeric region
namespace: cellular_component
def: "The region of a condensed chromosome that includes the centromere and associated proteins, including the kinetochore. In monocentric chromosomes, this region corresponds to a single area of the chromosome, whereas in holocentric chromosomes, it is evenly distributed along the chromosome." [GOC:elh, GOC:kmv]
comment: Note that this term can be used in place of the obsolete cellular component term 'centromere ; GO:0005698'. Use with caution because this term refers to a specific region of the chromosome and not a protein complex.
related_synonym: "condensed chromosome, centromere" []
related_synonym: "condensed chromosome, pericentric region" []
exact_synonym: "condensed chromosome, centric region" []
is_a: GO:0000775 ! chromosome, centromeric region
relationship: part_of GO:0000793 ! condensed chromosome

[Term]
id: GO:0000780
name: condensed nuclear chromosome, centromeric region
namespace: cellular_component
def: "The region of a condensed chromosome in the nucleus that includes the centromere and associated proteins, including the kinetochore. In monocentric chromosomes, this region corresponds to a single area of the chromosome, whereas in holocentric chromosomes, it is evenly distributed along the chromosome." [GOC:elh, GOC:kmv]
comment: Note that this term can be used in place of the obsolete cellular component term 'centromere ; GO:0005698'. Use with caution because this term refers to a specific region of the chromosome and not a protein complex.
related_synonym: "condensed nuclear chromosome, centromere" []
related_synonym: "condensed nuclear chromosome, pericentric region" []
exact_synonym: "condensed nuclear chromosome, centric region" []
is_a: GO:0000779 ! condensed chromosome, centromeric region
is_a: GO:0044454 ! nuclear chromosome part
relationship: part_of GO:0000794 ! condensed nuclear chromosome

[Term]
id: GO:0000781
name: chromosome, telomeric region
namespace: cellular_component
def: "The terminal region of a linear chromosome that includes the telomeric DNA repeats and associated proteins." [GOC:elh]
comment: Note that this term can be used in place of the obsolete cellular component term 'telomere ; GO:0005696'. Use with caution because this term refers to a specific region of the chromosome and not a protein complex.
related_synonym: "telomere" []
is_a: GO:0044427 ! chromosomal part

[Term]
id: GO:0000782
name: telomere cap complex
namespace: cellular_component
def: "A complex of DNA and protein located at the end of a linear chromosome that protects and stabilizes a linear chromosome." [GOC:elh]
comment: Note that this term can be used in place of the obsolete cellular component term 'telomere ; GO:0005696'. Use with caution because this term refers to a specific protein complex and not a region of the chromosome.
subset: goslim_pir
subset: gosubset_prok
is_a: GO:0032993 ! protein-DNA complex
is_a: GO:0044427 ! chromosomal part
relationship: part_of GO:0000781 ! chromosome, telomeric region

[Term]
id: GO:0000783
name: nuclear telomere cap complex
namespace: cellular_component
def: "A complex of DNA and protein located at the end of a linear chromosome in the nucleus that protects and stabilizes a linear chromosome." [GOC:elh]
comment: Note that this term can be used in place of the obsolete cellular component term 'telomere ; GO:0005696'. Use with caution because this term refers to a specific protein complex and not a region of the chromosome.
is_a: GO:0000782 ! telomere cap complex
is_a: GO:0044454 ! nuclear chromosome part
relationship: part_of GO:0000784 ! nuclear chromosome, telomeric region

[Term]
id: GO:0000784
name: nuclear chromosome, telomeric region
namespace: cellular_component
def: "The terminal region of a linear chromosome in the nucleus that includes the telomeric DNA repeats and associated proteins." [GOC:elh]
comment: Note that this term can be used in place of the obsolete cellular component term 'telomere ; GO:0005696'. Use with caution because this term refers to a specific region of the chromosome and not a protein complex.
exact_synonym: "nuclear chromosome, telomere" []
is_a: GO:0000781 ! chromosome, telomeric region
is_a: GO:0044454 ! nuclear chromosome part

[Term]
id: GO:0000785
name: chromatin
namespace: cellular_component
alt_id: GO:0005717
def: "The ordered and organized complex of DNA, protein, and sometimes RNA, that forms the chromosome." [GOC:elh, PMID:20404130]
related_synonym: "chromosome scaffold" []
xref_analog: NIF_Subcellular:sao1615953555
is_a: GO:0044427 ! chromosomal part

[Term]
id: GO:0000786
name: nucleosome
namespace: cellular_component
alt_id: GO:0005718
def: "A complex comprised of DNA wound around a multisubunit core and associated proteins, which forms the primary packing unit of DNA into higher order structures." [GOC:elh]
subset: goslim_pir
xref_analog: Wikipedia:Nucleosome
is_a: GO:0032993 ! protein-DNA complex
is_a: GO:0044427 ! chromosomal part
relationship: part_of GO:0000785 ! chromatin

[Term]
id: GO:0000787
name: cytoplasmic nucleosome
namespace: cellular_component
def: "A complex comprised of DNA wound around a multisubunit core and associated proteins, which forms the primary packing unit of DNA in the cytoplasm into higher order structures." [GOC:elh]
is_a: GO:0000786 ! nucleosome
is_a: GO:0044444 ! cytoplasmic part
relationship: part_of GO:0000789 ! cytoplasmic chromatin

[Term]
id: GO:0000788
name: nuclear nucleosome
namespace: cellular_component
def: "A complex comprised of DNA wound around a multisubunit core and associated proteins, which forms the primary packing unit of DNA in the nucleus into higher order structures." [GOC:elh]
is_a: GO:0000786 ! nucleosome
is_a: GO:0044454 ! nuclear chromosome part
relationship: part_of GO:0000790 ! nuclear chromatin

[Term]
id: GO:0000789
name: cytoplasmic chromatin
namespace: cellular_component
def: "The ordered and organized complex of DNA, protein, and sometimes RNA, that forms the chromosome in the cytoplasm." [GOC:elh, PMID:20404130]
is_a: GO:0000785 ! chromatin
is_a: GO:0044444 ! cytoplasmic part
relationship: part_of GO:0000229 ! cytoplasmic chromosome

[Term]
id: GO:0000790
name: nuclear chromatin
namespace: cellular_component
def: "The ordered and organized complex of DNA, protein, and sometimes RNA, that forms the chromosome in the nucleus." [GOC:elh, PMID:20404130]
is_a: GO:0000785 ! chromatin
is_a: GO:0044454 ! nuclear chromosome part

[Term]
id: GO:0000791
name: euchromatin
namespace: cellular_component
def: "A dispersed and relatively uncompacted form of chromatin." [GOC:elh]
xref_analog: NIF_Subcellular:sao445485807
xref_analog: Wikipedia:Euchromatin
is_a: GO:0000785 ! chromatin

[Term]
id: GO:0000792
name: heterochromatin
namespace: cellular_component
def: "A compact and highly condensed form of chromatin." [GOC:elh]
xref_analog: NIF_Subcellular:sao581845896
xref_analog: Wikipedia:Heterochromatin
is_a: GO:0000785 ! chromatin

[Term]
id: GO:0000793
name: condensed chromosome
namespace: cellular_component
def: "A highly compacted molecule of DNA and associated proteins resulting in a cytologically distinct structure." [GOC:elh]
comment: Note that this term can be used to annotate gene products that localize to a mitotic chromosome in an organism that undergoes an 'open mitosis' in which the nuclear envelope breaks down during mitosis.
related_synonym: "cytoplasmic mitotic chromosome" []
related_synonym: "metaphase chromosome" []
related_synonym: "mitotic chromosome" []
is_a: GO:0005694 ! chromosome

[Term]
id: GO:0000794
name: condensed nuclear chromosome
namespace: cellular_component
def: "A highly compacted molecule of DNA and associated proteins resulting in a cytologically distinct structure that remains in the nucleus." [GOC:elh]
comment: Note that this term and its children can be used to annotate gene products that localize to a mitotic chromosome in an organism that undergoes a 'closed mitosis' in which the nuclear envelope does not break down during mitosis and for gene products that localize to a meiotic chromosome.
related_synonym: "meiotic chromosome" []
related_synonym: "nuclear mitotic chromosome" []
is_a: GO:0000228 ! nuclear chromosome
is_a: GO:0000793 ! condensed chromosome

[Term]
id: GO:0000795
name: synaptonemal complex
namespace: cellular_component
alt_id: GO:0005716
def: "A proteinaceous scaffold found between homologous chromosomes during meiosis." [GOC:elh]
xref_analog: Wikipedia:Synaptonemal_complex
is_a: GO:0044454 ! nuclear chromosome part
relationship: part_of GO:0000794 ! condensed nuclear chromosome

[Term]
id: GO:0000796
name: condensin complex
namespace: cellular_component
alt_id: GO:0005676
alt_id: GO:0008620
def: "A multisubunit protein complex that plays a central role in chromosome condensation." [GOC:elh]
subset: goslim_pir
related_synonym: "SMC complex" []
narrow_synonym: "13S condensin complex" []
is_a: GO:0043234 ! protein complex
is_a: GO:0044427 ! chromosomal part
relationship: part_of GO:0000793 ! condensed chromosome

[Term]
id: GO:0000797
name: condensin core heterodimer
namespace: cellular_component
alt_id: GO:0008621
def: "The core heterodimer of a condensin complex, a multisubunit protein complex that plays a central role in chromosome condensation." [GOC:elh]
narrow_synonym: "8S condensin complex" []
narrow_synonym: "Smc2-Smc4 complex" []
is_a: GO:0043234 ! protein complex
is_a: GO:0044427 ! chromosomal part
relationship: part_of GO:0000796 ! condensin complex

[Term]
id: GO:0000798
name: nuclear cohesin complex
namespace: cellular_component
def: "A cohesin complex required for cohesion between sister chromatids that remain in the nucleus." [GOC:elh]
comment: Note that this term and its children should be used to annotate gene products found in cohesin complexes in organisms that undergo closed mitosis (i.e. where the nuclear envelope does not break down, as in fungi). For organisms in which the nuclear envelope breaks down during mitosis, the parent should be used.
is_a: GO:0008278 ! cohesin complex
is_a: GO:0044454 ! nuclear chromosome part
relationship: part_of GO:0000794 ! condensed nuclear chromosome

[Term]
id: GO:0000799
name: nuclear condensin complex
namespace: cellular_component
def: "A multisubunit protein complex that plays a central role in the condensation of chromosomes that remain in the nucleus." [GOC:elh]
is_a: GO:0000796 ! condensin complex
is_a: GO:0044454 ! nuclear chromosome part
relationship: part_of GO:0000794 ! condensed nuclear chromosome

[Term]
id: GO:0000800
name: lateral element
namespace: cellular_component
def: "A proteinaceous core found between sister chromatids during meiotic prophase." [GOC:elh]
exact_synonym: "axial element" [GOC:tb, GOC:ascb_2009, GOC:dph]
is_a: GO:0044454 ! nuclear chromosome part
relationship: part_of GO:0000795 ! synaptonemal complex

[Term]
id: GO:0000801
name: central element
namespace: cellular_component
def: "A structural unit of the synaptonemal complex found between the lateral elements." [GOC:elh]
is_a: GO:0044454 ! nuclear chromosome part
relationship: part_of GO:0000795 ! synaptonemal complex

[Term]
id: GO:0000802
name: transverse filament
namespace: cellular_component
def: "A structural unit of the synaptonemal complex that spans the regions between the lateral elements and connects them." [GOC:elh]
is_a: GO:0044454 ! nuclear chromosome part
relationship: part_of GO:0000795 ! synaptonemal complex

[Term]
id: GO:0000803
name: sex chromosome
namespace: cellular_component
def: "A chromosome involved in sex determination." [GOC:elh]
is_a: GO:0005694 ! chromosome

[Term]
id: GO:0000804
name: W chromosome
namespace: cellular_component
def: "The sex chromosome present in females of species in which the female is the heterogametic sex; generally, the sex chromosome that pairs with the Z chromosome in the heterogametic sex. The W chromosome is absent from the cells of males and present in one copy in the somatic cells of females." [GOC:mah, ISBN:0321000382]
xref_analog: Wikipedia:ZW_sex-determination_system
is_a: GO:0000803 ! sex chromosome

[Term]
id: GO:0000805
name: X chromosome
namespace: cellular_component
def: "The sex chromosome present in both sexes of species in which the male is the heterogametic sex. Two copies of the X chromosome are present in each somatic cell of females and one copy is present in males." [GOC:mah, ISBN:0582227089]
xref_analog: Wikipedia:X_chromosome
is_a: GO:0000803 ! sex chromosome

[Term]
id: GO:0000806
name: Y chromosome
namespace: cellular_component
def: "The sex chromosome present in males of species in which the male is the heterogametic sex; generally, the sex chromosome that pairs with the X chromosome in the heterogametic sex. The Y chromosome is absent from the cells of females and present in one copy in the somatic cells of males." [GOC:mah, ISBN:0582227089]
xref_analog: Wikipedia:Y_chromosome
is_a: GO:0000803 ! sex chromosome

[Term]
id: GO:0000807
name: Z chromosome
namespace: cellular_component
def: "The sex chromosome present in both sexes of species in which the female is the heterogametic sex. Two copies of the Z chromosome are present in each somatic cell of males and one copy is present in females." [GOC:mah, ISBN:0321000382]
xref_analog: Wikipedia:ZW_sex-determination_system
is_a: GO:0000803 ! sex chromosome

[Term]
id: GO:0000808
name: origin recognition complex
namespace: cellular_component
def: "A multisubunit complex that is located at the replication origins of a chromosome." [GOC:elh]
subset: goslim_pir
subset: gosubset_prok
exact_synonym: "ORC" []
exact_synonym: "origin of replication recognition complex" []
xref_analog: Wikipedia:Origin_recognition_complex
is_a: GO:0043234 ! protein complex
is_a: GO:0044427 ! chromosomal part

[Term]
id: GO:0000809
name: cytoplasmic origin of replication recognition complex
namespace: cellular_component
def: "A multisubunit complex that is located at the replication origins of a chromosome in the cytoplasm." [GOC:elh]
subset: gosubset_prok
related_synonym: "prokaryotic ORC" []
exact_synonym: "cytoplasmic ORC" []
is_a: GO:0000808 ! origin recognition complex
is_a: GO:0044444 ! cytoplasmic part
relationship: part_of GO:0000229 ! cytoplasmic chromosome

[Term]
id: GO:0000810
name: diacylglycerol diphosphate phosphatase activity
namespace: molecular_function
def: "Catalysis of the reaction: a 1,2-diacyl-sn-glycerol 3-diphosphate + H2O = a 1,2-diacyl-sn-glycerol 3-phosphate + phosphate." [EC:3.1.3.81, GOC:kad, MetaCyc:RXN-11277, PMID:8567632, PMID:9452443]
comment: The enzyme entry for EC 3.1.3.81 states that this is a bifunctional enzyme (http://www.chem.qmul.ac.uk/iubmb/enzyme/EC3/1/3/81.html). However, reaction details are only provided for the cumulative enzymatic activity, therefore this term has not been split into two.
exact_synonym: "DGPP phosphatase activity" []
exact_synonym: "DGPP phosphohydrolase activity" []
exact_synonym: "diacylglycerol pyrophosphate phosphatase activity" []
xref_analog: EC:3.1.3.81
xref_analog: MetaCyc:RXN-11277
is_a: GO:0016462 ! pyrophosphatase activity

[Term]
id: GO:0000811
name: GINS complex
namespace: cellular_component
def: "A heterotetrameric protein complex that associates with replication origins, where it is required for the initiation of DNA replication, and with replication forks." [GOC:rb, GOC:rn, PMID:12730134, PMID:16990792, PMID:17467990]
exact_synonym: "Go, Ichi, Ni and San complex" []
is_a: GO:0031261 ! DNA replication preinitiation complex
is_a: GO:0044454 ! nuclear chromosome part

[Term]
id: GO:0000812
name: Swr1 complex
namespace: cellular_component
def: "A multisubunit protein complex that is involved in chromatin remodeling. It is required for the incorporation of the histone variant H2AZ into chromatin. In S. cerevisiae, the complex contains Swr1p, a Swi2/Snf2-related ATPase, and 12 additional subunits." [GOC:rb, PMID:14645854, PMID:14690608, PMID:19355820]
exact_synonym: "SWR-C" []
is_a: GO:0044454 ! nuclear chromosome part
is_a: GO:0097346 ! INO80-type complex
relationship: part_of GO:0000790 ! nuclear chromatin

[Term]
id: GO:0000813
name: ESCRT I complex
namespace: cellular_component
def: "An endosomal sorting complex required for transport. It consists of the class E vacuolar protein sorting (Vps) proteins and interacts with ubiquitinated cargoes." [GOC:rb, PMID:12892785, PMID:12900393]
broad_synonym: "Endosomal Sorting Complex Required for Transport" []
is_a: GO:0043234 ! protein complex
is_a: GO:0044425 ! membrane part
is_a: GO:0044440 ! endosomal part
relationship: part_of GO:0010008 ! endosome membrane

[Term]
id: GO:0000814
name: ESCRT II complex
namespace: cellular_component
def: "An endosomal sorting complex required for transport and functions downstream of ESCRT I complex. It consists of the class E vacuolar protein sorting (Vps) proteins and is required for the membrane recruitment of ESCRT III complex and binds to ubiquitinated cargoes." [GOC:rb, PMID:12892785, PMID:12900393]
broad_synonym: "Endosomal Sorting Complex Required for Transport" []
is_a: GO:0043234 ! protein complex
is_a: GO:0044425 ! membrane part
is_a: GO:0044440 ! endosomal part
relationship: part_of GO:0010008 ! endosome membrane

[Term]
id: GO:0000815
name: ESCRT III complex
namespace: cellular_component
def: "An endosomal sorting complex required for transport. Consists of two soluble subcomplexes of highly charged coiled-coil proteins and is required for sorting and/or concentration of multivesicular body (MVB) cargoes." [GOC:rb, PMID:12892785, PMID:12900393]
broad_synonym: "Endosomal Sorting Complex Required for Transport" []
is_a: GO:0043234 ! protein complex
is_a: GO:0044425 ! membrane part
is_a: GO:0044440 ! endosomal part
relationship: part_of GO:0010008 ! endosome membrane

[Term]
id: GO:0000817
name: COMA complex
namespace: cellular_component
def: "A multiprotein complex in yeast consisting of Ctf19p, Okp1p, Mcm21p, and Ame1p. This complex bridges the subunits that are in contact with centromeric DNA and the subunits bound to microtubules during kinetochore assembly." [GOC:se, PMID:14633972]
exact_synonym: "Ctf19p-Okp1p-Mcm1p-Ame1p complex" []
is_a: GO:0043234 ! protein complex
is_a: GO:0044454 ! nuclear chromosome part
relationship: part_of GO:0000778 ! condensed nuclear chromosome kinetochore

[Term]
id: GO:0000818
name: nuclear MIS12/MIND complex
namespace: cellular_component
def: "A multiprotein kinetochore subcomplex that binds to centromeric chromatin and forms part of the inner kinetochore of a chromosome in the nucleus. It helps to recruit outer kinetochore subunits that will bind to microtubules. Nuclear localization arises in some organisms because the nuclear envelope is not broken down during mitosis. In S. cerevisiae, it consists of at least four proteins: Mtw1p, Nnf1p, Nsl1p, and Dsn1." [GOC:krc, GOC:se, PMID:14633972]
exact_synonym: "MIND complex" []
exact_synonym: "Mtw1p Including Nnf1p-Nsl1p-Dsn1p complex" []
is_a: GO:0000444 ! MIS12/MIND type complex
is_a: GO:0044454 ! nuclear chromosome part
relationship: part_of GO:0000778 ! condensed nuclear chromosome kinetochore

[Term]
id: GO:0000819
name: sister chromatid segregation
namespace: biological_process
def: "The cell cycle process in which sister chromatids are organized and then physically separated and apportioned to two or more sets." [GOC:ai, GOC:elh]
is_a: GO:0007059 ! chromosome segregation
is_a: GO:0022402 ! cell cycle process
is_a: GO:0051276 ! chromosome organization

[Term]
id: GO:0000820
name: regulation of glutamine family amino acid metabolic process
namespace: biological_process
def: "Any process that modulates the frequency, rate or extent of the chemical reactions and pathways involving amino acids of the glutamine family, comprising arginine, glutamate, glutamine and proline." [GOC:go_curators]
exact_synonym: "regulation of glutamine family amino acid metabolism" []
is_a: GO:0006521 ! regulation of cellular amino acid metabolic process
relationship: regulates GO:0009064 ! glutamine family amino acid metabolic process

[Term]
id: GO:0000821
name: regulation of arginine metabolic process
namespace: biological_process
def: "Any process that modulates the frequency, rate or extent of the chemical reactions and pathways involving arginine, 2-amino-5-(carbamimidamido)pentanoic acid." [CHEBI:29016, GOC:go_curators]
exact_synonym: "regulation of arginine metabolism" []
is_a: GO:0000820 ! regulation of glutamine family amino acid metabolic process
relationship: regulates GO:0006525 ! arginine metabolic process

[Term]
id: GO:0000822
name: inositol hexakisphosphate binding
namespace: molecular_function
def: "Interacting selectively and non-covalently with inositol hexakisphosphate." [GOC:go_curators]
exact_synonym: "InsP6 binding" []
exact_synonym: "IP6 binding" []
is_a: GO:0043168 ! anion binding
is_a: GO:0043178 ! alcohol binding

[Term]
id: GO:0000823
name: inositol-1,4,5-trisphosphate 6-kinase activity
namespace: molecular_function
def: "Catalysis of the reaction: D-myo-inositol 1,4,5-trisphosphate + ATP = D-myo-inositol 1,4,5,6-tetrakisphosphate + ADP + 2 H(+)." [MetaCyc:2.7.1.151-RXN]
exact_synonym: "ATP:1D-myo-inositol-1,4,5-trisphosphate 6-phosphotransferase activity" []
broad_synonym: "inositol polyphosphate multikinase activity" []
broad_synonym: "inositol trisphosphate 6-kinase activity" []
broad_synonym: "IpmK" []
xref_analog: EC:2.7.1.151
xref_analog: KEGG:R05800
xref_analog: MetaCyc:2.7.1.151-RXN
is_a: GO:0051766 ! inositol trisphosphate kinase activity

[Term]
id: GO:0000824
name: inositol tetrakisphosphate 3-kinase activity
namespace: molecular_function
def: "Catalysis of the reaction: ATP + 1D-myo-inositol 1,4,5,6-tetrakisphosphate = ADP + 1D-myo-inositol 1,3,4,5,6-pentakisphosphate." [GOC:elh]
exact_synonym: "1D-myo-inositol-tetrakisphosphate 3-kinase activity" []
exact_synonym: "inositol 1,4,5,6-tetrakisphosphate 3-kinase activity" []
broad_synonym: "EC:2.7.1.151" []
broad_synonym: "inositol polyphosphate multikinase activity" []
broad_synonym: "IpmK" []
is_a: GO:0051765 ! inositol tetrakisphosphate kinase activity

[Term]
id: GO:0000825
name: inositol tetrakisphosphate 6-kinase activity
namespace: molecular_function
def: "Catalysis of the reaction: 1D-myo-inositol 1,3,4,5-tetrakisphosphate + ATP = 1D-myo-inositol 1,3,4,5,6-pentakisphosphate + ADP." [GOC:elh]
exact_synonym: "1D-myo-inositol-tetrakisphosphate 6-kinase activity" []
exact_synonym: "inositol 1,3,4,5-tetrakisphosphate 6-kinase activity" []
xref_analog: MetaCyc:RXN-7184
is_a: GO:0051765 ! inositol tetrakisphosphate kinase activity

[Term]
id: GO:0000826
name: inositol pyrophosphate synthase activity
namespace: molecular_function
def: "OBSOLETE. Catalysis of the phosphorylation of inositol phosphates which possess diphosphate bonds." [GOC:elh, PMID:16429326]
comment: This term was made obsolete because it is incorrectly defined; 'inositol pyrophosphate' is a inositol derivative to which one (or more) pyrophosphate moieties are attached. 'Inositol pyrophosphate synthase' refers to a class of enzymes that catalyze various different reactions that result in the formation of an IP, so one cannot formulate a general reaction for them.
exact_synonym: "inositol diphosphate synthase activity" []
is_obsolete: true
consider: GO:0052746

[Term]
id: GO:0000827
name: inositol-1,3,4,5,6-pentakisphosphate kinase activity
namespace: molecular_function
def: "Catalysis of the reaction: ATP + 1D-myo-inositol 1,3,4,5,6-pentakisphosphate = ADP + diphospho-1D-myo-inositol tetrakisphosphate. The isomeric configuration of diphospho-1D-myo-inositol tetrakisphosphate is unknown." [GOC:elh, PMID:11311242]
broad_synonym: "EC:2.7.4.21" []
is_a: GO:0016776 ! phosphotransferase activity, phosphate group as acceptor

[Term]
id: GO:0000828
name: inositol hexakisphosphate kinase activity
namespace: molecular_function
def: "Catalysis of the reaction: ATP + 1D-myo-inositol 1,2,3,4,5,6-hexakisphosphate = ADP + diphospho-1D-myo-inositol-pentakisphosphate. The isomeric configuration of diphospho-1D-myo-inositol-pentakisphosphate (PP-IP5) is unknown." [GOC:elh, PMID:16429326]
is_a: GO:0016776 ! phosphotransferase activity, phosphate group as acceptor

[Term]
id: GO:0000829
name: inositol heptakisphosphate kinase activity
namespace: molecular_function
def: "Catalysis of the reaction: ATP + diphospho-1D-myo-inositol-pentakisphosphate = ADP + bis(diphospho)-1D-myo-inositol-tetrakisphosphate. The isomeric configurations of the diphospho-1D-myo-inositol-pentakisphosphate (PP-IP5) and bis(diphospho)-1D-myo-inositol-tetrakisphosphate (bis-PP-IP4) are unknown." [GOC:elh, PMID:16429326]
is_a: GO:0016776 ! phosphotransferase activity, phosphate group as acceptor

[Term]
id: GO:0000830
name: inositol hexakisphosphate 4-kinase activity
namespace: molecular_function
def: "Catalysis of the reaction: ATP + 1D-myo-inositol hexakisphosphate = ADP + 4-diphospho-1D-myo-inositol (1,2,3,5,6)pentakisphosphate." [GOC:elh, PMID:16429326]
is_a: GO:0000828 ! inositol hexakisphosphate kinase activity

[Term]
id: GO:0000831
name: inositol hexakisphosphate 6-kinase activity
namespace: molecular_function
def: "Catalysis of the reaction: ATP + 1D-myo-inositol hexakisphosphate = ADP + 6-diphospho-1D-myo-inositol (1,2,3,4,5)pentakisphosphate." [GOC:elh, PMID:16429326]
is_a: GO:0000828 ! inositol hexakisphosphate kinase activity

[Term]
id: GO:0000832
name: inositol hexakisphosphate 5-kinase activity
namespace: molecular_function
def: "Catalysis of the reaction: ATP + 1D-myo-inositol 1,2,3,4,5,6-hexakisphosphate = ADP + 5-diphospho-1D-myo-inositol (1,2,3,4,6)pentakisphosphate." [MetaCyc:2.7.1.152-RXN]
exact_synonym: "ATP:1D-myo-inositol-hexakisphosphate 5-phosphotransferase activity" []
xref_analog: EC:2.7.4.21
xref_analog: KEGG:R09087
xref_analog: MetaCyc:2.7.1.152-RXN
is_a: GO:0000828 ! inositol hexakisphosphate kinase activity

[Term]
id: GO:0000833
name: inositol heptakisphosphate 4-kinase activity
namespace: molecular_function
def: "Catalysis of the reaction: ATP + 5-diphospho-1D-myo-inositol (1,2,3,4,6)pentakisphosphate = 4,5-bisdiphosphoinositol-1D-myoinositol (1,2,3,6)tetrakisphosphate." [GOC:elh, PMID:16429326]
exact_synonym: "diphosphoinositol-pentakisphosphate 4-kinase activity" []
exact_synonym: "IP7 4-kinase activity" []
is_a: GO:0000829 ! inositol heptakisphosphate kinase activity

[Term]
id: GO:0000834
name: inositol heptakisphosphate 6-kinase activity
namespace: molecular_function
def: "Catalysis of the reaction: ATP + 5-diphospho-1D-myo-inositol (1,2,3,4,6)pentakisphosphate = 5,6-bisdiphosphoinositol-1D-myoinositol (1,2,3,4)tetrakisphosphate." [GOC:elh, PMID:16429326]
is_a: GO:0000829 ! inositol heptakisphosphate kinase activity

[Term]
id: GO:0000835
name: ER ubiquitin ligase complex
namespace: cellular_component
def: "A ubiquitin ligase complex found in the ER." [GOC:elh]
is_a: GO:0000153 ! cytoplasmic ubiquitin ligase complex
is_a: GO:0044425 ! membrane part
is_a: GO:0044432 ! endoplasmic reticulum part
relationship: part_of GO:0005789 ! endoplasmic reticulum membrane

[Term]
id: GO:0000836
name: Hrd1p ubiquitin ligase complex
namespace: cellular_component
def: "A multiprotein complex that recognizes and ubiquitinates proteins with misfolded luminal and membrane domains during ER-associated protein degradation (ERAD). In S. cerevisiae, this complex contains the ubiquitin ligase Hrd1p." [GOC:elh, PMID:16873066]
is_a: GO:0000835 ! ER ubiquitin ligase complex

[Term]
id: GO:0000837
name: Doa10p ubiquitin ligase complex
namespace: cellular_component
def: "A multiprotein complex that recognizes and ubiquitinates membranes proteins with misfolded cytosolic domains during ER-associated protein degradation (ERAD). In S. cerevisiae, this complex contains the ubiquitin ligase Ssm4p/Doa10p." [GOC:elh, PMID:16873066]
exact_synonym: "Ssm4p ubiquitin ligase complex" []
is_a: GO:0000835 ! ER ubiquitin ligase complex

[Term]
id: GO:0000838
name: Hrd1p ubiquitin ligase ERAD-M complex
namespace: cellular_component
def: "A multiprotein complex that recognizes and ubiquitinates proteins with misfolded membrane domains during ER-associated protein degradation (ERAD). In S. cerevisiae, this complex contains the ubiquitin ligase Hrd1p." [GOC:elh, PMID:16873066]
is_a: GO:0000836 ! Hrd1p ubiquitin ligase complex

[Term]
id: GO:0000839
name: Hrd1p ubiquitin ligase ERAD-L complex
namespace: cellular_component
def: "A multiprotein complex that recognizes and ubiquitinates proteins with misfolded luminal domains during ER-associated protein degradation (ERAD). In S. cerevisiae, this complex contains the ubiquitin ligase Hrd1p." [GOC:elh, PMID:16873065, PMID:16873066]
is_a: GO:0000836 ! Hrd1p ubiquitin ligase complex

[Term]
id: GO:0000900
name: translation repressor activity, nucleic acid binding
namespace: molecular_function
def: "Antagonizes the ribosome-mediated translation of mRNA into a polypeptide via direct binding (through a selective and non-covalent interaction) to nucleic acid." [GOC:clt, GOC:vw]
is_a: GO:0030371 ! translation repressor activity
is_a: GO:0090079 ! translation regulator activity, nucleic acid binding

[Term]
id: GO:0000901
name: translation repressor activity, non-nucleic acid binding
namespace: molecular_function
def: "Antagonizes the ribosome-mediated translation of mRNA into a polypeptide but does not bind directly to nucleic acid." [GOC:clt]
is_a: GO:0030371 ! translation repressor activity
is_a: GO:0045183 ! translation factor activity, non-nucleic acid binding

[Term]
id: GO:0000902
name: cell morphogenesis
namespace: biological_process
alt_id: GO:0007148
alt_id: GO:0045790
alt_id: GO:0045791
def: "The developmental process in which the size or shape of a cell is generated and organized." [GOC:clt, GOC:dph, GOC:go_curators, GOC:tb]
subset: goslim_generic
subset: goslim_metagenomics
subset: goslim_yeast
subset: gosubset_prok
exact_synonym: "cellular morphogenesis" []
is_a: GO:0032989 ! cellular component morphogenesis

[Term]
id: GO:0000903
name: regulation of cell shape during vegetative growth phase
namespace: biological_process
alt_id: GO:0090061
def: "Any process that modulates the surface configuration of a cell during the vegetative growth phase. The vegetative growth phase is the growth phase during which single celled organisms reproduce by budding or other asexual methods." [GOC:clt, GOC:go_curators, GOC:vw]
related_synonym: "cell morphogenesis during vegetative growth phase" [GOC:vw]
related_synonym: "cellular morphogenesis during vegetative growth" [GOC:tb, GOC:dph]
related_synonym: "regulation of cell morphogenesis during vegetative growth phase" []
is_a: GO:0008360 ! regulation of cell shape
relationship: part_of GO:0072690 ! single-celled organism vegetative growth phase

[Term]
id: GO:0000904
name: cell morphogenesis involved in differentiation
namespace: biological_process
def: "The change in form (cell shape and size) that occurs when relatively unspecialized cells, e.g. embryonic or regenerative cells, acquire specialized structural and/or functional features that characterize the cells, tissues, or organs of the mature organism or some other relatively stable phase of the organism's life history." [GOC:go_curators]
is_a: GO:0000902 ! cell morphogenesis
relationship: part_of GO:0048468 ! cell development

[Term]
id: GO:0000905
name: sporocarp development involved in asexual reproduction
namespace: biological_process
def: "The formation of a spore-bearing structure by fungus where spores will arise from asexual reproduction." [GOC:clt, GOC:mtg_sensu]
related_synonym: "haploid fruiting" []
related_synonym: "homokaryotic fruiting" []
related_synonym: "monokaryotic fruiting" []
narrow_synonym: "conidium development" []
narrow_synonym: "imperfect stage fruiting body development" []
broad_synonym: "fruiting body formation involved in asexual reproduction" []
is_a: GO:0030584 ! sporocarp development
relationship: part_of GO:0019954 ! asexual reproduction

[Term]
id: GO:0000906
name: 6,7-dimethyl-8-ribityllumazine synthase activity
namespace: molecular_function
def: "Catalysis of the reaction: 3,4-dihydroxy-2-butanone-4-phosphate + 5-amino-6-ribitylamino-2,4(1H,3H)-pyrimidinedione = 6,7-dimethyl-8-ribityllumazine + phosphate." [EC:5.4.-.-, PMID:7559556]
broad_synonym: "lumazine synthase activity" [MetaCyc:LUMAZINESYN-CPLX]
xref_analog: EC:5.4.-.-
is_a: GO:0016867 ! intramolecular transferase activity, transferring acyl groups

[Term]
id: GO:0000907
name: sulfonate dioxygenase activity
namespace: molecular_function
def: "Catalysis of the reaction: sulfonate + 2-oxoglutarate + O2 = sulfite + aminoacetaldehyde + succinate + CO2." [EC:1.14.11.-, GOC:clt, PMID:10482536]
subset: gosubset_prok
exact_synonym: "sulfonate/alpha-ketoglutarate dioxygenase activity" []
exact_synonym: "sulphonate dioxygenase activity" []
xref_analog: EC:1.14.11.-
is_a: GO:0016706 ! oxidoreductase activity, acting on paired donors, with incorporation or reduction of molecular oxygen, 2-oxoglutarate as one donor, and incorporation of one atom each of oxygen into both donors

[Term]
id: GO:0000908
name: taurine dioxygenase activity
namespace: molecular_function
def: "Catalysis of the reaction: 2-oxoglutarate + O(2) + taurine = aminoacetaldehyde + CO(2) + succinate + sulfite." [EC:1.14.11.17, RHEA:15912]
subset: gosubset_prok
exact_synonym: "2-aminoethanesulfonate dioxygenase activity" [EC:1.14.11.17]
exact_synonym: "alpha-ketoglutarate-dependent taurine dioxygenase activity" [EC:1.14.11.17]
exact_synonym: "taurine, 2-oxoglutarate:O2 oxidoreductase (sulfite-forming)" [EC:1.14.11.17]
xref_analog: EC:1.14.11.17
xref_analog: KEGG:R05320
xref_analog: MetaCyc:RXN0-299
xref_analog: RHEA:15912
is_a: GO:0016706 ! oxidoreductase activity, acting on paired donors, with incorporation or reduction of molecular oxygen, 2-oxoglutarate as one donor, and incorporation of one atom each of oxygen into both donors

[Term]
id: GO:0000909
name: sporocarp development involved in sexual reproduction
namespace: biological_process
def: "The process whose specific outcome is the progression of a fruiting body organ over time, from its formation to the mature structure. The fruiting body is a spore bearing structure. In fungi, the sporocarp (also known as fruiting body) is a multicellular structure on which spore-producing structures, such as basidia or asci, are borne. The fruiting body is part of the sexual phase of a fungal life cycle, with the rest of the life cycle being characterized by vegetative mycelial growth. The sporocarp of a basidiomycete is known as a basidiocarp, while the fruiting body of an ascomycete is known as an ascocarp. A significant range of different shapes and morphologies is found in both basidiocarps and ascocarps; these features play an important role in the identification and taxonomy of fungi." [GOC:clt, GOC:mtg_sensu]
narrow_synonym: "ascus development" []
narrow_synonym: "perfect stage fruiting body development" []
broad_synonym: "fruiting body development involved in sexual reproduction" []
broad_synonym: "fruiting body formation involved in sexual reproduction" []
is_a: GO:0030584 ! sporocarp development
relationship: part_of GO:0019953 ! sexual reproduction

[Term]
id: GO:0000910
name: cytokinesis
namespace: biological_process
alt_id: GO:0007104
alt_id: GO:0016288
alt_id: GO:0033205
def: "The division of the cytoplasm and the plasma membrane of a cell and its separation into two daughter cells." [GOC:mtg_cell_cycle]
subset: goslim_aspergillus
subset: goslim_candida
subset: goslim_pombe
subset: goslim_yeast
subset: gosubset_prok
exact_synonym: "cell cycle cytokinesis" []
exact_synonym: "cytokinesis involved in cell cycle" [GOC:tb, GOC:dph]
xref_analog: Reactome:REACT_101918
xref_analog: Reactome:REACT_108805
xref_analog: Reactome:REACT_1932
xref_analog: Reactome:REACT_30667
xref_analog: Reactome:REACT_32636
xref_analog: Reactome:REACT_78494
xref_analog: Reactome:REACT_84722
xref_analog: Reactome:REACT_87726
xref_analog: Reactome:REACT_92849
xref_analog: Reactome:REACT_93374
xref_analog: Reactome:REACT_94382
xref_analog: Reactome:REACT_98952
xref_analog: Reactome:REACT_99118
xref_analog: Wikipedia:Cytokinesis
is_a: GO:0022402 ! cell cycle process
relationship: part_of GO:0051301 ! cell division

[Term]
id: GO:0000911
name: cytokinesis by cell plate formation
namespace: biological_process
def: "The process of dividing the cytoplasm of a parent cell where a structure forms in the cytoplasm and grows until reaching the plasma membrane, thereby completely separating the cytoplasms of adjacent progeny cells. An example of this is found in Arabidopsis thaliana." [GOC:clt]
is_a: GO:0000910 ! cytokinesis

[Term]
id: GO:0000912
name: assembly of actomyosin apparatus involved in cytokinesis
namespace: biological_process
def: "The assembly and arrangement of an apparatus composed of actin, myosin, and associated proteins that will function in cytokinesis." [GOC:mtg_cell_cycle]
related_synonym: "formation of actomyosin apparatus involved in cytokinesis" [GOC:dph]
exact_synonym: "actomyosin apparatus assembly involved in cytokinesis" [GOC:mah]
exact_synonym: "cytokinesis, formation of actomyosin apparatus" [GOC:tb, GOC:dph]
is_a: GO:0022607 ! cellular component assembly
is_a: GO:0031032 ! actomyosin structure organization
is_a: GO:0032506 ! cytokinetic process
relationship: part_of GO:0000910 ! cytokinesis

[Term]
id: GO:0000913
name: preprophase band assembly
namespace: biological_process
[truncated: 24,741,320 more chars]
