# Supplementary material for: Eureka-DMA: an easy-to-operate graphical user interface for fast comprehensive investigation and analysis of DNA microarray data
Source: BMC Bioinformatics. 2014 Feb 24;15:53. doi: 10.1186/1471-2105-15-53 (PMC3938137; doi:10.1186/1471-2105-15-53)
Supplement: Additional file 3 — ZIP archive file that contains all the software files needed in order to run Eureka-DMA in the MATLAB environment. This archive contains the code. [file 1471-2105-15-53-S3.zip › Eureka-DMA/Annotation/HomoSapiens.txt]

Gene_Symbol	KEGG_ID	NCBI unique identifier
A1BG	hsa:1	1
A2M	hsa:2	2
A2MP1	hsa:3	3
NAT1	hsa:9	9
NAT2	hsa:10	10
AACP	hsa:11	11
SERPINA3	hsa:12	12
AADAC	hsa:13	13
AAMP	hsa:14	14
AANAT	hsa:15	15
AARS	hsa:16	16
AAVS1	hsa:17	17
ABAT	hsa:18	18
ABCA1	hsa:19	19
ABCA2	hsa:20	20
ABCA3	hsa:21	21
ABCB7	hsa:22	22
ABCF1	hsa:23	23
ABCA4	hsa:24	24
ABL1	hsa:25	25
ABP1	hsa:26	26
ABL2	hsa:27	27
ABO	hsa:28	28
ABR	hsa:29	29
ACAA1	hsa:30	30
ACACA	hsa:31	31
ACACB	hsa:32	32
ACADL	hsa:33	33
ACADM	hsa:34	34
ACADS	hsa:35	35
ACADSB	hsa:36	36
ACADVL	hsa:37	37
ACAT1	hsa:38	38
ACAT2	hsa:39	39
ASIC2	hsa:40	40
ASIC1	hsa:41	41
ACHE	hsa:43	43
ACLS	hsa:46	46
ACLY	hsa:47	47
ACO1	hsa:48	48
ACR	hsa:49	49
ACO2	hsa:50	50
ACOX1	hsa:51	51
ACP1	hsa:52	52
ACP2	hsa:53	53
ACP5	hsa:54	54
ACPP	hsa:55	55
ACRV1	hsa:56	56
ACTA1	hsa:58	58
ACTA2	hsa:59	59
ACTB	hsa:60	60
ACTBP2	hsa:62	62
ACTBP3	hsa:63	63
ACTBP4	hsa:64	64
ACTBP6	hsa:66	66
ACTBP7	hsa:67	67
ACTBP8	hsa:68	68
ACTBP9	hsa:69	69
ACTC1	hsa:70	70
ACTG1	hsa:71	71
ACTG2	hsa:72	72
ACTG1P1	hsa:73	73
ACTG1P2	hsa:74	74
ACTG1P3	hsa:75	75
ACTG1P6	hsa:78	78
ACTG1P7	hsa:79	79
ACTG1P8	hsa:80	80
ACTN4	hsa:81	81
ACTG1P9	hsa:82	82
ACTG1P10	hsa:83	83
ACTL4	hsa:84	84
ACTL6A	hsa:86	86
ACTN1	hsa:87	87
ACTN2	hsa:88	88
ACTN3	hsa:89	89
ACVR1	hsa:90	90
ACVR1B	hsa:91	91
ACVR2A	hsa:92	92
ACVR2B	hsa:93	93
ACVRL1	hsa:94	94
ACY1	hsa:95	95
ACYP1	hsa:97	97
ACYP2	hsa:98	98
ADA	hsa:100	100
ADAM8	hsa:101	101
ADAM10	hsa:102	102
ADAR	hsa:103	103
ADARB1	hsa:104	104
ADARB2	hsa:105	105
ADCP1	hsa:106	106
ADCY1	hsa:107	107
ADCY2	hsa:108	108
ADCY3	hsa:109	109
ADCY5	hsa:111	111
ADCY6	hsa:112	112
ADCY7	hsa:113	113
ADCY8	hsa:114	114
ADCY9	hsa:115	115
ADCYAP1	hsa:116	116
ADCYAP1R1	hsa:117	117
ADD1	hsa:118	118
ADD2	hsa:119	119
ADD3	hsa:120	120
ADFN	hsa:122	122
PLIN2	hsa:123	123
ADH1A	hsa:124	124
ADH1B	hsa:125	125
ADH1C	hsa:126	126
ADH4	hsa:127	127
ADH5	hsa:128	128
ADH6	hsa:130	130
ADH7	hsa:131	131
ADK	hsa:132	132
ADM	hsa:133	133
ADORA1	hsa:134	134
ADORA2A	hsa:135	135
ADORA2B	hsa:136	136
ADORA2BP1	hsa:137	137
ADORA3	hsa:140	140
ADPRH	hsa:141	141
PARP1	hsa:142	142
PARP4	hsa:143	143
PARP1P1	hsa:144	144
PARP1P2	hsa:145	145
ADRA1D	hsa:146	146
ADRA1B	hsa:147	147
ADRA1A	hsa:148	148
ADRA2A	hsa:150	150
ADRA2B	hsa:151	151
ADRA2C	hsa:152	152
ADRB1	hsa:153	153
ADRB2	hsa:154	154
ADRB3	hsa:155	155
ADRBK1	hsa:156	156
ADRBK2	hsa:157	157
ADSL	hsa:158	158
ADSS	hsa:159	159
AP2A1	hsa:160	160
AP2A2	hsa:161	161
AP1B1	hsa:162	162
AP2B1	hsa:163	163
AP1G1	hsa:164	164
AEBP1	hsa:165	165
AES	hsa:166	166
CRISP1	hsa:167	167
AF8T	hsa:169	169
AFA	hsa:170	170
AFD1	hsa:171	171
AFG3L1P	hsa:172	172
AFM	hsa:173	173
AFP	hsa:174	174
AGA	hsa:175	175
ACAN	hsa:176	176
AGER	hsa:177	177
AGL	hsa:178	178
AGMX2	hsa:179	179
AGRP	hsa:181	181
JAG1	hsa:182	182
AGT	hsa:183	183
AGTR1	hsa:185	185
AGTR2	hsa:186	186
APLNR	hsa:187	187
AGXT	hsa:189	189
NR0B1	hsa:190	190
AHCY	hsa:191	191
AIC	hsa:192	192
AHR	hsa:196	196
AHSG	hsa:197	197
AIF1	hsa:199	199
AIH3	hsa:201	201
AIM1	hsa:202	202
AK1	hsa:203	203
AK2	hsa:204	204
AK4	hsa:205	205
AK4P1	hsa:206	206
AKT1	hsa:207	207
AKT2	hsa:208	208
ALAD	hsa:210	210
ALAS1	hsa:211	211
ALAS2	hsa:212	212
ALB	hsa:213	213
ALCAM	hsa:214	214
ABCD1	hsa:215	215
ALDH1A1	hsa:216	216
ALDH2	hsa:217	217
ALDH3A1	hsa:218	218
ALDH1B1	hsa:219	219
ALDH1A3	hsa:220	220
ALDH3B1	hsa:221	221
ALDH3B2	hsa:222	222
ALDH9A1	hsa:223	223
ALDH3A2	hsa:224	224
ABCD2	hsa:225	225
ALDOA	hsa:226	226
ALDOAP2	hsa:228	228
ALDOB	hsa:229	229
ALDOC	hsa:230	230
AKR1B1	hsa:231	231
AKR1B1P2	hsa:236	236
ALK	hsa:238	238
ALOX12	hsa:239	239
ALOX5	hsa:240	240
ALOX5AP	hsa:241	241
ALOX12B	hsa:242	242
ALOX12P1	hsa:243	243
ANXA8L2	hsa:244	244
ALOX12P2	hsa:245	245
ALOX15	hsa:246	246
ALOX15B	hsa:247	247
ALPI	hsa:248	248
ALPL	hsa:249	249
ALPP	hsa:250	250
ALPPL2	hsa:251	251
ALS3	hsa:253	253
ALS5	hsa:255	255
ALX3	hsa:257	257
AMBN	hsa:258	258
AMBP	hsa:259	259
AMCN	hsa:261	261
AMD1	hsa:262	262
AMDP1	hsa:263	263
AMELX	hsa:265	265
AMELY	hsa:266	266
AMFR	hsa:267	267
AMH	hsa:268	268
AMHR2	hsa:269	269
AMPD1	hsa:270	270
AMPD2	hsa:271	271
AMPD3	hsa:272	272
AMPH	hsa:273	273
BIN1	hsa:274	274
AMT	hsa:275	275
AMY1A	hsa:276	276
AMY1B	hsa:277	277
AMY1C	hsa:278	278
AMY2A	hsa:279	279
AMY2B	hsa:280	280
AMYP1	hsa:281	281
ANCR	hsa:282	282
ANG	hsa:283	283
ANGPT1	hsa:284	284
ANGPT2	hsa:285	285
ANK1	hsa:286	286
ANK2	hsa:287	287
ANK3	hsa:288	288
ANOP1	hsa:289	289
ANPEP	hsa:290	290
SLC25A4	hsa:291	291
SLC25A5	hsa:292	292
SLC25A6	hsa:293	293
ANXA1	hsa:301	301
ANXA2	hsa:302	302
ANXA2P1	hsa:303	303
ANXA2P2	hsa:304	304
ANXA2P3	hsa:305	305
ANXA3	hsa:306	306
ANXA4	hsa:307	307
ANXA5	hsa:308	308
ANXA6	hsa:309	309
ANXA7	hsa:310	310
ANXA11	hsa:311	311
ANXA13	hsa:312	312
AOAH	hsa:313	313
AOC2	hsa:314	314
AOX1	hsa:316	316
APAF1	hsa:317	317
NUDT2	hsa:318	318
APOF	hsa:319	319
APBA1	hsa:320	320
APBA2	hsa:321	321
APBB1	hsa:322	322
APBB2	hsa:323	323
APC	hsa:324	324
APCS	hsa:325	325
AIRE	hsa:326	326
APEH	hsa:327	327
APEX1	hsa:328	328
BIRC2	hsa:329	329
BIRC3	hsa:330	330
XIAP	hsa:331	331
BIRC5	hsa:332	332
APLP1	hsa:333	333
APLP2	hsa:334	334
APOA1	hsa:335	335
APOA2	hsa:336	336
APOA4	hsa:337	337
APOB	hsa:338	338
APOBEC1	hsa:339	339
APOC1	hsa:341	341
APOC1P1	hsa:342	342
AQP8	hsa:343	343
APOC2	hsa:344	344
APOC3	hsa:345	345
APOC4	hsa:346	346
APOD	hsa:347	347
APOE	hsa:348	348
APOH	hsa:350	350
APP	hsa:351	351
APRT	hsa:353	353
KLK3	hsa:354	354
FAS	hsa:355	355
FASLG	hsa:356	356
SHROOM2	hsa:357	357
AQP1	hsa:358	358
AQP2	hsa:359	359
AQP3	hsa:360	360
AQP4	hsa:361	361
AQP5	hsa:362	362
AQP6	hsa:363	363
AQP7	hsa:364	364
AQP9	hsa:366	366
AR	hsa:367	367
ABCC6	hsa:368	368
ARAF	hsa:369	369
ARCN1	hsa:372	372
TRIM23	hsa:373	373
AREG	hsa:374	374
ARF1	hsa:375	375
ARF3	hsa:377	377
ARF4	hsa:378	378
ARL4D	hsa:379	379
ARF4P1	hsa:380	380
ARF5	hsa:381	381
ARF6	hsa:382	382
ARG1	hsa:383	383
ARG2	hsa:384	384
RHOA	hsa:387	387
RHOB	hsa:388	388
RHOC	hsa:389	389
RND3	hsa:390	390
RHOG	hsa:391	391
ARHGAP1	hsa:392	392
ARHGAP4	hsa:393	393
ARHGAP5	hsa:394	394
ARHGAP6	hsa:395	395
ARHGDIA	hsa:396	396
ARHGDIB	hsa:397	397
ARHGDIG	hsa:398	398
RHOH	hsa:399	399
ARL1	hsa:400	400
PHOX2A	hsa:401	401
ARL2	hsa:402	402
ARL3	hsa:403	403
ARNT	hsa:405	405
ARNTL	hsa:406	406
ARR3	hsa:407	407
ARRB1	hsa:408	408
ARRB2	hsa:409	409
ARSA	hsa:410	410
ARSB	hsa:411	411
STS	hsa:412	412
ARSC2	hsa:413	413
ARSD	hsa:414	414
ARSE	hsa:415	415
ARSF	hsa:416	416
ART1	hsa:417	417
ART2P	hsa:418	418
ART3	hsa:419	419
ART4	hsa:420	420
ARVCF	hsa:421	421
ARVD3	hsa:424	424
ARVD4	hsa:425	425
ASAH1	hsa:427	427
ASCL1	hsa:429	429
ASCL2	hsa:430	430
ASD1	hsa:431	431
ASGR1	hsa:432	432
ASGR2	hsa:433	433
ASIP	hsa:434	434
ASL	hsa:435	435
ASLP1	hsa:436	436
ASMD	hsa:437	437
ASMT	hsa:438	438
ASNA1	hsa:439	439
ASNS	hsa:440	440
ASNSP2	hsa:442	442
ASPA	hsa:443	443
ASPH	hsa:444	444
ASS1	hsa:445	445
ASS1P2	hsa:447	447
ASS1P4	hsa:449	449
ASS1P5	hsa:450	450
ASS1P6	hsa:451	451
ASS1P8	hsa:453	453
ASS1P9	hsa:454	454
ASS1P10	hsa:455	455
ASS1P14	hsa:459	459
ASTN1	hsa:460	460
SERPINC1	hsa:462	462
ZFHX3	hsa:463	463
ATD	hsa:465	465
ATF1	hsa:466	466
ATF3	hsa:467	467
ATF4	hsa:468	468
ATF4P1	hsa:469	469
ATHS	hsa:470	470
ATIC	hsa:471	471
ATM	hsa:472	472
RERE	hsa:473	473
ATOH1	hsa:474	474
ATOX1	hsa:475	475
ATP1A1	hsa:476	476
ATP1A2	hsa:477	477
ATP1A3	hsa:478	478
ATP12A	hsa:479	479
ATP1A4	hsa:480	480
ATP1B1	hsa:481	481
ATP1B2	hsa:482	482
ATP1B3	hsa:483	483
ATP1B3P1	hsa:484	484
ATP1B1P1	hsa:485	485
FXYD2	hsa:486	486
ATP2A1	hsa:487	487
ATP2A2	hsa:488	488
ATP2A3	hsa:489	489
ATP2B1	hsa:490	490
ATP2B2	hsa:491	491
ATP2B3	hsa:492	492
ATP2B4	hsa:493	493
ATP4A	hsa:495	495
ATP4B	hsa:496	496
ATP5A1	hsa:498	498
ALDH7A1	hsa:501	501
ATP5A1P2	hsa:504	504
ATP5B	hsa:506	506
ATP5BP1	hsa:507	507
ATP5C1	hsa:509	509
ATP5D	hsa:513	513
ATP5E	hsa:514	514
ATP5F1	hsa:515	515
ATP5G1	hsa:516	516
ATP5G2	hsa:517	517
ATP5G3	hsa:518	518
ATP5G2P1	hsa:520	520
ATP5I	hsa:521	521
ATP5J	hsa:522	522
ATP6V1A	hsa:523	523
ATP6V1B1	hsa:525	525
ATP6V1B2	hsa:526	526
ATP6V0C	hsa:527	527
ATP6V1C1	hsa:528	528
ATP6V1E1	hsa:529	529
ATP6V0B	hsa:533	533
ATP6V1G2	hsa:534	534
ATP6V0A1	hsa:535	535
ATP6AP1	hsa:537	537
ATP7A	hsa:538	538
ATP5O	hsa:539	539
ATP7B	hsa:540	540
ALDH7A1P1	hsa:541	541
ALDH7A1P2	hsa:542	542
ALDH7A1P3	hsa:543	543
ALDH7A1P4	hsa:544	544
ATR	hsa:545	545
ATRX	hsa:546	546
KIF1A	hsa:547	547
AUH	hsa:549	549
AUP1	hsa:550	550
AVP	hsa:551	551
AVPR1A	hsa:552	552
AVPR1B	hsa:553	553
AVPR2	hsa:554	554
AXL	hsa:558	558
AZF1	hsa:560	560
AZGP1	hsa:563	563
AZU1	hsa:566	566
B2M	hsa:567	567
B2MR	hsa:568	568
BAAT	hsa:570	570
BACH1	hsa:571	571
BAD	hsa:572	572
BAG1	hsa:573	573
BAGE	hsa:574	574
BAI1	hsa:575	575
BAI2	hsa:576	576
BAI3	hsa:577	577
BAK1	hsa:578	578
NKX3-2	hsa:579	579
BARD1	hsa:580	580
BAX	hsa:581	581
BBS1	hsa:582	582
BBS2	hsa:583	583
BBS4	hsa:585	585
BCAT1	hsa:586	586
BCAT2	hsa:587	587
BCHE	hsa:590	590
BCKDHA	hsa:593	593
BCKDHB	hsa:594	594
CCND1	hsa:595	595
BCL2	hsa:596	596
BCL2A1	hsa:597	597
BCL2L1	hsa:598	598
BCL2L2	hsa:599	599
BAK1P1	hsa:600	600
BAK1P2	hsa:601	601
BCL3	hsa:602	602
BCL5	hsa:603	603
BCL6	hsa:604	604
BCL7A	hsa:605	605
NBEAP1	hsa:606	606
BCL9	hsa:607	607
TNFRSF17	hsa:608	608
HCN2	hsa:610	610
OPN1SW	hsa:611	611
BCR	hsa:613	613
BCRP4	hsa:616	616
BCS1L	hsa:617	617
BCYRN1	hsa:618	618
BCYRN1P1	hsa:619	619
BCYRN1P2	hsa:620	620
BDH1	hsa:622	622
BDKRB1	hsa:623	623
BDKRB2	hsa:624	624
BDMR	hsa:626	626
BDNF	hsa:627	627
BEVI	hsa:628	628
CFB	hsa:629	629
BFSP1	hsa:631	631
BGLAP	hsa:632	632
BGN	hsa:633	633
CEACAM1	hsa:634	634
BHMT	hsa:635	635
BICD1	hsa:636	636
BID	hsa:637	637
BIK	hsa:638	638
PRDM1	hsa:639	639
BLK	hsa:640	640
BLM	hsa:641	641
BLMH	hsa:642	642
CXCR5	hsa:643	643
BLVRA	hsa:644	644
BLVRB	hsa:645	645
BNC1	hsa:646	646
BMI1	hsa:648	648
BMP1	hsa:649	649
BMP2	hsa:650	650
BMP3	hsa:651	651
BMP4	hsa:652	652
BMP5	hsa:653	653
BMP6	hsa:654	654
BMP7	hsa:655	655
BMP8B	hsa:656	656
BMPR1A	hsa:657	657
BMPR1B	hsa:658	658
BMPR2	hsa:659	659
BMX	hsa:660	660
POLR3D	hsa:661	661
BNIP1	hsa:662	662
BNIP2	hsa:663	663
BNIP3	hsa:664	664
BNIP3L	hsa:665	665
BOK	hsa:666	666
DST	hsa:667	667
FOXL2	hsa:668	668
BPGM	hsa:669	669
BPHL	hsa:670	670
BPI	hsa:671	671
BRCA1	hsa:672	672
BRAF	hsa:673	673
BRCA2	hsa:675	675
BRDT	hsa:676	676
ZFP36L1	hsa:677	677
ZFP36L2	hsa:678	678
BRS3	hsa:680	680
BSG	hsa:682	682
BST1	hsa:683	683
BST2	hsa:684	684
BTC	hsa:685	685
BTD	hsa:686	686
KLF9	hsa:687	687
KLF5	hsa:688	688
BTF3	hsa:689	689
BTF3P11	hsa:690	690
BTF3P1	hsa:693	693
BTG1	hsa:694	694
BTK	hsa:695	695
BTN1A1	hsa:696	696
BTS1	hsa:698	698
BUB1	hsa:699	699
BVR1	hsa:700	700
BUB1B	hsa:701	701
BYSL	hsa:705	705
TSPO	hsa:706	706
C1QBP	hsa:708	708
C1HR	hsa:709	709
SERPING1	hsa:710	710
ERC2-IT1	hsa:711	711
C1QA	hsa:712	712
C1QB	hsa:713	713
C1QC	hsa:714	714
C1R	hsa:715	715
C1S	hsa:716	716
C2	hsa:717	717
C3	hsa:718	718
C3AR1	hsa:719	719
C4A	hsa:720	720
C4B	hsa:721	721
C4BPA	hsa:722	722
C4BPAP2	hsa:724	724
C4BPB	hsa:725	725
CAPN5	hsa:726	726
C5	hsa:727	727
C5AR1	hsa:728	728
C6	hsa:729	729
C7	hsa:730	730
C8A	hsa:731	731
C8B	hsa:732	732
C8G	hsa:733	733
OSGIN2	hsa:734	734
C9	hsa:735	735
VPS51	hsa:738	738
MRPL49	hsa:740	740
ZNHIT2	hsa:741	741
MPPED2	hsa:744	744
MYRF	hsa:745	745
TMEM258	hsa:746	746
DAGLA	hsa:747	747
C16orf3	hsa:750	750
FMNL1	hsa:752	752
LDLRAD4	hsa:753	753
PTTG1IP	hsa:754	754
C21orf2	hsa:755	755
TMEM50B	hsa:757	757
MPPED1	hsa:758	758
CA1	hsa:759	759
CA2	hsa:760	760
CA3	hsa:761	761
CA4	hsa:762	762
CA5A	hsa:763	763
CA5AP1	hsa:764	764
CA6	hsa:765	765
CA7	hsa:766	766
CA8	hsa:767	767
CA9	hsa:768	768
CA11	hsa:770	770
CA12	hsa:771	771
CACD	hsa:772	772
CACNA1A	hsa:773	773
CACNA1B	hsa:774	774
CACNA1C	hsa:775	775
CACNA1D	hsa:776	776
CACNA1E	hsa:777	777
CACNA1F	hsa:778	778
CACNA1S	hsa:779	779
DDR1	hsa:780	780
CACNA2D1	hsa:781	781
CACNB1	hsa:782	782
CACNB2	hsa:783	783
CACNB3	hsa:784	784
CACNB4	hsa:785	785
CACNG1	hsa:786	786
SLC25A20	hsa:788	788
SLC25A20P1	hsa:789	789
CAD	hsa:790	790
CALB1	hsa:793	793
CALB2	hsa:794	794
S100G	hsa:795	795
CALCA	hsa:796	796
CALCB	hsa:797	797
CALCP	hsa:798	798
CALCR	hsa:799	799
CALD1	hsa:800	800
CALM1	hsa:801	801
CALM1P1	hsa:802	802
CALM1P2	hsa:804	804
CALM2	hsa:805	805
CALM2P2	hsa:806	806
CALM2P3	hsa:807	807
CALM3	hsa:808	808
CALML3	hsa:810	810
CALR	hsa:811	811
CALU	hsa:813	813
CAMK4	hsa:814	814
CAMK2A	hsa:815	815
CAMK2B	hsa:816	816
CAMK2D	hsa:817	817
CAMK2G	hsa:818	818
CAMLG	hsa:819	819
CAMP	hsa:820	820
CANX	hsa:821	821
CAPG	hsa:822	822
CAPN1	hsa:823	823
CAPN2	hsa:824	824
CAPN3	hsa:825	825
CAPNS1	hsa:826	826
CAPN6	hsa:827	827
CAPS	hsa:828	828
CAPZA1	hsa:829	829
CAPZA2	hsa:830	830
CAST	hsa:831	831
CAPZB	hsa:832	832
CARS	hsa:833	833
CASP1	hsa:834	834
CASP2	hsa:835	835
CASP3	hsa:836	836
CASP4	hsa:837	837
CASP5	hsa:838	838
CASP6	hsa:839	839
CASP7	hsa:840	840
CASP8	hsa:841	841
CASP9	hsa:842	842
CASP10	hsa:843	843
CASQ1	hsa:844	844
CASQ2	hsa:845	845
CASR	hsa:846	846
CAT	hsa:847	847
CATR1	hsa:856	856
CAV1	hsa:857	857
CAV2	hsa:858	858
CAV3	hsa:859	859
RUNX2	hsa:860	860
RUNX1	hsa:861	861
RUNX1T1	hsa:862	862
CBFA2T3	hsa:863	863
RUNX3	hsa:864	864
CBFB	hsa:865	865
SERPINA6	hsa:866	866
CBL	hsa:867	867
CBLB	hsa:868	868
CBLN1	hsa:869	869
SERPINH1	hsa:871	871
CBR1	hsa:873	873
CBR3	hsa:874	874
CBS	hsa:875	875
CCA1	hsa:878	878
CCIN	hsa:881	881
CCAL1	hsa:882	882
CCBL1	hsa:883	883
CCK	hsa:885	885
CCKAR	hsa:886	886
CCKBR	hsa:887	887
KRIT1	hsa:889	889
CCNA2	hsa:890	890
CCNB1	hsa:891	891
CCNC	hsa:892	892
CCND2	hsa:894	894
CCND2P	hsa:895	895
CCND3	hsa:896	896
CCND3P	hsa:897	897
CCNE1	hsa:898	898
CCNF	hsa:899	899
CCNG1	hsa:900	900
CCNG2	hsa:901	901
CCNH	hsa:902	902
CCNT1	hsa:904	904
CCNT2	hsa:905	905
CCT	hsa:907	907
CCT6A	hsa:908	908
CD1A	hsa:909	909
CD1B	hsa:910	910
CD1C	hsa:911	911
CD1D	hsa:912	912
CD1E	hsa:913	913
CD2	hsa:914	914
CD3D	hsa:915	915
CD3E	hsa:916	916
CD3G	hsa:917	917
CD247	hsa:919	919
CD4	hsa:920	920
CD5	hsa:921	921
CD5L	hsa:922	922
CD6	hsa:923	923
CD7	hsa:924	924
CD8A	hsa:925	925
CD8B	hsa:926	926
CD8BP	hsa:927	927
CD9	hsa:928	928
CD14	hsa:929	929
CD19	hsa:930	930
MS4A1	hsa:931	931
MS4A3	hsa:932	932
CD22	hsa:933	933
CD24P1	hsa:935	935
CD24P2	hsa:936	936
CD24P3	hsa:937	937
CD24P4	hsa:938	938
CD27	hsa:939	939
CD28	hsa:940	940
CD80	hsa:941	941
CD86	hsa:942	942
TNFRSF8	hsa:943	943
TNFSF8	hsa:944	944
CD33	hsa:945	945
SIGLEC6	hsa:946	946
CD34	hsa:947	947
CD36	hsa:948	948
SCARB1	hsa:949	949
SCARB2	hsa:950	950
CD37	hsa:951	951
CD38	hsa:952	952
ENTPD1	hsa:953	953
ENTPD2	hsa:954	954
ENTPD6	hsa:955	955
ENTPD3	hsa:956	956
ENTPD5	hsa:957	957
CD40	hsa:958	958
CD40LG	hsa:959	959
CD44	hsa:960	960
CD47	hsa:961	961
CD48	hsa:962	962
CD53	hsa:963	963
CD58	hsa:965	965
CD59	hsa:966	966
CD63	hsa:967	967
CD68	hsa:968	968
CD69	hsa:969	969
CD70	hsa:970	970
CD72	hsa:971	971
CD74	hsa:972	972
CD79A	hsa:973	973
CD79B	hsa:974	974
CD81	hsa:975	975
CD97	hsa:976	976
CD151	hsa:977	977
CDA	hsa:978	978
CDAN3	hsa:981	981
CDB2	hsa:982	982
CDK1	hsa:983	983
CDK11B	hsa:984	984
LRBA	hsa:987	987
CDC5L	hsa:988	988
SEPT7	hsa:989	989
CDC6	hsa:990	990
CDC20	hsa:991	991
CDC25A	hsa:993	993
CDC25B	hsa:994	994
CDC25C	hsa:995	995
CDC27	hsa:996	996
CDC34	hsa:997	997
CDC42	hsa:998	998
CDH1	hsa:999	999
CDH2	hsa:1000	1000
CDH3	hsa:1001	1001
CDH4	hsa:1002	1002
CDH5	hsa:1003	1003
CDH6	hsa:1004	1004
CDH7	hsa:1005	1005
CDH8	hsa:1006	1006
CDH9	hsa:1007	1007
CDH10	hsa:1008	1008
CDH11	hsa:1009	1009
CDH12	hsa:1010	1010
CDH12P2	hsa:1011	1011
CDH13	hsa:1012	1012
CDH15	hsa:1013	1013
CDH16	hsa:1014	1014
CDH17	hsa:1015	1015
CDH18	hsa:1016	1016
CDK2	hsa:1017	1017
CDK3	hsa:1018	1018
CDK4	hsa:1019	1019
CDK5	hsa:1020	1020
CDK6	hsa:1021	1021
CDK7	hsa:1022	1022
CDL2	hsa:1023	1023
CDK8	hsa:1024	1024
CDK9	hsa:1025	1025
CDKN1A	hsa:1026	1026
CDKN1B	hsa:1027	1027
CDKN1C	hsa:1028	1028
CDKN2A	hsa:1029	1029
CDKN2B	hsa:1030	1030
CDKN2C	hsa:1031	1031
CDKN2D	hsa:1032	1032
CDKN3	hsa:1033	1033
CDO1	hsa:1036	1036
CDR1	hsa:1038	1038
CDR2	hsa:1039	1039
CDS1	hsa:1040	1040
CDSN	hsa:1041	1041
CD52	hsa:1043	1043
CDX1	hsa:1044	1044
CDX2	hsa:1045	1045
CDX4	hsa:1046	1046
CLGN	hsa:1047	1047
CEACAM5	hsa:1048	1048
CEBPA	hsa:1050	1050
CEBPB	hsa:1051	1051
CEBPD	hsa:1052	1052
CEBPE	hsa:1053	1053
CEBPG	hsa:1054	1054
CECR	hsa:1055	1055
CEL	hsa:1056	1056
CELP	hsa:1057	1057
CENPA	hsa:1058	1058
CENPB	hsa:1059	1059
CENPC1	hsa:1060	1060
CENPC1P1	hsa:1061	1061
CENPE	hsa:1062	1062
CENPF	hsa:1063	1063
CES1	hsa:1066	1066
CETN1	hsa:1068	1068
CETN2	hsa:1069	1069
CETN3	hsa:1070	1070
CETP	hsa:1071	1071
CFL1	hsa:1072	1072
CFL2	hsa:1073	1073
CFL1P5	hsa:1074	1074
CTSC	hsa:1075	1075
CFTR	hsa:1080	1080
CGA	hsa:1081	1081
CGB	hsa:1082	1082
CGF1	hsa:1083	1083
CEACAM3	hsa:1084	1084
CEACAMP5	hsa:1085	1085
CEACAMP11	hsa:1086	1086
CEACAM7	hsa:1087	1087
CEACAM8	hsa:1088	1088
CEACAM4	hsa:1089	1089
CEACAMP1	hsa:1090	1090
CEACAMP2	hsa:1091	1091
CEACAMP3	hsa:1092	1092
CEACAMP4	hsa:1093	1093
CEACAMP6	hsa:1094	1094
CEACAMP7	hsa:1095	1095
CEACAMP8	hsa:1096	1096
CEACAMP9	hsa:1097	1097
CEACAMP10	hsa:1098	1098
CHAD	hsa:1101	1101
RCBTB2	hsa:1102	1102
CHAT	hsa:1103	1103
RCC1	hsa:1104	1104
CHD1	hsa:1105	1105
CHD2	hsa:1106	1106
CHD3	hsa:1107	1107
CHD4	hsa:1108	1108
AKR1C4	hsa:1109	1109
CHE2	hsa:1110	1110
CHEK1	hsa:1111	1111
FOXN3	hsa:1112	1112
CHGA	hsa:1113	1113
CHGB	hsa:1114	1114
CHI3L1	hsa:1116	1116
CHI3L2	hsa:1117	1117
CHIT1	hsa:1118	1118
CHKA	hsa:1119	1119
CHKB	hsa:1120	1120
CHM	hsa:1121	1121
CHML	hsa:1122	1122
CHN1	hsa:1123	1123
CHN2	hsa:1124	1124
CHR	hsa:1125	1125
CHRM1	hsa:1128	1128
CHRM2	hsa:1129	1129
LYST	hsa:1130	1130
CHRM3	hsa:1131	1131
CHRM4	hsa:1132	1132
CHRM5	hsa:1133	1133
CHRNA1	hsa:1134	1134
CHRNA2	hsa:1135	1135
CHRNA3	hsa:1136	1136
CHRNA4	hsa:1137	1137
CHRNA5	hsa:1138	1138
CHRNA7	hsa:1139	1139
CHRNB1	hsa:1140	1140
CHRNB2	hsa:1141	1141
CHRNB3	hsa:1142	1142
CHRNB4	hsa:1143	1143
CHRND	hsa:1144	1144
CHRNE	hsa:1145	1145
CHRNG	hsa:1146	1146
CHUK	hsa:1147	1147
CIDEA	hsa:1149	1149
CKB	hsa:1152	1152
CIRBP	hsa:1153	1153
CISH	hsa:1154	1154
TBCB	hsa:1155	1155
CKBE	hsa:1156	1156
CKBP1	hsa:1157	1157
CKM	hsa:1158	1158
CKMT1B	hsa:1159	1159
CKMT2	hsa:1160	1160
ERCC8	hsa:1161	1161
CKS1B	hsa:1163	1163
CKS2	hsa:1164	1164
SCAR2	hsa:1165	1165
SCAX1	hsa:1166	1166
CLA3	hsa:1167	1167
AP2M1	hsa:1173	1173
AP1S1	hsa:1174	1174
AP2S1	hsa:1175	1175
AP3S1	hsa:1176	1176
CLC	hsa:1178	1178
CLCA1	hsa:1179	1179
CLCN1	hsa:1180	1180
CLCN2	hsa:1181	1181
CLCN3	hsa:1182	1182
CLCN4	hsa:1183	1183
CLCN5	hsa:1184	1184
CLCN6	hsa:1185	1185
CLCN7	hsa:1186	1186
CLCNKA	hsa:1187	1187
CLCNKB	hsa:1188	1188
CLU	hsa:1191	1191
CLIC1	hsa:1192	1192
CLIC2	hsa:1193	1193
CLK1	hsa:1195	1195
CLK2	hsa:1196	1196
CLK2P	hsa:1197	1197
CLK3	hsa:1198	1198
TPP1	hsa:1200	1200
CLN3	hsa:1201	1201
CLN5	hsa:1203	1203
CLNS1AP1	hsa:1204	1204
CLNS1A	hsa:1207	1207
CLPS	hsa:1208	1208
CLPTM1	hsa:1209	1209
CLTA	hsa:1211	1211
CLTB	hsa:1212	1212
CLTC	hsa:1213	1213
CMA1	hsa:1215	1215
CMD1B	hsa:1218	1218
CMD1C	hsa:1219	1219
CMD1F	hsa:1222	1222
CMD2A	hsa:1224	1224
CCR1	hsa:1230	1230
CCR3	hsa:1232	1232
CCR4	hsa:1233	1233
CCR5	hsa:1234	1234
CCR6	hsa:1235	1235
CCR7	hsa:1236	1236
CCR8	hsa:1237	1237
CCBP2	hsa:1238	1238
CMKLR1	hsa:1240	1240
LTB4R	hsa:1241	1241
CMM	hsa:1243	1243
ABCC2	hsa:1244	1244
CMR1A	hsa:1245	1245
CMR2A	hsa:1246	1246
CMR3A	hsa:1247	1247
CMTX2	hsa:1253	1253
CMTX3	hsa:1254	1254
CNA1	hsa:1255	1255
CNC	hsa:1257	1257
CNGB1	hsa:1258	1258
CNGA1	hsa:1259	1259
CNGA2	hsa:1260	1260
CNGA3	hsa:1261	1261
CNGA4	hsa:1262	1262
PLK3	hsa:1263	1263
CNN1	hsa:1264	1264
CNN2	hsa:1265	1265
CNN3	hsa:1266	1266
CNP	hsa:1267	1267
CNR1	hsa:1268	1268
CNR2	hsa:1269	1269
CNTF	hsa:1270	1270
CNTFR	hsa:1271	1271
CNTN1	hsa:1272	1272
COD2	hsa:1275	1275
COL1A1	hsa:1277	1277
COL1A2	hsa:1278	1278
COL1AR	hsa:1279	1279
COL2A1	hsa:1280	1280
COL3A1	hsa:1281	1281
COL4A1	hsa:1282	1282
CTD	hsa:1283	1283
COL4A2	hsa:1284	1284
COL4A3	hsa:1285	1285
COL4A4	hsa:1286	1286
COL4A5	hsa:1287	1287
COL4A6	hsa:1288	1288
COL5A1	hsa:1289	1289
COL5A2	hsa:1290	1290
COL6A1	hsa:1291	1291
COL6A2	hsa:1292	1292
COL6A3	hsa:1293	1293
COL7A1	hsa:1294	1294
COL8A1	hsa:1295	1295
COL8A2	hsa:1296	1296
COL9A1	hsa:1297	1297
COL9A2	hsa:1298	1298
COL9A3	hsa:1299	1299
COL10A1	hsa:1300	1300
COL11A1	hsa:1301	1301
COL11A2	hsa:1302	1302
COL12A1	hsa:1303	1303
COL13A1	hsa:1305	1305
COL15A1	hsa:1306	1306
COL16A1	hsa:1307	1307
COL17A1	hsa:1308	1308
COL19A1	hsa:1310	1310
COMP	hsa:1311	1311
COMT	hsa:1312	1312
COP	hsa:1313	1313
COPA	hsa:1314	1314
COPB1	hsa:1315	1315
KLF6	hsa:1316	1316
SLC31A1	hsa:1317	1317
SLC31A2	hsa:1318	1318
CORD1	hsa:1319	1319
CORD4	hsa:1321	1321
CORT	hsa:1325	1325
MAP3K8	hsa:1326	1326
COX4I1	hsa:1327	1327
COX5B	hsa:1329	1329
COX5BP1	hsa:1330	1330
COX5BP2	hsa:1331	1331
COX5BP3	hsa:1332	1332
COX5BP4	hsa:1333	1333
COX5BP6	hsa:1335	1335
COX5BP7	hsa:1336	1336
COX6A1	hsa:1337	1337
COX6A1P1	hsa:1338	1338
COX6A2	hsa:1339	1339
COX6B1	hsa:1340	1340
COX6B1P2	hsa:1342	1342
COX6B1P3	hsa:1343	1343
COX6C	hsa:1345	1345
COX7A1	hsa:1346	1346
COX7A2	hsa:1347	1347
COX7A2P2	hsa:1348	1348
COX7B	hsa:1349	1349
COX7C	hsa:1350	1350
COX8A	hsa:1351	1351
COX10	hsa:1352	1352
COX11	hsa:1353	1353
COX15	hsa:1355	1355
CP	hsa:1356	1356
CPA1	hsa:1357	1357
CPA2	hsa:1358	1358
CPA3	hsa:1359	1359
CPB1	hsa:1360	1360
CPB2	hsa:1361	1361
CPD	hsa:1362	1362
CPE	hsa:1363	1363
CLDN4	hsa:1364	1364
CLDN3	hsa:1365	1365
CLDN7	hsa:1366	1366
CPM	hsa:1368	1368
CPN1	hsa:1369	1369
CPN2	hsa:1370	1370
CPOX	hsa:1371	1371
CPS1	hsa:1373	1373
CPT1A	hsa:1374	1374
CPT1B	hsa:1375	1375
CPT2	hsa:1376	1376
CR1	hsa:1378	1378
CR1L	hsa:1379	1379
CR2	hsa:1380	1380
CRABP1	hsa:1381	1381
CRABP2	hsa:1382	1382
CRAT	hsa:1384	1384
CREB1	hsa:1385	1385
ATF2	hsa:1386	1386
CREBBP	hsa:1387	1387
ATF6B	hsa:1388	1388
CREBL2	hsa:1389	1389
CREM	hsa:1390	1390
CRG	hsa:1391	1391
CRH	hsa:1392	1392
CRHBP	hsa:1393	1393
CRHR1	hsa:1394	1394
CRHR2	hsa:1395	1395
CRIP1	hsa:1396	1396
CRIP2	hsa:1397	1397
CRK	hsa:1398	1398
CRKL	hsa:1399	1399
CRMP1	hsa:1400	1400
CRP	hsa:1401	1401
CRS	hsa:1403	1403
HAPLN1	hsa:1404	1404
CRX	hsa:1406	1406
CRY1	hsa:1407	1407
CRY2	hsa:1408	1408
CRYAA	hsa:1409	1409
CRYAB	hsa:1410	1410
CRYBA1	hsa:1411	1411
CRYBA2	hsa:1412	1412
CRYBA4	hsa:1413	1413
CRYBB1	hsa:1414	1414
CRYBB2	hsa:1415	1415
CRYBB2P1	hsa:1416	1416
CRYBB3	hsa:1417	1417
CRYGA	hsa:1418	1418
CRYGB	hsa:1419	1419
CRYGC	hsa:1420	1420
CRYGD	hsa:1421	1421
CRYGFP	hsa:1423	1423
CRYGGP	hsa:1424	1424
CRYGS	hsa:1427	1427
CRYM	hsa:1428	1428
CRYZ	hsa:1429	1429
CRYZP1	hsa:1430	1430
CS	hsa:1431	1431
MAPK14	hsa:1432	1432
CSE	hsa:1433	1433
CSE1L	hsa:1434	1434
CSF1	hsa:1435	1435
CSF1R	hsa:1436	1436
CSF2	hsa:1437	1437
CSF2RA	hsa:1438	1438
CSF2RB	hsa:1439	1439
CSF3	hsa:1440	1440
CSF3R	hsa:1441	1441
CSH1	hsa:1442	1442
CSH2	hsa:1443	1443
CSHL1	hsa:1444	1444
CSK	hsa:1445	1445
CSN1S1	hsa:1446	1446
CSN2	hsa:1447	1447
CSN3	hsa:1448	1448
CSNK1A1	hsa:1452	1452
CSNK1D	hsa:1453	1453
CSNK1E	hsa:1454	1454
CSNK1G2	hsa:1455	1455
CSNK1G3	hsa:1456	1456
CSNK2A1	hsa:1457	1457
CSNK2A2	hsa:1459	1459
CSNK2B	hsa:1460	1460
VCAN	hsa:1462	1462
NCAN	hsa:1463	1463
CSPG4	hsa:1464	1464
CSRP1	hsa:1465	1465
CSRP2	hsa:1466	1466
CSRP2P	hsa:1467	1467
SLC25A10	hsa:1468	1468
CST1	hsa:1469	1469
CST2	hsa:1470	1470
CST3	hsa:1471	1471
CST4	hsa:1472	1472
CST5	hsa:1473	1473
CST6	hsa:1474	1474
CSTA	hsa:1475	1475
CSTB	hsa:1476	1476
CSTF1	hsa:1477	1477
CSTF2	hsa:1478	1478
CSTF3	hsa:1479	1479
CSTP1	hsa:1480	1480
CSTP2	hsa:1481	1481
NKX2-5	hsa:1482	1482
CTAA1	hsa:1483	1483
CTAA2	hsa:1484	1484
CTAG1B	hsa:1485	1485
CTBS	hsa:1486	1486
CTBP1	hsa:1487	1487
CTBP2	hsa:1488	1488
CTF1	hsa:1489	1489
CTGF	hsa:1490	1490
CTH	hsa:1491	1491
CTLA4	hsa:1493	1493
CTNNA1	hsa:1495	1495
CTNNA2	hsa:1496	1496
CTNS	hsa:1497	1497
CTNNA1P1	hsa:1498	1498
CTNNB1	hsa:1499	1499
CTNND1	hsa:1500	1500
CTNND2	hsa:1501	1501
CTPS1	hsa:1503	1503
CTRB1	hsa:1504	1504
CTRL	hsa:1506	1506
CTSB	hsa:1508	1508
CTSD	hsa:1509	1509
CTSE	hsa:1510	1510
CTSG	hsa:1511	1511
CTSH	hsa:1512	1512
CTSK	hsa:1513	1513
CTSL1	hsa:1514	1514
CTSL2	hsa:1515	1515
CTSL1P2	hsa:1517	1517
CTSL1P8	hsa:1518	1518
CTSO	hsa:1519	1519
CTSS	hsa:1520	1520
CTSW	hsa:1521	1521
CTSZ	hsa:1522	1522
CUX1	hsa:1523	1523
CX3CR1	hsa:1524	1524
CXADR	hsa:1525	1525
CXB3S	hsa:1526	1526
TEX28	hsa:1527	1527
CYB5A	hsa:1528	1528
CYB5AP3	hsa:1531	1531
CYB5AP4	hsa:1532	1532
CYB561	hsa:1534	1534
CYBA	hsa:1535	1535
CYBB	hsa:1536	1536
CYC1	hsa:1537	1537
CYLC1	hsa:1538	1538
CYLC2	hsa:1539	1539
CYLD	hsa:1540	1540
CYMD	hsa:1541	1541
CYP1A1	hsa:1543	1543
CYP1A2	hsa:1544	1544
CYP1B1	hsa:1545	1545
CYP2A	hsa:1546	1546
CYP2A6	hsa:1548	1548
CYP2A7	hsa:1549	1549
CYP2A7P1	hsa:1550	1550
CYP3A7	hsa:1551	1551
CYP2A13	hsa:1553	1553
CYP2B6	hsa:1555	1555
CYP2B7P1	hsa:1556	1556
CYP2C19	hsa:1557	1557
CYP2C8	hsa:1558	1558
CYP2C9	hsa:1559	1559
CYP2C18	hsa:1562	1562
CYP2D7P1	hsa:1564	1564
CYP2D6	hsa:1565	1565
CYP2D7BP	hsa:1566	1566
CYP2D8P1	hsa:1568	1568
CYP2E1	hsa:1571	1571
CYP2F1	hsa:1572	1572
CYP2J2	hsa:1573	1573
CYP3A	hsa:1574	1574
CYP3A4	hsa:1576	1576
CYP3A5	hsa:1577	1577
CYP3AP1	hsa:1578	1578
CYP4A11	hsa:1579	1579
CYP4B1	hsa:1580	1580
CYP7A1	hsa:1581	1581
CYP8B1	hsa:1582	1582
CYP11A1	hsa:1583	1583
CYP11B1	hsa:1584	1584
CYP11B2	hsa:1585	1585
CYP17A1	hsa:1586	1586
ADAM3A	hsa:1587	1587
CYP19A1	hsa:1588	1588
CYP21A2	hsa:1589	1589
CYP21A1P	hsa:1590	1590
CYP24A1	hsa:1591	1591
CYP26A1	hsa:1592	1592
CYP27A1	hsa:1593	1593
CYP27B1	hsa:1594	1594
CYP51A1	hsa:1595	1595
ADAM3B	hsa:1596	1596
DAB1	hsa:1600	1600
DAB2	hsa:1601	1601
DACH1	hsa:1602	1602
DAD1	hsa:1603	1603
CD55	hsa:1604	1604
DAG1	hsa:1605	1605
DGKA	hsa:1606	1606
DGKB	hsa:1607	1607
DGKG	hsa:1608	1608
DGKQ	hsa:1609	1609
DAO	hsa:1610	1610
DAP	hsa:1611	1611
DAPK1	hsa:1612	1612
DAPK3	hsa:1613	1613
DARS	hsa:1615	1615
DAXX	hsa:1616	1616
DAZ1	hsa:1617	1617
DAZL	hsa:1618	1618
DBC1	hsa:1620	1620
DBH	hsa:1621	1621
DBI	hsa:1622	1622
DBIP2	hsa:1623	1623
DBIP1	hsa:1624	1624
DBN1	hsa:1627	1627
DBP	hsa:1628	1628
DBT	hsa:1629	1629
DCC	hsa:1630	1630
ECI1	hsa:1632	1632
DCK	hsa:1633	1633
DCN	hsa:1634	1634
DCTD	hsa:1635	1635
ACE	hsa:1636	1636
DCR	hsa:1637	1637
DCT	hsa:1638	1638
DCTN1	hsa:1639	1639
DCX	hsa:1641	1641
DDB1	hsa:1642	1642
DDB2	hsa:1643	1643
DDC	hsa:1644	1644
AKR1C1	hsa:1645	1645
AKR1C2	hsa:1646	1646
GADD45A	hsa:1647	1647
GADD45AP1	hsa:1648	1648
DDIT3	hsa:1649	1649
DDOST	hsa:1650	1650
DDT	hsa:1652	1652
DDX1	hsa:1653	1653
DDX3X	hsa:1654	1654
DDX5	hsa:1655	1655
DDX6	hsa:1656	1656
DMXL1	hsa:1657	1657
DHX8	hsa:1659	1659
DHX9	hsa:1660	1660
DHX9P1	hsa:1661	1661
DDX10	hsa:1662	1662
DDX11	hsa:1663	1663
DHX15	hsa:1665	1665
DECR1	hsa:1666	1666
DEFA1	hsa:1667	1667
DEFA3	hsa:1668	1668
DEFA4	hsa:1669	1669
DEFA5	hsa:1670	1670
DEFA6	hsa:1671	1671
DEFB1	hsa:1672	1672
DEFB4A	hsa:1673	1673
DES	hsa:1674	1674
CFD	hsa:1675	1675
DFFA	hsa:1676	1676
DFFB	hsa:1677	1677
TIMM8A	hsa:1678	1678
DFN4	hsa:1680	1680
DFN5	hsa:1681	1681
DFN6	hsa:1682	1682
DFN8	hsa:1684	1684
DFNA5	hsa:1687	1687
DFNA7	hsa:1689	1689
COCH	hsa:1690	1690
DFNA16	hsa:1694	1694
DFNA19	hsa:1696	1696
DFNB5	hsa:1697	1697
DFNB13	hsa:1705	1705
DFNB14	hsa:1706	1706
DFNB17	hsa:1709	1709
DFNB19	hsa:1712	1712
DFNB20	hsa:1713	1713
DGCR	hsa:1714	1714
DGUOK	hsa:1716	1716
DHCR7	hsa:1717	1717
DHCR24	hsa:1718	1718
DHFR	hsa:1719	1719
LOC1720	hsa:1720	1720
DHODH	hsa:1723	1723
DHPS	hsa:1725	1725
CYB5R3	hsa:1727	1727
NQO1	hsa:1728	1728
DIAPH1	hsa:1729	1729
DIAPH2	hsa:1730	1730
SEPT1	hsa:1731	1731
DIH1	hsa:1732	1732
DIO1	hsa:1733	1733
DIO2	hsa:1734	1734
DIO3	hsa:1735	1735
DKC1	hsa:1736	1736
DLAT	hsa:1737	1737
DLD	hsa:1738	1738
DLG1	hsa:1739	1739
DLG2	hsa:1740	1740
DLG3	hsa:1741	1741
DLG4	hsa:1742	1742
DLST	hsa:1743	1743
DLSTP1	hsa:1744	1744
DLX1	hsa:1745	1745
DLX2	hsa:1746	1746
DLX3	hsa:1747	1747
DLX4	hsa:1748	1748
DLX5	hsa:1749	1749
DLX6	hsa:1750	1750
DMBT1	hsa:1755	1755
DMD	hsa:1756	1756
SARDH	hsa:1757	1757
DMP1	hsa:1758	1758
DNM1	hsa:1759	1759
DMPK	hsa:1760	1760
DMRT1	hsa:1761	1761
DMWD	hsa:1762	1762
DNA2	hsa:1763	1763
DNAH5	hsa:1767	1767
DNAH6	hsa:1768	1768
DNAH8	hsa:1769	1769
DNAH9	hsa:1770	1770
DNASE1	hsa:1773	1773
DNASE1L1	hsa:1774	1774
DNASE1L2	hsa:1775	1775
DNASE1L3	hsa:1776	1776
DNASE2	hsa:1777	1777
DYNC1H1	hsa:1778	1778
DYNC1I1	hsa:1780	1780
DYNC1I2	hsa:1781	1781
DYNC1LI2	hsa:1783	1783
DNCM	hsa:1784	1784
DNM2	hsa:1785	1785
DNMT1	hsa:1786	1786
TRDMT1	hsa:1787	1787
DNMT3A	hsa:1788	1788
DNMT3B	hsa:1789	1789
DNTT	hsa:1791	1791
DOCK1	hsa:1793	1793
DOCK2	hsa:1794	1794
DOCK3	hsa:1795	1795
DOK1	hsa:1796	1796
DOM3Z	hsa:1797	1797
DPAGT1	hsa:1798	1798
DPEP1	hsa:1800	1800
DPH1	hsa:1801	1801
DPH2	hsa:1802	1802
DPP4	hsa:1803	1803
DPP6	hsa:1804	1804
DPT	hsa:1805	1805
DPYD	hsa:1806	1806
DPYS	hsa:1807	1807
DPYSL2	hsa:1808	1808
DPYSL3	hsa:1809	1809
DR1	hsa:1810	1810
SLC26A3	hsa:1811	1811
DRD1	hsa:1812	1812
DRD2	hsa:1813	1813
DRD3	hsa:1814	1814
DRD4	hsa:1815	1815
DRD5	hsa:1816	1816
DRD5P1	hsa:1817	1817
DRD5P2	hsa:1818	1818
DRG2	hsa:1819	1819
ARID3A	hsa:1820	1820
DRP2	hsa:1821	1821
ATN1	hsa:1822	1822
DSC1	hsa:1823	1823
DSC2	hsa:1824	1824
DSC3	hsa:1825	1825
DSCAM	hsa:1826	1826
RCAN1	hsa:1827	1827
DSG1	hsa:1828	1828
DSG2	hsa:1829	1829
DSG3	hsa:1830	1830
TSC22D3	hsa:1831	1831
DSP	hsa:1832	1832
EPYC	hsa:1833	1833
DSPP	hsa:1834	1834
SLC26A2	hsa:1836	1836
DTNA	hsa:1837	1837
DTNB	hsa:1838	1838
HBEGF	hsa:1839	1839
DTX1	hsa:1840	1840
DTYMK	hsa:1841	1841
ECM2	hsa:1842	1842
DUSP1	hsa:1843	1843
DUSP2	hsa:1844	1844
DUSP3	hsa:1845	1845
DUSP4	hsa:1846	1846
DUSP5	hsa:1847	1847
DUSP6	hsa:1848	1848
DUSP7	hsa:1849	1849
DUSP8	hsa:1850	1850
DUSP8P	hsa:1851	1851
DUSP9	hsa:1852	1852
DUT	hsa:1854	1854
DVL1	hsa:1855	1855
DVL2	hsa:1856	1856
DVL3	hsa:1857	1857
DWS	hsa:1858	1858
DYRK1A	hsa:1859	1859
TOR1A	hsa:1861	1861
DYT2	hsa:1862	1862
DYT4	hsa:1864	1864
DYT7	hsa:1866	1866
DYX1	hsa:1867	1867
E2F1	hsa:1869	1869
E2F2	hsa:1870	1870
E2F3	hsa:1871	1871
E2F3P1	hsa:1872	1872
E2F4	hsa:1874	1874
E2F5	hsa:1875	1875
E2F6	hsa:1876	1876
E4F1	hsa:1877	1877
E11S	hsa:1878	1878
EBF1	hsa:1879	1879
GPR183	hsa:1880	1880
EBM	hsa:1881	1881
EBR3	hsa:1884	1884
EBR4	hsa:1885	1885
EBVS1	hsa:1888	1888
ECE1	hsa:1889	1889
TYMP	hsa:1890	1890
ECH1	hsa:1891	1891
ECHS1	hsa:1892	1892
ECM1	hsa:1893	1893
ECT2	hsa:1894	1894
EDA	hsa:1896	1896
S1PR1	hsa:1901	1901
LPAR1	hsa:1902	1902
S1PR3	hsa:1903	1903
EDN1	hsa:1906	1906
EDN2	hsa:1907	1907
EDN3	hsa:1908	1908
EDNRA	hsa:1909	1909
EDNRB	hsa:1910	1910
PHC1	hsa:1911	1911
PHC2	hsa:1912	1912
EEC1	hsa:1913	1913
EEC2	hsa:1914	1914
EEF1A1	hsa:1915	1915
EEF1A2	hsa:1917	1917
EEF1A3	hsa:1918	1918
EEF1B2P1	hsa:1932	1932
EEF1B2	hsa:1933	1933
EEF1B2P2	hsa:1934	1934
EEF1D	hsa:1936	1936
EEF1G	hsa:1937	1937
EEF2	hsa:1938	1938
EIF2D	hsa:1939	1939
EEGV1	hsa:1940	1940
EFNA1	hsa:1942	1942
EFNA2	hsa:1943	1943
EFNA3	hsa:1944	1944
EFNA4	hsa:1945	1945
EFNA5	hsa:1946	1946
EFNB1	hsa:1947	1947
EFNB2	hsa:1948	1948
EFNB3	hsa:1949	1949
EGF	hsa:1950	1950
CELSR3	hsa:1951	1951
CELSR2	hsa:1952	1952
MEGF6	hsa:1953	1953
MEGF8	hsa:1954	1954
MEGF9	hsa:1955	1955
EGFR	hsa:1956	1956
EGI	hsa:1957	1957
EGR1	hsa:1958	1958
EGR2	hsa:1959	1959
EGR3	hsa:1960	1960
EGR4	hsa:1961	1961
EHHADH	hsa:1962	1962
EIF1AX	hsa:1964	1964
EIF2S1	hsa:1965	1965
EIF2B1	hsa:1967	1967
EIF2S3	hsa:1968	1968
EPHA2	hsa:1969	1969
EIF4A1	hsa:1973	1973
EIF4A2	hsa:1974	1974
EIF4B	hsa:1975	1975
EIF4E	hsa:1977	1977
EIF4EBP1	hsa:1978	1978
EIF4EBP2	hsa:1979	1979
EIF4EP1	hsa:1980	1980
EIF4G1	hsa:1981	1981
EIF4G2	hsa:1982	1982
EIF5	hsa:1983	1983
EIF5A	hsa:1984	1984
EIF5AP2	hsa:1986	1986
EIF5AP3	hsa:1987	1987
CELA1	hsa:1990	1990
ELANE	hsa:1991	1991
SERPINB1	hsa:1992	1992
ELAVL2	hsa:1993	1993
ELAVL1	hsa:1994	1994
ELAVL3	hsa:1995	1995
ELAVL4	hsa:1996	1996
ELF1	hsa:1997	1997
ELF2	hsa:1998	1998
ELF3	hsa:1999	1999
ELF4	hsa:2000	2000
ELF5	hsa:2001	2001
ELK1	hsa:2002	2002
ELK2AP	hsa:2003	2003
ELK3	hsa:2004	2004
ELK4	hsa:2005	2005
ELN	hsa:2006	2006
EML1	hsa:2009	2009
EMD	hsa:2010	2010
MARK2	hsa:2011	2011
EMP1	hsa:2012	2012
EMP2	hsa:2013	2013
EMP3	hsa:2014	2014
EMR1	hsa:2015	2015
EMX1	hsa:2016	2016
CTTN	hsa:2017	2017
EMX2	hsa:2018	2018
EN1	hsa:2019	2019
EN2	hsa:2020	2020
ENDOG	hsa:2021	2021
ENG	hsa:2022	2022
ENO1	hsa:2023	2023
ENO1P1	hsa:2025	2025
ENO2	hsa:2026	2026
ENO3	hsa:2027	2027
ENPEP	hsa:2028	2028
ENSA	hsa:2029	2029
SLC29A1	hsa:2030	2030
ENUR1	hsa:2031	2031
ENUR2	hsa:2032	2032
EP300	hsa:2033	2033
EPAS1	hsa:2034	2034
EPB41	hsa:2035	2035
EPB41L1	hsa:2036	2036
EPB41L2	hsa:2037	2037
EPB42	hsa:2038	2038
EPB49	hsa:2039	2039
STOM	hsa:2040	2040
EPHA1	hsa:2041	2041
EPHA3	hsa:2042	2042
EPHA4	hsa:2043	2043
EPHA5	hsa:2044	2044
EPHA7	hsa:2045	2045
EPHA8	hsa:2046	2046
EPHB1	hsa:2047	2047
EPHB2	hsa:2048	2048
EPHB3	hsa:2049	2049
EPHB4	hsa:2050	2050
EPHB6	hsa:2051	2051
EPHX1	hsa:2052	2052
EPHX2	hsa:2053	2053
STX2	hsa:2054	2054
CLN8	hsa:2055	2055
EPO	hsa:2056	2056
EPOR	hsa:2057	2057
EPRS	hsa:2058	2058
EPS8	hsa:2059	2059
EPS15	hsa:2060	2060
NR2F6	hsa:2063	2063
ERBB2	hsa:2064	2064
ERBB3	hsa:2065	2065
ERBB4	hsa:2066	2066
ERCC1	hsa:2067	2067
ERCC2	hsa:2068	2068
EREG	hsa:2069	2069
EYA4	hsa:2070	2070
ERCC3	hsa:2071	2071
ERCC4	hsa:2072	2072
ERCC5	hsa:2073	2073
ERCC6	hsa:2074	2074
ERCM1	hsa:2076	2076
ERF	hsa:2077	2077
ERG	hsa:2078	2078
ERH	hsa:2079	2079
ERN1	hsa:2081	2081
ERPL1	hsa:2082	2082
ERPL2	hsa:2083	2083
ERV3-1	hsa:2086	2086
ESA4	hsa:2090	2090
FBL	hsa:2091	2091
ESAT	hsa:2096	2096
ESB3	hsa:2097	2097
ESD	hsa:2098	2098
ESR1	hsa:2099	2099
ESR2	hsa:2100	2100
ESRRA	hsa:2101	2101
ESRRB	hsa:2103	2103
ESRRG	hsa:2104	2104
ETF1	hsa:2107	2107
ETFA	hsa:2108	2108
ETFB	hsa:2109	2109
ETFDH	hsa:2110	2110
ETM2	hsa:2112	2112
ETS1	hsa:2113	2113
ETS2	hsa:2114	2114
ETV1	hsa:2115	2115
ETV2	hsa:2116	2116
ETV3	hsa:2117	2117
ETV4	hsa:2118	2118
ETV5	hsa:2119	2119
ETV6	hsa:2120	2120
EVC	hsa:2121	2121
MECOM	hsa:2122	2122
EVI2A	hsa:2123	2123
EVI2B	hsa:2124	2124
EVPL	hsa:2125	2125
EVX1	hsa:2128	2128
EWSR1	hsa:2130	2130
EXT1	hsa:2131	2131
EXT2	hsa:2132	2132
EXT3	hsa:2133	2133
EXTL1	hsa:2134	2134
EXTL2	hsa:2135	2135
EXTL3	hsa:2137	2137
EYA1	hsa:2138	2138
EYA2	hsa:2139	2139
EYA3	hsa:2140	2140
EYCL1	hsa:2141	2141
EZH1	hsa:2145	2145
EZH2	hsa:2146	2146
F2	hsa:2147	2147
F2R	hsa:2149	2149
F2RL1	hsa:2150	2150
F2RL2	hsa:2151	2151
F3	hsa:2152	2152
F5	hsa:2153	2153
F7	hsa:2155	2155
F7R	hsa:2156	2156
F8	hsa:2157	2157
F9	hsa:2158	2158
F10	hsa:2159	2159
F11	hsa:2160	2160
F12	hsa:2161	2161
F13A1	hsa:2162	2162
F13B	hsa:2165	2165
FAAH	hsa:2166	2166
FABP4	hsa:2167	2167
FABP1	hsa:2168	2168
FABP2	hsa:2169	2169
FABP3	hsa:2170	2170
FABP5	hsa:2171	2171
FABP6	hsa:2172	2172
FABP7	hsa:2173	2173
FANCA	hsa:2175	2175
FANCC	hsa:2176	2176
FANCD2	hsa:2177	2177
FANCE	hsa:2178	2178
ACSL1	hsa:2180	2180
ACSL3	hsa:2181	2181
ACSL4	hsa:2182	2182
FAH	hsa:2184	2184
PTK2B	hsa:2185	2185
BPTF	hsa:2186	2186
FANCB	hsa:2187	2187
FANCF	hsa:2188	2188
FANCG	hsa:2189	2189
FAP	hsa:2191	2191
FBLN1	hsa:2192	2192
FARSA	hsa:2193	2193
FASN	hsa:2194	2194
FAT1	hsa:2195	2195
FAT2	hsa:2196	2196
FAU	hsa:2197	2197
FBLN2	hsa:2199	2199
FBN1	hsa:2200	2200
FBN2	hsa:2201	2201
EFEMP1	hsa:2202	2202
FBP1	hsa:2203	2203
FCAR	hsa:2204	2204
FCER1A	hsa:2205	2205
MS4A2	hsa:2206	2206
FCER1G	hsa:2207	2207
FCER2	hsa:2208	2208
FCGR1A	hsa:2209	2209
FCGR1B	hsa:2210	2210
FCGR2A	hsa:2212	2212
FCGR2B	hsa:2213	2213
FCGR3A	hsa:2214	2214
FCGR3B	hsa:2215	2215
FDX1P2	hsa:2216	2216
FCGRT	hsa:2217	2217
FKTN	hsa:2218	2218
FCN1	hsa:2219	2219
FCN2	hsa:2220	2220
FCP1	hsa:2221	2221
FDFT1	hsa:2222	2222
FDPS	hsa:2224	2224
FDPSP3	hsa:2227	2227
FDPSP4	hsa:2228	2228
FDPSP5	hsa:2229	2229
FDX1	hsa:2230	2230
FDX1P1	hsa:2231	2231
FDXR	hsa:2232	2232
FEB1	hsa:2233	2233
FEB2	hsa:2234	2234
FECH	hsa:2235	2235
FECHP1	hsa:2236	2236
FEN1	hsa:2237	2237
GPC4	hsa:2239	2239
FER	hsa:2241	2241
FES	hsa:2242	2242
FGA	hsa:2243	2243
FGB	hsa:2244	2244
FGD1	hsa:2245	2245
FGF1	hsa:2246	2246
FGF2	hsa:2247	2247
FGF3	hsa:2248	2248
FGF4	hsa:2249	2249
FGF5	hsa:2250	2250
FGF6	hsa:2251	2251
FGF7	hsa:2252	2252
FGF8	hsa:2253	2253
FGF9	hsa:2254	2254
FGF10	hsa:2255	2255
FGF11	hsa:2256	2256
FGF12	hsa:2257	2257
FGF13	hsa:2258	2258
FGF14	hsa:2259	2259
FGFR1	hsa:2260	2260
FGFR3	hsa:2261	2261
GPC5	hsa:2262	2262
FGFR2	hsa:2263	2263
FGFR4	hsa:2264	2264
FGG	hsa:2266	2266
FGL1	hsa:2267	2267
FGR	hsa:2268	2268
FGS2	hsa:2270	2270
FH	hsa:2271	2271
FHIT	hsa:2272	2272
FHL1	hsa:2273	2273
FHL2	hsa:2274	2274
FHL3	hsa:2275	2275
FIGF	hsa:2277	2277
FIM1	hsa:2278	2278
FIM3	hsa:2279	2279
FKBP1A	hsa:2280	2280
FKBP1B	hsa:2281	2281
FKBP1AP1	hsa:2282	2282
FKBP1AP2	hsa:2283	2283
FKBP1AP3	hsa:2284	2284
FKBP1AP4	hsa:2285	2285
FKBP2	hsa:2286	2286
FKBP3	hsa:2287	2287
FKBP4	hsa:2288	2288
FKBP5	hsa:2289	2289
FOXG1	hsa:2290	2290
FOXF1	hsa:2294	2294
FOXF2	hsa:2295	2295
FOXC1	hsa:2296	2296
FOXD1	hsa:2297	2297
FOXD4	hsa:2298	2298
FOXI1	hsa:2299	2299
FOXL1	hsa:2300	2300
FOXE3	hsa:2301	2301
FOXJ1	hsa:2302	2302
FOXC2	hsa:2303	2303
FOXE1	hsa:2304	2304
FOXM1	hsa:2305	2305
FOXD2	hsa:2306	2306
FOXS1	hsa:2307	2307
FOXO1	hsa:2308	2308
FOXO3	hsa:2309	2309
FOXO3B	hsa:2310	2310
FOXO1B	hsa:2311	2311
FLG	hsa:2312	2312
FLI1	hsa:2313	2313
FLII	hsa:2314	2314
MLANA	hsa:2315	2315
FLNA	hsa:2316	2316
FLNB	hsa:2317	2317
FLNC	hsa:2318	2318
FLOT2	hsa:2319	2319
FLT1	hsa:2321	2321
FLT3	hsa:2322	2322
FLT3LG	hsa:2323	2323
FLT4	hsa:2324	2324
FMO1	hsa:2326	2326
FMO2	hsa:2327	2327
FMO3	hsa:2328	2328
FMO4	hsa:2329	2329
FMO5	hsa:2330	2330
FMOD	hsa:2331	2331
FMR1	hsa:2332	2332
AFF2	hsa:2334	2334
FN1	hsa:2335	2335
FND	hsa:2336	2336
FNTA	hsa:2339	2339
FNTAP2	hsa:2341	2341
FNTB	hsa:2342	2342
FOLH1	hsa:2346	2346
FOLR1	hsa:2348	2348
FOLR2	hsa:2350	2350
FOLR3	hsa:2352	2352
FOS	hsa:2353	2353
FOSB	hsa:2354	2354
FOSL2	hsa:2355	2355
FPGS	hsa:2356	2356
FPR1	hsa:2357	2357
FPR2	hsa:2358	2358
FPR3	hsa:2359	2359
FRA1A	hsa:2360	2360
FRA1B	hsa:2361	2361
FRA1C	hsa:2362	2362
FRA1D	hsa:2363	2363
FRA1E	hsa:2364	2364
FRA1F	hsa:2365	2365
FRA1G	hsa:2366	2366
FRA1H	hsa:2367	2367
FRA1I	hsa:2368	2368
FRA1J	hsa:2369	2369
FRA1K	hsa:2370	2370
FRA1L	hsa:2371	2371
FRA1M	hsa:2372	2372
FRA2A	hsa:2373	2373
FRA2B	hsa:2374	2374
FRA2C	hsa:2375	2375
FRA2D	hsa:2376	2376
FRA2E	hsa:2377	2377
FRA2F	hsa:2378	2378
FRA2G	hsa:2379	2379
FRA2H	hsa:2380	2380
FRA2I	hsa:2381	2381
FRA2J	hsa:2382	2382
FRA2K	hsa:2383	2383
FRA3A	hsa:2384	2384
FRA3C	hsa:2386	2386
FRA3D	hsa:2387	2387
FRA4A	hsa:2388	2388
FRA4B	hsa:2389	2389
FRA4C	hsa:2390	2390
FRA4D	hsa:2391	2391
FRA5A	hsa:2393	2393
FRA5B	hsa:2394	2394
FXN	hsa:2395	2395
FRA5C	hsa:2396	2396
FRA5D	hsa:2397	2397
FRA5E	hsa:2398	2398
FRA5F	hsa:2399	2399
FRA5G	hsa:2400	2400
FRA6A	hsa:2401	2401
FRA6B	hsa:2402	2402
FRA6C	hsa:2403	2403
FRA6D	hsa:2404	2404
FRA6E	hsa:2405	2405
FRA6F	hsa:2406	2406
FRA6G	hsa:2407	2407
FRA7A	hsa:2408	2408
FRA7B	hsa:2409	2409
FRA7C	hsa:2410	2410
FRA7D	hsa:2411	2411
FRA7E	hsa:2412	2412
FRA7F	hsa:2413	2413
FRA7G	hsa:2414	2414
FRA7H	hsa:2415	2415
FRA7I	hsa:2416	2416
FRA7J	hsa:2417	2417
FRA8A	hsa:2418	2418
FRA8B	hsa:2419	2419
FRDA2	hsa:2420	2420
FRA8C	hsa:2421	2421
FRA8D	hsa:2422	2422
FRA8E	hsa:2423	2423
FRA9A	hsa:2425	2425
FRA9B	hsa:2426	2426
FRA9C	hsa:2427	2427
[truncated: 41,900 more rows]
