# Supplementary material for: Eureka-DMA: an easy-to-operate graphical user interface for fast comprehensive investigation and analysis of DNA microarray data
Source: BMC Bioinformatics. 2014 Feb 24;15:53. doi: 10.1186/1471-2105-15-53 (PMC3938137; doi:10.1186/1471-2105-15-53)
Supplement: Additional file 3 — ZIP archive file that contains all the software files needed in order to run Eureka-DMA in the MATLAB environment. This archive contains the code. [file 1471-2105-15-53-S3.zip › Eureka-DMA/Annotation/Kegg pathways names MusMusculus.txt]

mmu00010 Glycolysis / Gluconeogenesis - Mus musculus (mouse)	1
mmu00020 Citrate cycle (TCA cycle) - Mus musculus (mouse)
mmu00030 Pentose phosphate pathway - Mus musculus (mouse)
mmu00040 Pentose and glucuronate interconversions - Mus musculus (mouse)
mmu00051 Fructose and mannose metabolism - Mus musculus (mouse)
mmu00052 Galactose metabolism - Mus musculus (mouse)
mmu00053 Ascorbate and aldarate metabolism - Mus musculus (mouse)
mmu00061 Fatty acid biosynthesis - Mus musculus (mouse)
mmu00062 Fatty acid elongation - Mus musculus (mouse)
mmu00071 Fatty acid metabolism - Mus musculus (mouse)
mmu00072 Synthesis and degradation of ketone bodies - Mus musculus (mouse)
mmu00100 Steroid biosynthesis - Mus musculus (mouse)
mmu00120 Primary bile acid biosynthesis - Mus musculus (mouse)
mmu00130 Ubiquinone and other terpenoid-quinone biosynthesis - Mus musculus (mouse)
mmu00140 Steroid hormone biosynthesis - Mus musculus (mouse)
mmu00190 Oxidative phosphorylation - Mus musculus (mouse)
mmu00230 Purine metabolism - Mus musculus (mouse)
mmu00232 Caffeine metabolism - Mus musculus (mouse)
mmu00240 Pyrimidine metabolism - Mus musculus (mouse)
mmu00250 Alanine, aspartate and glutamate metabolism - Mus musculus (mouse)
mmu00260 Glycine, serine and threonine metabolism - Mus musculus (mouse)
mmu00270 Cysteine and methionine metabolism - Mus musculus (mouse)
mmu00280 Valine, leucine and isoleucine degradation - Mus musculus (mouse)
mmu00290 Valine, leucine and isoleucine biosynthesis - Mus musculus (mouse)
mmu00300 Lysine biosynthesis - Mus musculus (mouse)
mmu00310 Lysine degradation - Mus musculus (mouse)
mmu00330 Arginine and proline metabolism - Mus musculus (mouse)
mmu00340 Histidine metabolism - Mus musculus (mouse)
mmu00350 Tyrosine metabolism - Mus musculus (mouse)
mmu00360 Phenylalanine metabolism - Mus musculus (mouse)
mmu00380 Tryptophan metabolism - Mus musculus (mouse)
mmu00400 Phenylalanine, tyrosine and tryptophan biosynthesis - Mus musculus (mouse)
mmu00410 beta-Alanine metabolism - Mus musculus (mouse)
mmu00430 Taurine and hypotaurine metabolism - Mus musculus (mouse)
mmu00450 Selenocompound metabolism - Mus musculus (mouse)
mmu00460 Cyanoamino acid metabolism - Mus musculus (mouse)
mmu00471 D-Glutamine and D-glutamate metabolism - Mus musculus (mouse)
mmu00472 D-Arginine and D-ornithine metabolism - Mus musculus (mouse)
mmu00480 Glutathione metabolism - Mus musculus (mouse)
mmu00500 Starch and sucrose metabolism - Mus musculus (mouse)
mmu00510 N-Glycan biosynthesis - Mus musculus (mouse)
mmu00511 Other glycan degradation - Mus musculus (mouse)
mmu00512 Mucin type O-Glycan biosynthesis - Mus musculus (mouse)
mmu00514 Other types of O-glycan biosynthesis - Mus musculus (mouse)
mmu00520 Amino sugar and nucleotide sugar metabolism - Mus musculus (mouse)
mmu00524 Butirosin and neomycin biosynthesis - Mus musculus (mouse)
mmu00531 Glycosaminoglycan degradation - Mus musculus (mouse)
mmu00532 Glycosaminoglycan biosynthesis - chondroitin sulfate / dermatan sulfate - Mus musculus (mouse)
mmu00533 Glycosaminoglycan biosynthesis - keratan sulfate - Mus musculus (mouse)
mmu00534 Glycosaminoglycan biosynthesis - heparan sulfate / heparin - Mus musculus (mouse)
mmu00561 Glycerolipid metabolism - Mus musculus (mouse)
mmu00562 Inositol phosphate metabolism - Mus musculus (mouse)
mmu00563 Glycosylphosphatidylinositol(GPI)-anchor biosynthesis - Mus musculus (mouse)
mmu00564 Glycerophospholipid metabolism - Mus musculus (mouse)
mmu00565 Ether lipid metabolism - Mus musculus (mouse)
mmu00590 Arachidonic acid metabolism - Mus musculus (mouse)
mmu00591 Linoleic acid metabolism - Mus musculus (mouse)
mmu00592 alpha-Linolenic acid metabolism - Mus musculus (mouse)
mmu00600 Sphingolipid metabolism - Mus musculus (mouse)
mmu00601 Glycosphingolipid biosynthesis - lacto and neolacto series - Mus musculus (mouse)
mmu00603 Glycosphingolipid biosynthesis - globo series - Mus musculus (mouse)
mmu00604 Glycosphingolipid biosynthesis - ganglio series - Mus musculus (mouse)
mmu00620 Pyruvate metabolism - Mus musculus (mouse)
mmu00630 Glyoxylate and dicarboxylate metabolism - Mus musculus (mouse)
mmu00640 Propanoate metabolism - Mus musculus (mouse)
mmu00650 Butanoate metabolism - Mus musculus (mouse)
mmu00670 One carbon pool by folate - Mus musculus (mouse)
mmu00730 Thiamine metabolism - Mus musculus (mouse)
mmu00740 Riboflavin metabolism - Mus musculus (mouse)
mmu00750 Vitamin B6 metabolism - Mus musculus (mouse)
mmu00760 Nicotinate and nicotinamide metabolism - Mus musculus (mouse)
mmu00770 Pantothenate and CoA biosynthesis - Mus musculus (mouse)
mmu00780 Biotin metabolism - Mus musculus (mouse)
mmu00785 Lipoic acid metabolism - Mus musculus (mouse)
mmu00790 Folate biosynthesis - Mus musculus (mouse)
mmu00830 Retinol metabolism - Mus musculus (mouse)
mmu00860 Porphyrin and chlorophyll metabolism - Mus musculus (mouse)
mmu00900 Terpenoid backbone biosynthesis - Mus musculus (mouse)
mmu00920 Sulfur metabolism - Mus musculus (mouse)
mmu00970 Aminoacyl-tRNA biosynthesis - Mus musculus (mouse)
mmu00980 Metabolism of xenobiotics by cytochrome P450 - Mus musculus (mouse)
mmu00982 Drug metabolism - cytochrome P450 - Mus musculus (mouse)
mmu00983 Drug metabolism - other enzymes - Mus musculus (mouse)
mmu01040 Biosynthesis of unsaturated fatty acids - Mus musculus (mouse)
mmu01100 Metabolic pathways - Mus musculus (mouse)
mmu01210 2-Oxocarboxylic acid metabolism - Mus musculus (mouse)
mmu01230 Biosynthesis of amino acids - Mus musculus (mouse)
mmu02010 ABC transporters - Mus musculus (mouse)
mmu03008 Ribosome biogenesis in eukaryotes - Mus musculus (mouse)
mmu03010 Ribosome - Mus musculus (mouse)
mmu03013 RNA transport - Mus musculus (mouse)
mmu03015 mRNA surveillance pathway - Mus musculus (mouse)
mmu03018 RNA degradation - Mus musculus (mouse)
mmu03020 RNA polymerase - Mus musculus (mouse)
mmu03022 Basal transcription factors - Mus musculus (mouse)
mmu03030 DNA replication - Mus musculus (mouse)
mmu03040 Spliceosome - Mus musculus (mouse)
mmu03050 Proteasome - Mus musculus (mouse)
mmu03060 Protein export - Mus musculus (mouse)
mmu03320 PPAR signaling pathway - Mus musculus (mouse)
mmu03410 Base excision repair - Mus musculus (mouse)
mmu03420 Nucleotide excision repair - Mus musculus (mouse)
mmu03430 Mismatch repair - Mus musculus (mouse)
mmu03440 Homologous recombination - Mus musculus (mouse)
mmu03450 Non-homologous end-joining - Mus musculus (mouse)
mmu03460 Fanconi anemia pathway - Mus musculus (mouse)
mmu04010 MAPK signaling pathway - Mus musculus (mouse)
mmu04012 ErbB signaling pathway - Mus musculus (mouse)
mmu04020 Calcium signaling pathway - Mus musculus (mouse)
mmu04060 Cytokine-cytokine receptor interaction - Mus musculus (mouse)
mmu04062 Chemokine signaling pathway - Mus musculus (mouse)
mmu04064 NF-kappa B signaling pathway - Mus musculus (mouse)
mmu04066 HIF-1 signaling pathway - Mus musculus (mouse)
mmu04070 Phosphatidylinositol signaling system - Mus musculus (mouse)
mmu04080 Neuroactive ligand-receptor interaction - Mus musculus (mouse)
mmu04110 Cell cycle - Mus musculus (mouse)
mmu04114 Oocyte meiosis - Mus musculus (mouse)
mmu04115 p53 signaling pathway - Mus musculus (mouse)
mmu04120 Ubiquitin mediated proteolysis - Mus musculus (mouse)
mmu04122 Sulfur relay system - Mus musculus (mouse)
mmu04130 SNARE interactions in vesicular transport - Mus musculus (mouse)
mmu04140 Regulation of autophagy - Mus musculus (mouse)
mmu04141 Protein processing in endoplasmic reticulum - Mus musculus (mouse)
mmu04142 Lysosome - Mus musculus (mouse)
mmu04144 Endocytosis - Mus musculus (mouse)
mmu04145 Phagosome - Mus musculus (mouse)
mmu04146 Peroxisome - Mus musculus (mouse)
mmu04150 mTOR signaling pathway - Mus musculus (mouse)
mmu04151 PI3K-Akt signaling pathway - Mus musculus (mouse)
mmu04210 Apoptosis - Mus musculus (mouse)
mmu04260 Cardiac muscle contraction - Mus musculus (mouse)
mmu04270 Vascular smooth muscle contraction - Mus musculus (mouse)
mmu04310 Wnt signaling pathway - Mus musculus (mouse)
mmu04320 Dorso-ventral axis formation - Mus musculus (mouse)
mmu04330 Notch signaling pathway - Mus musculus (mouse)
mmu04340 Hedgehog signaling pathway - Mus musculus (mouse)
mmu04350 TGF-beta signaling pathway - Mus musculus (mouse)
mmu04360 Axon guidance - Mus musculus (mouse)
mmu04370 VEGF signaling pathway - Mus musculus (mouse)
mmu04380 Osteoclast differentiation - Mus musculus (mouse)
mmu04390 Hippo signaling pathway - Mus musculus (mouse)
mmu04510 Focal adhesion - Mus musculus (mouse)
mmu04512 ECM-receptor interaction - Mus musculus (mouse)
mmu04514 Cell adhesion molecules (CAMs) - Mus musculus (mouse)
mmu04520 Adherens junction - Mus musculus (mouse)
mmu04530 Tight junction - Mus musculus (mouse)
mmu04540 Gap junction - Mus musculus (mouse)
mmu04610 Complement and coagulation cascades - Mus musculus (mouse)
mmu04612 Antigen processing and presentation - Mus musculus (mouse)
mmu04614 Renin-angiotensin system - Mus musculus (mouse)
mmu04620 Toll-like receptor signaling pathway - Mus musculus (mouse)
mmu04621 NOD-like receptor signaling pathway - Mus musculus (mouse)
mmu04622 RIG-I-like receptor signaling pathway - Mus musculus (mouse)
mmu04623 Cytosolic DNA-sensing pathway - Mus musculus (mouse)
mmu04630 Jak-STAT signaling pathway - Mus musculus (mouse)
mmu04640 Hematopoietic cell lineage - Mus musculus (mouse)
mmu04650 Natural killer cell mediated cytotoxicity - Mus musculus (mouse)
mmu04660 T cell receptor signaling pathway - Mus musculus (mouse)
mmu04662 B cell receptor signaling pathway - Mus musculus (mouse)
mmu04664 Fc epsilon RI signaling pathway - Mus musculus (mouse)
mmu04666 Fc gamma R-mediated phagocytosis - Mus musculus (mouse)
mmu04670 Leukocyte transendothelial migration - Mus musculus (mouse)
mmu04672 Intestinal immune network for IgA production - Mus musculus (mouse)
mmu04710 Circadian rhythm - Mus musculus (mouse)
mmu04713 Circadian entrainment - Mus musculus (mouse)
mmu04720 Long-term potentiation - Mus musculus (mouse)
mmu04721 Synaptic vesicle cycle - Mus musculus (mouse)
mmu04722 Neurotrophin signaling pathway - Mus musculus (mouse)
mmu04723 Retrograde endocannabinoid signaling - Mus musculus (mouse)
mmu04724 Glutamatergic synapse - Mus musculus (mouse)
mmu04725 Cholinergic synapse - Mus musculus (mouse)
mmu04726 Serotonergic synapse - Mus musculus (mouse)
mmu04727 GABAergic synapse - Mus musculus (mouse)
mmu04728 Dopaminergic synapse - Mus musculus (mouse)
mmu04730 Long-term depression - Mus musculus (mouse)
mmu04740 Olfactory transduction - Mus musculus (mouse)
mmu04742 Taste transduction - Mus musculus (mouse)
mmu04744 Phototransduction - Mus musculus (mouse)
mmu04810 Regulation of actin cytoskeleton - Mus musculus (mouse)
mmu04910 Insulin signaling pathway - Mus musculus (mouse)
mmu04911 Insulin secretion - Mus musculus (mouse)
mmu04912 GnRH signaling pathway - Mus musculus (mouse)
mmu04913 Ovarian steroidogenesis - Mus musculus (mouse)
mmu04914 Progesterone-mediated oocyte maturation - Mus musculus (mouse)
mmu04916 Melanogenesis - Mus musculus (mouse)
mmu04920 Adipocytokine signaling pathway - Mus musculus (mouse)
mmu04930 Type II diabetes mellitus - Mus musculus (mouse)
mmu04940 Type I diabetes mellitus - Mus musculus (mouse)
mmu04950 Maturity onset diabetes of the young - Mus musculus (mouse)
mmu04960 Aldosterone-regulated sodium reabsorption - Mus musculus (mouse)
mmu04961 Endocrine and other factor-regulated calcium reabsorption - Mus musculus (mouse)
mmu04962 Vasopressin-regulated water reabsorption - Mus musculus (mouse)
mmu04964 Proximal tubule bicarbonate reclamation - Mus musculus (mouse)
mmu04966 Collecting duct acid secretion - Mus musculus (mouse)
mmu04970 Salivary secretion - Mus musculus (mouse)
mmu04971 Gastric acid secretion - Mus musculus (mouse)
mmu04972 Pancreatic secretion - Mus musculus (mouse)
mmu04973 Carbohydrate digestion and absorption - Mus musculus (mouse)
mmu04974 Protein digestion and absorption - Mus musculus (mouse)
mmu04975 Fat digestion and absorption - Mus musculus (mouse)
mmu04976 Bile secretion - Mus musculus (mouse)
mmu04977 Vitamin digestion and absorption - Mus musculus (mouse)
mmu04978 Mineral absorption - Mus musculus (mouse)
mmu05010 Alzheimer's disease - Mus musculus (mouse)
mmu05012 Parkinson's disease - Mus musculus (mouse)
mmu05014 Amyotrophic lateral sclerosis (ALS) - Mus musculus (mouse)
mmu05016 Huntington's disease - Mus musculus (mouse)
mmu05020 Prion diseases - Mus musculus (mouse)
mmu05030 Cocaine addiction - Mus musculus (mouse)
mmu05031 Amphetamine addiction - Mus musculus (mouse)
mmu05032 Morphine addiction - Mus musculus (mouse)
mmu05033 Nicotine addiction - Mus musculus (mouse)
mmu05034 Alcoholism - Mus musculus (mouse)
mmu05100 Bacterial invasion of epithelial cells - Mus musculus (mouse)
mmu05132 Salmonella infection - Mus musculus (mouse)
mmu05133 Pertussis - Mus musculus (mouse)
mmu05134 Legionellosis - Mus musculus (mouse)
mmu05140 Leishmaniasis - Mus musculus (mouse)
mmu05142 Chagas disease (American trypanosomiasis) - Mus musculus (mouse)
mmu05143 African trypanosomiasis - Mus musculus (mouse)
mmu05144 Malaria - Mus musculus (mouse)
mmu05145 Toxoplasmosis - Mus musculus (mouse)
mmu05146 Amoebiasis - Mus musculus (mouse)
mmu05150 Staphylococcus aureus infection - Mus musculus (mouse)
mmu05152 Tuberculosis - Mus musculus (mouse)
mmu05160 Hepatitis C - Mus musculus (mouse)
mmu05161 Hepatitis B - Mus musculus (mouse)
mmu05162 Measles - Mus musculus (mouse)
mmu05164 Influenza A - Mus musculus (mouse)
mmu05166 HTLV-I infection - Mus musculus (mouse)
mmu05168 Herpes simplex infection - Mus musculus (mouse)
mmu05169 Epstein-Barr virus infection - Mus musculus (mouse)
mmu05200 Pathways in cancer - Mus musculus (mouse)
mmu05202 Transcriptional misregulation in cancer - Mus musculus (mouse)
mmu05203 Viral carcinogenesis - Mus musculus (mouse)
mmu05204 Chemical carcinogenesis - Mus musculus (mouse)
mmu05205 Proteoglycans in cancer - Mus musculus (mouse)
mmu05210 Colorectal cancer - Mus musculus (mouse)
mmu05211 Renal cell carcinoma - Mus musculus (mouse)
mmu05212 Pancreatic cancer - Mus musculus (mouse)
mmu05213 Endometrial cancer - Mus musculus (mouse)
mmu05214 Glioma - Mus musculus (mouse)
mmu05215 Prostate cancer - Mus musculus (mouse)
mmu05216 Thyroid cancer - Mus musculus (mouse)
mmu05217 Basal cell carcinoma - Mus musculus (mouse)
mmu05218 Melanoma - Mus musculus (mouse)
mmu05219 Bladder cancer - Mus musculus (mouse)
mmu05220 Chronic myeloid leukemia - Mus musculus (mouse)
mmu05221 Acute myeloid leukemia - Mus musculus (mouse)
mmu05222 Small cell lung cancer - Mus musculus (mouse)
mmu05223 Non-small cell lung cancer - Mus musculus (mouse)
mmu05310 Asthma - Mus musculus (mouse)
mmu05320 Autoimmune thyroid disease - Mus musculus (mouse)
mmu05322 Systemic lupus erythematosus - Mus musculus (mouse)
mmu05323 Rheumatoid arthritis - Mus musculus (mouse)
mmu05330 Allograft rejection - Mus musculus (mouse)
mmu05332 Graft-versus-host disease - Mus musculus (mouse)
mmu05340 Primary immunodeficiency - Mus musculus (mouse)
mmu05410 Hypertrophic cardiomyopathy (HCM) - Mus musculus (mouse)
mmu05412 Arrhythmogenic right ventricular cardiomyopathy (ARVC) - Mus musculus (mouse)
mmu05414 Dilated cardiomyopathy - Mus musculus (mouse)
mmu05416 Viral myocarditis - Mus musculus (mouse)
