# Supplementary material for: Eureka-DMA: an easy-to-operate graphical user interface for fast comprehensive investigation and analysis of DNA microarray data
Source: BMC Bioinformatics. 2014 Feb 24;15:53. doi: 10.1186/1471-2105-15-53 (PMC3938137; doi:10.1186/1471-2105-15-53)
Supplement: Additional file 3 — ZIP archive file that contains all the software files needed in order to run Eureka-DMA in the MATLAB environment. This archive contains the code. [file 1471-2105-15-53-S3.zip › Eureka-DMA/Annotation/Kegg pathways names.txt]

hsa00010 Glycolysis / Gluconeogenesis - Homo sapiens (human)	1
hsa00020 Citrate cycle (TCA cycle) - Homo sapiens (human)
hsa00030 Pentose phosphate pathway - Homo sapiens (human)
hsa00040 Pentose and glucuronate interconversions - Homo sapiens (human)
hsa00051 Fructose and mannose metabolism - Homo sapiens (human)
hsa00052 Galactose metabolism - Homo sapiens (human)
hsa00053 Ascorbate and aldarate metabolism - Homo sapiens (human)
hsa00061 Fatty acid biosynthesis - Homo sapiens (human)
hsa00062 Fatty acid elongation - Homo sapiens (human)
hsa00071 Fatty acid metabolism - Homo sapiens (human)
hsa00072 Synthesis and degradation of ketone bodies - Homo sapiens (human)
hsa00100 Steroid biosynthesis - Homo sapiens (human)
hsa00120 Primary bile acid biosynthesis - Homo sapiens (human)
hsa00130 Ubiquinone and other terpenoid-quinone biosynthesis - Homo sapiens (human)
hsa00140 Steroid hormone biosynthesis - Homo sapiens (human)
hsa00190 Oxidative phosphorylation - Homo sapiens (human)
hsa00230 Purine metabolism - Homo sapiens (human)
hsa00232 Caffeine metabolism - Homo sapiens (human)
hsa00240 Pyrimidine metabolism - Homo sapiens (human)
hsa00250 Alanine, aspartate and glutamate metabolism - Homo sapiens (human)
hsa00260 Glycine, serine and threonine metabolism - Homo sapiens (human)
hsa00270 Cysteine and methionine metabolism - Homo sapiens (human)
hsa00280 Valine, leucine and isoleucine degradation - Homo sapiens (human)
hsa00290 Valine, leucine and isoleucine biosynthesis - Homo sapiens (human)
hsa00300 Lysine biosynthesis - Homo sapiens (human)
hsa00310 Lysine degradation - Homo sapiens (human)
hsa00330 Arginine and proline metabolism - Homo sapiens (human)
hsa00340 Histidine metabolism - Homo sapiens (human)
hsa00350 Tyrosine metabolism - Homo sapiens (human)
hsa00360 Phenylalanine metabolism - Homo sapiens (human)
hsa00380 Tryptophan metabolism - Homo sapiens (human)
hsa00400 Phenylalanine, tyrosine and tryptophan biosynthesis - Homo sapiens (human)
hsa00410 beta-Alanine metabolism - Homo sapiens (human)
hsa00430 Taurine and hypotaurine metabolism - Homo sapiens (human)
hsa00450 Selenocompound metabolism - Homo sapiens (human)
hsa00460 Cyanoamino acid metabolism - Homo sapiens (human)
hsa00471 D-Glutamine and D-glutamate metabolism - Homo sapiens (human)
hsa00472 D-Arginine and D-ornithine metabolism - Homo sapiens (human)
hsa00480 Glutathione metabolism - Homo sapiens (human)
hsa00500 Starch and sucrose metabolism - Homo sapiens (human)
hsa00510 N-Glycan biosynthesis - Homo sapiens (human)
hsa00511 Other glycan degradation - Homo sapiens (human)
hsa00512 Mucin type O-Glycan biosynthesis - Homo sapiens (human)
hsa00514 Other types of O-glycan biosynthesis - Homo sapiens (human)
hsa00520 Amino sugar and nucleotide sugar metabolism - Homo sapiens (human)
hsa00524 Butirosin and neomycin biosynthesis - Homo sapiens (human)
hsa00531 Glycosaminoglycan degradation - Homo sapiens (human)
hsa00532 Glycosaminoglycan biosynthesis - chondroitin sulfate / dermatan sulfate - Homo sapiens (human)
hsa00533 Glycosaminoglycan biosynthesis - keratan sulfate - Homo sapiens (human)
hsa00534 Glycosaminoglycan biosynthesis - heparan sulfate / heparin - Homo sapiens (human)
hsa00561 Glycerolipid metabolism - Homo sapiens (human)
hsa00562 Inositol phosphate metabolism - Homo sapiens (human)
hsa00563 Glycosylphosphatidylinositol(GPI)-anchor biosynthesis - Homo sapiens (human)
hsa00564 Glycerophospholipid metabolism - Homo sapiens (human)
hsa00565 Ether lipid metabolism - Homo sapiens (human)
hsa00590 Arachidonic acid metabolism - Homo sapiens (human)
hsa00591 Linoleic acid metabolism - Homo sapiens (human)
hsa00592 alpha-Linolenic acid metabolism - Homo sapiens (human)
hsa00600 Sphingolipid metabolism - Homo sapiens (human)
hsa00601 Glycosphingolipid biosynthesis - lacto and neolacto series - Homo sapiens (human)
hsa00603 Glycosphingolipid biosynthesis - globo series - Homo sapiens (human)
hsa00604 Glycosphingolipid biosynthesis - ganglio series - Homo sapiens (human)
hsa00620 Pyruvate metabolism - Homo sapiens (human)
hsa00630 Glyoxylate and dicarboxylate metabolism - Homo sapiens (human)
hsa00640 Propanoate metabolism - Homo sapiens (human)
hsa00650 Butanoate metabolism - Homo sapiens (human)
hsa00670 One carbon pool by folate - Homo sapiens (human)
hsa00730 Thiamine metabolism - Homo sapiens (human)
hsa00740 Riboflavin metabolism - Homo sapiens (human)
hsa00750 Vitamin B6 metabolism - Homo sapiens (human)
hsa00760 Nicotinate and nicotinamide metabolism - Homo sapiens (human)
hsa00770 Pantothenate and CoA biosynthesis - Homo sapiens (human)
hsa00780 Biotin metabolism - Homo sapiens (human)
hsa00785 Lipoic acid metabolism - Homo sapiens (human)
hsa00790 Folate biosynthesis - Homo sapiens (human)
hsa00830 Retinol metabolism - Homo sapiens (human)
hsa00860 Porphyrin and chlorophyll metabolism - Homo sapiens (human)
hsa00900 Terpenoid backbone biosynthesis - Homo sapiens (human)
hsa00920 Sulfur metabolism - Homo sapiens (human)
hsa00970 Aminoacyl-tRNA biosynthesis - Homo sapiens (human)
hsa00980 Metabolism of xenobiotics by cytochrome P450 - Homo sapiens (human)
hsa00982 Drug metabolism - cytochrome P450 - Homo sapiens (human)
hsa00983 Drug metabolism - other enzymes - Homo sapiens (human)
hsa01040 Biosynthesis of unsaturated fatty acids - Homo sapiens (human)
hsa01100 Metabolic pathways - Homo sapiens (human)
hsa01210 2-Oxocarboxylic acid metabolism - Homo sapiens (human)
hsa02010 ABC transporters - Homo sapiens (human)
hsa03008 Ribosome biogenesis in eukaryotes - Homo sapiens (human)
hsa03010 Ribosome - Homo sapiens (human)
hsa03013 RNA transport - Homo sapiens (human)
hsa03015 mRNA surveillance pathway - Homo sapiens (human)
hsa03018 RNA degradation - Homo sapiens (human)
hsa03020 RNA polymerase - Homo sapiens (human)
hsa03022 Basal transcription factors - Homo sapiens (human)
hsa03030 DNA replication - Homo sapiens (human)
hsa03040 Spliceosome - Homo sapiens (human)
hsa03050 Proteasome - Homo sapiens (human)
hsa03060 Protein export - Homo sapiens (human)
hsa03320 PPAR signaling pathway - Homo sapiens (human)
hsa03410 Base excision repair - Homo sapiens (human)
hsa03420 Nucleotide excision repair - Homo sapiens (human)
hsa03430 Mismatch repair - Homo sapiens (human)
hsa03440 Homologous recombination - Homo sapiens (human)
hsa03450 Non-homologous end-joining - Homo sapiens (human)
hsa03460 Fanconi anemia pathway - Homo sapiens (human)
hsa04010 MAPK signaling pathway - Homo sapiens (human)
hsa04012 ErbB signaling pathway - Homo sapiens (human)
hsa04020 Calcium signaling pathway - Homo sapiens (human)
hsa04060 Cytokine-cytokine receptor interaction - Homo sapiens (human)
hsa04062 Chemokine signaling pathway - Homo sapiens (human)
hsa04064 NF-kappa B signaling pathway - Homo sapiens (human)
hsa04066 HIF-1 signaling pathway - Homo sapiens (human)
hsa04070 Phosphatidylinositol signaling system - Homo sapiens (human)
hsa04080 Neuroactive ligand-receptor interaction - Homo sapiens (human)
hsa04110 Cell cycle - Homo sapiens (human)
hsa04114 Oocyte meiosis - Homo sapiens (human)
hsa04115 p53 signaling pathway - Homo sapiens (human)
hsa04120 Ubiquitin mediated proteolysis - Homo sapiens (human)
hsa04122 Sulfur relay system - Homo sapiens (human)
hsa04130 SNARE interactions in vesicular transport - Homo sapiens (human)
hsa04140 Regulation of autophagy - Homo sapiens (human)
hsa04141 Protein processing in endoplasmic reticulum - Homo sapiens (human)
hsa04142 Lysosome - Homo sapiens (human)
hsa04144 Endocytosis - Homo sapiens (human)
hsa04145 Phagosome - Homo sapiens (human)
hsa04146 Peroxisome - Homo sapiens (human)
hsa04150 mTOR signaling pathway - Homo sapiens (human)
hsa04151 PI3K-Akt signaling pathway - Homo sapiens (human)
hsa04210 Apoptosis - Homo sapiens (human)
hsa04260 Cardiac muscle contraction - Homo sapiens (human)
hsa04270 Vascular smooth muscle contraction - Homo sapiens (human)
hsa04310 Wnt signaling pathway - Homo sapiens (human)
hsa04320 Dorso-ventral axis formation - Homo sapiens (human)
hsa04330 Notch signaling pathway - Homo sapiens (human)
hsa04340 Hedgehog signaling pathway - Homo sapiens (human)
hsa04350 TGF-beta signaling pathway - Homo sapiens (human)
hsa04360 Axon guidance - Homo sapiens (human)
hsa04370 VEGF signaling pathway - Homo sapiens (human)
hsa04380 Osteoclast differentiation - Homo sapiens (human)
hsa04390 Hippo signaling pathway - Homo sapiens (human)
hsa04510 Focal adhesion - Homo sapiens (human)
hsa04512 ECM-receptor interaction - Homo sapiens (human)
hsa04514 Cell adhesion molecules (CAMs) - Homo sapiens (human)
hsa04520 Adherens junction - Homo sapiens (human)
hsa04530 Tight junction - Homo sapiens (human)
hsa04540 Gap junction - Homo sapiens (human)
hsa04610 Complement and coagulation cascades - Homo sapiens (human)
hsa04612 Antigen processing and presentation - Homo sapiens (human)
hsa04614 Renin-angiotensin system - Homo sapiens (human)
hsa04620 Toll-like receptor signaling pathway - Homo sapiens (human)
hsa04621 NOD-like receptor signaling pathway - Homo sapiens (human)
hsa04622 RIG-I-like receptor signaling pathway - Homo sapiens (human)
hsa04623 Cytosolic DNA-sensing pathway - Homo sapiens (human)
hsa04630 Jak-STAT signaling pathway - Homo sapiens (human)
hsa04640 Hematopoietic cell lineage - Homo sapiens (human)
hsa04650 Natural killer cell mediated cytotoxicity - Homo sapiens (human)
hsa04660 T cell receptor signaling pathway - Homo sapiens (human)
hsa04662 B cell receptor signaling pathway - Homo sapiens (human)
hsa04664 Fc epsilon RI signaling pathway - Homo sapiens (human)
hsa04666 Fc gamma R-mediated phagocytosis - Homo sapiens (human)
hsa04670 Leukocyte transendothelial migration - Homo sapiens (human)
hsa04672 Intestinal immune network for IgA production - Homo sapiens (human)
hsa04710 Circadian rhythm - Homo sapiens (human)
hsa04713 Circadian entrainment - Homo sapiens (human)
hsa04720 Long-term potentiation - Homo sapiens (human)
hsa04721 Synaptic vesicle cycle - Homo sapiens (human)
hsa04722 Neurotrophin signaling pathway - Homo sapiens (human)
hsa04723 Retrograde endocannabinoid signaling - Homo sapiens (human)
hsa04724 Glutamatergic synapse - Homo sapiens (human)
hsa04725 Cholinergic synapse - Homo sapiens (human)
hsa04726 Serotonergic synapse - Homo sapiens (human)
hsa04727 GABAergic synapse - Homo sapiens (human)
hsa04728 Dopaminergic synapse - Homo sapiens (human)
hsa04730 Long-term depression - Homo sapiens (human)
hsa04740 Olfactory transduction - Homo sapiens (human)
hsa04742 Taste transduction - Homo sapiens (human)
hsa04744 Phototransduction - Homo sapiens (human)
hsa04810 Regulation of actin cytoskeleton - Homo sapiens (human)
hsa04910 Insulin signaling pathway - Homo sapiens (human)
hsa04912 GnRH signaling pathway - Homo sapiens (human)
hsa04914 Progesterone-mediated oocyte maturation - Homo sapiens (human)
hsa04916 Melanogenesis - Homo sapiens (human)
hsa04920 Adipocytokine signaling pathway - Homo sapiens (human)
hsa04930 Type II diabetes mellitus - Homo sapiens (human)
hsa04940 Type I diabetes mellitus - Homo sapiens (human)
hsa04950 Maturity onset diabetes of the young - Homo sapiens (human)
hsa04960 Aldosterone-regulated sodium reabsorption - Homo sapiens (human)
hsa04961 Endocrine and other factor-regulated calcium reabsorption - Homo sapiens (human)
hsa04962 Vasopressin-regulated water reabsorption - Homo sapiens (human)
hsa04964 Proximal tubule bicarbonate reclamation - Homo sapiens (human)
hsa04966 Collecting duct acid secretion - Homo sapiens (human)
hsa04970 Salivary secretion - Homo sapiens (human)
hsa04971 Gastric acid secretion - Homo sapiens (human)
hsa04972 Pancreatic secretion - Homo sapiens (human)
hsa04973 Carbohydrate digestion and absorption - Homo sapiens (human)
hsa04974 Protein digestion and absorption - Homo sapiens (human)
hsa04975 Fat digestion and absorption - Homo sapiens (human)
hsa04976 Bile secretion - Homo sapiens (human)
hsa04977 Vitamin digestion and absorption - Homo sapiens (human)
hsa04978 Mineral absorption - Homo sapiens (human)
hsa05010 Alzheimer's disease - Homo sapiens (human)
hsa05012 Parkinson's disease - Homo sapiens (human)
hsa05014 Amyotrophic lateral sclerosis (ALS) - Homo sapiens (human)
hsa05016 Huntington's disease - Homo sapiens (human)
hsa05020 Prion diseases - Homo sapiens (human)
hsa05030 Cocaine addiction - Homo sapiens (human)
hsa05031 Amphetamine addiction - Homo sapiens (human)
hsa05032 Morphine addiction - Homo sapiens (human)
hsa05033 Nicotine addiction - Homo sapiens (human)
hsa05034 Alcoholism - Homo sapiens (human)
hsa05100 Bacterial invasion of epithelial cells - Homo sapiens (human)
hsa05110 Vibrio cholerae infection - Homo sapiens (human)
hsa05120 Epithelial cell signaling in Helicobacter pylori infection - Homo sapiens (human)
hsa05130 Pathogenic Escherichia coli infection - Homo sapiens (human)
hsa05131 Shigellosis - Homo sapiens (human)
hsa05132 Salmonella infection - Homo sapiens (human)
hsa05133 Pertussis - Homo sapiens (human)
hsa05134 Legionellosis - Homo sapiens (human)
hsa05140 Leishmaniasis - Homo sapiens (human)
hsa05142 Chagas disease (American trypanosomiasis) - Homo sapiens (human)
hsa05143 African trypanosomiasis - Homo sapiens (human)
hsa05144 Malaria - Homo sapiens (human)
hsa05145 Toxoplasmosis - Homo sapiens (human)
hsa05146 Amoebiasis - Homo sapiens (human)
hsa05150 Staphylococcus aureus infection - Homo sapiens (human)
hsa05152 Tuberculosis - Homo sapiens (human)
hsa05160 Hepatitis C - Homo sapiens (human)
hsa05161 Hepatitis B - Homo sapiens (human)
hsa05162 Measles - Homo sapiens (human)
hsa05164 Influenza A - Homo sapiens (human)
hsa05166 HTLV-I infection - Homo sapiens (human)
hsa05168 Herpes simplex infection - Homo sapiens (human)
hsa05169 Epstein-Barr virus infection - Homo sapiens (human)
hsa05200 Pathways in cancer - Homo sapiens (human)
hsa05202 Transcriptional misregulation in cancer - Homo sapiens (human)
hsa05203 Viral carcinogenesis - Homo sapiens (human)
hsa05204 Chemical carcinogenesis - Homo sapiens (human)
hsa05210 Colorectal cancer - Homo sapiens (human)
hsa05211 Renal cell carcinoma - Homo sapiens (human)
hsa05212 Pancreatic cancer - Homo sapiens (human)
hsa05213 Endometrial cancer - Homo sapiens (human)
hsa05214 Glioma - Homo sapiens (human)
hsa05215 Prostate cancer - Homo sapiens (human)
hsa05216 Thyroid cancer - Homo sapiens (human)
hsa05217 Basal cell carcinoma - Homo sapiens (human)
hsa05218 Melanoma - Homo sapiens (human)
hsa05219 Bladder cancer - Homo sapiens (human)
hsa05220 Chronic myeloid leukemia - Homo sapiens (human)
hsa05221 Acute myeloid leukemia - Homo sapiens (human)
hsa05222 Small cell lung cancer - Homo sapiens (human)
hsa05223 Non-small cell lung cancer - Homo sapiens (human)
hsa05310 Asthma - Homo sapiens (human)
hsa05320 Autoimmune thyroid disease - Homo sapiens (human)
hsa05322 Systemic lupus erythematosus - Homo sapiens (human)
hsa05323 Rheumatoid arthritis - Homo sapiens (human)
hsa05330 Allograft rejection - Homo sapiens (human)
hsa05332 Graft-versus-host disease - Homo sapiens (human)
hsa05340 Primary immunodeficiency - Homo sapiens (human)
hsa05410 Hypertrophic cardiomyopathy (HCM) - Homo sapiens (human)
hsa05412 Arrhythmogenic right ventricular cardiomyopathy (ARVC) - Homo sapiens (human)
hsa05414 Dilated cardiomyopathy - Homo sapiens (human)
hsa05416 Viral myocarditis - Homo sapiens (human)
