# Supplementary material for: Eureka-DMA: an easy-to-operate graphical user interface for fast comprehensive investigation and analysis of DNA microarray data
Source: BMC Bioinformatics. 2014 Feb 24;15:53. doi: 10.1186/1471-2105-15-53 (PMC3938137; doi:10.1186/1471-2105-15-53)
Supplement: Additional file 3 — ZIP archive file that contains all the software files needed in order to run Eureka-DMA in the MATLAB environment. This archive contains the code. [file 1471-2105-15-53-S3.zip › Eureka-DMA/Annotation/KEGG.txt]

KEGG_ID	KEGG_Pathway	1
hsa:10327	hsa00010
hsa:124	hsa00010
hsa:125	hsa00010
hsa:126	hsa00010
hsa:127	hsa00010
hsa:128	hsa00010
hsa:130	hsa00010
hsa:130589	hsa00010
hsa:131	hsa00010
hsa:160287	hsa00010
hsa:1737	hsa00010
hsa:1738	hsa00010
hsa:2023	hsa00010
hsa:2026	hsa00010
hsa:2027	hsa00010
hsa:217	hsa00010
hsa:218	hsa00010
hsa:219	hsa00010
hsa:220	hsa00010
hsa:2203	hsa00010
hsa:221	hsa00010
hsa:222	hsa00010
hsa:223	hsa00010
hsa:224	hsa00010
hsa:226	hsa00010
hsa:229	hsa00010
hsa:230	hsa00010
hsa:2538	hsa00010
hsa:2597	hsa00010
hsa:26330	hsa00010
hsa:2645	hsa00010
hsa:2821	hsa00010
hsa:3098	hsa00010
hsa:3099	hsa00010
hsa:3101	hsa00010
hsa:3939	hsa00010
hsa:3945	hsa00010
hsa:3948	hsa00010
hsa:441531	hsa00010
hsa:501	hsa00010
hsa:5105	hsa00010
hsa:5106	hsa00010
hsa:5160	hsa00010
hsa:5161	hsa00010
hsa:5162	hsa00010
hsa:5211	hsa00010
hsa:5213	hsa00010
hsa:5214	hsa00010
hsa:5223	hsa00010
hsa:5224	hsa00010
hsa:5230	hsa00010
hsa:5232	hsa00010
hsa:5236	hsa00010
hsa:5313	hsa00010
hsa:5315	hsa00010
hsa:55276	hsa00010
hsa:55902	hsa00010
hsa:57818	hsa00010
hsa:669	hsa00010
hsa:7167	hsa00010
hsa:80201	hsa00010
hsa:8050	hsa00010
hsa:83440	hsa00010
hsa:84532	hsa00010
hsa:8789	hsa00010
hsa:92483	hsa00010
hsa:1431	hsa00020
hsa:1737	hsa00020
hsa:1738	hsa00020
hsa:1743	hsa00020
hsa:2271	hsa00020
hsa:3417	hsa00020
hsa:3418	hsa00020
hsa:3419	hsa00020
hsa:3420	hsa00020
hsa:3421	hsa00020
hsa:4190	hsa00020
hsa:4191	hsa00020
hsa:47	hsa00020
hsa:48	hsa00020
hsa:4967	hsa00020
hsa:50	hsa00020
hsa:5091	hsa00020
hsa:5105	hsa00020
hsa:5106	hsa00020
hsa:5160	hsa00020
hsa:5161	hsa00020
hsa:5162	hsa00020
hsa:55753	hsa00020
hsa:6389	hsa00020
hsa:6390	hsa00020
hsa:6391	hsa00020
hsa:6392	hsa00020
hsa:8050	hsa00020
hsa:8801	hsa00020
hsa:8802	hsa00020
hsa:8803	hsa00020
hsa:101060545	hsa00030
hsa:2203	hsa00030
hsa:221823	hsa00030
hsa:226	hsa00030
hsa:229	hsa00030
hsa:22934	hsa00030
hsa:230	hsa00030
hsa:2539	hsa00030
hsa:25796	hsa00030
hsa:2821	hsa00030
hsa:51071	hsa00030
hsa:5211	hsa00030
hsa:5213	hsa00030
hsa:5214	hsa00030
hsa:5226	hsa00030
hsa:5236	hsa00030
hsa:55276	hsa00030
hsa:5631	hsa00030
hsa:5634	hsa00030
hsa:6120	hsa00030
hsa:64080	hsa00030
hsa:6888	hsa00030
hsa:7086	hsa00030
hsa:729020	hsa00030
hsa:8277	hsa00030
hsa:84076	hsa00030
hsa:8789	hsa00030
hsa:9104	hsa00030
hsa:9563	hsa00030
hsa:10720	hsa00040
hsa:10941	hsa00040
hsa:217	hsa00040
hsa:219	hsa00040
hsa:224	hsa00040
hsa:231	hsa00040
hsa:27294	hsa00040
hsa:2990	hsa00040
hsa:51084	hsa00040
hsa:51181	hsa00040
hsa:54490	hsa00040
hsa:54575	hsa00040
hsa:54576	hsa00040
hsa:54577	hsa00040
hsa:54578	hsa00040
hsa:54579	hsa00040
hsa:54600	hsa00040
hsa:54657	hsa00040
hsa:54658	hsa00040
hsa:54659	hsa00040
hsa:57016	hsa00040
hsa:574537	hsa00040
hsa:6120	hsa00040
hsa:729020	hsa00040
hsa:7358	hsa00040
hsa:7360	hsa00040
hsa:7363	hsa00040
hsa:7364	hsa00040
hsa:7365	hsa00040
hsa:7366	hsa00040
hsa:7367	hsa00040
hsa:79799	hsa00040
hsa:9365	hsa00040
hsa:9942	hsa00040
hsa:197258	hsa00051
hsa:2203	hsa00051
hsa:226	hsa00051
hsa:229	hsa00051
hsa:230	hsa00051
hsa:231	hsa00051
hsa:2762	hsa00051
hsa:29085	hsa00051
hsa:29925	hsa00051
hsa:29926	hsa00051
hsa:3098	hsa00051
hsa:3099	hsa00051
hsa:3101	hsa00051
hsa:3795	hsa00051
hsa:4351	hsa00051
hsa:5207	hsa00051
hsa:5208	hsa00051
hsa:5209	hsa00051
hsa:5210	hsa00051
hsa:5211	hsa00051
hsa:5213	hsa00051
hsa:5214	hsa00051
hsa:5372	hsa00051
hsa:5373	hsa00051
hsa:57016	hsa00051
hsa:57103	hsa00051
hsa:6652	hsa00051
hsa:7167	hsa00051
hsa:7264	hsa00051
hsa:80201	hsa00051
hsa:8776	hsa00051
hsa:8789	hsa00051
hsa:8790	hsa00051
hsa:8898	hsa00051
hsa:9107	hsa00051
hsa:9108	hsa00051
hsa:231	hsa00052
hsa:2538	hsa00052
hsa:2548	hsa00052
hsa:2582	hsa00052
hsa:2584	hsa00052
hsa:2585	hsa00052
hsa:2592	hsa00052
hsa:2595	hsa00052
hsa:2645	hsa00052
hsa:2683	hsa00052
hsa:2717	hsa00052
hsa:2720	hsa00052
hsa:3098	hsa00052
hsa:3099	hsa00052
hsa:3101	hsa00052
hsa:3906	hsa00052
hsa:3938	hsa00052
hsa:5211	hsa00052
hsa:5213	hsa00052
hsa:5214	hsa00052
hsa:5236	hsa00052
hsa:55276	hsa00052
hsa:57016	hsa00052
hsa:57818	hsa00052
hsa:6476	hsa00052
hsa:7360	hsa00052
hsa:80201	hsa00052
hsa:8704	hsa00052
hsa:8972	hsa00052
hsa:10720	hsa00053
hsa:10941	hsa00053
hsa:217	hsa00053
hsa:219	hsa00053
hsa:223	hsa00053
hsa:224	hsa00053
hsa:501	hsa00053
hsa:54490	hsa00053
hsa:54575	hsa00053
hsa:54576	hsa00053
hsa:54577	hsa00053
hsa:54578	hsa00053
hsa:54579	hsa00053
hsa:54600	hsa00053
hsa:54657	hsa00053
hsa:54658	hsa00053
hsa:54659	hsa00053
hsa:55586	hsa00053
hsa:574537	hsa00053
hsa:7358	hsa00053
hsa:7363	hsa00053
hsa:7364	hsa00053
hsa:7365	hsa00053
hsa:7366	hsa00053
hsa:7367	hsa00053
hsa:79799	hsa00053
hsa:9104	hsa00053
hsa:2194	hsa00061
hsa:27349	hsa00061
hsa:31	hsa00061
hsa:32	hsa00061
hsa:54995	hsa00061
hsa:55301	hsa00061
hsa:10449	hsa00062
hsa:10965	hsa00062
hsa:11332	hsa00062
hsa:122970	hsa00062
hsa:1892	hsa00062
hsa:201562	hsa00062
hsa:3030	hsa00062
hsa:3032	hsa00062
hsa:3033	hsa00062
hsa:51102	hsa00062
hsa:51144	hsa00062
hsa:54898	hsa00062
hsa:5538	hsa00062
hsa:60481	hsa00062
hsa:641371	hsa00062
hsa:64834	hsa00062
hsa:6785	hsa00062
hsa:79071	hsa00062
hsa:79993	hsa00062
hsa:83401	hsa00062
hsa:9200	hsa00062
hsa:9374	hsa00062
hsa:9524	hsa00062
hsa:10449	hsa00071
hsa:10455	hsa00071
hsa:124	hsa00071
hsa:125	hsa00071
hsa:126	hsa00071
hsa:126129	hsa00071
hsa:127	hsa00071
hsa:128	hsa00071
hsa:130	hsa00071
hsa:131	hsa00071
hsa:1374	hsa00071
hsa:1375	hsa00071
hsa:1376	hsa00071
hsa:1579	hsa00071
hsa:1632	hsa00071
hsa:1892	hsa00071
hsa:1962	hsa00071
hsa:217	hsa00071
hsa:2180	hsa00071
hsa:2181	hsa00071
hsa:2182	hsa00071
hsa:219	hsa00071
hsa:223	hsa00071
hsa:224	hsa00071
hsa:23205	hsa00071
hsa:23305	hsa00071
hsa:2639	hsa00071
hsa:284541	hsa00071
hsa:30	hsa00071
hsa:3030	hsa00071
hsa:3032	hsa00071
hsa:3033	hsa00071
hsa:33	hsa00071
hsa:34	hsa00071
hsa:35	hsa00071
hsa:36	hsa00071
hsa:37	hsa00071
hsa:38	hsa00071
hsa:39	hsa00071
hsa:501	hsa00071
hsa:51	hsa00071
hsa:51703	hsa00071
hsa:81616	hsa00071
hsa:8310	hsa00071
hsa:3155	hsa00072
hsa:3157	hsa00072
hsa:3158	hsa00072
hsa:38	hsa00072
hsa:39	hsa00072
hsa:5019	hsa00072
hsa:56898	hsa00072
hsa:622	hsa00072
hsa:64064	hsa00072
hsa:1056	hsa00100
hsa:10682	hsa00100
hsa:10826	hsa00100
hsa:120227	hsa00100
hsa:1591	hsa00100
hsa:1594	hsa00100
hsa:1595	hsa00100
hsa:1717	hsa00100
hsa:1718	hsa00100
hsa:3988	hsa00100
hsa:4047	hsa00100
hsa:50814	hsa00100
hsa:51478	hsa00100
hsa:6307	hsa00100
hsa:6309	hsa00100
hsa:6646	hsa00100
hsa:7108	hsa00100
hsa:8435	hsa00100
hsa:10005	hsa00120
hsa:10858	hsa00120
hsa:10998	hsa00120
hsa:1109	hsa00120
hsa:1581	hsa00120
hsa:1582	hsa00120
hsa:1593	hsa00120
hsa:23600	hsa00120
hsa:3295	hsa00120
hsa:51302	hsa00120
hsa:570	hsa00120
hsa:6342	hsa00120
hsa:6718	hsa00120
hsa:80270	hsa00120
hsa:8309	hsa00120
hsa:9023	hsa00120
hsa:9420	hsa00120
hsa:10229	hsa00130
hsa:1728	hsa00130
hsa:2677	hsa00130
hsa:27235	hsa00130
hsa:3242	hsa00130
hsa:51004	hsa00130
hsa:51805	hsa00130
hsa:6898	hsa00130
hsa:79001	hsa00130
hsa:84274	hsa00130
hsa:10720	hsa00140
hsa:10941	hsa00140
hsa:1109	hsa00140
hsa:1312	hsa00140
hsa:1543	hsa00140
hsa:1545	hsa00140
hsa:1551	hsa00140
hsa:1576	hsa00140
hsa:1577	hsa00140
hsa:1581	hsa00140
hsa:1583	hsa00140
hsa:1584	hsa00140
hsa:1585	hsa00140
hsa:1586	hsa00140
hsa:1588	hsa00140
hsa:1589	hsa00140
hsa:1645	hsa00140
hsa:1646	hsa00140
hsa:3283	hsa00140
hsa:3284	hsa00140
hsa:3290	hsa00140
hsa:3291	hsa00140
hsa:3292	hsa00140
hsa:3293	hsa00140
hsa:3294	hsa00140
hsa:412	hsa00140
hsa:51144	hsa00140
hsa:51478	hsa00140
hsa:54490	hsa00140
hsa:54575	hsa00140
hsa:54576	hsa00140
hsa:54577	hsa00140
hsa:54578	hsa00140
hsa:54579	hsa00140
hsa:54600	hsa00140
hsa:54657	hsa00140
hsa:54658	hsa00140
hsa:54659	hsa00140
hsa:574537	hsa00140
hsa:64816	hsa00140
hsa:6715	hsa00140
hsa:6716	hsa00140
hsa:6718	hsa00140
hsa:6783	hsa00140
hsa:6820	hsa00140
hsa:7363	hsa00140
hsa:7364	hsa00140
hsa:7365	hsa00140
hsa:7366	hsa00140
hsa:7367	hsa00140
hsa:7923	hsa00140
hsa:79644	hsa00140
hsa:79799	hsa00140
hsa:8630	hsa00140
hsa:8644	hsa00140
hsa:9420	hsa00140
hsa:100532726	hsa00190
hsa:10063	hsa00190
hsa:10312	hsa00190
hsa:10476	hsa00190
hsa:10632	hsa00190
hsa:10975	hsa00190
hsa:125965	hsa00190
hsa:126328	hsa00190
hsa:127124	hsa00190
hsa:1327	hsa00190
hsa:1329	hsa00190
hsa:1337	hsa00190
hsa:1339	hsa00190
hsa:1340	hsa00190
hsa:1345	hsa00190
hsa:1346	hsa00190
hsa:1347	hsa00190
hsa:1349	hsa00190
hsa:1350	hsa00190
hsa:1351	hsa00190
hsa:1352	hsa00190
hsa:1353	hsa00190
hsa:1355	hsa00190
hsa:1537	hsa00190
hsa:155066	hsa00190
hsa:170712	hsa00190
hsa:23545	hsa00190
hsa:245972	hsa00190
hsa:245973	hsa00190
hsa:27068	hsa00190
hsa:27089	hsa00190
hsa:29796	hsa00190
hsa:341947	hsa00190
hsa:374291	hsa00190
hsa:440567	hsa00190
hsa:4508	hsa00190
hsa:4509	hsa00190
hsa:4512	hsa00190
hsa:4513	hsa00190
hsa:4514	hsa00190
hsa:4519	hsa00190
hsa:4535	hsa00190
hsa:4536	hsa00190
hsa:4537	hsa00190
hsa:4538	hsa00190
hsa:4539	hsa00190
hsa:4540	hsa00190
hsa:4541	hsa00190
hsa:4694	hsa00190
hsa:4695	hsa00190
hsa:4696	hsa00190
hsa:4697	hsa00190
hsa:4698	hsa00190
hsa:4700	hsa00190
hsa:4701	hsa00190
hsa:4702	hsa00190
hsa:4704	hsa00190
hsa:4705	hsa00190
hsa:4706	hsa00190
hsa:4707	hsa00190
hsa:4708	hsa00190
hsa:4709	hsa00190
hsa:4710	hsa00190
hsa:4711	hsa00190
hsa:4712	hsa00190
hsa:4713	hsa00190
hsa:4714	hsa00190
hsa:4715	hsa00190
hsa:4716	hsa00190
hsa:4717	hsa00190
hsa:4718	hsa00190
hsa:4719	hsa00190
hsa:4720	hsa00190
hsa:4722	hsa00190
hsa:4723	hsa00190
hsa:4724	hsa00190
hsa:4725	hsa00190
hsa:4726	hsa00190
hsa:4728	hsa00190
hsa:4729	hsa00190
hsa:4731	hsa00190
hsa:479	hsa00190
hsa:495	hsa00190
hsa:496	hsa00190
hsa:498	hsa00190
hsa:506	hsa00190
hsa:50617	hsa00190
hsa:509	hsa00190
hsa:51079	hsa00190
hsa:513	hsa00190
hsa:51382	hsa00190
hsa:514	hsa00190
hsa:515	hsa00190
hsa:516	hsa00190
hsa:51606	hsa00190
hsa:517	hsa00190
hsa:518	hsa00190
hsa:521	hsa00190
hsa:522	hsa00190
hsa:523	hsa00190
hsa:525	hsa00190
hsa:526	hsa00190
hsa:527	hsa00190
hsa:528	hsa00190
hsa:529	hsa00190
hsa:533	hsa00190
hsa:534	hsa00190
hsa:535	hsa00190
hsa:537	hsa00190
hsa:539	hsa00190
hsa:54539	hsa00190
hsa:5464	hsa00190
hsa:55967	hsa00190
hsa:56901	hsa00190
hsa:6389	hsa00190
hsa:6390	hsa00190
hsa:6391	hsa00190
hsa:6392	hsa00190
hsa:64077	hsa00190
hsa:7381	hsa00190
hsa:7384	hsa00190
hsa:7385	hsa00190
hsa:7386	hsa00190
hsa:7388	hsa00190
hsa:84701	hsa00190
hsa:8992	hsa00190
hsa:90423	hsa00190
hsa:9114	hsa00190
hsa:9167	hsa00190
hsa:9296	hsa00190
hsa:9377	hsa00190
hsa:9550	hsa00190
hsa:9551	hsa00190
hsa:100	hsa00230
hsa:100507855	hsa00230
hsa:100526794	hsa00230
hsa:101060460	hsa00230
hsa:101060521	hsa00230
hsa:101060555	hsa00230
hsa:10201	hsa00230
hsa:10606	hsa00230
hsa:10621	hsa00230
hsa:10622	hsa00230
hsa:10623	hsa00230
hsa:107	hsa00230
hsa:10714	hsa00230
hsa:108	hsa00230
hsa:10846	hsa00230
hsa:109	hsa00230
hsa:111	hsa00230
hsa:11128	hsa00230
hsa:11164	hsa00230
hsa:112	hsa00230
hsa:113	hsa00230
hsa:114	hsa00230
hsa:115	hsa00230
hsa:115024	hsa00230
hsa:122481	hsa00230
hsa:122622	hsa00230
hsa:124583	hsa00230
hsa:132	hsa00230
hsa:158	hsa00230
hsa:159	hsa00230
hsa:1633	hsa00230
hsa:171568	hsa00230
hsa:1716	hsa00230
hsa:196883	hsa00230
hsa:203	hsa00230
hsa:204	hsa00230
hsa:205	hsa00230
hsa:221823	hsa00230
hsa:221830	hsa00230
hsa:2272	hsa00230
hsa:22978	hsa00230
hsa:23649	hsa00230
hsa:246721	hsa00230
hsa:25885	hsa00230
hsa:2618	hsa00230
hsa:26289	hsa00230
hsa:270	hsa00230
hsa:271	hsa00230
hsa:27115	hsa00230
hsa:272	hsa00230
hsa:2766	hsa00230
hsa:2977	hsa00230
hsa:2982	hsa00230
hsa:2983	hsa00230
hsa:2984	hsa00230
hsa:2986	hsa00230
hsa:2987	hsa00230
hsa:29922	hsa00230
hsa:3000	hsa00230
hsa:30833	hsa00230
hsa:30834	hsa00230
hsa:318	hsa00230
hsa:3251	hsa00230
hsa:353	hsa00230
hsa:3614	hsa00230
hsa:3615	hsa00230
hsa:3704	hsa00230
hsa:374659	hsa00230
hsa:377841	hsa00230
hsa:390877	hsa00230
hsa:471	hsa00230
hsa:4830	hsa00230
hsa:4831	hsa00230
hsa:4832	hsa00230
hsa:4833	hsa00230
hsa:4860	hsa00230
hsa:4881	hsa00230
hsa:4882	hsa00230
hsa:4907	hsa00230
hsa:50484	hsa00230
hsa:50940	hsa00230
hsa:51082	hsa00230
hsa:51251	hsa00230
hsa:51292	hsa00230
hsa:5136	hsa00230
hsa:5137	hsa00230
hsa:5138	hsa00230
hsa:5139	hsa00230
hsa:5140	hsa00230
hsa:5141	hsa00230
hsa:5142	hsa00230
hsa:5143	hsa00230
hsa:5144	hsa00230
hsa:5145	hsa00230
hsa:5146	hsa00230
hsa:5147	hsa00230
hsa:5148	hsa00230
hsa:5149	hsa00230
hsa:5150	hsa00230
hsa:5151	hsa00230
hsa:5152	hsa00230
hsa:5153	hsa00230
hsa:5158	hsa00230
hsa:5167	hsa00230
hsa:5169	hsa00230
hsa:51728	hsa00230
hsa:5198	hsa00230
hsa:5236	hsa00230
hsa:5313	hsa00230
hsa:5315	hsa00230
hsa:53343	hsa00230
hsa:54107	hsa00230
hsa:5422	hsa00230
hsa:5424	hsa00230
hsa:5425	hsa00230
hsa:5426	hsa00230
hsa:5427	hsa00230
hsa:5430	hsa00230
hsa:5431	hsa00230
hsa:5432	hsa00230
hsa:5433	hsa00230
hsa:5434	hsa00230
hsa:5435	hsa00230
hsa:5436	hsa00230
hsa:5437	hsa00230
hsa:5438	hsa00230
hsa:5439	hsa00230
hsa:5440	hsa00230
hsa:5441	hsa00230
hsa:5471	hsa00230
hsa:548644	hsa00230
hsa:55276	hsa00230
hsa:5557	hsa00230
hsa:5558	hsa00230
hsa:55703	hsa00230
hsa:55718	hsa00230
hsa:55811	hsa00230
hsa:55821	hsa00230
hsa:5631	hsa00230
hsa:5634	hsa00230
hsa:56655	hsa00230
hsa:56953	hsa00230
hsa:56985	hsa00230
hsa:57804	hsa00230
hsa:58497	hsa00230
hsa:6240	hsa00230
hsa:6241	hsa00230
hsa:64425	hsa00230
hsa:646625	hsa00230
hsa:654364	hsa00230
hsa:661	hsa00230
hsa:7498	hsa00230
hsa:8382	hsa00230
hsa:84172	hsa00230
hsa:84265	hsa00230
hsa:84284	hsa00230
hsa:84618	hsa00230
hsa:8622	hsa00230
hsa:8654	hsa00230
hsa:87178	hsa00230
hsa:8833	hsa00230
hsa:9060	hsa00230
hsa:9061	hsa00230
hsa:93034	hsa00230
hsa:953	hsa00230
hsa:9533	hsa00230
hsa:954	hsa00230
hsa:955	hsa00230
hsa:956	hsa00230
hsa:957	hsa00230
hsa:9583	hsa00230
hsa:9615	hsa00230
hsa:10	hsa00232
hsa:1544	hsa00232
hsa:1548	hsa00232
hsa:1549	hsa00232
hsa:1553	hsa00232
hsa:7498	hsa00232
hsa:9	hsa00232
hsa:100526794	hsa00240
hsa:101060460	hsa00240
hsa:101060521	hsa00240
hsa:101060555	hsa00240
hsa:10201	hsa00240
hsa:10587	hsa00240
hsa:10621	hsa00240
hsa:10622	hsa00240
hsa:10623	hsa00240
hsa:10714	hsa00240
hsa:11128	hsa00240
hsa:114112	hsa00240
hsa:115024	hsa00240
hsa:124583	hsa00240
hsa:129607	hsa00240
hsa:139596	hsa00240
hsa:1503	hsa00240
hsa:151531	hsa00240
hsa:1633	hsa00240
hsa:1635	hsa00240
hsa:171568	hsa00240
hsa:1723	hsa00240
hsa:1806	hsa00240
hsa:1807	hsa00240
hsa:1841	hsa00240
hsa:1854	hsa00240
hsa:1890	hsa00240
hsa:221830	hsa00240
hsa:22978	hsa00240
hsa:23649	hsa00240
hsa:246721	hsa00240
hsa:25885	hsa00240
hsa:29922	hsa00240
hsa:30833	hsa00240
hsa:30834	hsa00240
hsa:318	hsa00240
hsa:3704	hsa00240
hsa:377841	hsa00240
hsa:4830	hsa00240
hsa:4831	hsa00240
hsa:4832	hsa00240
hsa:4833	hsa00240
hsa:4860	hsa00240
hsa:4907	hsa00240
hsa:50484	hsa00240
hsa:50808	hsa00240
hsa:51082	hsa00240
hsa:51251	hsa00240
hsa:51727	hsa00240
hsa:51728	hsa00240
hsa:51733	hsa00240
hsa:54107	hsa00240
hsa:5422	hsa00240
hsa:5424	hsa00240
hsa:5425	hsa00240
hsa:5426	hsa00240
hsa:5427	hsa00240
hsa:5430	hsa00240
hsa:5431	hsa00240
hsa:5432	hsa00240
hsa:5433	hsa00240
hsa:5434	hsa00240
hsa:5435	hsa00240
hsa:5436	hsa00240
hsa:5437	hsa00240
hsa:5438	hsa00240
hsa:5439	hsa00240
hsa:5440	hsa00240
hsa:5441	hsa00240
hsa:548644	hsa00240
hsa:54963	hsa00240
hsa:5557	hsa00240
hsa:5558	hsa00240
hsa:55703	hsa00240
hsa:55718	hsa00240
hsa:56474	hsa00240
hsa:56655	hsa00240
hsa:56953	hsa00240
hsa:57804	hsa00240
hsa:6240	hsa00240
hsa:6241	hsa00240
hsa:64425	hsa00240
hsa:654364	hsa00240
hsa:661	hsa00240
hsa:7083	hsa00240
hsa:7084	hsa00240
hsa:7296	hsa00240
hsa:7298	hsa00240
hsa:7371	hsa00240
hsa:7372	hsa00240
hsa:7378	hsa00240
hsa:790	hsa00240
hsa:83549	hsa00240
hsa:8382	hsa00240
hsa:84172	hsa00240
hsa:84265	hsa00240
hsa:84618	hsa00240
hsa:87178	hsa00240
hsa:93034	hsa00240
hsa:953	hsa00240
hsa:9533	hsa00240
hsa:955	hsa00240
hsa:956	hsa00240
hsa:957	hsa00240
hsa:9583	hsa00240
hsa:978	hsa00240
hsa:122622	hsa00250
hsa:1373	hsa00250
hsa:158	hsa00250
hsa:159	hsa00250
hsa:18	hsa00250
hsa:189	hsa00250
hsa:2571	hsa00250
hsa:2572	hsa00250
hsa:259307	hsa00250
hsa:2673	hsa00250
hsa:27165	hsa00250
hsa:2744	hsa00250
hsa:2746	hsa00250
hsa:2747	hsa00250
hsa:2752	hsa00250
hsa:2805	hsa00250
hsa:2806	hsa00250
hsa:2875	hsa00250
hsa:435	hsa00250
hsa:440	hsa00250
hsa:443	hsa00250
hsa:445	hsa00250
hsa:5471	hsa00250
hsa:56954	hsa00250
hsa:64902	hsa00250
hsa:790	hsa00250
hsa:7915	hsa00250
hsa:84706	hsa00250
hsa:8528	hsa00250
hsa:8659	hsa00250
hsa:91703	hsa00250
hsa:9945	hsa00250
hsa:10993	hsa00260
hsa:132158	hsa00260
hsa:1491	hsa00260
hsa:1610	hsa00260
hsa:1738	hsa00260
hsa:1757	hsa00260
hsa:189	hsa00260
hsa:211	hsa00260
hsa:212	hsa00260
hsa:23464	hsa00260
hsa:2593	hsa00260
hsa:26227	hsa00260
hsa:2628	hsa00260
hsa:27232	hsa00260
hsa:2731	hsa00260
hsa:275	hsa00260
hsa:29958	hsa00260
hsa:29968	hsa00260
hsa:314	hsa00260
hsa:4128	hsa00260
hsa:4129	hsa00260
hsa:441531	hsa00260
hsa:501	hsa00260
hsa:51268	hsa00260
hsa:5223	hsa00260
hsa:5224	hsa00260
hsa:55349	hsa00260
hsa:5723	hsa00260
hsa:635	hsa00260
hsa:63826	hsa00260
hsa:6470	hsa00260
hsa:6472	hsa00260
hsa:64902	hsa00260
hsa:669	hsa00260
hsa:8639	hsa00260
hsa:875	hsa00260
hsa:9380	hsa00260
hsa:1036	hsa00270
hsa:10768	hsa00270
hsa:10993	hsa00270
hsa:1491	hsa00270
hsa:160287	hsa00270
hsa:1786	hsa00270
hsa:1788	hsa00270
hsa:1789	hsa00270
hsa:191	hsa00270
hsa:23382	hsa00270
hsa:259307	hsa00270
hsa:262	hsa00270
hsa:27430	hsa00270
hsa:2805	hsa00270
hsa:2806	hsa00270
hsa:29947	hsa00270
hsa:3939	hsa00270
hsa:3945	hsa00270
hsa:3948	hsa00270
hsa:4143	hsa00270
hsa:4144	hsa00270
hsa:4357	hsa00270
hsa:4507	hsa00270
hsa:4548	hsa00270
hsa:51074	hsa00270
hsa:55256	hsa00270
hsa:58478	hsa00270
hsa:635	hsa00270
hsa:6611	hsa00270
hsa:6723	hsa00270
hsa:6898	hsa00270
hsa:7263	hsa00270
hsa:84245	hsa00270
hsa:875	hsa00270
hsa:92483	hsa00270
hsa:10449	hsa00280
hsa:11112	hsa00280
hsa:1629	hsa00280
hsa:1738	hsa00280
hsa:18	hsa00280
hsa:1892	hsa00280
hsa:1962	hsa00280
hsa:217	hsa00280
hsa:219	hsa00280
hsa:223	hsa00280
hsa:224	hsa00280
hsa:259307	hsa00280
hsa:26275	hsa00280
hsa:27034	hsa00280
hsa:30	hsa00280
hsa:3028	hsa00280
hsa:3030	hsa00280
hsa:3032	hsa00280
hsa:3033	hsa00280
hsa:3155	hsa00280
hsa:3157	hsa00280
hsa:3158	hsa00280
hsa:316	hsa00280
hsa:34	hsa00280
hsa:35	hsa00280
hsa:36	hsa00280
hsa:3712	hsa00280
hsa:38	hsa00280
hsa:39	hsa00280
hsa:4329	hsa00280
hsa:4594	hsa00280
hsa:501	hsa00280
hsa:5019	hsa00280
hsa:5095	hsa00280
hsa:5096	hsa00280
hsa:549	hsa00280
hsa:56922	hsa00280
hsa:586	hsa00280
hsa:587	hsa00280
hsa:593	hsa00280
hsa:594	hsa00280
hsa:64064	hsa00280
hsa:64087	hsa00280
hsa:84693	hsa00280
hsa:586	hsa00290
hsa:587	hsa00290
hsa:10157	hsa00300
hsa:48	hsa00300
hsa:50	hsa00300
hsa:501	hsa00300
hsa:51166	hsa00300
hsa:10157	hsa00310
hsa:10919	hsa00310
hsa:1743	hsa00310
hsa:1892	hsa00310
hsa:1962	hsa00310
hsa:217	hsa00310
hsa:219	hsa00310
hsa:223	hsa00310
hsa:224	hsa00310
hsa:23067	hsa00310
hsa:23127	hsa00310
hsa:2639	hsa00310
hsa:29072	hsa00310
hsa:3030	hsa00310
hsa:3033	hsa00310
hsa:38	hsa00310
hsa:387893	hsa00310
hsa:39	hsa00310
hsa:4297	hsa00310
hsa:4967	hsa00310
hsa:501	hsa00310
hsa:51111	hsa00310
hsa:51166	hsa00310
hsa:51268	hsa00310
hsa:5351	hsa00310
hsa:5352	hsa00310
hsa:54904	hsa00310
hsa:55217	hsa00310
hsa:55753	hsa00310
hsa:55870	hsa00310
hsa:55904	hsa00310
hsa:58508	hsa00310
hsa:6419	hsa00310
hsa:64324	hsa00310
hsa:6839	hsa00310
hsa:7468	hsa00310
hsa:79709	hsa00310
hsa:79723	hsa00310
hsa:79813	hsa00310
hsa:8085	hsa00310
hsa:80854	hsa00310
hsa:83852	hsa00310
hsa:8424	hsa00310
hsa:84444	hsa00310
hsa:84787	hsa00310
hsa:8985	hsa00310
hsa:9739	hsa00310
hsa:9757	hsa00310
hsa:9869	hsa00310
hsa:112483	hsa00330
hsa:113451	hsa00330
hsa:1152	hsa00330
hsa:1158	hsa00330
hsa:1159	hsa00330
hsa:1160	hsa00330
hsa:1373	hsa00330
hsa:1610	hsa00330
hsa:162417	hsa00330
hsa:217	hsa00330
hsa:219	hsa00330
hsa:223	hsa00330
hsa:224	hsa00330
hsa:2593	hsa00330
hsa:26	hsa00330
hsa:262	hsa00330
hsa:2628	hsa00330
hsa:27165	hsa00330
hsa:2744	hsa00330
hsa:2746	hsa00330
hsa:2747	hsa00330
hsa:2752	hsa00330
hsa:2805	hsa00330
hsa:2806	hsa00330
hsa:283208	hsa00330
hsa:29920	hsa00330
hsa:383	hsa00330
hsa:384	hsa00330
hsa:4128	hsa00330
hsa:4129	hsa00330
hsa:435	hsa00330
hsa:445	hsa00330
hsa:4842	hsa00330
hsa:4843	hsa00330
hsa:4846	hsa00330
hsa:4942	hsa00330
hsa:4953	hsa00330
hsa:5009	hsa00330
hsa:501	hsa00330
hsa:5033	hsa00330
hsa:51056	hsa00330
hsa:548596	hsa00330
hsa:55748	hsa00330
hsa:5625	hsa00330
hsa:57571	hsa00330
hsa:5831	hsa00330
hsa:5832	hsa00330
hsa:58510	hsa00330
hsa:6303	hsa00330
hsa:65263	hsa00330
hsa:6611	hsa00330
hsa:6723	hsa00330
hsa:79814	hsa00330
hsa:84735	hsa00330
hsa:8659	hsa00330
hsa:8974	hsa00330
hsa:95	hsa00330
hsa:10841	hsa00340
hsa:114049	hsa00340
hsa:131669	hsa00340
hsa:131965	hsa00340
hsa:144193	hsa00340
hsa:1644	hsa00340
hsa:217	hsa00340
hsa:218	hsa00340
hsa:219	hsa00340
hsa:220	hsa00340
hsa:221	hsa00340
hsa:222	hsa00340
hsa:223	hsa00340
hsa:224	hsa00340
hsa:26	hsa00340
hsa:3034	hsa00340
hsa:3067	hsa00340
hsa:3176	hsa00340
hsa:4128	hsa00340
hsa:4129	hsa00340
hsa:443	hsa00340
hsa:501	hsa00340
hsa:51409	hsa00340
hsa:55748	hsa00340
hsa:55798	hsa00340
hsa:57571	hsa00340
hsa:84735	hsa00340
hsa:91703	hsa00340
hsa:114049	hsa00350
hsa:124	hsa00350
hsa:125	hsa00350
hsa:126	hsa00350
hsa:127	hsa00350
hsa:128	hsa00350
hsa:130	hsa00350
hsa:131	hsa00350
hsa:1312	hsa00350
hsa:131965	hsa00350
hsa:1621	hsa00350
hsa:1638	hsa00350
hsa:1644	hsa00350
hsa:218	hsa00350
hsa:2184	hsa00350
hsa:220	hsa00350
hsa:221	hsa00350
hsa:222	hsa00350
hsa:259307	hsa00350
hsa:2805	hsa00350
hsa:2806	hsa00350
hsa:2954	hsa00350
hsa:3081	hsa00350
hsa:314	hsa00350
hsa:316	hsa00350
hsa:3242	hsa00350
hsa:4128	hsa00350
hsa:4129	hsa00350
hsa:4282	hsa00350
hsa:51409	hsa00350
hsa:5409	hsa00350
hsa:55798	hsa00350
hsa:6898	hsa00350
hsa:7054	hsa00350
hsa:7173	hsa00350
hsa:7299	hsa00350
hsa:7306	hsa00350
hsa:81889	hsa00350
hsa:8639	hsa00350
hsa:10249	hsa00360
hsa:1644	hsa00360
hsa:218	hsa00360
hsa:220	hsa00360
hsa:221	hsa00360
hsa:222	hsa00360
hsa:259307	hsa00360
hsa:2805	hsa00360
hsa:2806	hsa00360
hsa:314	hsa00360
hsa:3242	hsa00360
hsa:4128	hsa00360
hsa:4129	hsa00360
hsa:4282	hsa00360
hsa:5053	hsa00360
hsa:6898	hsa00360
hsa:8639	hsa00360
hsa:9588	hsa00360
hsa:11185	hsa00380
hsa:121278	hsa00380
hsa:125061	hsa00380
hsa:130013	hsa00380
hsa:15	hsa00380
hsa:1543	hsa00380
hsa:1544	hsa00380
hsa:1545	hsa00380
hsa:1644	hsa00380
hsa:169355	hsa00380
hsa:1892	hsa00380
hsa:1962	hsa00380
hsa:217	hsa00380
hsa:219	hsa00380
hsa:223	hsa00380
hsa:224	hsa00380
hsa:23498	hsa00380
hsa:259307	hsa00380
hsa:26	hsa00380
hsa:2639	hsa00380
hsa:3030	hsa00380
hsa:3033	hsa00380
hsa:316	hsa00380
hsa:3620	hsa00380
hsa:38	hsa00380
hsa:39	hsa00380
hsa:4128	hsa00380
hsa:4129	hsa00380
hsa:438	hsa00380
hsa:4967	hsa00380
hsa:501	hsa00380
hsa:51166	hsa00380
hsa:55753	hsa00380
hsa:56267	hsa00380
hsa:6999	hsa00380
hsa:7166	hsa00380
hsa:847	hsa00380
hsa:8564	hsa00380
hsa:883	hsa00380
hsa:8942	hsa00380
hsa:259307	hsa00400
hsa:2805	hsa00400
hsa:2806	hsa00400
hsa:5053	hsa00400
hsa:6898	hsa00400
hsa:18	hsa00410
hsa:1806	hsa00410
hsa:1807	hsa00410
hsa:1892	hsa00410
hsa:1962	hsa00410
hsa:217	hsa00410
hsa:218	hsa00410
hsa:219	hsa00410
hsa:220	hsa00410
hsa:221	hsa00410
hsa:222	hsa00410
hsa:223	hsa00410
hsa:224	hsa00410
hsa:23417	hsa00410
hsa:2571	hsa00410
hsa:2572	hsa00410
hsa:26275	hsa00410
hsa:3030	hsa00410
hsa:314	hsa00410
hsa:34	hsa00410
hsa:4329	hsa00410
hsa:501	hsa00410
hsa:51733	hsa00410
hsa:55748	hsa00410
hsa:57571	hsa00410
hsa:6611	hsa00410
hsa:6723	hsa00410
hsa:84735	hsa00410
hsa:8639	hsa00410
hsa:1036	hsa00430
hsa:124975	hsa00430
hsa:2571	hsa00430
hsa:2572	hsa00430
hsa:2678	hsa00430
hsa:2686	hsa00430
hsa:2687	hsa00430
hsa:51380	hsa00430
hsa:570	hsa00430
hsa:84890	hsa00430
hsa:10587	hsa00450
hsa:11185	hsa00450
hsa:114112	hsa00450
hsa:118672	hsa00450
hsa:1491	hsa00450
hsa:22928	hsa00450
hsa:22929	hsa00450
hsa:4141	hsa00450
hsa:4548	hsa00450
hsa:51091	hsa00450
hsa:51540	hsa00450
hsa:56267	hsa00450
hsa:7296	hsa00450
hsa:883	hsa00450
hsa:9060	hsa00450
hsa:9061	hsa00450
hsa:92935	hsa00450
hsa:124975	hsa00460
hsa:2678	hsa00460
hsa:2686	hsa00460
hsa:2687	hsa00460
hsa:57733	hsa00460
hsa:6470	hsa00460
hsa:6472	hsa00460
hsa:27165	hsa00471
hsa:2744	hsa00471
hsa:2746	hsa00471
hsa:2747	hsa00471
hsa:1610	hsa00472
hsa:119391	hsa00480
hsa:124975	hsa00480
hsa:221357	hsa00480
hsa:2539	hsa00480
hsa:257202	hsa00480
hsa:2678	hsa00480
hsa:2686	hsa00480
hsa:2687	hsa00480
hsa:26873	hsa00480
hsa:2729	hsa00480
hsa:2730	hsa00480
hsa:2876	hsa00480
hsa:2877	hsa00480
hsa:2878	hsa00480
hsa:2879	hsa00480
hsa:2880	hsa00480
hsa:2882	hsa00480
hsa:290	hsa00480
hsa:2936	hsa00480
hsa:2937	hsa00480
hsa:2938	hsa00480
hsa:2939	hsa00480
hsa:2940	hsa00480
hsa:2941	hsa00480
hsa:2944	hsa00480
hsa:2946	hsa00480
hsa:2947	hsa00480
hsa:2948	hsa00480
hsa:2949	hsa00480
hsa:2950	hsa00480
hsa:2952	hsa00480
hsa:2953	hsa00480
hsa:3417	hsa00480
hsa:3418	hsa00480
hsa:373156	hsa00480
hsa:4257	hsa00480
hsa:4258	hsa00480
hsa:4259	hsa00480
hsa:4953	hsa00480
hsa:50484	hsa00480
hsa:51056	hsa00480
hsa:51060	hsa00480
hsa:5226	hsa00480
hsa:6240	hsa00480
hsa:6241	hsa00480
hsa:653689	hsa00480
hsa:6611	hsa00480
hsa:6723	hsa00480
hsa:79017	hsa00480
hsa:9446	hsa00480
hsa:10720	hsa00500
hsa:10941	hsa00500
hsa:11181	hsa00500
hsa:178	hsa00500
hsa:2538	hsa00500
hsa:2548	hsa00500
hsa:2595	hsa00500
hsa:2632	hsa00500
hsa:2645	hsa00500
hsa:276	hsa00500
hsa:277	hsa00500
hsa:278	hsa00500
hsa:279	hsa00500
hsa:280	hsa00500
hsa:2821	hsa00500
hsa:283209	hsa00500
hsa:2990	hsa00500
hsa:2997	hsa00500
hsa:2998	hsa00500
hsa:3098	hsa00500
hsa:3099	hsa00500
hsa:3101	hsa00500
hsa:5167	hsa00500
hsa:5169	hsa00500
hsa:5236	hsa00500
hsa:54490	hsa00500
hsa:54575	hsa00500
hsa:54576	hsa00500
hsa:54577	hsa00500
hsa:54578	hsa00500
hsa:54579	hsa00500
hsa:54600	hsa00500
hsa:54657	hsa00500
hsa:54658	hsa00500
hsa:54659	hsa00500
hsa:55276	hsa00500
hsa:574537	hsa00500
hsa:57733	hsa00500
hsa:57818	hsa00500
hsa:5834	hsa00500
hsa:5836	hsa00500
hsa:5837	hsa00500
hsa:6476	hsa00500
hsa:7358	hsa00500
hsa:7360	hsa00500
hsa:7363	hsa00500
hsa:7364	hsa00500
hsa:7365	hsa00500
hsa:7366	hsa00500
hsa:7367	hsa00500
hsa:79799	hsa00500
hsa:80146	hsa00500
hsa:80201	hsa00500
hsa:8972	hsa00500
hsa:9365	hsa00500
hsa:10195	hsa00510
hsa:10905	hsa00510
hsa:11253	hsa00510
hsa:11282	hsa00510
hsa:11320	hsa00510
hsa:144245	hsa00510
hsa:146664	hsa00510
hsa:1603	hsa00510
hsa:1650	hsa00510
hsa:1798	hsa00510
hsa:199857	hsa00510
hsa:201595	hsa00510
hsa:22845	hsa00510
hsa:23193	hsa00510
hsa:2530	hsa00510
hsa:25834	hsa00510
hsa:2683	hsa00510
hsa:29880	hsa00510
hsa:29929	hsa00510
hsa:3703	hsa00510
hsa:4121	hsa00510
hsa:4122	hsa00510
hsa:4124	hsa00510
hsa:4245	hsa00510
hsa:4247	hsa00510
hsa:4248	hsa00510
hsa:4249	hsa00510
hsa:440138	hsa00510
hsa:54344	hsa00510
hsa:56052	hsa00510
hsa:57134	hsa00510
hsa:57171	hsa00510
hsa:6184	hsa00510
hsa:6185	hsa00510
hsa:6480	hsa00510
hsa:7841	hsa00510
hsa:79053	hsa00510
hsa:79087	hsa00510
hsa:79796	hsa00510
hsa:79868	hsa00510
hsa:7991	hsa00510
hsa:84620	hsa00510
hsa:84920	hsa00510
hsa:85365	hsa00510
hsa:8703	hsa00510
hsa:8704	hsa00510
hsa:8813	hsa00510
hsa:8818	hsa00510
hsa:91869	hsa00510
hsa:10825	hsa00511
hsa:129807	hsa00511
hsa:175	hsa00511
hsa:23324	hsa00511
hsa:2517	hsa00511
hsa:2519	hsa00511
hsa:2629	hsa00511
hsa:2720	hsa00511
hsa:284004	hsa00511
hsa:3073	hsa00511
hsa:3074	hsa00511
hsa:4123	hsa00511
hsa:4125	hsa00511
hsa:4126	hsa00511
hsa:4758	hsa00511
hsa:4759	hsa00511
hsa:64772	hsa00511
hsa:100528030	hsa00512
hsa:11226	hsa00512
hsa:11227	hsa00512
hsa:114805	hsa00512
hsa:117248	hsa00512
hsa:168391	hsa00512
hsa:192134	hsa00512
hsa:2589	hsa00512
hsa:2590	hsa00512
hsa:2591	hsa00512
hsa:26290	hsa00512
hsa:2650	hsa00512
hsa:29071	hsa00512
hsa:374378	hsa00512
hsa:442117	hsa00512
hsa:50614	hsa00512
hsa:51301	hsa00512
hsa:51809	hsa00512
hsa:55568	hsa00512
hsa:55808	hsa00512
hsa:56913	hsa00512
hsa:57452	hsa00512
hsa:63917	hsa00512
hsa:64409	hsa00512
hsa:6482	hsa00512
hsa:6483	hsa00512
hsa:79623	hsa00512
hsa:79695	hsa00512
hsa:8693	hsa00512
hsa:9245	hsa00512
hsa:9334	hsa00512
hsa:10585	hsa00514
hsa:10690	hsa00514
hsa:135152	hsa00514
hsa:145173	hsa00514
hsa:146664	hsa00514
hsa:23127	hsa00514
hsa:23275	hsa00514
hsa:23509	hsa00514
hsa:2526	hsa00514
hsa:2529	hsa00514
hsa:2683	hsa00514
hsa:27087	hsa00514
hsa:283464	hsa00514
hsa:29954	hsa00514
hsa:3955	hsa00514
hsa:4242	hsa00514
hsa:55624	hsa00514
hsa:56983	hsa00514
hsa:5986	hsa00514
hsa:6480	hsa00514
hsa:6487	hsa00514
hsa:727936	hsa00514
hsa:79709	hsa00514
hsa:84620	hsa00514
hsa:8473	hsa00514
hsa:8703	hsa00514
hsa:8704	hsa00514
hsa:8705	hsa00514
hsa:8985	hsa00514
hsa:9486	hsa00514
hsa:10007	hsa00520
hsa:10020	hsa00520
hsa:1116	hsa00520
hsa:1117	hsa00520
hsa:1118	hsa00520
hsa:132789	hsa00520
hsa:140838	hsa00520
hsa:1727	hsa00520
hsa:197258	hsa00520
hsa:2582	hsa00520
hsa:2584	hsa00520
hsa:2585	hsa00520
hsa:2592	hsa00520
hsa:2645	hsa00520
hsa:2673	hsa00520
hsa:27159	hsa00520
hsa:2762	hsa00520
hsa:2821	hsa00520
hsa:29925	hsa00520
hsa:29926	hsa00520
hsa:3073	hsa00520
hsa:3074	hsa00520
hsa:3098	hsa00520
hsa:3099	hsa00520
hsa:3101	hsa00520
hsa:4351	hsa00520
hsa:51005	hsa00520
hsa:51700	hsa00520
hsa:51706	hsa00520
hsa:5236	hsa00520
hsa:5238	hsa00520
hsa:5372	hsa00520
hsa:5373	hsa00520
hsa:54187	hsa00520
hsa:55276	hsa00520
hsa:55577	hsa00520
hsa:55907	hsa00520
hsa:5973	hsa00520
hsa:64841	hsa00520
hsa:6675	hsa00520
hsa:7264	hsa00520
hsa:7358	hsa00520
hsa:7360	hsa00520
hsa:80146	hsa00520
hsa:80201	hsa00520
hsa:80896	hsa00520
hsa:8790	hsa00520
hsa:91373	hsa00520
hsa:9945	hsa00520
hsa:2645	hsa00524
hsa:3098	hsa00524
hsa:3099	hsa00524
hsa:3101	hsa00524
hsa:80201	hsa00524
hsa:10855	hsa00531
hsa:138050	hsa00531
hsa:23553	hsa00531
hsa:2588	hsa00531
hsa:2720	hsa00531
hsa:2799	hsa00531
hsa:2990	hsa00531
hsa:3073	hsa00531
hsa:3074	hsa00531
hsa:3373	hsa00531
hsa:3423	hsa00531
hsa:3425	hsa00531
hsa:411	hsa00531
hsa:4669	hsa00531
hsa:60495	hsa00531
hsa:6448	hsa00531
hsa:6677	hsa00531
hsa:8372	hsa00531
hsa:8692	hsa00531
hsa:10090	hsa00532
hsa:11285	hsa00532
hsa:113189	hsa00532
hsa:126792	hsa00532
hsa:166012	hsa00532
hsa:22856	hsa00532
hsa:26229	hsa00532
hsa:29940	hsa00532
hsa:337876	hsa00532
hsa:50515	hsa00532
hsa:51363	hsa00532
hsa:54480	hsa00532
hsa:55454	hsa00532
hsa:55501	hsa00532
hsa:55790	hsa00532
hsa:56548	hsa00532
hsa:64131	hsa00532
hsa:64132	hsa00532
hsa:79586	hsa00532
hsa:9469	hsa00532
hsa:10164	hsa00533
hsa:10678	hsa00533
hsa:11041	hsa00533
hsa:2530	hsa00533
hsa:2683	hsa00533
hsa:4166	hsa00533
hsa:6482	hsa00533
hsa:6483	hsa00533
hsa:6487	hsa00533
hsa:8534	hsa00533
hsa:8702	hsa00533
hsa:8703	hsa00533
hsa:8704	hsa00533
hsa:93010	hsa00533
hsa:9435	hsa00533
hsa:11285	hsa00534
hsa:126792	hsa00534
hsa:2131	hsa00534
hsa:2132	hsa00534
hsa:2134	hsa00534
hsa:2135	hsa00534
hsa:2137	hsa00534
hsa:222537	hsa00534
hsa:26035	hsa00534
hsa:26229	hsa00534
hsa:266722	hsa00534
hsa:3340	hsa00534
hsa:64131	hsa00534
hsa:64132	hsa00534
hsa:64579	hsa00534
hsa:8509	hsa00534
hsa:90161	hsa00534
hsa:9348	hsa00534
hsa:9394	hsa00534
hsa:9653	hsa00534
hsa:9953	hsa00534
hsa:9955	hsa00534
hsa:9956	hsa00534
hsa:9957	hsa00534
hsa:10327	hsa00561
hsa:10554	hsa00561
hsa:10555	hsa00561
hsa:1056	hsa00561
hsa:11343	hsa00561
hsa:119548	hsa00561
hsa:129642	hsa00561
hsa:132158	hsa00561
hsa:137964	hsa00561
hsa:150763	hsa00561
hsa:154141	hsa00561
hsa:1606	hsa00561
hsa:1607	hsa00561
hsa:1608	hsa00561
hsa:160851	hsa00561
hsa:1609	hsa00561
hsa:217	hsa00561
hsa:219	hsa00561
hsa:223	hsa00561
hsa:224	hsa00561
hsa:231	hsa00561
hsa:23175	hsa00561
hsa:253558	hsa00561
hsa:26007	hsa00561
hsa:2710	hsa00561
hsa:2712	hsa00561
hsa:2717	hsa00561
hsa:346606	hsa00561
hsa:3990	hsa00561
hsa:4023	hsa00561
hsa:501	hsa00561
hsa:5406	hsa00561
hsa:5407	hsa00561
hsa:5408	hsa00561
hsa:55750	hsa00561
hsa:56894	hsa00561
hsa:56895	hsa00561
hsa:57016	hsa00561
hsa:57104	hsa00561
hsa:57678	hsa00561
hsa:64900	hsa00561
hsa:80339	hsa00561
hsa:84649	hsa00561
hsa:84803	hsa00561
hsa:8513	hsa00561
hsa:8525	hsa00561
hsa:8526	hsa00561
hsa:8527	hsa00561
hsa:8611	hsa00561
hsa:8612	hsa00561
hsa:8613	hsa00561
hsa:8694	hsa00561
hsa:9162	hsa00561
hsa:9388	hsa00561
hsa:9663	hsa00561
hsa:10423	hsa00562
hsa:113026	hsa00562
hsa:138429	hsa00562
hsa:200576	hsa00562
hsa:23236	hsa00562
hsa:23396	hsa00562
hsa:253430	hsa00562
hsa:27124	hsa00562
hsa:3612	hsa00562
hsa:3613	hsa00562
hsa:3628	hsa00562
hsa:3631	hsa00562
hsa:3632	hsa00562
hsa:3633	hsa00562
hsa:3635	hsa00562
hsa:3636	hsa00562
hsa:3705	hsa00562
hsa:3706	hsa00562
hsa:3707	hsa00562
hsa:4329	hsa00562
hsa:4534	hsa00562
hsa:4952	hsa00562
hsa:51196	hsa00562
hsa:51477	hsa00562
hsa:51763	hsa00562
hsa:5286	hsa00562
hsa:5287	hsa00562
hsa:5288	hsa00562
hsa:5289	hsa00562
hsa:5290	hsa00562
hsa:5291	hsa00562
hsa:5293	hsa00562
hsa:5294	hsa00562
hsa:5297	hsa00562
hsa:5298	hsa00562
hsa:5305	hsa00562
hsa:5330	hsa00562
hsa:5331	hsa00562
hsa:5332	hsa00562
hsa:5333	hsa00562
hsa:5335	hsa00562
hsa:5336	hsa00562
hsa:54928	hsa00562
hsa:55300	hsa00562
hsa:55361	hsa00562
hsa:55586	hsa00562
hsa:56623	hsa00562
hsa:5728	hsa00562
hsa:64768	hsa00562
hsa:7167	hsa00562
hsa:79837	hsa00562
hsa:80271	hsa00562
hsa:8394	hsa00562
hsa:8395	hsa00562
hsa:8396	hsa00562
hsa:84812	hsa00562
hsa:8821	hsa00562
hsa:8867	hsa00562
hsa:8871	hsa00562
hsa:89869	hsa00562
hsa:9562	hsa00562
hsa:10026	hsa00563
hsa:128869	hsa00563
hsa:23556	hsa00563
hsa:2822	hsa00563
hsa:284098	hsa00563
hsa:51227	hsa00563
hsa:51604	hsa00563
hsa:5277	hsa00563
hsa:5279	hsa00563
hsa:5281	hsa00563
hsa:5283	hsa00563
hsa:54872	hsa00563
hsa:54965	hsa00563
hsa:55650	hsa00563
hsa:80055	hsa00563
hsa:80235	hsa00563
hsa:84720	hsa00563
hsa:84992	hsa00563
hsa:8733	hsa00563
hsa:8818	hsa00563
hsa:9091	hsa00563
hsa:93183	hsa00563
hsa:94005	hsa00563
hsa:9487	hsa00563
hsa:9488	hsa00563
hsa:100137049	hsa00564
hsa:10162	hsa00564
hsa:10390	hsa00564
hsa:1040	hsa00564
hsa:10400	hsa00564
hsa:10423	hsa00564
hsa:10434	hsa00564
hsa:10554	hsa00564
hsa:10555	hsa00564
hsa:10908	hsa00564
hsa:1103	hsa00564
hsa:11145	hsa00564
hsa:1119	hsa00564
hsa:1120	hsa00564
hsa:11313	hsa00564
hsa:123745	hsa00564
hsa:129642	hsa00564
hsa:137964	hsa00564
hsa:150763	hsa00564
hsa:151056	hsa00564
hsa:154141	hsa00564
hsa:1606	hsa00564
hsa:1607	hsa00564
hsa:1608	hsa00564
hsa:160851	hsa00564
hsa:1609	hsa00564
hsa:162466	hsa00564
hsa:23171	hsa00564
hsa:23175	hsa00564
hsa:23659	hsa00564
hsa:23761	hsa00564
hsa:253558	hsa00564
hsa:254531	hsa00564
hsa:255189	hsa00564
hsa:26279	hsa00564
hsa:2819	hsa00564
hsa:2820	hsa00564
hsa:283748	hsa00564
hsa:30814	hsa00564
hsa:375775	hsa00564
hsa:391013	hsa00564
hsa:3931	hsa00564
hsa:43	hsa00564
hsa:50487	hsa00564
hsa:5130	hsa00564
hsa:5319	hsa00564
hsa:5320	hsa00564
hsa:5321	hsa00564
hsa:5322	hsa00564
hsa:5337	hsa00564
hsa:5338	hsa00564
hsa:54675	hsa00564
hsa:54947	hsa00564
hsa:55224	hsa00564
hsa:55500	hsa00564
hsa:56894	hsa00564
hsa:56895	hsa00564
hsa:56985	hsa00564
hsa:56994	hsa00564
hsa:57678	hsa00564
hsa:5833	hsa00564
hsa:64600	hsa00564
hsa:64900	hsa00564
hsa:6901	hsa00564
hsa:79143	hsa00564
hsa:79888	hsa00564
hsa:81490	hsa00564
hsa:81579	hsa00564
hsa:8398	hsa00564
hsa:8399	hsa00564
hsa:8443	hsa00564
hsa:84647	hsa00564
hsa:84803	hsa00564
hsa:8525	hsa00564
hsa:8526	hsa00564
hsa:8527	hsa00564
hsa:85465	hsa00564
hsa:8605	hsa00564
hsa:8611	hsa00564
hsa:8612	hsa00564
hsa:8613	hsa00564
hsa:8681	hsa00564
hsa:8760	hsa00564
hsa:9162	hsa00564
hsa:9468	hsa00564
hsa:9489	hsa00564
hsa:9663	hsa00564
hsa:9791	hsa00564
hsa:9926	hsa00564
hsa:100137049	hsa00565
hsa:10390	hsa00565
hsa:11145	hsa00565
hsa:123745	hsa00565
hsa:133121	hsa00565
hsa:151056	hsa00565
hsa:254531	hsa00565
hsa:255189	hsa00565
hsa:26279	hsa00565
hsa:283748	hsa00565
hsa:30814	hsa00565
hsa:391013	hsa00565
hsa:5048	hsa00565
hsa:50487	hsa00565
hsa:5049	hsa00565
hsa:5050	hsa00565
hsa:5051	hsa00565
hsa:5168	hsa00565
hsa:5319	hsa00565
hsa:5320	hsa00565
hsa:5321	hsa00565
hsa:5322	hsa00565
hsa:5337	hsa00565
hsa:5338	hsa00565
hsa:54947	hsa00565
hsa:56994	hsa00565
hsa:64600	hsa00565
hsa:7941	hsa00565
hsa:79888	hsa00565
hsa:81579	hsa00565
hsa:8398	hsa00565
hsa:8399	hsa00565
hsa:84647	hsa00565
hsa:8540	hsa00565
hsa:85465	hsa00565
hsa:8605	hsa00565
hsa:8611	hsa00565
hsa:8612	hsa00565
hsa:8613	hsa00565
hsa:8681	hsa00565
hsa:100137049	hsa00590
hsa:10728	hsa00590
hsa:11145	hsa00590
hsa:11283	hsa00590
hsa:113612	hsa00590
hsa:123745	hsa00590
hsa:124975	hsa00590
hsa:126410	hsa00590
hsa:127281	hsa00590
hsa:151056	hsa00590
hsa:1555	hsa00590
hsa:1557	hsa00590
hsa:1558	hsa00590
hsa:1559	hsa00590
hsa:1562	hsa00590
hsa:1571	hsa00590
hsa:1573	hsa00590
hsa:1579	hsa00590
hsa:2053	hsa00590
hsa:239	hsa00590
hsa:240	hsa00590
hsa:242	hsa00590
hsa:246	hsa00590
hsa:247	hsa00590
hsa:255189	hsa00590
hsa:257202	hsa00590
hsa:26279	hsa00590
hsa:2678	hsa00590
hsa:2686	hsa00590
hsa:2687	hsa00590
hsa:27306	hsa00590
hsa:283748	hsa00590
hsa:284541	hsa00590
hsa:2876	hsa00590
hsa:2877	hsa00590
hsa:2878	hsa00590
hsa:2880	hsa00590
hsa:2882	hsa00590
hsa:30814	hsa00590
hsa:391013	hsa00590
hsa:4048	hsa00590
hsa:4051	hsa00590
hsa:4056	hsa00590
hsa:50487	hsa00590
hsa:5319	hsa00590
hsa:5320	hsa00590
hsa:5321	hsa00590
hsa:5322	hsa00590
hsa:5730	hsa00590
hsa:5740	hsa00590
hsa:5742	hsa00590
hsa:5743	hsa00590
hsa:57834	hsa00590
[truncated: 18,856 more rows]
