# Supplementary material for: Eureka-DMA: an easy-to-operate graphical user interface for fast comprehensive investigation and analysis of DNA microarray data
Source: BMC Bioinformatics. 2014 Feb 24;15:53. doi: 10.1186/1471-2105-15-53 (PMC3938137; doi:10.1186/1471-2105-15-53)
Supplement: Additional file 3 — ZIP archive file that contains all the software files needed in order to run Eureka-DMA in the MATLAB environment. This archive contains the code. [file 1471-2105-15-53-S3.zip › Eureka-DMA/Annotation/KEGG_mus.txt]

KEGG_ID	KEGG_Pathway	1
mmu:100042025	mmu00010
mmu:100048117	mmu00010
mmu:103988	mmu00010
mmu:106557	mmu00010
mmu:110695	mmu00010
mmu:11522	mmu00010
mmu:11529	mmu00010
mmu:11532	mmu00010
mmu:11669	mmu00010
mmu:11670	mmu00010
mmu:11671	mmu00010
mmu:11674	mmu00010
mmu:11676	mmu00010
mmu:12183	mmu00010
mmu:13382	mmu00010
mmu:13806	mmu00010
mmu:13807	mmu00010
mmu:13808	mmu00010
mmu:14120	mmu00010
mmu:14121	mmu00010
mmu:14377	mmu00010
mmu:14378	mmu00010
mmu:14433	mmu00010
mmu:14447	mmu00010
mmu:14751	mmu00010
mmu:15275	mmu00010
mmu:15277	mmu00010
mmu:16828	mmu00010
mmu:16832	mmu00010
mmu:16833	mmu00010
mmu:18534	mmu00010
mmu:18597	mmu00010
mmu:18598	mmu00010
mmu:18641	mmu00010
mmu:18642	mmu00010
mmu:18648	mmu00010
mmu:18655	mmu00010
mmu:18663	mmu00010
mmu:18746	mmu00010
mmu:18770	mmu00010
mmu:212032	mmu00010
mmu:216019	mmu00010
mmu:21991	mmu00010
mmu:230163	mmu00010
mmu:235339	mmu00010
mmu:26876	mmu00010
mmu:27402	mmu00010
mmu:319625	mmu00010
mmu:353204	mmu00010
mmu:433182	mmu00010
mmu:56012	mmu00010
mmu:56421	mmu00010
mmu:56752	mmu00010
mmu:56847	mmu00010
mmu:58810	mmu00010
mmu:60525	mmu00010
mmu:621603	mmu00010
mmu:66681	mmu00010
mmu:67689	mmu00010
mmu:68263	mmu00010
mmu:68738	mmu00010
mmu:72141	mmu00010
mmu:72157	mmu00010
mmu:72535	mmu00010
mmu:73458	mmu00010
mmu:74551	mmu00010
mmu:104112	mmu00020
mmu:11428	mmu00020
mmu:11429	mmu00020
mmu:12974	mmu00020
mmu:13382	mmu00020
mmu:14194	mmu00020
mmu:15926	mmu00020
mmu:15929	mmu00020
mmu:170718	mmu00020
mmu:17448	mmu00020
mmu:17449	mmu00020
mmu:18293	mmu00020
mmu:18534	mmu00020
mmu:18563	mmu00020
mmu:18597	mmu00020
mmu:18598	mmu00020
mmu:20916	mmu00020
mmu:20917	mmu00020
mmu:235339	mmu00020
mmu:239017	mmu00020
mmu:243996	mmu00020
mmu:269951	mmu00020
mmu:27402	mmu00020
mmu:56451	mmu00020
mmu:66052	mmu00020
mmu:66925	mmu00020
mmu:66945	mmu00020
mmu:67680	mmu00020
mmu:67834	mmu00020
mmu:68263	mmu00020
mmu:71832	mmu00020
mmu:74551	mmu00020
mmu:78920	mmu00020
mmu:100198	mmu00030
mmu:110208	mmu00030
mmu:110639	mmu00030
mmu:11674	mmu00030
mmu:11676	mmu00030
mmu:14120	mmu00030
mmu:14121	mmu00030
mmu:14380	mmu00030
mmu:14381	mmu00030
mmu:14751	mmu00030
mmu:18641	mmu00030
mmu:18642	mmu00030
mmu:19139	mmu00030
mmu:19733	mmu00030
mmu:19895	mmu00030
mmu:21351	mmu00030
mmu:21881	mmu00030
mmu:230163	mmu00030
mmu:232449	mmu00030
mmu:328099	mmu00030
mmu:353204	mmu00030
mmu:56421	mmu00030
mmu:66171	mmu00030
mmu:66646	mmu00030
mmu:66681	mmu00030
mmu:71336	mmu00030
mmu:72157	mmu00030
mmu:74419	mmu00030
mmu:75456	mmu00030
mmu:83553	mmu00030
mmu:100559	mmu00040
mmu:100727	mmu00040
mmu:102448	mmu00040
mmu:110006	mmu00040
mmu:112417	mmu00040
mmu:11669	mmu00040
mmu:11671	mmu00040
mmu:11677	mmu00040
mmu:11997	mmu00040
mmu:14187	mmu00040
mmu:16591	mmu00040
mmu:216558	mmu00040
mmu:22235	mmu00040
mmu:22236	mmu00040
mmu:22238	mmu00040
mmu:231396	mmu00040
mmu:243085	mmu00040
mmu:394430	mmu00040
mmu:394432	mmu00040
mmu:394433	mmu00040
mmu:394434	mmu00040
mmu:394435	mmu00040
mmu:394436	mmu00040
mmu:552899	mmu00040
mmu:66646	mmu00040
mmu:67861	mmu00040
mmu:67880	mmu00040
mmu:68631	mmu00040
mmu:71755	mmu00040
mmu:71773	mmu00040
mmu:72094	mmu00040
mmu:72535	mmu00040
mmu:94215	mmu00040
mmu:94284	mmu00040
mmu:110119	mmu00051
mmu:11674	mmu00051
mmu:11676	mmu00051
mmu:11677	mmu00051
mmu:11997	mmu00051
mmu:14120	mmu00051
mmu:14121	mmu00051
mmu:14187	mmu00051
mmu:15275	mmu00051
mmu:15277	mmu00051
mmu:16548	mmu00051
mmu:170768	mmu00051
mmu:18639	mmu00051
mmu:18640	mmu00051
mmu:18641	mmu00051
mmu:18642	mmu00051
mmu:20322	mmu00051
mmu:212032	mmu00051
mmu:216019	mmu00051
mmu:218138	mmu00051
mmu:219135	mmu00051
mmu:21991	mmu00051
mmu:22122	mmu00051
mmu:230163	mmu00051
mmu:234730	mmu00051
mmu:270198	mmu00051
mmu:29858	mmu00051
mmu:319801	mmu00051
mmu:331026	mmu00051
mmu:353204	mmu00051
mmu:53332	mmu00051
mmu:54128	mmu00051
mmu:54384	mmu00051
mmu:56421	mmu00051
mmu:67861	mmu00051
mmu:69080	mmu00051
mmu:75454	mmu00051
mmu:75540	mmu00051
mmu:77116	mmu00051
mmu:103988	mmu00052
mmu:11605	mmu00052
mmu:11677	mmu00052
mmu:11997	mmu00052
mmu:12091	mmu00052
mmu:14187	mmu00052
mmu:14377	mmu00052
mmu:14378	mmu00052
mmu:14387	mmu00052
mmu:14430	mmu00052
mmu:14595	mmu00052
mmu:14635	mmu00052
mmu:15275	mmu00052
mmu:15277	mmu00052
mmu:16770	mmu00052
mmu:18641	mmu00052
mmu:18642	mmu00052
mmu:212032	mmu00052
mmu:216019	mmu00052
mmu:216558	mmu00052
mmu:226413	mmu00052
mmu:232714	mmu00052
mmu:53418	mmu00052
mmu:56421	mmu00052
mmu:66681	mmu00052
mmu:67861	mmu00052
mmu:69976	mmu00052
mmu:69983	mmu00052
mmu:72157	mmu00052
mmu:74246	mmu00052
mmu:76051	mmu00052
mmu:100559	mmu00053
mmu:100727	mmu00053
mmu:110695	mmu00053
mmu:112417	mmu00053
mmu:11669	mmu00053
mmu:11671	mmu00053
mmu:19733	mmu00053
mmu:22235	mmu00053
mmu:22236	mmu00053
mmu:22238	mmu00053
mmu:231396	mmu00053
mmu:243085	mmu00053
mmu:268756	mmu00053
mmu:394430	mmu00053
mmu:394432	mmu00053
mmu:394433	mmu00053
mmu:394434	mmu00053
mmu:394435	mmu00053
mmu:394436	mmu00053
mmu:552899	mmu00053
mmu:56727	mmu00053
mmu:56752	mmu00053
mmu:71773	mmu00053
mmu:72094	mmu00053
mmu:72535	mmu00053
mmu:94215	mmu00053
mmu:94284	mmu00053
mmu:100705	mmu00061
mmu:107476	mmu00061
mmu:14104	mmu00061
mmu:223722	mmu00061
mmu:71147	mmu00061
mmu:99035	mmu00061
mmu:106529	mmu00062
mmu:12686	mmu00062
mmu:15107	mmu00062
mmu:170439	mmu00062
mmu:171210	mmu00062
mmu:171281	mmu00062
mmu:171282	mmu00062
mmu:19063	mmu00062
mmu:217698	mmu00062
mmu:231086	mmu00062
mmu:26897	mmu00062
mmu:26922	mmu00062
mmu:52538	mmu00062
mmu:54325	mmu00062
mmu:54326	mmu00062
mmu:54397	mmu00062
mmu:56348	mmu00062
mmu:68801	mmu00062
mmu:70025	mmu00062
mmu:70757	mmu00062
mmu:74559	mmu00062
mmu:83603	mmu00062
mmu:93747	mmu00062
mmu:97212	mmu00062
mmu:100040843	mmu00071
mmu:110446	mmu00071
mmu:110460	mmu00071
mmu:110695	mmu00071
mmu:11363	mmu00071
mmu:11364	mmu00071
mmu:11370	mmu00071
mmu:113868	mmu00071
mmu:11409	mmu00071
mmu:11430	mmu00071
mmu:11522	mmu00071
mmu:11529	mmu00071
mmu:11532	mmu00071
mmu:11669	mmu00071
mmu:11671	mmu00071
mmu:12894	mmu00071
mmu:12895	mmu00071
mmu:12896	mmu00071
mmu:13117	mmu00071
mmu:13118	mmu00071
mmu:13119	mmu00071
mmu:13177	mmu00071
mmu:14081	mmu00071
mmu:15107	mmu00071
mmu:216739	mmu00071
mmu:230639	mmu00071
mmu:231086	mmu00071
mmu:235674	mmu00071
mmu:23986	mmu00071
mmu:26876	mmu00071
mmu:270076	mmu00071
mmu:277753	mmu00071
mmu:328845	mmu00071
mmu:433256	mmu00071
mmu:435802	mmu00071
mmu:50790	mmu00071
mmu:52538	mmu00071
mmu:56752	mmu00071
mmu:666168	mmu00071
mmu:66885	mmu00071
mmu:72535	mmu00071
mmu:74147	mmu00071
mmu:74205	mmu00071
mmu:78070	mmu00071
mmu:80911	mmu00071
mmu:93747	mmu00071
mmu:94180	mmu00071
mmu:97212	mmu00071
mmu:101056567	mmu00072
mmu:110446	mmu00072
mmu:110460	mmu00072
mmu:15356	mmu00072
mmu:15360	mmu00072
mmu:208715	mmu00072
mmu:353371	mmu00072
mmu:64059	mmu00072
mmu:67041	mmu00072
mmu:69772	mmu00072
mmu:71911	mmu00072
mmu:12613	mmu00100
mmu:13081	mmu00100
mmu:13115	mmu00100
mmu:13121	mmu00100
mmu:13360	mmu00100
mmu:13595	mmu00100
mmu:15490	mmu00100
mmu:16889	mmu00100
mmu:16987	mmu00100
mmu:18194	mmu00100
mmu:20652	mmu00100
mmu:223920	mmu00100
mmu:235293	mmu00100
mmu:244209	mmu00100
mmu:66234	mmu00100
mmu:73166	mmu00100
mmu:74754	mmu00100
mmu:101502	mmu00120
mmu:104086	mmu00120
mmu:12012	mmu00120
mmu:12642	mmu00120
mmu:13116	mmu00120
mmu:13122	mmu00120
mmu:13123	mmu00120
mmu:13124	mmu00120
mmu:15488	mmu00120
mmu:170789	mmu00120
mmu:17117	mmu00120
mmu:20280	mmu00120
mmu:208665	mmu00120
mmu:26459	mmu00120
mmu:56050	mmu00120
mmu:93732	mmu00120
mmu:12850	mmu00130
mmu:15445	mmu00130
mmu:18104	mmu00130
mmu:217707	mmu00130
mmu:230027	mmu00130
mmu:234724	mmu00130
mmu:27973	mmu00130
mmu:52064	mmu00130
mmu:56316	mmu00130
mmu:71883	mmu00130
mmu:100041375	mmu00140
mmu:100559	mmu00140
mmu:100727	mmu00140
mmu:105349	mmu00140
mmu:110115	mmu00140
mmu:112417	mmu00140
mmu:12846	mmu00140
mmu:13070	mmu00140
mmu:13072	mmu00140
mmu:13074	mmu00140
mmu:13075	mmu00140
mmu:13076	mmu00140
mmu:13078	mmu00140
mmu:13079	mmu00140
mmu:13112	mmu00140
mmu:13113	mmu00140
mmu:13114	mmu00140
mmu:13122	mmu00140
mmu:13123	mmu00140
mmu:14979	mmu00140
mmu:15483	mmu00140
mmu:15484	mmu00140
mmu:15485	mmu00140
mmu:15486	mmu00140
mmu:15487	mmu00140
mmu:15490	mmu00140
mmu:15492	mmu00140
mmu:15493	mmu00140
mmu:15495	mmu00140
mmu:15496	mmu00140
mmu:15497	mmu00140
mmu:20860	mmu00140
mmu:208665	mmu00140
mmu:20905	mmu00140
mmu:22236	mmu00140
mmu:22238	mmu00140
mmu:231396	mmu00140
mmu:243085	mmu00140
mmu:27400	mmu00140
mmu:337924	mmu00140
mmu:394430	mmu00140
mmu:394432	mmu00140
mmu:394433	mmu00140
mmu:394434	mmu00140
mmu:394435	mmu00140
mmu:394436	mmu00140
mmu:53973	mmu00140
mmu:54200	mmu00140
mmu:552899	mmu00140
mmu:56348	mmu00140
mmu:56388	mmu00140
mmu:57357	mmu00140
mmu:71773	mmu00140
mmu:72094	mmu00140
mmu:78925	mmu00140
mmu:94215	mmu00140
mmu:94224	mmu00140
mmu:94284	mmu00140
mmu:100041273	mmu00190
mmu:100042503	mmu00190
mmu:100046079	mmu00190
mmu:100047429	mmu00190
mmu:100048613	mmu00190
mmu:100504968	mmu00190
mmu:104130	mmu00190
mmu:108664	mmu00190
mmu:110323	mmu00190
mmu:110935	mmu00190
mmu:114143	mmu00190
mmu:11944	mmu00190
mmu:11945	mmu00190
mmu:11946	mmu00190
mmu:11947	mmu00190
mmu:11949	mmu00190
mmu:11950	mmu00190
mmu:11951	mmu00190
mmu:11957	mmu00190
mmu:11958	mmu00190
mmu:11964	mmu00190
mmu:11966	mmu00190
mmu:11972	mmu00190
mmu:11973	mmu00190
mmu:11974	mmu00190
mmu:11975	mmu00190
mmu:11984	mmu00190
mmu:12856	mmu00190
mmu:12857	mmu00190
mmu:12858	mmu00190
mmu:12859	mmu00190
mmu:12861	mmu00190
mmu:12862	mmu00190
mmu:12864	mmu00190
mmu:12865	mmu00190
mmu:12866	mmu00190
mmu:12867	mmu00190
mmu:12868	mmu00190
mmu:12869	mmu00190
mmu:140494	mmu00190
mmu:17705	mmu00190
mmu:17706	mmu00190
mmu:17708	mmu00190
mmu:17709	mmu00190
mmu:17710	mmu00190
mmu:17711	mmu00190
mmu:17716	mmu00190
mmu:17717	mmu00190
mmu:17718	mmu00190
mmu:17719	mmu00190
mmu:17720	mmu00190
mmu:17721	mmu00190
mmu:17722	mmu00190
mmu:17991	mmu00190
mmu:17992	mmu00190
mmu:17993	mmu00190
mmu:17995	mmu00190
mmu:192113	mmu00190
mmu:20463	mmu00190
mmu:21871	mmu00190
mmu:22272	mmu00190
mmu:22273	mmu00190
mmu:225887	mmu00190
mmu:226139	mmu00190
mmu:226646	mmu00190
mmu:227197	mmu00190
mmu:228033	mmu00190
mmu:230075	mmu00190
mmu:239760	mmu00190
mmu:242341	mmu00190
mmu:27060	mmu00190
mmu:27425	mmu00190
mmu:28080	mmu00190
mmu:333182	mmu00190
mmu:338375	mmu00190
mmu:407785	mmu00190
mmu:407790	mmu00190
mmu:54405	mmu00190
mmu:54411	mmu00190
mmu:57423	mmu00190
mmu:595136	mmu00190
mmu:623286	mmu00190
mmu:631040	mmu00190
mmu:635087	mmu00190
mmu:66043	mmu00190
mmu:66046	mmu00190
mmu:66052	mmu00190
mmu:66091	mmu00190
mmu:66108	mmu00190
mmu:66142	mmu00190
mmu:66144	mmu00190
mmu:66152	mmu00190
mmu:66218	mmu00190
mmu:66237	mmu00190
mmu:66290	mmu00190
mmu:66335	mmu00190
mmu:66377	mmu00190
mmu:66414	mmu00190
mmu:66416	mmu00190
mmu:66445	mmu00190
mmu:66495	mmu00190
mmu:66576	mmu00190
mmu:66594	mmu00190
mmu:66694	mmu00190
mmu:66916	mmu00190
mmu:66925	mmu00190
mmu:66945	mmu00190
mmu:67003	mmu00190
mmu:67126	mmu00190
mmu:67130	mmu00190
mmu:67184	mmu00190
mmu:67264	mmu00190
mmu:67273	mmu00190
mmu:67530	mmu00190
mmu:675851	mmu00190
mmu:67680	mmu00190
mmu:67895	mmu00190
mmu:67942	mmu00190
mmu:68194	mmu00190
mmu:68197	mmu00190
mmu:68198	mmu00190
mmu:68202	mmu00190
mmu:68342	mmu00190
mmu:68349	mmu00190
mmu:68375	mmu00190
mmu:68775	mmu00190
mmu:69802	mmu00190
mmu:69875	mmu00190
mmu:70316	mmu00190
mmu:70383	mmu00190
mmu:71679	mmu00190
mmu:72900	mmu00190
mmu:73834	mmu00190
mmu:74776	mmu00190
mmu:74915	mmu00190
mmu:75406	mmu00190
mmu:75483	mmu00190
mmu:76252	mmu00190
mmu:76429	mmu00190
mmu:78174	mmu00190
mmu:78330	mmu00190
mmu:84682	mmu00190
mmu:100042069	mmu00230
mmu:100862375	mmu00230
mmu:100862456	mmu00230
mmu:103850	mmu00230
mmu:104110	mmu00230
mmu:104111	mmu00230
mmu:105446	mmu00230
mmu:107569	mmu00230
mmu:108147	mmu00230
mmu:109674	mmu00230
mmu:110385	mmu00230
mmu:110639	mmu00230
mmu:110855	mmu00230
mmu:11486	mmu00230
mmu:11512	mmu00230
mmu:11513	mmu00230
mmu:11514	mmu00230
mmu:11515	mmu00230
mmu:11534	mmu00230
mmu:11564	mmu00230
mmu:11565	mmu00230
mmu:11566	mmu00230
mmu:11636	mmu00230
mmu:11637	mmu00230
mmu:11639	mmu00230
mmu:11717	mmu00230
mmu:11821	mmu00230
mmu:12495	mmu00230
mmu:12496	mmu00230
mmu:12497	mmu00230
mmu:12499	mmu00230
mmu:13178	mmu00230
mmu:14198	mmu00230
mmu:14450	mmu00230
mmu:14544	mmu00230
mmu:14917	mmu00230
mmu:14918	mmu00230
mmu:14919	mmu00230
mmu:14923	mmu00230
mmu:15452	mmu00230
mmu:16434	mmu00230
mmu:171567	mmu00230
mmu:18102	mmu00230
mmu:18103	mmu00230
mmu:18160	mmu00230
mmu:18573	mmu00230
mmu:18574	mmu00230
mmu:18575	mmu00230
mmu:18576	mmu00230
mmu:18577	mmu00230
mmu:18578	mmu00230
mmu:18582	mmu00230
mmu:18583	mmu00230
mmu:18584	mmu00230
mmu:18585	mmu00230
mmu:18587	mmu00230
mmu:18588	mmu00230
mmu:18605	mmu00230
mmu:18746	mmu00230
mmu:18770	mmu00230
mmu:18950	mmu00230
mmu:18968	mmu00230
mmu:18969	mmu00230
mmu:18971	mmu00230
mmu:18972	mmu00230
mmu:18973	mmu00230
mmu:18974	mmu00230
mmu:19075	mmu00230
mmu:19076	mmu00230
mmu:19139	mmu00230
mmu:20016	mmu00230
mmu:20017	mmu00230
mmu:20018	mmu00230
mmu:20019	mmu00230
mmu:20020	mmu00230
mmu:20021	mmu00230
mmu:20022	mmu00230
mmu:20133	mmu00230
mmu:20135	mmu00230
mmu:207728	mmu00230
mmu:209558	mmu00230
mmu:210044	mmu00230
mmu:215446	mmu00230
mmu:218461	mmu00230
mmu:218832	mmu00230
mmu:22262	mmu00230
mmu:224129	mmu00230
mmu:22436	mmu00230
mmu:225600	mmu00230
mmu:229363	mmu00230
mmu:229589	mmu00230
mmu:229665	mmu00230
mmu:229949	mmu00230
mmu:230103	mmu00230
mmu:230718	mmu00230
mmu:231327	mmu00230
mmu:231329	mmu00230
mmu:231903	mmu00230
mmu:234889	mmu00230
mmu:237823	mmu00230
mmu:238871	mmu00230
mmu:239134	mmu00230
mmu:23917	mmu00230
mmu:23918	mmu00230
mmu:23959	mmu00230
mmu:23971	mmu00230
mmu:23972	mmu00230
mmu:23984	mmu00230
mmu:241489	mmu00230
mmu:242202	mmu00230
mmu:245650	mmu00230
mmu:245841	mmu00230
mmu:26939	mmu00230
mmu:271639	mmu00230
mmu:27369	mmu00230
mmu:28071	mmu00230
mmu:29863	mmu00230
mmu:328099	mmu00230
mmu:382985	mmu00230
mmu:432530	mmu00230
mmu:50773	mmu00230
mmu:53893	mmu00230
mmu:54195	mmu00230
mmu:54369	mmu00230
mmu:54611	mmu00230
mmu:56520	mmu00230
mmu:59001	mmu00230
mmu:60596	mmu00230
mmu:64424	mmu00230
mmu:66136	mmu00230
mmu:66355	mmu00230
mmu:66358	mmu00230
mmu:66401	mmu00230
mmu:66420	mmu00230
mmu:66491	mmu00230
mmu:66566	mmu00230
mmu:66681	mmu00230
mmu:667034	mmu00230
mmu:66979	mmu00230
mmu:67005	mmu00230
mmu:67054	mmu00230
mmu:67065	mmu00230
mmu:67464	mmu00230
mmu:67486	mmu00230
mmu:67710	mmu00230
mmu:67967	mmu00230
mmu:68106	mmu00230
mmu:68695	mmu00230
mmu:69241	mmu00230
mmu:69745	mmu00230
mmu:69833	mmu00230
mmu:69870	mmu00230
mmu:69920	mmu00230
mmu:70408	mmu00230
mmu:70428	mmu00230
mmu:70881	mmu00230
mmu:71701	mmu00230
mmu:72090	mmu00230
mmu:72157	mmu00230
mmu:73532	mmu00230
mmu:74167	mmu00230
mmu:74414	mmu00230
mmu:75456	mmu00230
mmu:75533	mmu00230
mmu:75686	mmu00230
mmu:76025	mmu00230
mmu:76952	mmu00230
mmu:76974	mmu00230
mmu:78600	mmu00230
mmu:78801	mmu00230
mmu:78929	mmu00230
mmu:79059	mmu00230
mmu:94041	mmu00230
mmu:13077	mmu00232
mmu:13085	mmu00232
mmu:13086	mmu00232
mmu:13087	mmu00232
mmu:17960	mmu00232
mmu:17961	mmu00232
mmu:17962	mmu00232
mmu:22262	mmu00232
mmu:22436	mmu00232
mmu:100862375	mmu00240
mmu:100862456	mmu00240
mmu:103149	mmu00240
mmu:103850	mmu00240
mmu:107569	mmu00240
mmu:110074	mmu00240
mmu:12495	mmu00240
mmu:12497	mmu00240
mmu:12499	mmu00240
mmu:13178	mmu00240
mmu:16434	mmu00240
mmu:171567	mmu00240
mmu:18102	mmu00240
mmu:18103	mmu00240
mmu:18950	mmu00240
mmu:18968	mmu00240
mmu:18969	mmu00240
mmu:18971	mmu00240
mmu:18972	mmu00240
mmu:18973	mmu00240
mmu:18974	mmu00240
mmu:19075	mmu00240
mmu:19076	mmu00240
mmu:20016	mmu00240
mmu:20017	mmu00240
mmu:20018	mmu00240
mmu:20019	mmu00240
mmu:20020	mmu00240
mmu:20021	mmu00240
mmu:20022	mmu00240
mmu:20133	mmu00240
mmu:20135	mmu00240
mmu:215446	mmu00240
mmu:21877	mmu00240
mmu:218832	mmu00240
mmu:21915	mmu00240
mmu:22169	mmu00240
mmu:22171	mmu00240
mmu:22245	mmu00240
mmu:22247	mmu00240
mmu:22271	mmu00240
mmu:230718	mmu00240
mmu:231329	mmu00240
mmu:232223	mmu00240
mmu:23959	mmu00240
mmu:245841	mmu00240
mmu:26462	mmu00240
mmu:26939	mmu00240
mmu:28071	mmu00240
mmu:320685	mmu00240
mmu:331487	mmu00240
mmu:382985	mmu00240
mmu:50493	mmu00240
mmu:50773	mmu00240
mmu:51797	mmu00240
mmu:54369	mmu00240
mmu:55936	mmu00240
mmu:56248	mmu00240
mmu:56520	mmu00240
mmu:56749	mmu00240
mmu:57813	mmu00240
mmu:59001	mmu00240
mmu:64424	mmu00240
mmu:64705	mmu00240
mmu:66136	mmu00240
mmu:66401	mmu00240
mmu:66420	mmu00240
mmu:66422	mmu00240
mmu:66491	mmu00240
mmu:66588	mmu00240
mmu:667034	mmu00240
mmu:66979	mmu00240
mmu:67005	mmu00240
mmu:67065	mmu00240
mmu:67464	mmu00240
mmu:67486	mmu00240
mmu:67710	mmu00240
mmu:67967	mmu00240
mmu:68106	mmu00240
mmu:68556	mmu00240
mmu:69241	mmu00240
mmu:69719	mmu00240
mmu:69745	mmu00240
mmu:69833	mmu00240
mmu:69870	mmu00240
mmu:69920	mmu00240
mmu:70408	mmu00240
mmu:70428	mmu00240
mmu:70881	mmu00240
mmu:71701	mmu00240
mmu:72090	mmu00240
mmu:72269	mmu00240
mmu:72962	mmu00240
mmu:74414	mmu00240
mmu:75533	mmu00240
mmu:76025	mmu00240
mmu:76654	mmu00240
mmu:76952	mmu00240
mmu:78929	mmu00240
mmu:79059	mmu00240
mmu:80914	mmu00240
mmu:99586	mmu00240
mmu:100328588	mmu00250
mmu:100470	mmu00250
mmu:108682	mmu00250
mmu:109900	mmu00250
mmu:11484	mmu00250
mmu:11564	mmu00250
mmu:11565	mmu00250
mmu:11566	mmu00250
mmu:11611	mmu00250
mmu:11898	mmu00250
mmu:14204	mmu00250
mmu:14415	mmu00250
mmu:14417	mmu00250
mmu:14583	mmu00250
mmu:14584	mmu00250
mmu:14645	mmu00250
mmu:14660	mmu00250
mmu:14661	mmu00250
mmu:14718	mmu00250
mmu:14719	mmu00250
mmu:212647	mmu00250
mmu:214579	mmu00250
mmu:216456	mmu00250
mmu:227231	mmu00250
mmu:231327	mmu00250
mmu:268782	mmu00250
mmu:268860	mmu00250
mmu:27053	mmu00250
mmu:52633	mmu00250
mmu:641049	mmu00250
mmu:69719	mmu00250
mmu:70503	mmu00250
mmu:71670	mmu00250
mmu:73988	mmu00250
mmu:76282	mmu00250
mmu:100047252	mmu00260
mmu:100678	mmu00260
mmu:104174	mmu00260
mmu:107272	mmu00260
mmu:107869	mmu00260
mmu:108037	mmu00260
mmu:109731	mmu00260
mmu:110695	mmu00260
mmu:11611	mmu00260
mmu:11655	mmu00260
mmu:11656	mmu00260
mmu:11754	mmu00260
mmu:12116	mmu00260
mmu:12183	mmu00260
mmu:12411	mmu00260
mmu:13142	mmu00260
mmu:13382	mmu00260
mmu:14431	mmu00260
mmu:14711	mmu00260
mmu:17161	mmu00260
mmu:18648	mmu00260
mmu:19193	mmu00260
mmu:192166	mmu00260
mmu:20425	mmu00260
mmu:218865	mmu00260
mmu:231691	mmu00260
mmu:235582	mmu00260
mmu:236539	mmu00260
mmu:237940	mmu00260
mmu:268782	mmu00260
mmu:26912	mmu00260
mmu:27364	mmu00260
mmu:434437	mmu00260
mmu:56012	mmu00260
mmu:58865	mmu00260
mmu:67092	mmu00260
mmu:71776	mmu00260
mmu:74129	mmu00260
mmu:76238	mmu00260
mmu:100328588	mmu00270
mmu:100470	mmu00270
mmu:104923	mmu00270
mmu:106557	mmu00270
mmu:107869	mmu00270
mmu:108645	mmu00270
mmu:11702	mmu00270
mmu:11720	mmu00270
mmu:12116	mmu00270
mmu:12411	mmu00270
mmu:12583	mmu00270
mmu:13433	mmu00270
mmu:13435	mmu00270
mmu:13436	mmu00270
mmu:14204	mmu00270
mmu:14718	mmu00270
mmu:14719	mmu00270
mmu:16828	mmu00270
mmu:16832	mmu00270
mmu:16833	mmu00270
mmu:20603	mmu00270
mmu:20810	mmu00270
mmu:22117	mmu00270
mmu:229709	mmu00270
mmu:231691	mmu00270
mmu:232087	mmu00270
mmu:234724	mmu00270
mmu:238505	mmu00270
mmu:246221	mmu00270
mmu:269378	mmu00270
mmu:54427	mmu00270
mmu:56369	mmu00270
mmu:641049	mmu00270
mmu:66902	mmu00270
mmu:671878	mmu00270
mmu:67870	mmu00270
mmu:67873	mmu00270
mmu:73988	mmu00270
mmu:74340	mmu00270
mmu:100328588	mmu00280
mmu:100470	mmu00280
mmu:101056567	mmu00280
mmu:104776	mmu00280
mmu:110446	mmu00280
mmu:110460	mmu00280
mmu:110695	mmu00280
mmu:110821	mmu00280
mmu:11364	mmu00280
mmu:113868	mmu00280
mmu:11409	mmu00280
mmu:11669	mmu00280
mmu:11671	mmu00280
mmu:11761	mmu00280
mmu:11992	mmu00280
mmu:12035	mmu00280
mmu:12036	mmu00280
mmu:12039	mmu00280
mmu:12040	mmu00280
mmu:13171	mmu00280
mmu:13382	mmu00280
mmu:14204	mmu00280
mmu:15107	mmu00280
mmu:15108	mmu00280
mmu:15356	mmu00280
mmu:15360	mmu00280
mmu:17850	mmu00280
mmu:208715	mmu00280
mmu:213043	mmu00280
mmu:227095	mmu00280
mmu:231086	mmu00280
mmu:235674	mmu00280
mmu:268860	mmu00280
mmu:353371	mmu00280
mmu:52538	mmu00280
mmu:56357	mmu00280
mmu:56752	mmu00280
mmu:58875	mmu00280
mmu:64059	mmu00280
mmu:66885	mmu00280
mmu:66904	mmu00280
mmu:66948	mmu00280
mmu:67041	mmu00280
mmu:71724	mmu00280
mmu:71872	mmu00280
mmu:72039	mmu00280
mmu:72535	mmu00280
mmu:73724	mmu00280
mmu:73988	mmu00280
mmu:74147	mmu00280
mmu:78038	mmu00280
mmu:93747	mmu00280
mmu:97212	mmu00280
mmu:12035	mmu00290
mmu:12036	mmu00290
mmu:110695	mmu00300
mmu:11428	mmu00300
mmu:11429	mmu00300
mmu:23923	mmu00300
mmu:107823	mmu00310
mmu:110147	mmu00310
mmu:110446	mmu00310
mmu:110460	mmu00310
mmu:110695	mmu00310
mmu:11669	mmu00310
mmu:11671	mmu00310
mmu:15107	mmu00310
mmu:170442	mmu00310
mmu:18193	mmu00310
mmu:18293	mmu00310
mmu:18822	mmu00310
mmu:19193	mmu00310
mmu:192195	mmu00310
mmu:192289	mmu00310
mmu:208043	mmu00310
mmu:208266	mmu00310
mmu:20937	mmu00310
mmu:214162	mmu00310
mmu:225888	mmu00310
mmu:231051	mmu00310
mmu:232811	mmu00310
mmu:233904	mmu00310
mmu:234135	mmu00310
mmu:234407	mmu00310
mmu:235626	mmu00310
mmu:239017	mmu00310
mmu:239122	mmu00310
mmu:23923	mmu00310
mmu:26432	mmu00310
mmu:26433	mmu00310
mmu:269132	mmu00310
mmu:270076	mmu00310
mmu:30956	mmu00310
mmu:381022	mmu00310
mmu:56752	mmu00310
mmu:64707	mmu00310
mmu:67956	mmu00310
mmu:69188	mmu00310
mmu:72535	mmu00310
mmu:73251	mmu00310
mmu:74147	mmu00310
mmu:74729	mmu00310
mmu:75410	mmu00310
mmu:77683	mmu00310
mmu:78920	mmu00310
mmu:84505	mmu00310
mmu:93747	mmu00310
mmu:97212	mmu00310
mmu:107239	mmu00330
mmu:109652	mmu00330
mmu:109731	mmu00330
mmu:109900	mmu00330
mmu:110695	mmu00330
mmu:11669	mmu00330
mmu:11671	mmu00330
mmu:11702	mmu00330
mmu:11846	mmu00330
mmu:11847	mmu00330
mmu:11898	mmu00330
mmu:12709	mmu00330
mmu:12715	mmu00330
mmu:12716	mmu00330
mmu:13142	mmu00330
mmu:14431	mmu00330
mmu:14645	mmu00330
mmu:14660	mmu00330
mmu:14661	mmu00330
mmu:14718	mmu00330
mmu:14719	mmu00330
mmu:17161	mmu00330
mmu:18125	mmu00330
mmu:18126	mmu00330
mmu:18127	mmu00330
mmu:18242	mmu00330
mmu:18263	mmu00330
mmu:18416	mmu00330
mmu:18451	mmu00330
mmu:18452	mmu00330
mmu:19125	mmu00330
mmu:20229	mmu00330
mmu:20603	mmu00330
mmu:20810	mmu00330
mmu:209027	mmu00330
mmu:212647	mmu00330
mmu:216456	mmu00330
mmu:217214	mmu00330
mmu:227231	mmu00330
mmu:242669	mmu00330
mmu:320452	mmu00330
mmu:338403	mmu00330
mmu:56189	mmu00330
mmu:56454	mmu00330
mmu:56752	mmu00330
mmu:641049	mmu00330
mmu:66054	mmu00330
mmu:66194	mmu00330
mmu:66988	mmu00330
mmu:67092	mmu00330
mmu:671878	mmu00330
mmu:69051	mmu00330
mmu:69215	mmu00330
mmu:72535	mmu00330
mmu:75986	mmu00330
mmu:76507	mmu00330
mmu:76722	mmu00330
mmu:107239	mmu00340
mmu:109731	mmu00340
mmu:110695	mmu00340
mmu:11484	mmu00340
mmu:11669	mmu00340
mmu:11670	mmu00340
mmu:11671	mmu00340
mmu:13195	mmu00340
mmu:140483	mmu00340
mmu:14317	mmu00340
mmu:15109	mmu00340
mmu:15186	mmu00340
mmu:17161	mmu00340
mmu:243537	mmu00340
mmu:338403	mmu00340
mmu:52686	mmu00340
mmu:56752	mmu00340
mmu:56847	mmu00340
mmu:621603	mmu00340
mmu:66054	mmu00340
mmu:66138	mmu00340
mmu:67011	mmu00340
mmu:67689	mmu00340
mmu:69536	mmu00340
mmu:71670	mmu00340
mmu:71761	mmu00340
mmu:72535	mmu00340
mmu:73458	mmu00340
mmu:76507	mmu00340
mmu:100328588	mmu00350
mmu:100470	mmu00350
mmu:109731	mmu00350
mmu:11522	mmu00350
mmu:11529	mmu00350
mmu:11532	mmu00350
mmu:11670	mmu00350
mmu:11754	mmu00350
mmu:11761	mmu00350
mmu:12846	mmu00350
mmu:13166	mmu00350
mmu:13190	mmu00350
mmu:13195	mmu00350
mmu:14085	mmu00350
mmu:14204	mmu00350
mmu:14718	mmu00350
mmu:14719	mmu00350
mmu:14874	mmu00350
mmu:15233	mmu00350
mmu:15445	mmu00350
mmu:17161	mmu00350
mmu:17319	mmu00350
mmu:18948	mmu00350
mmu:213043	mmu00350
mmu:21823	mmu00350
mmu:22018	mmu00350
mmu:22173	mmu00350
mmu:22178	mmu00350
mmu:234724	mmu00350
mmu:237940	mmu00350
mmu:26876	mmu00350
mmu:52686	mmu00350
mmu:56847	mmu00350
mmu:621603	mmu00350
mmu:641049	mmu00350
mmu:66138	mmu00350
mmu:67011	mmu00350
mmu:67689	mmu00350
mmu:68636	mmu00350
mmu:69536	mmu00350
mmu:71724	mmu00350
mmu:71872	mmu00350
mmu:73458	mmu00350
mmu:73988	mmu00350
mmu:100328588	mmu00360
mmu:100470	mmu00360
mmu:107146	mmu00360
mmu:109731	mmu00360
mmu:11670	mmu00360
mmu:11754	mmu00360
mmu:11758	mmu00360
mmu:13195	mmu00360
mmu:14204	mmu00360
mmu:14718	mmu00360
mmu:14719	mmu00360
mmu:15445	mmu00360
mmu:17161	mmu00360
mmu:17319	mmu00360
mmu:18478	mmu00360
mmu:234724	mmu00360
mmu:237940	mmu00360
mmu:240549	mmu00360
mmu:56847	mmu00360
mmu:621603	mmu00360
mmu:641049	mmu00360
mmu:67689	mmu00360
mmu:73458	mmu00360
mmu:73988	mmu00360
mmu:100328588	mmu00380
mmu:100470	mmu00380
mmu:100862632	mmu00380
mmu:107626	mmu00380
mmu:107766	mmu00380
mmu:109731	mmu00380
mmu:110446	mmu00380
mmu:110460	mmu00380
mmu:110695	mmu00380
mmu:11298	mmu00380
mmu:11669	mmu00380
mmu:11671	mmu00380
mmu:11761	mmu00380
mmu:12359	mmu00380
mmu:13076	mmu00380
mmu:13077	mmu00380
mmu:13078	mmu00380
mmu:13195	mmu00380
mmu:14204	mmu00380
mmu:15107	mmu00380
mmu:15930	mmu00380
mmu:17161	mmu00380
mmu:18293	mmu00380
mmu:209176	mmu00380
mmu:213043	mmu00380
mmu:216343	mmu00380
mmu:21743	mmu00380
mmu:21990	mmu00380
mmu:229905	mmu00380
mmu:239017	mmu00380
mmu:23923	mmu00380
mmu:266645	mmu00380
mmu:270076	mmu00380
mmu:56720	mmu00380
mmu:56752	mmu00380
mmu:70266	mmu00380
mmu:70789	mmu00380
mmu:71562	mmu00380
mmu:71724	mmu00380
mmu:71872	mmu00380
mmu:72535	mmu00380
mmu:73988	mmu00380
mmu:74147	mmu00380
mmu:76507	mmu00380
mmu:93747	mmu00380
mmu:97212	mmu00380
mmu:98256	mmu00380
mmu:100328588	mmu00400
mmu:100470	mmu00400
mmu:14204	mmu00400
mmu:14718	mmu00400
mmu:14719	mmu00400
mmu:18478	mmu00400
mmu:234724	mmu00400
mmu:641049	mmu00400
mmu:73988	mmu00400
mmu:103149	mmu00410
mmu:104776	mmu00410
mmu:107239	mmu00410
mmu:110695	mmu00410
mmu:11364	mmu00410
mmu:11669	mmu00410
mmu:11670	mmu00410
mmu:11671	mmu00410
mmu:11754	mmu00410
mmu:14415	mmu00410
mmu:14417	mmu00410
mmu:20603	mmu00410
mmu:20810	mmu00410
mmu:227095	mmu00410
mmu:237940	mmu00410
mmu:268860	mmu00410
mmu:338403	mmu00410
mmu:56690	mmu00410
mmu:56752	mmu00410
mmu:56847	mmu00410
mmu:621603	mmu00410
mmu:64705	mmu00410
mmu:66054	mmu00410
mmu:671878	mmu00410
mmu:67689	mmu00410
mmu:72535	mmu00410
mmu:73458	mmu00410
mmu:74147	mmu00410
mmu:93747	mmu00410
mmu:97212	mmu00410
mmu:99586	mmu00410
mmu:12012	mmu00430
mmu:12583	mmu00430
mmu:14415	mmu00430
mmu:14417	mmu00430
mmu:14598	mmu00430
mmu:207182	mmu00430
mmu:211488	mmu00430
mmu:23887	mmu00430
mmu:246277	mmu00430
mmu:71522	mmu00430
mmu:107869	mmu00450
mmu:109079	mmu00450
mmu:20768	mmu00450
mmu:211006	mmu00450
mmu:212679	mmu00450
mmu:214580	mmu00450
mmu:216443	mmu00450
mmu:21743	mmu00450
mmu:229905	mmu00450
mmu:232223	mmu00450
mmu:238505	mmu00450
mmu:23971	mmu00450
mmu:23972	mmu00450
mmu:26462	mmu00450
mmu:50493	mmu00450
mmu:50880	mmu00450
mmu:70266	mmu00450
mmu:108037	mmu00460
mmu:14598	mmu00460
mmu:20425	mmu00460
mmu:207182	mmu00460
mmu:23887	mmu00460
mmu:71522	mmu00460
mmu:14660	mmu00471
mmu:14661	mmu00471
mmu:216456	mmu00471
mmu:13142	mmu00472
mmu:103140	mmu00480
mmu:110175	mmu00480
mmu:110208	mmu00480
mmu:14380	mmu00480
mmu:14381	mmu00480
mmu:14598	mmu00480
mmu:14629	mmu00480
mmu:14630	mmu00480
mmu:14775	mmu00480
mmu:14776	mmu00480
mmu:14778	mmu00480
mmu:14780	mmu00480
mmu:14782	mmu00480
mmu:14854	mmu00480
mmu:14857	mmu00480
mmu:14858	mmu00480
mmu:14859	mmu00480
mmu:14860	mmu00480
mmu:14862	mmu00480
mmu:14863	mmu00480
mmu:14864	mmu00480
mmu:14865	mmu00480
mmu:14866	mmu00480
mmu:14867	mmu00480
mmu:14869	mmu00480
mmu:14870	mmu00480
mmu:14871	mmu00480
mmu:14872	mmu00480
mmu:14873	mmu00480
mmu:15926	mmu00480
mmu:16790	mmu00480
mmu:18263	mmu00480
mmu:20133	mmu00480
mmu:20135	mmu00480
mmu:20603	mmu00480
mmu:207182	mmu00480
mmu:20810	mmu00480
mmu:211666	mmu00480
mmu:23887	mmu00480
mmu:269951	mmu00480
mmu:382985	mmu00480
mmu:56615	mmu00480
mmu:625249	mmu00480
mmu:66073	mmu00480
mmu:66447	mmu00480
mmu:66988	mmu00480
mmu:671878	mmu00480
mmu:67305	mmu00480
mmu:68214	mmu00480
mmu:68312	mmu00480
mmu:69590	mmu00480
mmu:71522	mmu00480
mmu:75475	mmu00480
mmu:75512	mmu00480
mmu:76263	mmu00480
mmu:100043684	mmu00500
mmu:100043686	mmu00500
mmu:100043688	mmu00500
mmu:100559	mmu00500
mmu:100727	mmu00500
mmu:103988	mmu00500
mmu:109959	mmu00500
mmu:110006	mmu00500
mmu:110078	mmu00500
mmu:110095	mmu00500
mmu:112417	mmu00500
mmu:11722	mmu00500
mmu:14377	mmu00500
mmu:14378	mmu00500
mmu:14387	mmu00500
mmu:14751	mmu00500
mmu:14936	mmu00500
mmu:15275	mmu00500
mmu:15277	mmu00500
mmu:16591	mmu00500
mmu:18605	mmu00500
mmu:19309	mmu00500
mmu:209558	mmu00500
mmu:212032	mmu00500
mmu:216019	mmu00500
mmu:216558	mmu00500
mmu:22235	mmu00500
mmu:22236	mmu00500
mmu:22238	mmu00500
mmu:231396	mmu00500
mmu:232493	mmu00500
mmu:232714	mmu00500
mmu:243085	mmu00500
mmu:394430	mmu00500
mmu:394432	mmu00500
mmu:394433	mmu00500
mmu:394434	mmu00500
mmu:394435	mmu00500
mmu:394436	mmu00500
mmu:552899	mmu00500
mmu:58866	mmu00500
mmu:66681	mmu00500
mmu:67883	mmu00500
mmu:69983	mmu00500
mmu:70974	mmu00500
mmu:71773	mmu00500
mmu:72094	mmu00500
mmu:72157	mmu00500
mmu:74185	mmu00500
mmu:76051	mmu00500
mmu:77559	mmu00500
mmu:94215	mmu00500
mmu:94284	mmu00500
mmu:102580	mmu00510
mmu:103534	mmu00510
mmu:103963	mmu00510
mmu:107895	mmu00510
mmu:13135	mmu00510
mmu:13200	mmu00510
mmu:13478	mmu00510
mmu:13480	mmu00510
mmu:13481	mmu00510
mmu:140481	mmu00510
mmu:14376	mmu00510
mmu:14595	mmu00510
mmu:16430	mmu00510
mmu:17155	mmu00510
mmu:17156	mmu00510
mmu:17158	mmu00510
mmu:17308	mmu00510
mmu:17309	mmu00510
mmu:20014	mmu00510
mmu:20440	mmu00510
mmu:207958	mmu00510
mmu:208211	mmu00510
mmu:208624	mmu00510
mmu:217664	mmu00510
mmu:223774	mmu00510
mmu:227619	mmu00510
mmu:227697	mmu00510
mmu:230815	mmu00510
mmu:240119	mmu00510
mmu:268510	mmu00510
mmu:269181	mmu00510
mmu:320302	mmu00510
mmu:320438	mmu00510
mmu:328370	mmu00510
mmu:380959	mmu00510
mmu:381903	mmu00510
mmu:53418	mmu00510
mmu:53618	mmu00510
mmu:56737	mmu00510
mmu:57170	mmu00510
mmu:57370	mmu00510
mmu:57377	mmu00510
mmu:66248	mmu00510
mmu:66789	mmu00510
mmu:67555	mmu00510
mmu:67569	mmu00510
mmu:67574	mmu00510
mmu:68292	mmu00510
mmu:68563	mmu00510
mmu:80286	mmu00510
mmu:110173	mmu00511
mmu:11593	mmu00511
mmu:12091	mmu00511
mmu:14466	mmu00511
mmu:15211	mmu00511
mmu:15212	mmu00511
mmu:17159	mmu00511
mmu:17160	mmu00511
mmu:18010	mmu00511
mmu:217364	mmu00511
mmu:238023	mmu00511
mmu:23956	mmu00511
mmu:241159	mmu00511
mmu:50877	mmu00511
mmu:66848	mmu00511
mmu:71665	mmu00511
mmu:73744	mmu00511
mmu:108148	mmu00512
mmu:108150	mmu00512
mmu:108760	mmu00512
mmu:14423	mmu00512
mmu:14425	mmu00512
mmu:14426	mmu00512
mmu:14537	mmu00512
mmu:171212	mmu00512
mmu:20442	mmu00512
mmu:20444	mmu00512
mmu:20445	mmu00512
mmu:207839	mmu00512
mmu:212996	mmu00512
mmu:218476	mmu00512
mmu:230145	mmu00512
mmu:231050	mmu00512
mmu:233733	mmu00512
mmu:241391	mmu00512
mmu:270049	mmu00512
mmu:271786	mmu00512
mmu:272411	mmu00512
mmu:56336	mmu00512
mmu:59048	mmu00512
mmu:67909	mmu00512
mmu:71685	mmu00512
mmu:72077	mmu00512
mmu:78754	mmu00512
mmu:94192	mmu00512
mmu:108155	mmu00514
mmu:140484	mmu00514
mmu:14345	mmu00514
mmu:14347	mmu00514
mmu:14348	mmu00514
mmu:14595	mmu00514
mmu:16848	mmu00514
mmu:17305	mmu00514
mmu:19719	mmu00514
mmu:20440	mmu00514
mmu:20441	mmu00514
mmu:217734	mmu00514
mmu:223827	mmu00514
mmu:224143	mmu00514
mmu:232313	mmu00514
mmu:234407	mmu00514
mmu:240119	mmu00514
mmu:26433	mmu00514
mmu:268510	mmu00514
mmu:269132	mmu00514
mmu:280645	mmu00514
mmu:381694	mmu00514
mmu:53418	mmu00514
mmu:54218	mmu00514
mmu:57370	mmu00514
mmu:68273	mmu00514
mmu:76898	mmu00514
mmu:80294	mmu00514
mmu:98388	mmu00514
mmu:99011	mmu00514
mmu:103988	mmu00520
mmu:107652	mmu00520
mmu:109754	mmu00520
mmu:109785	mmu00520
mmu:110119	mmu00520
mmu:12654	mmu00520
mmu:12763	mmu00520
mmu:12764	mmu00520
mmu:14430	mmu00520
mmu:14583	mmu00520
mmu:14584	mmu00520
mmu:14635	mmu00520
mmu:14751	mmu00520
mmu:15211	mmu00520
mmu:15212	mmu00520
mmu:15275	mmu00520
mmu:15277	mmu00520
mmu:19703	mmu00520
mmu:212032	mmu00520
mmu:216019	mmu00520
mmu:216558	mmu00520
mmu:218138	mmu00520
mmu:22122	mmu00520
mmu:22235	mmu00520
mmu:227620	mmu00520
mmu:234730	mmu00520
mmu:245847	mmu00520
mmu:26384	mmu00520
mmu:29858	mmu00520
mmu:320635	mmu00520
mmu:331026	mmu00520
mmu:50798	mmu00520
mmu:54128	mmu00520
mmu:54342	mmu00520
mmu:56174	mmu00520
mmu:66681	mmu00520
mmu:67311	mmu00520
mmu:67883	mmu00520
mmu:67980	mmu00520
mmu:69080	mmu00520
mmu:69976	mmu00520
mmu:71884	mmu00520
mmu:72017	mmu00520
mmu:72157	mmu00520
mmu:74091	mmu00520
mmu:74246	mmu00520
mmu:75540	mmu00520
mmu:81600	mmu00520
mmu:94181	mmu00520
mmu:103988	mmu00524
mmu:15275	mmu00524
mmu:15277	mmu00524
mmu:212032	mmu00524
mmu:216019	mmu00524
mmu:109685	mmu00531
mmu:110006	mmu00531
mmu:11881	mmu00531
mmu:12091	mmu00531
mmu:15211	mmu00531
mmu:15212	mmu00531
mmu:15442	mmu00531
mmu:15586	mmu00531
mmu:15587	mmu00531
mmu:15931	mmu00531
mmu:15932	mmu00531
mmu:20690	mmu00531
mmu:27029	mmu00531
mmu:27419	mmu00531
mmu:50917	mmu00531
mmu:52120	mmu00531
mmu:545291	mmu00531
mmu:74409	mmu00531
mmu:74468	mmu00531
mmu:75612	mmu00531
mmu:77042	mmu00531
mmu:100910	mmu00532
mmu:117592	mmu00532
mmu:212898	mmu00532
mmu:217119	mmu00532
mmu:218271	mmu00532
mmu:233781	mmu00532
mmu:234356	mmu00532
mmu:269941	mmu00532
mmu:338362	mmu00532
mmu:53374	mmu00532
mmu:58250	mmu00532
mmu:59031	mmu00532
mmu:60322	mmu00532
mmu:71797	mmu00532
mmu:72136	mmu00532
mmu:72727	mmu00532
mmu:74241	mmu00532
mmu:77590	mmu00532
mmu:78752	mmu00532
mmu:78923	mmu00532
mmu:108902	mmu00533
mmu:14595	mmu00533
mmu:20441	mmu00533
mmu:20442	mmu00533
mmu:20444	mmu00533
mmu:227327	mmu00533
mmu:26887	mmu00533
mmu:53418	mmu00533
mmu:53618	mmu00533
mmu:53625	mmu00533
mmu:54371	mmu00533
mmu:56375	mmu00533
mmu:56773	mmu00533
mmu:57370	mmu00533
mmu:76969	mmu00533
mmu:117592	mmu00534
mmu:14042	mmu00534
mmu:14043	mmu00534
mmu:15476	mmu00534
mmu:15478	mmu00534
mmu:15531	mmu00534
mmu:17423	mmu00534
mmu:195646	mmu00534
mmu:217119	mmu00534
mmu:218271	mmu00534
mmu:233781	mmu00534
mmu:23908	mmu00534
mmu:319415	mmu00534
mmu:50785	mmu00534
mmu:50786	mmu00534
mmu:50787	mmu00534
mmu:54616	mmu00534
mmu:54710	mmu00534
mmu:56219	mmu00534
mmu:58193	mmu00534
mmu:64580	mmu00534
mmu:72727	mmu00534
mmu:83398	mmu00534
mmu:93683	mmu00534
mmu:101056416	mmu00561
mmu:102247	mmu00561
mmu:104418	mmu00561
mmu:110197	mmu00561
mmu:110524	mmu00561
mmu:110695	mmu00561
mmu:11605	mmu00561
mmu:11669	mmu00561
mmu:11671	mmu00561
mmu:11677	mmu00561
mmu:116939	mmu00561
mmu:11997	mmu00561
mmu:12613	mmu00561
mmu:13139	mmu00561
mmu:13350	mmu00561
mmu:14187	mmu00561
mmu:14245	mmu00561
mmu:14626	mmu00561
mmu:14732	mmu00561
mmu:14933	mmu00561
mmu:15450	mmu00561
mmu:16891	mmu00561
mmu:16956	mmu00561
mmu:18946	mmu00561
mmu:18947	mmu00561
mmu:19012	mmu00561
mmu:215456	mmu00561
mmu:217480	mmu00561
mmu:218121	mmu00561
mmu:225010	mmu00561
mmu:225913	mmu00561
mmu:227333	mmu00561
mmu:231510	mmu00561
mmu:235582	mmu00561
mmu:23945	mmu00561
mmu:28169	mmu00561
mmu:320127	mmu00561
mmu:380921	mmu00561
mmu:50784	mmu00561
mmu:55979	mmu00561
mmu:56077	mmu00561
mmu:56752	mmu00561
mmu:58810	mmu00561
mmu:64898	mmu00561
mmu:64899	mmu00561
mmu:66853	mmu00561
mmu:67216	mmu00561
mmu:67512	mmu00561
mmu:67717	mmu00561
mmu:67800	mmu00561
mmu:67861	mmu00561
mmu:67916	mmu00561
mmu:68262	mmu00561
mmu:69060	mmu00561
mmu:69923	mmu00561
mmu:72535	mmu00561
mmu:104015	mmu00562
mmu:104776	mmu00562
mmu:107650	mmu00562
mmu:108083	mmu00562
mmu:114663	mmu00562
mmu:114875	mmu00562
mmu:117150	mmu00562
mmu:16329	mmu00562
mmu:16330	mmu00562
mmu:16331	mmu00562
mmu:16332	mmu00562
mmu:170835	mmu00562
mmu:17330	mmu00562
mmu:17772	mmu00562
mmu:18704	mmu00562
mmu:18705	mmu00562
mmu:18706	mmu00562
mmu:18707	mmu00562
mmu:18711	mmu00562
mmu:18717	mmu00562
mmu:18718	mmu00562
mmu:18719	mmu00562
mmu:18720	mmu00562
mmu:18795	mmu00562
mmu:18796	mmu00562
mmu:18797	mmu00562
mmu:18798	mmu00562
mmu:18799	mmu00562
mmu:18802	mmu00562
mmu:18803	mmu00562
mmu:19062	mmu00562
mmu:19211	mmu00562
mmu:20975	mmu00562
mmu:212111	mmu00562
mmu:217837	mmu00562
mmu:21991	mmu00562
mmu:224020	mmu00562
mmu:225326	mmu00562
mmu:227733	mmu00562
mmu:228550	mmu00562
mmu:233011	mmu00562
mmu:234515	mmu00562
mmu:234779	mmu00562
mmu:240752	mmu00562
mmu:242291	mmu00562
mmu:269180	mmu00562
mmu:30955	mmu00562
mmu:320404	mmu00562
mmu:320634	mmu00562
mmu:52858	mmu00562
mmu:55980	mmu00562
mmu:56727	mmu00562
mmu:64436	mmu00562
mmu:67073	mmu00562
mmu:69718	mmu00562
mmu:71780	mmu00562
mmu:72469	mmu00562
mmu:74055	mmu00562
mmu:74769	mmu00562
mmu:75678	mmu00562
mmu:84095	mmu00562
mmu:110417	mmu00563
mmu:13481	mmu00563
mmu:14731	mmu00563
mmu:14755	mmu00563
mmu:14756	mmu00563
mmu:18700	mmu00563
mmu:18701	mmu00563
mmu:228812	mmu00563
mmu:230801	mmu00563
mmu:239827	mmu00563
mmu:241062	mmu00563
mmu:27392	mmu00563
mmu:276846	mmu00563
mmu:327942	mmu00563
mmu:329777	mmu00563
mmu:433931	mmu00563
mmu:55981	mmu00563
mmu:56176	mmu00563
mmu:56703	mmu00563
mmu:66268	mmu00563
mmu:67292	mmu00563
mmu:67556	mmu00563
mmu:70325	mmu00563
mmu:72084	mmu00563
mmu:78928	mmu00563
mmu:101056416	mmu00564
mmu:102247	mmu00564
mmu:104418	mmu00564
mmu:104759	mmu00564
mmu:110197	mmu00564
mmu:110524	mmu00564
mmu:110911	mmu00564
mmu:11423	mmu00564
mmu:12647	mmu00564
mmu:12651	mmu00564
mmu:12660	mmu00564
mmu:13026	mmu00564
mmu:13139	mmu00564
mmu:14245	mmu00564
mmu:14555	mmu00564
mmu:14571	mmu00564
mmu:14712	mmu00564
mmu:14732	mmu00564
mmu:14792	mmu00564
mmu:16816	mmu00564
mmu:18618	mmu00564
mmu:18777	mmu00564
mmu:18778	mmu00564
mmu:18780	mmu00564
mmu:18781	mmu00564
mmu:18782	mmu00564
mmu:18783	mmu00564
mmu:18784	mmu00564
mmu:18805	mmu00564
mmu:18806	mmu00564
mmu:18807	mmu00564
mmu:19012	mmu00564
mmu:19210	mmu00564
mmu:192654	mmu00564
mmu:210992	mmu00564
mmu:211429	mmu00564
mmu:212862	mmu00564
mmu:214253	mmu00564
mmu:215456	mmu00564
mmu:217480	mmu00564
mmu:218121	mmu00564
mmu:225010	mmu00564
mmu:225845	mmu00564
mmu:226856	mmu00564
mmu:227333	mmu00564
mmu:231510	mmu00564
mmu:232889	mmu00564
mmu:236899	mmu00564
mmu:237625	mmu00564
mmu:237928	mmu00564
mmu:241274	mmu00564
mmu:26394	mmu00564
mmu:26565	mmu00564
mmu:26970	mmu00564
mmu:26971	mmu00564
mmu:270084	mmu00564
mmu:271844	mmu00564
mmu:27388	mmu00564
mmu:28042	mmu00564
mmu:28169	mmu00564
mmu:320127	mmu00564
mmu:320951	mmu00564
mmu:329502	mmu00564
mmu:333433	mmu00564
mmu:380921	mmu00564
mmu:50767	mmu00564
mmu:50784	mmu00564
mmu:52858	mmu00564
mmu:53357	mmu00564
mmu:55979	mmu00564
mmu:56077	mmu00564
mmu:64898	mmu00564
mmu:64899	mmu00564
mmu:66350	mmu00564
mmu:66358	mmu00564
mmu:665270	mmu00564
mmu:66586	mmu00564
mmu:66826	mmu00564
mmu:67216	mmu00564
mmu:67512	mmu00564
mmu:67916	mmu00564
mmu:68262	mmu00564
mmu:68671	mmu00564
mmu:69836	mmu00564
mmu:74451	mmu00564
mmu:74596	mmu00564
mmu:75320	mmu00564
mmu:77582	mmu00564
mmu:78390	mmu00564
mmu:99010	mmu00564
mmu:99712	mmu00564
mmu:100163	mmu00565
mmu:104759	mmu00565
mmu:18472	mmu00565
mmu:18475	mmu00565
mmu:18476	mmu00565
mmu:18606	mmu00565
mmu:18778	mmu00565
mmu:18780	mmu00565
mmu:18781	mmu00565
mmu:18782	mmu00565
mmu:18783	mmu00565
mmu:18784	mmu00565
mmu:18805	mmu00565
mmu:18806	mmu00565
mmu:18807	mmu00565
mmu:19012	mmu00565
mmu:210992	mmu00565
mmu:211429	mmu00565
mmu:212862	mmu00565
mmu:225845	mmu00565
mmu:228061	mmu00565
mmu:232889	mmu00565
mmu:237625	mmu00565
mmu:26565	mmu00565
[truncated: 20,475 more rows]
