# Supplementary material for: Eureka-DMA: an easy-to-operate graphical user interface for fast comprehensive investigation and analysis of DNA microarray data
Source: BMC Bioinformatics. 2014 Feb 24;15:53. doi: 10.1186/1471-2105-15-53 (PMC3938137; doi:10.1186/1471-2105-15-53)
Supplement: Additional file 3 — ZIP archive file that contains all the software files needed in order to run Eureka-DMA in the MATLAB environment. This archive contains the code. [file 1471-2105-15-53-S3.zip › Eureka-DMA/Annotation/MusMusculus.txt]

Gene_Symbol	KEGG_ID	NCBI unique identifier
Pzp	mmu:11287	11287
Aanat	mmu:11298	11298
Aatk	mmu:11302	11302
Abca1	mmu:11303	11303
Abca4	mmu:11304	11304
Abca2	mmu:11305	11305
Abcb7	mmu:11306	11306
Abcg1	mmu:11307	11307
Abi1	mmu:11308	11308
Abl1	mmu:11350	11350
Abl2	mmu:11352	11352
Scgb1b27	mmu:11354	11354
ac	mmu:11358	11358
Acadl	mmu:11363	11363
Acadm	mmu:11364	11364
Acadvl	mmu:11370	11370
Acads	mmu:11409	11409
Slc33a1	mmu:11416	11416
Asic2	mmu:11418	11418
Asic1	mmu:11419	11419
Ace	mmu:11421	11421
Ache	mmu:11423	11423
Apoc4	mmu:11425	11425
Macf1	mmu:11426	11426
Aco1	mmu:11428	11428
Aco2	mmu:11429	11429
Acox1	mmu:11430	11430
Acp1	mmu:11431	11431
Acp2	mmu:11432	11432
Acp5	mmu:11433	11433
Acr	mmu:11434	11434
Chrna1	mmu:11435	11435
Chrna4	mmu:11438	11438
Chrna6	mmu:11440	11440
Chrna7	mmu:11441	11441
Chrnb1	mmu:11443	11443
Chrnb2	mmu:11444	11444
Chrnd	mmu:11447	11447
Chrne	mmu:11448	11448
Chrng	mmu:11449	11449
Adipoq	mmu:11450	11450
Acrv1	mmu:11451	11451
act	mmu:11452	11452
Acta1	mmu:11459	11459
Actb	mmu:11461	11461
Actc1	mmu:11464	11464
Actg1	mmu:11465	11465
Actg2	mmu:11468	11468
Actl7a	mmu:11470	11470
Actl7b	mmu:11471	11471
Actn2	mmu:11472	11472
Actn3	mmu:11474	11474
Acta2	mmu:11475	11475
Acvr1	mmu:11477	11477
Acvr1b	mmu:11479	11479
Acvr2a	mmu:11480	11480
Acvr2b	mmu:11481	11481
Acvrl1	mmu:11482	11482
Aspa	mmu:11484	11484
Ada	mmu:11486	11486
Adam10	mmu:11487	11487
Adam11	mmu:11488	11488
Adam12	mmu:11489	11489
Adam15	mmu:11490	11490
Adam17	mmu:11491	11491
Adam19	mmu:11492	11492
Adam2	mmu:11495	11495
Adam22	mmu:11496	11496
Adam3	mmu:11497	11497
Adam4	mmu:11498	11498
Adam5	mmu:11499	11499
Adam7	mmu:11500	11500
Adam8	mmu:11501	11501
Adam9	mmu:11502	11502
Adamts1	mmu:11504	11504
Adcy6	mmu:11512	11512
Adcy7	mmu:11513	11513
Adcy8	mmu:11514	11514
Adcy9	mmu:11515	11515
Adcyap1	mmu:11516	11516
Adcyap1r1	mmu:11517	11517
Add1	mmu:11518	11518
Add2	mmu:11519	11519
Plin2	mmu:11520	11520
Adh1	mmu:11522	11522
Adh7	mmu:11529	11529
Adh5	mmu:11532	11532
Adh5-ps1	mmu:11533	11533
Adk	mmu:11534	11534
Adm	mmu:11535	11535
Gpr182	mmu:11536	11536
Cfd	mmu:11537	11537
Adnp	mmu:11538	11538
Adora1	mmu:11539	11539
Adora2a	mmu:11540	11540
Adora2b	mmu:11541	11541
Adora3	mmu:11542	11542
Adprh	mmu:11544	11544
Parp1	mmu:11545	11545
Parp2	mmu:11546	11546
Adra1b	mmu:11548	11548
Adra1a	mmu:11549	11549
Adra1d	mmu:11550	11550
Adra2a	mmu:11551	11551
Adra2b	mmu:11552	11552
Adra2c	mmu:11553	11553
Adrb1	mmu:11554	11554
Adrb2	mmu:11555	11555
Adrb3	mmu:11556	11556
Adsl	mmu:11564	11564
Adssl1	mmu:11565	11565
Adss	mmu:11566	11566
Avil	mmu:11567	11567
Aebp1	mmu:11568	11568
Aebp2	mmu:11569	11569
Crisp1	mmu:11571	11571
Crisp3	mmu:11572	11572
Afp	mmu:11576	11576
ag	mmu:11592	11592
Aga	mmu:11593	11593
Acan	mmu:11595	11595
Ager	mmu:11596	11596
Angpt1	mmu:11600	11600
Angpt2	mmu:11601	11601
Angpt4	mmu:11602	11602
Agrn	mmu:11603	11603
Agrp	mmu:11604	11604
Gla	mmu:11605	11605
Agt	mmu:11606	11606
Agtr1a	mmu:11607	11607
Agtr1b	mmu:11608	11608
Agtr2	mmu:11609	11609
Agtrap	mmu:11610	11610
Agxt	mmu:11611	11611
Nr0b1	mmu:11614	11614
Gm4737	mmu:11615	11615
Ahr	mmu:11622	11622
Ahrr	mmu:11624	11624
Ahsg	mmu:11625	11625
Aicda	mmu:11628	11628
Aif1	mmu:11629	11629
Aim1	mmu:11630	11630
Aip	mmu:11632	11632
Aire	mmu:11634	11634
Ak1	mmu:11636	11636
Ak2	mmu:11637	11637
Ak4	mmu:11639	11639
Akap1	mmu:11640	11640
Akap2	mmu:11641	11641
Akap3	mmu:11642	11642
Akap4	mmu:11643	11643
Alpl	mmu:11647	11647
Akp3	mmu:11648	11648
Alppl2	mmu:11650	11650
Akt1	mmu:11651	11651
Akt2	mmu:11652	11652
Alas1	mmu:11655	11655
Alas2	mmu:11656	11656
Alb	mmu:11657	11657
Alcam	mmu:11658	11658
Abcd1	mmu:11666	11666
Aldh1a1	mmu:11668	11668
Aldh2	mmu:11669	11669
Aldh3a1	mmu:11670	11670
Aldh3a2	mmu:11671	11671
Aldoa	mmu:11674	11674
Aldoc	mmu:11676	11676
Akr1b3	mmu:11677	11677
Alk	mmu:11682	11682
Alox12	mmu:11684	11684
Alox12e	mmu:11685	11685
Alox12b	mmu:11686	11686
Alox15	mmu:11687	11687
Alox8	mmu:11688	11688
Alox5	mmu:11689	11689
Alox5ap	mmu:11690	11690
alp	mmu:11691	11691
Gfer	mmu:11692	11692
Alx3	mmu:11694	11694
Alx4	mmu:11695	11695
am	mmu:11697	11697
Ambn	mmu:11698	11698
Ambp	mmu:11699	11699
amd	mmu:11700	11700
Amd-ps1	mmu:11701	11701
Amd1	mmu:11702	11702
Amelx	mmu:11704	11704
Amh	mmu:11705	11705
Ampd3	mmu:11717	11717
Mat1a	mmu:11720	11720
Amy1	mmu:11722	11722
Ang	mmu:11727	11727
Ang-ps1	mmu:11728	11728
Ang3	mmu:11730	11730
Ang2	mmu:11731	11731
Ank	mmu:11732	11732
Ank1	mmu:11733	11733
Ank3	mmu:11735	11735
Ankfy1	mmu:11736	11736
Anp32a	mmu:11737	11737
Slc25a4	mmu:11739	11739
Slc25a5	mmu:11740	11740
anx	mmu:11743	11743
Anxa11	mmu:11744	11744
Anxa3	mmu:11745	11745
Anxa4	mmu:11746	11746
Anxa5	mmu:11747	11747
Anxa6	mmu:11749	11749
Anxa7	mmu:11750	11750
Anxa8	mmu:11752	11752
ao	mmu:11753	11753
Aoc3	mmu:11754	11754
Prdx3	mmu:11757	11757
Prdx6	mmu:11758	11758
Aox1	mmu:11761	11761
ap	mmu:11763	11763
Ap1b1	mmu:11764	11764
Ap1g1	mmu:11765	11765
Ap1g2	mmu:11766	11766
Ap1m1	mmu:11767	11767
Ap1m2	mmu:11768	11768
Ap1s1	mmu:11769	11769
Fabp4	mmu:11770	11770
Ap2a1	mmu:11771	11771
Ap2a2	mmu:11772	11772
Ap2m1	mmu:11773	11773
Ap3b1	mmu:11774	11774
Ap3b2	mmu:11775	11775
Ap3d1	mmu:11776	11776
Ap3s1	mmu:11777	11777
Ap3s2	mmu:11778	11778
Ap4m1	mmu:11781	11781
Ap4s1	mmu:11782	11782
Apaf1	mmu:11783	11783
Apba2	mmu:11784	11784
Apbb1	mmu:11785	11785
Apbb2	mmu:11787	11787
Apc	mmu:11789	11789
Speg	mmu:11790	11790
Apex1	mmu:11792	11792
Atg5	mmu:11793	11793
Birc3	mmu:11796	11796
Birc2	mmu:11797	11797
Xiap	mmu:11798	11798
Birc5	mmu:11799	11799
Api5	mmu:11800	11800
Cd5l	mmu:11801	11801
Aplp1	mmu:11803	11803
Aplp2	mmu:11804	11804
Apoa1	mmu:11806	11806
Apoa2	mmu:11807	11807
Apoa4	mmu:11808	11808
Apobec1	mmu:11810	11810
Apobec2	mmu:11811	11811
Apoc1	mmu:11812	11812
Apoc2	mmu:11813	11813
Apoc3	mmu:11814	11814
Apod	mmu:11815	11815
Apoe	mmu:11816	11816
Apoh	mmu:11818	11818
Nr2f2	mmu:11819	11819
App	mmu:11820	11820
Aprt	mmu:11821	11821
Aqp1	mmu:11826	11826
Aqp2	mmu:11827	11827
Aqp3	mmu:11828	11828
Aqp4	mmu:11829	11829
Aqp5	mmu:11830	11830
Aqp6	mmu:11831	11831
Aqp7	mmu:11832	11832
Aqp8	mmu:11833	11833
Aqr	mmu:11834	11834
Ar	mmu:11835	11835
Araf	mmu:11836	11836
Rplp0	mmu:11837	11837
Arc	mmu:11838	11838
Areg	mmu:11839	11839
Arf1	mmu:11840	11840
Arf2	mmu:11841	11841
Arf3	mmu:11842	11842
Arf4	mmu:11843	11843
Arf5	mmu:11844	11844
Arf6	mmu:11845	11845
Arg1	mmu:11846	11846
Arg2	mmu:11847	11847
Rhoa	mmu:11848	11848
Rhoay-ps1	mmu:11849	11849
Rhoay-ps2	mmu:11850	11850
Rhoay-ps3	mmu:11851	11851
Rhob	mmu:11852	11852
Rhoc	mmu:11853	11853
Rhod	mmu:11854	11854
Arhgap5	mmu:11855	11855
Arhgap6	mmu:11856	11856
Arhgdib	mmu:11857	11857
Rnd2	mmu:11858	11858
Phox2a	mmu:11859	11859
Arl4a	mmu:11861	11861
Arnt	mmu:11863	11863
Arnt2	mmu:11864	11864
Arntl	mmu:11865	11865
Arpc1b	mmu:11867	11867
Art1	mmu:11870	11870
Art2a-ps	mmu:11871	11871
Art2b	mmu:11872	11872
Art5	mmu:11875	11875
Artn	mmu:11876	11876
Arvcf	mmu:11877	11877
Arx	mmu:11878	11878
Arsb	mmu:11881	11881
Arsa	mmu:11883	11883
asa	mmu:11885	11885
Asah1	mmu:11886	11886
Asgr1	mmu:11889	11889
Asgr2	mmu:11890	11890
Rab27a	mmu:11891	11891
asp1	mmu:11893	11893
asp2	mmu:11894	11894
asp3	mmu:11895	11895
Ass1	mmu:11898	11898
Astn1	mmu:11899	11899
at	mmu:11904	11904
Serpinc1	mmu:11905	11905
Zfhx3	mmu:11906	11906
Ate1	mmu:11907	11907
Atf1	mmu:11908	11908
Atf2	mmu:11909	11909
Atf3	mmu:11910	11910
Atf4	mmu:11911	11911
Atm	mmu:11920	11920
Atoh1	mmu:11921	11921
Neurod6	mmu:11922	11922
Neurod4	mmu:11923	11923
Neurog2	mmu:11924	11924
Neurog3	mmu:11925	11925
Atox1	mmu:11927	11927
Atp1a1	mmu:11928	11928
Atp1b1	mmu:11931	11931
Atp1b2	mmu:11932	11932
Atp1b3	mmu:11933	11933
Fxyd2	mmu:11936	11936
Atp2a1	mmu:11937	11937
Atp2a2	mmu:11938	11938
Atp2b2	mmu:11941	11941
Atp4a	mmu:11944	11944
Atp4b	mmu:11945	11945
Atp5a1	mmu:11946	11946
Atp5b	mmu:11947	11947
Atp5c1	mmu:11949	11949
Atp5f1	mmu:11950	11950
Atp5g1	mmu:11951	11951
Atp5j	mmu:11957	11957
Atp5k	mmu:11958	11958
Atp5k-ps1	mmu:11959	11959
Atp6v1a	mmu:11964	11964
Atp6v1b2	mmu:11966	11966
Atp6v0d1	mmu:11972	11972
Atp6v1e1	mmu:11973	11973
Atp6v0e	mmu:11974	11974
Atp6v0a1	mmu:11975	11975
Atp7a	mmu:11977	11977
Atp7b	mmu:11979	11979
Atp8a1	mmu:11980	11980
Atp9a	mmu:11981	11981
Atp10a	mmu:11982	11982
Atpif1	mmu:11983	11983
Atp6v0c	mmu:11984	11984
Slc7a1	mmu:11987	11987
Slc7a2	mmu:11988	11988
Slc7a3	mmu:11989	11989
Atrn	mmu:11990	11990
Hnrnpd	mmu:11991	11991
Auh	mmu:11992	11992
Aup1	mmu:11993	11993
Pcdh15	mmu:11994	11994
Akr1b7	mmu:11997	11997
Avp	mmu:11998	11998
Avpr2	mmu:12000	12000
awg	mmu:12001	12001
Axin1	mmu:12005	12005
Axin2	mmu:12006	12006
Azgp1	mmu:12007	12007
Azi1	mmu:12009	12009
B2m	mmu:12010	12010
ba	mmu:12011	12011
Baat	mmu:12012	12012
Bach1	mmu:12013	12013
Bach2	mmu:12014	12014
Bad	mmu:12015	12015
baf	mmu:12016	12016
Bag1	mmu:12017	12017
Bak1	mmu:12018	12018
Nkx3-2	mmu:12020	12020
Bard1	mmu:12021	12021
Barx1	mmu:12022	12022
Barx2	mmu:12023	12023
Bax	mmu:12028	12028
Bcl6b	mmu:12029	12029
bc	mmu:12030	12030
Bc1-ps1	mmu:12031	12031
Bcan	mmu:12032	12032
Bcap29	mmu:12033	12033
Phb2	mmu:12034	12034
Bcat1	mmu:12035	12035
Bcat2	mmu:12036	12036
Bche	mmu:12038	12038
Bckdha	mmu:12039	12039
Bckdhb	mmu:12040	12040
Bckdk	mmu:12041	12041
Bcl10	mmu:12042	12042
Bcl2	mmu:12043	12043
Bcl2a1a	mmu:12044	12044
Bcl2a1b	mmu:12045	12045
Bcl2a1c	mmu:12046	12046
Bcl2a1d	mmu:12047	12047
Bcl2l1	mmu:12048	12048
Bcl2l10	mmu:12049	12049
Bcl2l2	mmu:12050	12050
Bcl3	mmu:12051	12051
Bcl6	mmu:12053	12053
Bcl7b	mmu:12054	12054
Bcl7c	mmu:12055	12055
Opn1sw	mmu:12057	12057
bd	mmu:12059	12059
Bdkrb1	mmu:12061	12061
Bdkrb2	mmu:12062	12062
Bdnf	mmu:12064	12064
Bemv1	mmu:12066	12066
Ube2n-ps1	mmu:12067	12067
Bet1	mmu:12068	12068
Bex2	mmu:12069	12069
Ngfrap1	mmu:12070	12070
Bfsp1	mmu:12075	12075
Glb1	mmu:12091	12091
Bglap3	mmu:12095	12095
Bglap	mmu:12096	12096
Bglap2	mmu:12097	12097
Bgn	mmu:12111	12111
bh	mmu:12114	12114
Bhmt	mmu:12116	12116
Bicd1	mmu:12121	12121
Bid	mmu:12122	12122
Hrk	mmu:12123	12123
Bik	mmu:12124	12124
Bcl2l11	mmu:12125	12125
Bkm1	mmu:12131	12131
Fabp7	mmu:12140	12140
Prdm1	mmu:12142	12142
Blk	mmu:12143	12143
Blm	mmu:12144	12144
Cxcr5	mmu:12145	12145
Bmi1	mmu:12151	12151
Bmp1	mmu:12153	12153
Bmp10	mmu:12154	12154
Bmp15	mmu:12155	12155
Bmp2	mmu:12156	12156
Bmp4	mmu:12159	12159
Bmp5	mmu:12160	12160
Bmp6	mmu:12161	12161
Bmp7	mmu:12162	12162
Bmp8a	mmu:12163	12163
Bmp8b	mmu:12164	12164
Gdf2	mmu:12165	12165
Bmpr1a	mmu:12166	12166
Bmpr1b	mmu:12167	12167
Bmpr2	mmu:12168	12168
Bmx	mmu:12169	12169
Bnc1	mmu:12173	12173
Bnip2	mmu:12175	12175
Bnip3	mmu:12176	12176
Bnip3l	mmu:12177	12177
Smyd1	mmu:12180	12180
Bop1	mmu:12181	12181
Bst1	mmu:12182	12182
Bpgm	mmu:12183	12183
Brca1	mmu:12189	12189
Brca2	mmu:12190	12190
Zfp36l1	mmu:12192	12192
Zfp36l2	mmu:12193	12193
Brs3	mmu:12209	12209
Birc6	mmu:12211	12211
Chic1	mmu:12212	12212
bs	mmu:12213	12213
Bsg	mmu:12215	12215
Bsn	mmu:12217	12217
bt2	mmu:12222	12222
Btc	mmu:12223	12223
Klf5	mmu:12224	12224
Btg1	mmu:12226	12226
Btg2	mmu:12227	12227
Btg3	mmu:12228	12228
Btk	mmu:12229	12229
Btn1a1	mmu:12231	12231
Btrc	mmu:12234	12234
Bub1	mmu:12235	12235
Bub1b	mmu:12236	12236
Bub3	mmu:12237	12237
Commd3	mmu:12238	12238
bv	mmu:12239	12239
Bxv1	mmu:12256	12256
Tspo	mmu:12257	12257
Serping1	mmu:12258	12258
C1qa	mmu:12259	12259
C1qb	mmu:12260	12260
C1qbp	mmu:12261	12261
C1qc	mmu:12262	12262
C2	mmu:12263	12263
Ciita	mmu:12265	12265
C3	mmu:12266	12266
C3ar1	mmu:12267	12267
C4b	mmu:12268	12268
C4bp	mmu:12269	12269
C4bp-ps1	mmu:12270	12270
C5ar1	mmu:12273	12273
C6	mmu:12274	12274
C9	mmu:12279	12279
cab	mmu:12281	12281
Hyou1	mmu:12282	12282
Cab39	mmu:12283	12283
cac	mmu:12285	12285
Cacna1a	mmu:12286	12286
Cacna1b	mmu:12287	12287
Cacna1c	mmu:12288	12288
Cacna1d	mmu:12289	12289
Cacna1e	mmu:12290	12290
Cacna1g	mmu:12291	12291
Cacna1s	mmu:12292	12292
Cacna2d1	mmu:12293	12293
Cacna2d3	mmu:12294	12294
Cacnb1	mmu:12295	12295
Cacnb2	mmu:12296	12296
Cacnb3	mmu:12297	12297
Cacnb4	mmu:12298	12298
Cacng1	mmu:12299	12299
Cacng2	mmu:12300	12300
Cacybp	mmu:12301	12301
Pdia4	mmu:12304	12304
Ddr1	mmu:12305	12305
Anxa2	mmu:12306	12306
Calb1	mmu:12307	12307
Calb2	mmu:12308	12308
S100g	mmu:12309	12309
Calca	mmu:12310	12310
Calcr	mmu:12311	12311
Calm1	mmu:12313	12313
Calm2	mmu:12314	12314
Calm3	mmu:12315	12315
Aspm	mmu:12316	12316
Calr	mmu:12317	12317
Car8	mmu:12319	12319
Calu	mmu:12321	12321
Camk2a	mmu:12322	12322
Camk2b	mmu:12323	12323
Camk2g	mmu:12325	12325
Camk4	mmu:12326	12326
Caml	mmu:12328	12328
can	mmu:12329	12329
Canx	mmu:12330	12330
Cap1	mmu:12331	12331
Capg	mmu:12332	12332
Capn1	mmu:12333	12333
Capn2	mmu:12334	12334
Capn3	mmu:12335	12335
Capns1	mmu:12336	12336
Capn5	mmu:12337	12337
Capn6	mmu:12338	12338
Capn7	mmu:12339	12339
Capza1	mmu:12340	12340
Capza2	mmu:12343	12343
Capza3	mmu:12344	12344
Capzb	mmu:12345	12345
Car1	mmu:12346	12346
Car11	mmu:12348	12348
Car2	mmu:12349	12349
Car3	mmu:12350	12350
Car4	mmu:12351	12351
Car5a	mmu:12352	12352
Car6	mmu:12353	12353
Car7	mmu:12354	12354
Nr1i3	mmu:12355	12355
Cat	mmu:12359	12359
Cask	mmu:12361	12361
Casp1	mmu:12362	12362
Casp4	mmu:12363	12363
Casp12	mmu:12364	12364
Casp14	mmu:12365	12365
Casp2	mmu:12366	12366
Casp3	mmu:12367	12367
Casp6	mmu:12368	12368
Casp7	mmu:12369	12369
Casp8	mmu:12370	12370
Casp9	mmu:12371	12371
Casq1	mmu:12372	12372
Casq2	mmu:12373	12373
Casr	mmu:12374	12374
Cast	mmu:12380	12380
Ctnna1	mmu:12385	12385
Ctnna2	mmu:12386	12386
Ctnnb1	mmu:12387	12387
Ctnnd1	mmu:12388	12388
Cav1	mmu:12389	12389
Cav2	mmu:12390	12390
Cav3	mmu:12391	12391
Runx2	mmu:12393	12393
Runx1	mmu:12394	12394
Runx1t1	mmu:12395	12395
Cbfa2t2	mmu:12396	12396
Cbfa2t2-ps1	mmu:12397	12397
Cbfa2t3	mmu:12398	12398
Runx3	mmu:12399	12399
Cbfb	mmu:12400	12400
Serpina6	mmu:12401	12401
Cbl	mmu:12402	12402
Cbln1	mmu:12404	12404
Cbln2	mmu:12405	12405
Serpinh1	mmu:12406	12406
Cbr1	mmu:12408	12408
Cbr2	mmu:12409	12409
Cbs	mmu:12411	12411
Cbx1	mmu:12412	12412
Cbx2	mmu:12416	12416
Cbx3	mmu:12417	12417
Cbx4	mmu:12418	12418
Cbx5	mmu:12419	12419
cby	mmu:12420	12420
Rb1cc1	mmu:12421	12421
Cck	mmu:12424	12424
Cckar	mmu:12425	12425
Cckbr	mmu:12426	12426
Ccna1	mmu:12427	12427
Ccna2	mmu:12428	12428
Ccnb2	mmu:12442	12442
Ccnd1	mmu:12443	12443
Ccnd2	mmu:12444	12444
Ccnd3	mmu:12445	12445
Ccne1	mmu:12447	12447
Ccne2	mmu:12448	12448
Ccnf	mmu:12449	12449
Ccng1	mmu:12450	12450
Ccng2	mmu:12452	12452
Ccni	mmu:12453	12453
Ccnk	mmu:12454	12454
Ccnt1	mmu:12455	12455
Ccpn-ps	mmu:12456	12456
Ccrn4l	mmu:12457	12457
Ccr6	mmu:12458	12458
Ccs	mmu:12460	12460
Cct2	mmu:12461	12461
Cct3	mmu:12462	12462
Cct3-ps1	mmu:12463	12463
Cct4	mmu:12464	12464
Cct5	mmu:12465	12465
Cct6a	mmu:12466	12466
Cct6b	mmu:12467	12467
Cct7	mmu:12468	12468
Cct8	mmu:12469	12469
Cd14	mmu:12475	12475
Cd151	mmu:12476	12476
Ctla4	mmu:12477	12477
Cd19	mmu:12478	12478
Cd1d1	mmu:12479	12479
Cd1d2	mmu:12480	12480
Cd2	mmu:12481	12481
Ms4a1	mmu:12482	12482
Cd22	mmu:12483	12483
Cd24a	mmu:12484	12484
Cd28	mmu:12487	12487
Cd2ap	mmu:12488	12488
Cd33	mmu:12489	12489
Cd34	mmu:12490	12490
Cd36	mmu:12491	12491
Scarb2	mmu:12492	12492
Cd37	mmu:12493	12493
Cd38	mmu:12494	12494
Entpd1	mmu:12495	12495
Entpd2	mmu:12496	12496
Entpd6	mmu:12497	12497
Entpd5	mmu:12499	12499
Cd3d	mmu:12500	12500
Cd3e	mmu:12501	12501
Cd3g	mmu:12502	12502
Cd247	mmu:12503	12503
Cd4	mmu:12504	12504
Cd44	mmu:12505	12505
Cd48	mmu:12506	12506
Cd5	mmu:12507	12507
Cd53	mmu:12508	12508
Cd59a	mmu:12509	12509
Cd6	mmu:12511	12511
Cd63	mmu:12512	12512
Cd68	mmu:12514	12514
Cd69	mmu:12515	12515
Cd7	mmu:12516	12516
Cd72	mmu:12517	12517
Cd79a	mmu:12518	12518
Cd80	mmu:12519	12519
Cd81	mmu:12520	12520
Cd82	mmu:12521	12521
Cd83	mmu:12522	12522
Cd84	mmu:12523	12523
Cd86	mmu:12524	12524
Cd8a	mmu:12525	12525
Cd8b1	mmu:12526	12526
Cd9	mmu:12527	12527
Cdc25a	mmu:12530	12530
Cdc25b	mmu:12531	12531
Cdc25c	mmu:12532	12532
Cdk1	mmu:12534	12534
Cdk11b	mmu:12537	12537
Cdc37	mmu:12539	12539
Cdc42	mmu:12540	12540
Cdc45	mmu:12544	12544
Cdc7	mmu:12545	12545
Arhgap31	mmu:12549	12549
Cdh1	mmu:12550	12550
Cdh11	mmu:12552	12552
Cdh13	mmu:12554	12554
Cdh15	mmu:12555	12555
Cdh16	mmu:12556	12556
Cdh17	mmu:12557	12557
Cdh2	mmu:12558	12558
Cdh3	mmu:12560	12560
Cdh4	mmu:12561	12561
Cdh5	mmu:12562	12562
Cdh6	mmu:12563	12563
Cdh8	mmu:12564	12564
Cdh9	mmu:12565	12565
Cdk2	mmu:12566	12566
Cdk4	mmu:12567	12567
Cdk5	mmu:12568	12568
Cdk5r1	mmu:12569	12569
Cdk5r2	mmu:12570	12570
Cdk6	mmu:12571	12571
Cdk7	mmu:12572	12572
Cdkn1a	mmu:12575	12575
Cdkn1b	mmu:12576	12576
Cdkn1c	mmu:12577	12577
Cdkn2a	mmu:12578	12578
Cdkn2b	mmu:12579	12579
Cdkn2c	mmu:12580	12580
Cdkn2d	mmu:12581	12581
cdm	mmu:12582	12582
Cdo1	mmu:12583	12583
Cdr2	mmu:12585	12585
Mia	mmu:12587	12587
Ift81	mmu:12589	12589
Cdx1	mmu:12590	12590
Cdx2	mmu:12591	12591
Cdx4	mmu:12592	12592
Cdyl	mmu:12593	12593
Cebpa	mmu:12606	12606
Cebpz	mmu:12607	12607
Cebpb	mmu:12608	12608
Cebpd	mmu:12609	12609
Cebpg	mmu:12611	12611
Cel	mmu:12613	12613
Celsr1	mmu:12614	12614
Cenpa	mmu:12615	12615
Cenpb	mmu:12616	12616
Cenpc1	mmu:12617	12617
Cer1	mmu:12622	12622
Ces1g	mmu:12623	12623
Cet1	mmu:12624	12624
Cetn3	mmu:12626	12626
Cfc1	mmu:12627	12627
Cfh	mmu:12628	12628
Cfi	mmu:12630	12630
Cfl1	mmu:12631	12631
Cfl2	mmu:12632	12632
Cflar	mmu:12633	12633
Cftr	mmu:12638	12638
Cga	mmu:12640	12640
Ch25h	mmu:12642	12642
Chad	mmu:12643	12643
Chat	mmu:12647	12647
Chd1	mmu:12648	12648
Chek1	mmu:12649	12649
Chkb	mmu:12651	12651
Chga	mmu:12652	12652
Chgb	mmu:12653	12653
Chi3l1	mmu:12654	12654
Chi3l3	mmu:12655	12655
Ovgp1	mmu:12659	12659
Chka	mmu:12660	12660
Chl1	mmu:12661	12661
Chm	mmu:12662	12662
Chml	mmu:12663	12663
Chrd	mmu:12667	12667
Chrm1	mmu:12669	12669
Chrm3	mmu:12671	12671
Chrm4	mmu:12672	12672
Chuk	mmu:12675	12675
Vsx2	mmu:12677	12677
ci	mmu:12679	12679
Cidea	mmu:12683	12683
Cideb	mmu:12684	12684
Elovl3	mmu:12686	12686
Inadl	mmu:12695	12695
Cirbp	mmu:12696	12696
Cish	mmu:12700	12700
Socs3	mmu:12702	12702
Socs1	mmu:12703	12703
Cit	mmu:12704	12704
Cited1	mmu:12705	12705
Ck-ps1	mmu:12706	12706
Ck-ps2	mmu:12707	12707
Ck-ps3	mmu:12708	12708
Ckb	mmu:12709	12709
Ckm	mmu:12715	12715
Ckmt1	mmu:12716	12716
ckr	mmu:12717	12717
ckrtgr	mmu:12718	12718
cla	mmu:12720	12720
Coro1a	mmu:12721	12721
Clca1	mmu:12722	12722
Clcn1	mmu:12723	12723
Clcn2	mmu:12724	12724
Clcn3	mmu:12725	12725
Clcn4-2	mmu:12727	12727
Clcn5	mmu:12728	12728
Clns1a	mmu:12729	12729
Clcnka	mmu:12733	12733
Clc	mmu:12735	12735
Cldn1	mmu:12737	12737
Cldn2	mmu:12738	12738
Cldn3	mmu:12739	12739
Cldn4	mmu:12740	12740
Cldn5	mmu:12741	12741
clf2	mmu:12744	12744
Clgn	mmu:12745	12745
Clk1	mmu:12747	12747
Clk2	mmu:12748	12748
Clk4	mmu:12750	12750
Tpp1	mmu:12751	12751
Cln3	mmu:12752	12752
Clock	mmu:12753	12753
Clta	mmu:12757	12757
Clu	mmu:12759	12759
cma	mmu:12761	12761
Cmah	mmu:12763	12763
Cmas	mmu:12764	12764
Cxcr2	mmu:12765	12765
Cxcr3	mmu:12766	12766
Cxcr4	mmu:12767	12767
Ccr1	mmu:12768	12768
Ccr9	mmu:12769	12769
Ccr1l1	mmu:12770	12770
Ccr3	mmu:12771	12771
Ccr2	mmu:12772	12772
Ccr4	mmu:12773	12773
Ccr5	mmu:12774	12774
Ccr7	mmu:12775	12775
Ccr8	mmu:12776	12776
Ccr10	mmu:12777	12777
Cxcr7	mmu:12778	12778
Abcc2	mmu:12780	12780
Cnbp	mmu:12785	12785
Cnga1	mmu:12788	12788
Cnga2	mmu:12789	12789
Cnga3	mmu:12790	12790
Cnih	mmu:12793	12793
Cnih2	mmu:12794	12794
Plk3	mmu:12795	12795
Camp	mmu:12796	12796
Cnn1	mmu:12797	12797
Cnn2	mmu:12798	12798
Cnp	mmu:12799	12799
Cnr1	mmu:12801	12801
Cnr2	mmu:12802	12802
Cntf	mmu:12803	12803
Cntfr	mmu:12804	12804
Cntn1	mmu:12805	12805
co	mmu:12806	12806
Hps3	mmu:12807	12807
Cobl	mmu:12808	12808
Coch	mmu:12810	12810
cod	mmu:12811	12811
Coil	mmu:12812	12812
Col10a1	mmu:12813	12813
Col11a1	mmu:12814	12814
Col11a2	mmu:12815	12815
Col12a1	mmu:12816	12816
Col13a1	mmu:12817	12817
Col14a1	mmu:12818	12818
Col15a1	mmu:12819	12819
Col17a1	mmu:12821	12821
Col18a1	mmu:12822	12822
Col19a1	mmu:12823	12823
Col2a1	mmu:12824	12824
Col3a1	mmu:12825	12825
Col4a1	mmu:12826	12826
Col4a2	mmu:12827	12827
Col4a3	mmu:12828	12828
Col4a4	mmu:12829	12829
Col4a5	mmu:12830	12830
Col5a1	mmu:12831	12831
Col5a2	mmu:12832	12832
Col6a1	mmu:12833	12833
Col6a2	mmu:12834	12834
Col6a3	mmu:12835	12835
Col7a1	mmu:12836	12836
Col8a1	mmu:12837	12837
Col9a1	mmu:12839	12839
Col9a2	mmu:12840	12840
Col9a3	mmu:12841	12841
Col1a1	mmu:12842	12842
Col1a2	mmu:12843	12843
Comp	mmu:12845	12845
Comt	mmu:12846	12846
Copa	mmu:12847	12847
Cops2	mmu:12848	12848
Coq7	mmu:12850	12850
Cort	mmu:12854	12854
Cox17	mmu:12856	12856
Cox4i1	mmu:12857	12857
Cox5a	mmu:12858	12858
Cox5b	mmu:12859	12859
Cox6a1	mmu:12861	12861
Cox6a2	mmu:12862	12862
Cox6c	mmu:12864	12864
Cox7a1	mmu:12865	12865
Cox7a2	mmu:12866	12866
Cox7c	mmu:12867	12867
Cox8a	mmu:12868	12868
Cox8b	mmu:12869	12869
Cp	mmu:12870	12870
Cpa3	mmu:12873	12873
Cpd	mmu:12874	12874
Cpe	mmu:12876	12876
Cpeb1	mmu:12877	12877
Cys1	mmu:12879	12879
Cplx1	mmu:12889	12889
Cplx2	mmu:12890	12890
Cpne6	mmu:12891	12891
Cpox	mmu:12892	12892
Cpt1a	mmu:12894	12894
Cpt1b	mmu:12895	12895
Cpt2	mmu:12896	12896
cpy	mmu:12898	12898
Cr2	mmu:12902	12902
Crabp1	mmu:12903	12903
Crabp2	mmu:12904	12904
Cradd	mmu:12905	12905
Crat	mmu:12908	12908
Crcp	mmu:12909	12909
Creb1	mmu:12912	12912
Creb3	mmu:12913	12913
Crebbp	mmu:12914	12914
Atf6b	mmu:12915	12915
Crem	mmu:12916	12916
crf	mmu:12917	12917
Crh	mmu:12918	12918
Crhbp	mmu:12919	12919
Crhr1	mmu:12921	12921
Crhr2	mmu:12922	12922
crhx	mmu:12923	12923
cri	mmu:12924	12924
Crip1	mmu:12925	12925
Bcar1	mmu:12927	12927
Crk	mmu:12928	12928
Crkl	mmu:12929	12929
Crlf1	mmu:12931	12931
Crmp1	mmu:12933	12933
Dpysl2	mmu:12934	12934
crn	mmu:12935	12935
Pcdha4	mmu:12936	12936
Pcdha6	mmu:12937	12937
Pcdha7	mmu:12939	12939
Pcdha5	mmu:12941	12941
Pcdha11	mmu:12942	12942
Pcdha10	mmu:12943	12943
Crp	mmu:12944	12944
Dmbt1	mmu:12945	12945
Cr1l	mmu:12946	12946
Crry-ps	mmu:12947	12947
crsp	mmu:12948	12948
Hapln1	mmu:12950	12950
Crx	mmu:12951	12951
Cry1	mmu:12952	12952
Cry2	mmu:12953	12953
Cryaa	mmu:12954	12954
Cryab	mmu:12955	12955
Cryba1	mmu:12957	12957
Cryba2	mmu:12958	12958
Cryba4	mmu:12959	12959
Crybb1	mmu:12960	12960
Crybb2	mmu:12961	12961
Crybb3	mmu:12962	12962
Cryga	mmu:12964	12964
Crygb	mmu:12965	12965
Crygc	mmu:12966	12966
Crygd	mmu:12967	12967
Cryge	mmu:12968	12968
Crygf	mmu:12969	12969
Crygs	mmu:12970	12970
Crym	mmu:12971	12971
Cryz	mmu:12972	12972
crz	mmu:12973	12973
Cs	mmu:12974	12974
Csf1	mmu:12977	12977
Csf1r	mmu:12978	12978
Csf1r-ps	mmu:12979	12979
Csf2	mmu:12981	12981
Csf2ra	mmu:12982	12982
Csf2rb	mmu:12983	12983
Csf2rb2	mmu:12984	12984
Csf3	mmu:12985	12985
Csf3r	mmu:12986	12986
Csk	mmu:12988	12988
Csn1s1	mmu:12990	12990
Csn2	mmu:12991	12991
Csn1s2b	mmu:12992	12992
Csn1s2a	mmu:12993	12993
Csn3	mmu:12994	12994
Csnk2a1	mmu:12995	12995
Csnk2a1-ps1	mmu:12996	12996
Csnk2a1-rs3	mmu:12998	12998
Csnk2a2	mmu:13000	13000
Csnk2b	mmu:13001	13001
Dnajc5	mmu:13002	13002
Vcan	mmu:13003	13003
Ncan	mmu:13004	13004
Smc3	mmu:13006	13006
Csrp1	mmu:13007	13007
Csrp2	mmu:13008	13008
Csrp3	mmu:13009	13009
Cst3	mmu:13010	13010
Cst7	mmu:13011	13011
Cst8	mmu:13012	13012
Cst9	mmu:13013	13013
Cstb	mmu:13014	13014
Ctbp1	mmu:13016	13016
Ctbp2	mmu:13017	13017
Ctcf	mmu:13018	13018
Ctf1	mmu:13019	13019
Ctla2a	mmu:13024	13024
Ctla2b	mmu:13025	13025
Pcyt1a	mmu:13026	13026
Ctsb	mmu:13030	13030
Ctsc	mmu:13032	13032
Ctsd	mmu:13033	13033
Ctse	mmu:13034	13034
Ctsg	mmu:13035	13035
Ctsh	mmu:13036	13036
Ctsk	mmu:13038	13038
Ctsl	mmu:13039	13039
Ctss	mmu:13040	13040
Ctsw	mmu:13041	13041
Cttn	mmu:13043	13043
Celf1	mmu:13046	13046
Cux1	mmu:13047	13047
Cux2	mmu:13048	13048
cw	mmu:13049	13049
cx	mmu:13050	13050
Cx3cr1	mmu:13051	13051
Cxadr	mmu:13052	13052
cy	mmu:13055	13055
Cyb561	mmu:13056	13056
Cyba	mmu:13057	13057
Cybb	mmu:13058	13058
Cycs	mmu:13063	13063
Cycs-ps1	mmu:13064	13064
Cycs-ps2	mmu:13065	13065
Cycs-ps3	mmu:13066	13066
Cyct	mmu:13067	13067
Cyp11a1	mmu:13070	13070
Cyp11b2	mmu:13072	13072
Cyp17a1	mmu:13074	13074
Cyp19a1	mmu:13075	13075
Cyp1a1	mmu:13076	13076
Cyp1a2	mmu:13077	13077
Cyp1b1	mmu:13078	13078
Cyp21a1	mmu:13079	13079
Cyp24a1	mmu:13081	13081
Cyp26a1	mmu:13082	13082
Cyp2a12	mmu:13085	13085
Cyp2a4	mmu:13086	13086
Cyp2a5	mmu:13087	13087
Cyp2b10	mmu:13088	13088
Cyp2b13	mmu:13089	13089
Cyp2b19	mmu:13090	13090
Cyp2b9	mmu:13094	13094
Cyp2c29	mmu:13095	13095
Cyp2c37	mmu:13096	13096
Cyp2c38	mmu:13097	13097
Cyp2c39	mmu:13098	13098
Cyp2c40	mmu:13099	13099
Cyp2d10	mmu:13101	13101
Cyp2d9	mmu:13105	13105
Cyp2e1	mmu:13106	13106
Cyp2f2	mmu:13107	13107
Cyp2g1	mmu:13108	13108
Cyp2j5	mmu:13109	13109
Cyp2j6	mmu:13110	13110
Cyp3a11	mmu:13112	13112
Cyp3a13	mmu:13113	13113
Cyp3a16	mmu:13114	13114
Cyp27b1	mmu:13115	13115
Cyp46a1	mmu:13116	13116
Cyp4a10	mmu:13117	13117
Cyp4a12b	mmu:13118	13118
Cyp4a14	mmu:13119	13119
Cyp4b1	mmu:13120	13120
Cyp51	mmu:13121	13121
Cyp7a1	mmu:13122	13122
Cyp7b1	mmu:13123	13123
Cyp8b1	mmu:13124	13124
da	mmu:13130	13130
Dab1	mmu:13131	13131
Dab2	mmu:13132	13132
Dach1	mmu:13134	13134
Dad1	mmu:13135	13135
Cd55	mmu:13136	13136
Daf2	mmu:13137	13137
Dag1	mmu:13138	13138
Dgka	mmu:13139	13139
Dao	mmu:13142	13142
Dapk2	mmu:13143	13143
Dapk3	mmu:13144	13144
Slc6a3	mmu:13162	13162
Daxx	mmu:13163	13163
Dazl	mmu:13164	13164
Dbh	mmu:13166	13166
Dbi	mmu:13167	13167
Dbil5	mmu:13168	13168
Dbnl	mmu:13169	13169
Dbp	mmu:13170	13170
Dbt	mmu:13171	13171
Dbx1	mmu:13172	13172
Dclk1	mmu:13175	13175
Dcc	mmu:13176	13176
Eci1	mmu:13177	13177
Dck	mmu:13178	13178
Dcn	mmu:13179	13179
Pcbd1	mmu:13180	13180
Dcpp1	mmu:13184	13184
Dscr3	mmu:13185	13185
Dct	mmu:13190	13190
Dctn1	mmu:13191	13191
Dcx	mmu:13193	13193
Ddb1	mmu:13194	13194
Ddc	mmu:13195	13195
Asap1	mmu:13196	13196
Gadd45a	mmu:13197	13197
Ddit3	mmu:13198	13198
Ddn	mmu:13199	13199
Ddost	mmu:13200	13200
dds	mmu:13201	13201
Ddt	mmu:13202	13202
Dhx15	mmu:13204	13204
Ddx3x	mmu:13205	13205
Ddx4	mmu:13206	13206
Ddx5	mmu:13207	13207
Ddx6	mmu:13209	13209
Dhx9	mmu:13211	13211
Defb1	mmu:13214	13214
Defb2	mmu:13215	13215
Defa1	mmu:13216	13216
Defa-rs1	mmu:13218	13218
Defa-rs10	mmu:13219	13219
Defa-rs12	mmu:13221	13221
Defa-rs2	mmu:13222	13222
Defa-rs4	mmu:13223	13223
Defa-rs7	mmu:13226	13226
Defa10	mmu:13229	13229
Defa11	mmu:13230	13230
Defa12	mmu:13231	13231
Defa13	mmu:13232	13232
Defa14	mmu:13233	13233
Defa15	mmu:13234	13234
Defa16	mmu:13235	13235
Defa25	mmu:13236	13236
Defa3	mmu:13237	13237
Defa4	mmu:13238	13238
Defa5	mmu:13239	13239
Defa6	mmu:13240	13240
Defa7	mmu:13241	13241
Defa8	mmu:13242	13242
Defa9	mmu:13243	13243
Degs1	mmu:13244	13244
Del(1)3H	mmu:13249	13249
Del(1)42H	mmu:13250	13250
Del(1)55H	mmu:13251	13251
Del(1)57H	mmu:13252	13252
Del(1)58H	mmu:13253	13253
Del(1)66H	mmu:13254	13254
Del(1)6H	mmu:13255	13255
Del(1)70H	mmu:13256	13256
Del(10)12H	mmu:13257	13257
Del(10)13H	mmu:13258	13258
Del(10)1H	mmu:13259	13259
Del(10)21H	mmu:13260	13260
Del(10)2H	mmu:13261	13261
Del(10)41H	mmu:13262	13262
Del(10)65H	mmu:13263	13263
Del(10)69H	mmu:13264	13264
Del(10)8H	mmu:13265	13265
Del(10)9H	mmu:13266	13266
Del(12)75H	mmu:13267	13267
Del(13)36H	mmu:13268	13268
Del(13)52H	mmu:13269	13269
Del(13)81H	mmu:13270	13270
Del(14)10H	mmu:13271	13271
Del(14)14H	mmu:13272	13272
Del(14)15H	mmu:13273	13273
Del(14)19H	mmu:13274	13274
Del(14)22H	mmu:13275	13275
Del(14)23H	mmu:13276	13276
Del(14)28H	mmu:13277	13277
Del(14)29H	mmu:13278	13278
Del(14)30H	mmu:13279	13279
Del(14)31H	mmu:13280	13280
Del(14)32H	mmu:13281	13281
Del(14)38H	mmu:13282	13282
Del(14)39H	mmu:13283	13283
Del(14)40H	mmu:13284	13284
Del(14)45H	mmu:13285	13285
Del(14)46H	mmu:13286	13286
Del(14)5H	mmu:13287	13287
Del(14)60H	mmu:13288	13288
Del(16)34H	mmu:13291	13291
Del(16)51H	mmu:13292	13292
Del(17)11H	mmu:13293	13293
Del(17)18H	mmu:13294	13294
Del(17)1t<w18>-d	mmu:13295	13295
Del(17)1t<w18>-p	mmu:13296	13296
Del(17)T<7J>1J	mmu:13297	13297
Del(18)20H	mmu:13298	13298
Del(19)Tg8052Mm	mmu:13299	13299
Del(2)35H	mmu:13300	13300
Del(2)59H	mmu:13301	13301
Del(2)Usc1	mmu:13302	13302
Del(3)1Rn	mmu:13303	13303
Del(3)48H	mmu:13304	13304
Del(3)54H	mmu:13305	13305
Del(3)61H	mmu:13306	13306
Del(3)64H	mmu:13307	13307
Del(3)76H	mmu:13308	13308
Del(4)16H	mmu:13309	13309
Del(4)17H	mmu:13310	13310
Del(4)53H	mmu:13311	13311
Del(5)25H	mmu:13312	13312
Del(5)43H	mmu:13313	13313
Del(5)47H	mmu:13314	13314
Del(5)68H	mmu:13315	13315
Del(5)73H	mmu:13316	13316
Del(6)26H	mmu:13317	13317
Del(7)Tyr<c-25H>	mmu:13318	13318
Del(7)49H	mmu:13319	13319
Del(7)56H	mmu:13320	13320
Del(7)Tyr<c-3H>-p	mmu:13321	13321
Del(8)44H	mmu:13322	13322
Del(8)50H	mmu:13323	13323
Del(8)62H	mmu:13324	13324
Del(8)71H	mmu:13325	13325
Del(8)72H	mmu:13326	13326
Del(8)74H	mmu:13327	13327
Del(8A4-B3)7H	mmu:13328	13328
Del(9)4H	mmu:13329	13329
Del(9)63H	mmu:13330	13330
Del(Y<RIII>)2Psb	mmu:13331	13331
Del(Y)1Ct-d	mmu:13332	13332
Del(Y)1Ct-p	mmu:13333	13333
Del(Y)B10.BR-Y<del>/Ms	mmu:13334	13334
Del(Y)Sxrb<Rlll>-d	mmu:13335	13335
Del(Y)Sxrb<Rlll>-p	mmu:13336	13336
Slc29a2	mmu:13340	13340
Twist2	mmu:13345	13345
Des	mmu:13346	13346
Dffa	mmu:13347	13347
Darc	mmu:13349	13349
Dgat1	mmu:13350	13350
Dgcr6	mmu:13353	13353
Dgcr2	mmu:13356	13356
Slc25a1	mmu:13358	13358
Dhcr7	mmu:13360	13360
Dhfr	mmu:13361	13361
Dhh	mmu:13363	13363
di	mmu:13364	13364
Diap1	mmu:13367	13367
Dffb	mmu:13368	13368
din	mmu:13369	13369
Dio1	mmu:13370	13370
Dio2	mmu:13371	13371
Dkk1	mmu:13380	13380
Dld	mmu:13382	13382
Dlg1	mmu:13383	13383
Mpp3	mmu:13384	13384
Dlg4	mmu:13385	13385
Dlk1	mmu:13386	13386
Dll1	mmu:13388	13388
Dll3	mmu:13389	13389
Dlx1	mmu:13390	13390
Dlx2	mmu:13392	13392
Dlx3	mmu:13393	13393
Dlx4	mmu:13394	13394
Dlx5	mmu:13395	13395
Dlx6	mmu:13396	13396
Dlx6as2	mmu:13397	13397
dm	mmu:13399	13399
Dmpk	mmu:13400	13400
Dmwd	mmu:13401	13401
Dmc1	mmu:13404	13404
Dmd	mmu:13405	13405
Dmp1	mmu:13406	13406
Tmc1	mmu:13409	13409
Dnahc11	mmu:13411	13411
Dnahc8	mmu:13417	13417
Dnajc1	mmu:13418	13418
Dnase1	mmu:13419	13419
Dnase1l3	mmu:13421	13421
Dnase2a	mmu:13423	13423
Dync1h1	mmu:13424	13424
Dync1i1	mmu:13426	13426
Dync1i2	mmu:13427	13427
Dnm1	mmu:13429	13429
Dnm2	mmu:13430	13430
Dnmt1	mmu:13433	13433
Trdmt1	mmu:13434	13434
Dnmt3a	mmu:13435	13435
Dnmt3b	mmu:13436	13436
Dnpep	mmu:13437	13437
Cdk2ap1	mmu:13445	13445
Doc2a	mmu:13446	13446
Doc2b	mmu:13447	13447
Dok1	mmu:13448	13448
Dok2	mmu:13449	13449
dp	mmu:13450	13450
Is(13;1)4H	mmu:13451	13451
Dp(1)6H	mmu:13452	13452
Dp(12)7H	mmu:13453	13453
Dp(12)9H	mmu:13454	13454
Dp(13)17H	mmu:13455	13455
Dp(14)18H	mmu:13456	13456
Dp(14)2H	mmu:13457	13457
Dp(15)5H	mmu:13458	13458
Dp(16)15H	mmu:13459	13459
Dp(16)8H	mmu:13460	13460
Dp(17)1	mmu:13461	13461
Dp(17)1t<w18>	mmu:13462	13462
Dp(18)4H	mmu:13463	13463
Dp(18Hc)1H	mmu:13464	13464
Dp(2)11H	mmu:13465	13465
Dp(3)10H	mmu:13466	13466
Dp(7)19H	mmu:13469	13469
Dp(7)1H	mmu:13470	13470
Dp(7)1Rl	mmu:13471	13471
Dp(9)12H	mmu:13472	13472
Dp(9)14H	mmu:13473	13473
Dp(9)3H	mmu:13474	13474
Dp(Hc18)	mmu:13475	13475
Reep5	mmu:13476	13476
Dpagt1	mmu:13478	13478
Dpep1	mmu:13479	13479
Dpm1	mmu:13480	13480
Dpm2	mmu:13481	13481
Dpp4	mmu:13482	13482
Dpp6	mmu:13483	13483
dmpy	mmu:13484	13484
Dr1	mmu:13486	13486
Slc26a3	mmu:13487	13487
Drd1a	mmu:13488	13488
Drd2	mmu:13489	13489
Drd3	mmu:13490	13490
Drd4	mmu:13491	13491
Drd5	mmu:13492	13492
Drg1	mmu:13494	13494
Drg2	mmu:13495	13495
Arid3a	mmu:13496	13496
Drp2	mmu:13497	13497
Atn1	mmu:13498	13498
Drr1	mmu:13499	13499
Drr2	mmu:13502	13502
Dsc1	mmu:13505	13505
Dsc2	mmu:13506	13506
Dsc3	mmu:13507	13507
Dscam	mmu:13508	13508
dscb	mmu:13509	13509
Dsg1a	mmu:13510	13510
Dsg2	mmu:13511	13511
Dsg3	mmu:13512	13512
Epyc	mmu:13516	13516
Dst	mmu:13518	13518
Slc26a2	mmu:13521	13521
Adam28	mmu:13522	13522
Adam18	mmu:13524	13524
Adam26a	mmu:13525	13525
Adam24	mmu:13526	13526
Dtna	mmu:13527	13527
Dtnb	mmu:13528	13528
Prl8a2	mmu:13529	13529
Usp17la	mmu:13531	13531
Usp17lc	mmu:13532	13532
dup	mmu:13535	13535
Dusp2	mmu:13537	13537
Dvl1	mmu:13542	13542
Dvl2	mmu:13543	13543
Dvl3	mmu:13544	13544
Dyrk1a	mmu:13548	13548
Dyrk1b	mmu:13549	13549
E2f1	mmu:13555	13555
E2f3	mmu:13557	13557
E2f5	mmu:13559	13559
E4f1	mmu:13560	13560
Ear1	mmu:13586	13586
Ear2	mmu:13587	13587
Mapre1	mmu:13589	13589
Lefty1	mmu:13590	13590
Ebf1	mmu:13591	13591
Ebf2	mmu:13592	13592
Ebf3	mmu:13593	13593
ebo	mmu:13594	13594
Ebp	mmu:13595	13595
Ecel1	mmu:13599	13599
Eclb	mmu:13600	13600
Ecm1	mmu:13601	13601
Sparcl1	mmu:13602	13602
Opn3	mmu:13603	13603
ecs	mmu:13604	13604
Ect2	mmu:13605	13605
Eda	mmu:13607	13607
Edar	mmu:13608	13608
S1pr1	mmu:13609	13609
S1pr3	mmu:13610	13610
S1pr4	mmu:13611	13611
Edil3	mmu:13612	13612
Edn1	mmu:13614	13614
Edn2	mmu:13615	13615
Edn3	mmu:13616	13616
Ednra	mmu:13617	13617
Ednrb	mmu:13618	13618
Phc1	mmu:13619	13619
Edv	mmu:13623	13623
Eed	mmu:13626	13626
Eef1a1	mmu:13627	13627
Eef1a2	mmu:13628	13628
Eef2	mmu:13629	13629
Eef2k	mmu:13631	13631
Efna1	mmu:13636	13636
Efna2	mmu:13637	13637
Efna3	mmu:13638	13638
Efna4	mmu:13639	13639
Efna5	mmu:13640	13640
Efnb1	mmu:13641	13641
Efnb2	mmu:13642	13642
Efnb3	mmu:13643	13643
Efs	mmu:13644	13644
Egf	mmu:13645	13645
Klk1b22	mmu:13646	13646
Egfbp2	mmu:13647	13647
Klk1b9	mmu:13648	13648
Egfr	mmu:13649	13649
Rhbdf1	mmu:13650	13650
Egr1	mmu:13653	13653
Egr2	mmu:13654	13654
Egr3	mmu:13655	13655
Egr4	mmu:13656	13656
Ehd1	mmu:13660	13660
Ehf	mmu:13661	13661
Ei24	mmu:13663	13663
Eif1a	mmu:13664	13664
Eif2s1	mmu:13665	13665
Eif2ak3	mmu:13666	13666
Eif2b4	mmu:13667	13667
Eif3a	mmu:13669	13669
Eif4a-ps4	mmu:13674	13674
Ddx19a	mmu:13680	13680
Eif4a1	mmu:13681	13681
Eif4a2	mmu:13682	13682
Eif4e	mmu:13684	13684
Eif4ebp1	mmu:13685	13685
Eif4ebp2	mmu:13688	13688
Eif4g2	mmu:13690	13690
Cela2a	mmu:13706	13706
elap	mmu:13708	13708
Elf1	mmu:13709	13709
Elf3	mmu:13710	13710
Elf5	mmu:13711	13711
Elk1	mmu:13712	13712
Elk3	mmu:13713	13713
Elk4	mmu:13714	13714
Ell	mmu:13716	13716
Eln	mmu:13717	13717
Aimp1	mmu:13722	13722
Emb	mmu:13723	13723
Emd	mmu:13726	13726
Mark2	mmu:13728	13728
Emp1	mmu:13730	13730
Emp2	mmu:13731	13731
Emp3	mmu:13732	13732
Emr1	mmu:13733	13733
Emx1	mmu:13796	13796
Emx2	mmu:13797	13797
En1	mmu:13798	13798
En2	mmu:13799	13799
Enah	mmu:13800	13800
Enam	mmu:13801	13801
Enc1	mmu:13803	13803
Endog	mmu:13804	13804
Eng	mmu:13805	13805
Eno1	mmu:13806	13806
Eno2	mmu:13807	13807
Eno3	mmu:13808	13808
Enpep	mmu:13809	13809
eob	mmu:13812	13812
Eomes	mmu:13813	13813
Epas1	mmu:13819	13819
Epb4.1l1	mmu:13821	13821
Epb4.1l2	mmu:13822	13822
Epb4.1l3	mmu:13823	13823
Epb4.1l4a	mmu:13824	13824
Epb4.2	mmu:13828	13828
Epb4.9	mmu:13829	13829
Stom	mmu:13830	13830
Epc1	mmu:13831	13831
epf	mmu:13834	13834
Epha1	mmu:13835	13835
Epha2	mmu:13836	13836
Epha3	mmu:13837	13837
Epha4	mmu:13838	13838
Epha5	mmu:13839	13839
Epha6	mmu:13840	13840
Epha7	mmu:13841	13841
Epha8	mmu:13842	13842
Ephb2	mmu:13844	13844
Ephb3	mmu:13845	13845
Ephb4	mmu:13846	13846
Ephb6	mmu:13848	13848
Ephx1	mmu:13849	13849
Ephx2	mmu:13850	13850
epi	mmu:13851	13851
Stx2	mmu:13852	13852
Epm2a	mmu:13853	13853
Epn1	mmu:13854	13854
Epn2	mmu:13855	13855
Epo	mmu:13856	13856
Epor	mmu:13857	13857
Eps15	mmu:13858	13858
Eps15l1	mmu:13859	13859
Eps8	mmu:13860	13860
Epx	mmu:13861	13861
Lcn5	mmu:13863	13863
Nr2f6	mmu:13864	13864
Nr2f1	mmu:13865	13865
Erbb2	mmu:13866	13866
Erbb3	mmu:13867	13867
Erbb4	mmu:13869	13869
Ercc1	mmu:13870	13870
Ercc2	mmu:13871	13871
Ercc3	mmu:13872	13872
Ereg	mmu:13874	13874
Erf	mmu:13875	13875
Erg	mmu:13876	13876
Erh	mmu:13877	13877
Ces1c	mmu:13884	13884
Esd	mmu:13885	13885
Ces1e	mmu:13897	13897
Ces3b	mmu:13909	13909
Ptprv	mmu:13924	13924
X83325	mmu:13927	13927
Amz2	mmu:13929	13929
X83338	mmu:13933	13933
X83348	mmu:13935	13935
X83360	mmu:13938	13938
X83313	mmu:13957	13957
Gnb1l	mmu:13972	13972
X83319	mmu:13980	13980
Esr1	mmu:13982	13982
Esr2	mmu:13983	13983
Esx1	mmu:13984	13984
Smarcad1	mmu:13990	13990
Khdrbs3	mmu:13992	13992
Etohd1	mmu:13995	13995
Etohd2	mmu:13996	13996
Etohd3	mmu:13997	13997
Fgd6	mmu:13998	13998
Gm14288	mmu:13999	13999
Drosha	mmu:14000	14000
Etohi3	mmu:14001	14001
Etohi5	mmu:14003	14003
Chchd2	mmu:14004	14004
Etohi7	mmu:14005	14005
Etohi8	mmu:14006	14006
Celf2	mmu:14007	14007
Etv2	mmu:14008	14008
Etv1	mmu:14009	14009
Etv6	mmu:14011	14011
Mpzl2	mmu:14012	14012
Mecom	mmu:14013	14013
Evi12	mmu:14016	14016
Evi2a	mmu:14017	14017
Evi5	mmu:14020	14020
Bcl11a	mmu:14025	14025
Evl	mmu:14026	14026
Evpl	mmu:14027	14027
Evx1	mmu:14028	14028
Evx2	mmu:14029	14029
Ewsr1	mmu:14030	14030
exed	mmu:14033	14033
exf	mmu:14034	14034
exma	mmu:14036	14036
Wfdc18	mmu:14038	14038
Ext1	mmu:14042	14042
Ext2	mmu:14043	14043
ey2	mmu:14047	14047
Eya1	mmu:14048	14048
Eya2	mmu:14049	14049
Eya3	mmu:14050	14050
Eya4	mmu:14051	14051
Ezh1	mmu:14055	14055
Ezh2	mmu:14056	14056
Sfxn1	mmu:14057	14057
F10	mmu:14058	14058
F13b	mmu:14060	14060
F2	mmu:14061	14061
F2r	mmu:14062	14062
F2rl1	mmu:14063	14063
F2rl2	mmu:14064	14064
F2rl3	mmu:14065	14065
F3	mmu:14066	14066
F5	mmu:14067	14067
F7	mmu:14068	14068
F8	mmu:14069	14069
F8a	mmu:14070	14070
F9	mmu:14071	14071
fa	mmu:14072	14072
Faah	mmu:14073	14073
Fabp3-ps1	mmu:14074	14074
Fabp3	mmu:14077	14077
Fabp2	mmu:14079	14079
Fabp1	mmu:14080	14080
Acsl1	mmu:14081	14081
Fadd	mmu:14082	14082
Ptk2	mmu:14083	14083
Faf1	mmu:14084	14084
Fah	mmu:14085	14085
Fscn1	mmu:14086	14086
Fanca	mmu:14087	14087
Fancc	mmu:14088	14088
Fap	mmu:14089	14089
Fas	mmu:14102	14102
Fasl	mmu:14103	14103
Fasn	mmu:14104	14104
Srsf10	mmu:14105	14105
Foxh1	mmu:14106	14106
Fat1	mmu:14107	14107
Fau	mmu:14109	14109
Fau-ps1	mmu:14110	14110
Fau-ps2	mmu:14111	14111
Fau-ps3	mmu:14112	14112
Fbl	mmu:14113	14113
Fbln1	mmu:14114	14114
Fbln2	mmu:14115	14115
Fbn1	mmu:14118	14118
Fbn2	mmu:14119	14119
Fbp2	mmu:14120	14120
Fbp1	mmu:14121	14121
Fbrs	mmu:14123	14123
fc	mmu:14124	14124
Fcer1a	mmu:14125	14125
Ms4a2	mmu:14126	14126
Fcer1g	mmu:14127	14127
Fcer2a	mmu:14128	14128
Fcgr1	mmu:14129	14129
Fcgr2b	mmu:14130	14130
Fcgr3	mmu:14131	14131
Fcgrt	mmu:14132	14132
Fcna	mmu:14133	14133
Fcnb	mmu:14134	14134
fd	mmu:14136	14136
Fdft1	mmu:14137	14137
Fdx1	mmu:14148	14148
Fdxr	mmu:14149	14149
fe	mmu:14150	14150
Fech	mmu:14151	14151
Fem1a	mmu:14154	14154
Fem1b	mmu:14155	14155
Fen1	mmu:14156	14156
Fert2	mmu:14158	14158
Fes	mmu:14159	14159
Lgr5	mmu:14160	14160
Fga	mmu:14161	14161
Fgd1	mmu:14163	14163
Fgf1	mmu:14164	14164
Fgf10	mmu:14165	14165
Fgf11	mmu:14166	14166
Fgf12	mmu:14167	14167
Fgf13	mmu:14168	14168
Fgf14	mmu:14169	14169
Fgf15	mmu:14170	14170
Fgf17	mmu:14171	14171
Fgf18	mmu:14172	14172
Fgf2	mmu:14173	14173
Fgf3	mmu:14174	14174
Fgf4	mmu:14175	14175
Fgf5	mmu:14176	14176
Fgf6	mmu:14177	14177
Fgf7	mmu:14178	14178
Fgf8	mmu:14179	14179
Fgf9	mmu:14180	14180
Fgfbp1	mmu:14181	14181
Fgfr1	mmu:14182	14182
Fgfr2	mmu:14183	14183
Fgfr3	mmu:14184	14184
Fgfr3-ps	mmu:14185	14185
Fgfr4	mmu:14186	14186
Akr1b8	mmu:14187	14187
Fgl2	mmu:14190	14190
Fgr	mmu:14191	14191
fh	mmu:14193	14193
Fh1	mmu:14194	14194
fhd	mmu:14195	14195
Fhit	mmu:14198	14198
Fhl1	mmu:14199	14199
Fhl2	mmu:14200	14200
Fhl3	mmu:14201	14201
Fhl4	mmu:14202	14202
Il4i1	mmu:14204	14204
Figf	mmu:14205	14205
Ppm1g	mmu:14208	14208
Smc2	mmu:14211	14211
Sh3pxd2a	mmu:14218	14218
Ctgf	mmu:14219	14219
Fjx1	mmu:14221	14221
Fkbp-rs2	mmu:14223	14223
Fkbp1a	mmu:14225	14225
Fkbp1b	mmu:14226	14226
Fkbp2	mmu:14227	14227
Fkbp4	mmu:14228	14228
Fkbp5	mmu:14229	14229
Fkbp10	mmu:14230	14230
Fkbp7	mmu:14231	14231
Fkbp8	mmu:14232	14232
Foxi1	mmu:14233	14233
Foxc2	mmu:14234	14234
Foxm1	mmu:14235	14235
Foxn2	mmu:14236	14236
Foxd4	mmu:14237	14237
Foxf2	mmu:14238	14238
Foxs1	mmu:14239	14239
Foxb2	mmu:14240	14240
Foxl1	mmu:14241	14241
Lpin1	mmu:14245	14245
Flg	mmu:14246	14246
Fli1	mmu:14247	14247
Flii	mmu:14248	14248
Flot1	mmu:14251	14251
Flot2	mmu:14252	14252
Flt1	mmu:14254	14254
Flt3	mmu:14255	14255
Flt3l	mmu:14256	14256
Flt4	mmu:14257	14257
fm	mmu:14259	14259
Fmn1	mmu:14260	14260
Fmo1	mmu:14261	14261
Fmo3	mmu:14262	14262
Fmo5	mmu:14263	14263
Fmod	mmu:14264	14264
Fmr1	mmu:14265	14265
Aff2	mmu:14266	14266
Fn1	mmu:14268	14268
Fnbp1	mmu:14269	14269
Srgap2	mmu:14270	14270
Fnld	mmu:14271	14271
Fnta	mmu:14272	14272
Folr1	mmu:14275	14275
Folr2	mmu:14276	14276
Fos	mmu:14281	14281
Fosb	mmu:14282	14282
Fosl1	mmu:14283	14283
Fosl2	mmu:14284	14284
Fpgs	mmu:14287	14287
Fpr2	mmu:14289	14289
Fpr-rs3	mmu:14290	14290
Fpr-rs4	mmu:14291	14291
Fpr1	mmu:14293	14293
Fpr3	mmu:14294	14294
Frat1	mmu:14296	14296
Fxn	mmu:14297	14297
Ncs1	mmu:14299	14299
Frg1	mmu:14300	14300
Frk	mmu:14302	14302
Fshb	mmu:14308	14308
Fshr	mmu:14309	14309
Cidec	mmu:14311	14311
Brd2	mmu:14312	14312
Fst	mmu:14313	14313
Fstl1	mmu:14314	14314
Ftcd	mmu:14317	14317
Fth1	mmu:14319	14319
Fth-ps1	mmu:14320	14320
Fth-ps2	mmu:14321	14321
Fth-ps3	mmu:14322	14322
Ftl1	mmu:14325	14325
Ftl2	mmu:14337	14337
Aktip	mmu:14339	14339
Fut1	mmu:14343	14343
Fut2	mmu:14344	14344
Fut4	mmu:14345	14345
Fut4-ps1	mmu:14346	14346
Fut7	mmu:14347	14347
Fut9	mmu:14348	14348
Fv1	mmu:14349	14349
Fv4	mmu:14352	14352
Timm10b	mmu:14356	14356
Dtx1	mmu:14357	14357
Fxr1	mmu:14359	14359
Fyn	mmu:14360	14360
Fzd1	mmu:14362	14362
Fzd3	mmu:14365	14365
Fzd4	mmu:14366	14366
Fzd5	mmu:14367	14367
Fzd6	mmu:14368	14368
Fzd7	mmu:14369	14369
Fzd8	mmu:14370	14370
Fzd9	mmu:14371	14371
G0s2	mmu:14373	14373
Xrcc6	mmu:14375	14375
Ganab	mmu:14376	14376
G6pc	mmu:14377	14377
G6pc2	mmu:14378	14378
G6pd2	mmu:14380	14380
G6pdx	mmu:14381	14381
Slc37a4	mmu:14385	14385
Gaa	mmu:14387	14387
Gab1	mmu:14388	14388
Gab2	mmu:14389	14389
Gabpa	mmu:14390	14390
Gabpb1	mmu:14391	14391
Gabra1	mmu:14394	14394
Gabra2	mmu:14395	14395
Gabra3	mmu:14396	14396
Gabra4	mmu:14397	14397
Gabra6	mmu:14399	14399
Gabrb1	mmu:14400	14400
Gabrb2	mmu:14401	14401
Gabrb3	mmu:14402	14402
Gabrd	mmu:14403	14403
Gabre	mmu:14404	14404
Gabrg1	mmu:14405	14405
Gabrg2	mmu:14406	14406
Gabrg3	mmu:14407	14407
Gabrr1	mmu:14408	14408
Gabrr2	mmu:14409	14409
Slc6a12	mmu:14411	14411
Slc6a13	mmu:14412	14412
Gad1	mmu:14415	14415
Gad2	mmu:14417	14417
Gal	mmu:14419	14419
Galc	mmu:14420	14420
B4galnt1	mmu:14421	14421
B4galnt2	mmu:14422	14422
Galnt1	mmu:14423	14423
Galnt3	mmu:14425	14425
Galnt4	mmu:14426	14426
Galr1	mmu:14427	14427
Galr2	mmu:14428	14428
Galr3	mmu:14429	14429
Galt	mmu:14430	14430
Gamt	mmu:14431	14431
Gap43	mmu:14432	14432
Gapdh	mmu:14433	14433
Gapdhs	mmu:14447	14447
Gart	mmu:14450	14450
Gas1	mmu:14451	14451
Gas2	mmu:14453	14453
Gas5	mmu:14455	14455
Gas6	mmu:14456	14456
Gas7	mmu:14457	14457
Gast	mmu:14459	14459
Gata1	mmu:14460	14460
Gata2	mmu:14461	14461
Gata3	mmu:14462	14462
Gata4	mmu:14463	14463
Gata5	mmu:14464	14464
Gata6	mmu:14465	14465
Gba	mmu:14466	14466
Gbas	mmu:14467	14467
Gbp2b	mmu:14468	14468
Gbp2	mmu:14469	14469
Rabac1	mmu:14470	14470
Gbx2	mmu:14472	14472
Gc	mmu:14473	14473
Gcap10	mmu:14475	14475
Usp15	mmu:14479	14479
Gcap8	mmu:14486	14486
Mtpn	mmu:14489	14489
Gcsam	mmu:14525	14525
Gcg	mmu:14526	14526
Gcgr	mmu:14527	14527
Gch1	mmu:14528	14528
Gcm1	mmu:14531	14531
Bloc1s1	mmu:14533	14533
Kat2a	mmu:14534	14534
Nr6a1	mmu:14536	14536
Gcnt1	mmu:14537	14537
Gcnt2	mmu:14538	14538
Opn1mw	mmu:14539	14539
Gda	mmu:14544	14544
Gdap1	mmu:14545	14545
Gdap2	mmu:14547	14547
Mrps33	mmu:14548	14548
Gdap5	mmu:14550	14550
Gdap6	mmu:14551	14551
Gdap7	mmu:14552	14552
Gdap8	mmu:14553	14553
Gdap9	mmu:14554	14554
Gpd1	mmu:14555	14555
Gdf1	mmu:14559	14559
Gdf10	mmu:14560	14560
Gdf11	mmu:14561	14561
Gdf3	mmu:14562	14562
Gdf5	mmu:14563	14563
Gdf9	mmu:14566	14566
Gdi1	mmu:14567	14567
Gdi2	mmu:14569	14569
Arhgdig	mmu:14570	14570
Gpd2	mmu:14571	14571
gdn	mmu:14572	14572
Gdnf	mmu:14573	14573
ge	mmu:14577	14577
Gem	mmu:14579	14579
Gfap	mmu:14580	14580
Gfi1	mmu:14581	14581
Gfi1b	mmu:14582	14582
Gfpt1	mmu:14583	14583
Gfpt2	mmu:14584	14584
Gfra1	mmu:14585	14585
Gfra2	mmu:14586	14586
Gfra3	mmu:14587	14587
Gfra4	mmu:14588	14588
Ggh	mmu:14590	14590
Ggps1	mmu:14593	14593
Ggta1	mmu:14594	14594
B4galt1	mmu:14595	14595
Ggt1	mmu:14598	14598
Gh	mmu:14599	14599
Ghr	mmu:14600	14600
Ghrh	mmu:14601	14601
Ghrhr	mmu:14602	14602
Gif	mmu:14603	14603
Tsc22d3	mmu:14605	14605
Gpin1	mmu:14606	14606
Gip	mmu:14607	14607
Gpr83	mmu:14608	14608
Gja1	mmu:14609	14609
Gja10	mmu:14610	14610
Gja3	mmu:14611	14611
Gja4	mmu:14612	14612
Gja5	mmu:14613	14613
Gjc1	mmu:14615	14615
Gja8	mmu:14616	14616
Gjd2	mmu:14617	14617
Gjb1	mmu:14618	14618
Gjb2	mmu:14619	14619
Gjb3	mmu:14620	14620
Gjb4	mmu:14621	14621
Gjb5	mmu:14622	14622
Gjb6	mmu:14623	14623
Gykl1	mmu:14625	14625
Gk2	mmu:14626	14626
Ostm1	mmu:14628	14628
Gclc	mmu:14629	14629
Gclm	mmu:14630	14630
Gli1	mmu:14632	14632
Gli2	mmu:14633	14633
Gli3	mmu:14634	14634
Galk1	mmu:14635	14635
Gln3-1	mmu:14636	14636
Glul	mmu:14645	14645
Glns-ps1	mmu:14646	14646
Hagh	mmu:14651	14651
Glp1r	mmu:14652	14652
Glra1	mmu:14654	14654
Glra4	mmu:14657	14657
Glrb	mmu:14658	14658
Glrp1	mmu:14659	14659
Gls	mmu:14660	14660
Glud1	mmu:14661	14661
Glycam1	mmu:14663	14663
Slc6a9	mmu:14664	14664
Gm2a	mmu:14667	14667
Gnl1	mmu:14670	14670
Gna11	mmu:14672	14672
Gna12	mmu:14673	14673
Gna13	mmu:14674	14674
Gna14	mmu:14675	14675
Gna15	mmu:14676	14676
Gnai1	mmu:14677	14677
Gnai2	mmu:14678	14678
Gnai3	mmu:14679	14679
Gnal	mmu:14680	14680
Gnao1	mmu:14681	14681
Gnaq	mmu:14682	14682
Gnas	mmu:14683	14683
Gnat1	mmu:14685	14685
Gnat2	mmu:14686	14686
Gnaz	mmu:14687	14687
Gnb1	mmu:14688	14688
[truncated: 56,057 more rows]
