# Supplementary material for: Eureka-DMA: an easy-to-operate graphical user interface for fast comprehensive investigation and analysis of DNA microarray data
Source: BMC Bioinformatics. 2014 Feb 24;15:53. doi: 10.1186/1471-2105-15-53 (PMC3938137; doi:10.1186/1471-2105-15-53)
Supplement: Additional file 3 — ZIP archive file that contains all the software files needed in order to run Eureka-DMA in the MATLAB environment. This archive contains the code. [file 1471-2105-15-53-S3.zip › Eureka-DMA/Annotation/Symbol2GenBank.txt]

A1BG	NM_130786.3	1
A1CF	NM_001198818.1;NM_014576.3;NM_138932.2;NM_001198818.1;NM_001198820.1;NM_138933.2;NM_001198819.1
A2LD1	NM_001195087.1;NM_001195087.1;NM_033110.2
A2M	NM_000014.4
A2ML1	NM_144670.3
A4GALT	NM_017436.4
A4GNT	NM_016161.2
AAAS	NM_015665.5;NM_001173466.1
AACS	NM_023928.3
AADAC	NM_001086.2
AADACL2;AC069067.2	NM_207365.3
AADACL4	NM_001013630.1
AADAT	NM_016228.3;NM_182662.1
AAGAB	NM_024666.3
AAK1	NM_014911.3
AAMP	NM_001087.3
AANAT	NM_001166579.1;NM_001088.2
AARS	NM_001605.2
AARS2	NM_020745.2
AARSD1	NM_025267.3;NM_001142654.1;NM_001136042.2;NM_001142653.1
AASDH	NM_181806.2
AASDHPPT	NM_015423.2
AASS	NM_005763.3
AATF	NM_012138.3
AATK	NM_001080395.2
ABAT	NM_000663.4;NM_001127448.1;NM_020686.5
ABCA1	NM_005502.3
ABCA10	NM_080282.3
ABCA11P	NM_133474.2
ABCA12	NM_173076.2;NM_015657.3
ABCA13	NM_152701.3
ABCA2	NM_212533.2;NM_001606.4
ABCA3	NM_001089.2
ABCA4	NM_000350.2
ABCA5	NM_018672.3;NM_172232.2
ABCA6	NM_080284.2
ABCA7	NM_019112.3
ABCA8	NM_007168.2
ABCA8;ABCA9	NM_007168.2;NM_080283.3
ABCA9	NM_080283.3
ABCB1	NM_000927.4
ABCB10	NM_012089.2
ABCB11	NM_003742.2
ABCB4	NM_018849.2;NM_000443.3;NM_018850.2
ABCB5	NM_001163941.1;NM_001163942.1;NM_001163993.1;NM_178559.5
ABCB6;ATG9A	NM_005689.2;NM_001077198.1;NM_024085.3
ABCB7	NM_004299.3
ABCB8	NM_007188.3
ABCB9	NM_019625.3;NM_203444.2;NM_019624.3
ABCB9;RP11-197N18.4	NM_019625.3;NM_203444.2;NM_019624.3
ABCC1	NM_019900.2;NM_019862.2;NM_019899.2;NM_019898.2;NM_004996.3
ABCC10	NM_001198934.1;NM_033450.2
ABCC11	NM_145186.2;NM_032583.3;NM_033151.3
ABCC12	NM_033226.2
ABCC2	NM_000392.3
ABCC3	NM_001144070.1;NM_003786.3
ABCC4	NM_005845.3;NM_001105515.1
ABCC5	NM_001023587.1;NM_005688.2
ABCC6	NM_001171.5
ABCC6P2	NM_001079528.3
ABCC8	NM_000352.3
ABCC9	NM_020297.2;NM_005691.2;NM_020298.2
ABCD1	NM_000033.3
ABCD2	NM_005164.3
ABCD3	NM_002858.3;NM_001122674.1
ABCD4	NM_005050.3
ABCE1	NM_001040876.1;NM_002940.2
ABCF2	NM_005692.3;NM_007189.1
ABCF3	NM_018358.2
ABCG1	NM_207627.1;NM_207628.1;NM_207629.1;NM_016818.2;NM_004915.3;NM_207174.1
ABCG2	NM_004827.2
ABCG4	NM_001142505.1;NM_022169.4
ABCG5	NM_022436.2
ABCG8	NM_022437.2
ABHD1	NM_032604.3
ABHD10	NM_018394.2
ABHD11	NM_148913.2;NM_148912.2;NM_001145364.1
ABHD12	NM_015600.4;NM_001042472.2
ABHD12B	NM_181814.1;NM_181533.3
ABHD13	NM_032859.2
ABHD14A	NM_015407.4
ABHD14B	NM_001146314.1;NM_032750.2;NM_001146314.1;NM_001146314.1;NM_001146314.1
ABHD15	NM_198147.2
ABHD16B	NM_080622.3
ABHD2	NM_007011.7;NM_152924.4
ABHD3	NM_138340.4
ABHD4	NM_022060.2
ABHD5	NM_016006.4
ABHD6	NM_020676.5
ABHD8	NM_024527.4
ABI1	NM_001012751.2;NM_001178120.1;NM_001178121.1;NM_005470.3;NM_001012752.2;NM_001012750.2;NM_001178116.1;NM_001178119.1;NM_001178122.1;NM_001178123.1;NM_001178124.1;NM_001178125.1
ABI2	NM_005759.4
ABI3	NM_016428.2;NM_001135186.1
ABI3BP	NM_015429.3
ABL1	NM_007313.2;NM_005157.4
ABL2	NM_001168236.1;NM_007314.3;NM_001136000.2;NM_001168239.1;NM_001168238.1;NM_001168237.1;NM_001136001.1;NM_005158.4
ABLIM1	NM_006720.3;NM_002313.5;NM_001003408.1;NM_001003407.1
ABLIM2	NM_001130087.1;NM_001130083.1;NM_001130084.1;NM_001130085.1;NM_032432.4;NM_001130086.1;NM_001130088.1
ABLIM3	NM_014945.2
ABP1	NM_001091.2
ABR	NM_001159746.1;NM_001092.3;NM_021962.2
ABRA	NM_139166.4
ABT1	NM_013375.2
ABTB1	NM_032548;NM_172027.2
ABTB2	NM_145804.2
AC000120.8	NM_001161528.1;NM_001161528.1
AC000120.8;CYP51A1	NM_001161528.1;NM_001161528.1;NM_000786.3;NM_001146152.1
AC003682.1;ZNF550	NM_001039654.1
AC004381.6	NM_001199053.1;NM_030941.2;NM_001144924.1
AC004410.1	NM_001077238.1;NM_152988.2
AC004824.1;PADI6	NM_207421.3
AC004889.2;CTAGE8;CTAGE9;CTAGE4	NM_198495.2;NM_001145659.1
AC005013.1;TRIL	NM_014817.3
AC005014.4	NM_001195280.1
AC005324.8-001;TBC1D26	NM_001130842.1;NM_020652.2;NM_178571.4
AC005324.8-001;ZNF286A	NM_001130842.1;NM_020652.2
AC005515.1	NM_001190441.1
AC005517.1	NM_145301.2;NM_001135036.1
AC005517.1;FAM18B1	NM_145301.2;NM_001135036.1;NM_016078.4
AC005517.1;FAM18B2	NM_145301.2;NM_001135036.1;NM_173622.3
AC005522.1	NM_001102596.1;NM_001102594.1;NM_001102595.1;NM_020892.2
AC005522.1;AC114737.4	NM_001102596.1;NM_001102594.1;NM_001102595.1;NM_020892.2
AC005726.6	NM_001174103.1
AC007000.1	NM_020879.2
AC008073.5	NM_016047.3
AC008074.1	NM_014181.2
AC008743.7	NM_001195076.1
AC008810.1	NM_006251.5;NM_206907.3
AC010226.1	NM_181836.5
AC010282.1	NM_173800.4
AC010328.1	NM_152473.2
AC010336.1	NM_001190467.1
AC010506.1;ZNF578	NM_001099694.1
AC010531.1	NM_001195125.1
AC010538.1;CDK10	NM_052987.3;NM_001098533.2;NM_001160367.1;NM_052988.4
AC010724.1;RPS17	NM_001199057.1;NM_001021.3;NM_001199057.1
AC010731.4	NM_001102659.1
AC010859.1	NM_016134.2
AC011333.1	NM_015980.3
AC011357.1	NM_001127381.1;NM_004576.2;NM_181674.2;NM_181675.2;NM_181677.2;NM_181677.2;NM_181678.2;NM_181677.2;NM_181677.2;NM_181676.2;NM_181677.2;NM_181677.2;NM_181677.2;NM_181677.2;NM_181677.2;NM_181677.2
AC011443.1	NM_001004318.2
AC011472.1	NM_018687.6
AC011498.1	NM_001001520.1;NM_032631.2
AC011500.1	NM_182704.1
AC012100.1	NM_032802.3
AC012307.3	NM_001037228.1
AC012531.1	NM_018953.2
AC012531.1;HOXC10	NM_018953.2;NM_017409.3
AC012621.2	NM_001199022.1;NM_014711.4
AC012652.1	NM_007236.4
AC013461.1	NM_016653.2;NM_133646.2
AC013553.1	NM_178859.3
AC016876.1;TNFSF13;TNFSF12	NM_172089.3;NM_001198624.1;NM_172087.2;NM_003808.3;NM_172088.2;NM_001198622.1;NM_001198623.1;NM_001198624.1;NM_003809.2
AC018630.1	NM_176889.2
AC018682.6	NM_001145051.1
AC018755.2	NM_001098612.1
AC020658.1	NM_001190479.1
AC020922.1	NM_001190764.1
AC023024.1	NM_018445.4;NM_203472.1
AC023830.1	NM_001145011.1
AC024270.1	NM_016073.2
AC024575.1	NM_022737.2
AC026703.1	NM_024563.3
AC027125.1	NM_033083.6
AC063955.1;IQCJ-SCHIP1	NM_001197109.1;NM_001197114.1;NM_001197113.1;NM_014575.3;NM_001197107.1;NM_001197108.1
AC068353.1	NM_001080826.1
AC068580.3	NM_001170820.2;NM_001170820.2
AC069154.2	NM_001029996.3
AC069214.1	NM_139015.3
AC069257.9	NM_152672.5
AC069281.1;LRCH4	NM_001168682.1;NM_002319.3
AC078802.1	NM_032487.4
AC087465.1	NM_024776.2
AC090579.1	NM_018002.3;NM_001198532.1;NM_001198533.1;NM_001198534.1;NM_181354.4;NM_001198535.1
AC090844.1	NM_001195545.1
AC091196.1	NM_001172223.1;NM_053005.4
AC091736.5	NM_001130929.1
AC092135.1	NM_198390.2;NM_030629.2
AC093158.1	NM_001199327.1;NM_001112808.2;NM_015978.2
AC093799.1	NM_018842.4
AC099759.1	NM_207342.2;NM_001164460.1
AC100803.1	NM_207414.2
AC103559.1	NM_018029.3
AC104304.1	NM_003212.3;NM_001174136.1
AC104650.1	NM_018986.3
AC105219.6;RP11-429J17.3	NM_001162914.1;NM_001162914.1
AC105345.1	NM_152544.2
AC109322.4;OPLAH	NM_017570.3;NM_017570.3
AC110814.1	NM_001040101.1;NM_014392.3
AC113191.1	NM_032237.3
AC114947.1	NM_153361.2
AC129507.1;RPH3AL	NM_001190412.1;NM_001190413.1;NM_001190411.1;NM_006987.3;NM_001190412.1;NM_001190413.1
AC130454.2	NM_022097.2
AC135352.2	NM_001099677.1;NM_020844.2;NM_001099677.1
AC135457.1	NM_001161546.1
AC139494.1;SERF1B;SERF1A	NM_001178087.1;NM_022978.2;NM_022968.1;NM_021967.2
AC139494.2;SMN1;SMN2	NM_022877.2;NM_022874.2;NM_022877.2;NM_000344.3;NM_022877.2;NM_017411.3;NM_022876.2;NM_022877.2;NM_022875.2
AC139494.2;SMN2;SMN1	NM_022877.2;NM_017411.3;NM_022876.2;NM_022877.2;NM_022875.2;NM_022874.2;NM_022877.2;NM_000344.3;NM_022877.2
AC145123.1;JRK	NM_001077527.1;NM_003724.2
AC152006.1;PNMA6A	NM_001170944.1;NM_032882.4
AC217771.1	NM_175882.2
AC233700.2;AC126327.2;MYO19	NM_001033580.2;NM_001033580.2;NM_001163735.1;NM_001033580.2;NM_001033580.2;NM_025109.5
ACAA1	NM_001607.3;NM_001130410.1
ACAA2	NM_006111.2
ACACA	NM_198834.1;NM_198837.1;NM_198836.1;NM_198839.1;NM_198838.1
ACACB	NM_001093.3
ACAD10	NM_001136538.1;NM_025247.5
ACAD11;NPHP3	NM_032169.4;NM_153240.4
ACAD8	NM_014384.2
ACAD9	NM_014049.4
ACADL	NM_001608.3
ACADM	NM_001127328.1;NM_000016.4
ACADS	NM_000017.2
ACADSB	NM_001609.3
ACADVL	NM_000018.2;NM_001033859.1
ACAN	NM_013227.3;NM_001135.3
ACAP1	NM_014716.3
ACAP2	NM_012287.5
ACAP3	NM_030649.2
ACAT1	NM_000019.3
ACAT2	NM_005891.2
ACBD3	NM_022735.3
ACBD4	NM_001135704.1;NM_001135706.1;NM_001135705.1;NM_024722.2;NM_001135707.1
ACBD5	NM_145698.3;NM_001042473.2
ACBD6	NM_032360.3
ACCN1	NM_183377.1;NM_001094.4
ACCN2	NM_020039.2;NM_001095.2
ACCN3	NM_020322.2;NM_004769.2;NM_020321.2
ACCN4	NM_182847.2;NM_018674.4
ACCN5	NM_017419.2
ACCS	NM_001127219.1;NM_032592.3
ACCSL	NM_001031854.2
ACD	NM_001082487.1;NM_022914.2;NM_001082486.1
ACE	NM_000789.3;NM_152830.2;NM_001178057.1
ACE;AC113554.3	NM_000789.3;NM_152830.2;NM_001178057.1
ACE2	NM_021804.2
ACER1	NM_133492.2
ACER3	NM_018367.5
ACHE	NM_000665.3;NM_015831.2
ACIN1	NM_001164814.1;NM_014977.3;NM_001164816.1;NM_001164817.1;NM_001164815.1
ACLY	NM_001096.2;NM_198830.1
ACMSD	NM_138326.2
ACN9	NM_020186.2
ACO1	NM_002197.2
ACO2	NM_001098.2
ACOT11	NM_147161.3;NM_015547.3
ACOT12	NM_130767.2
ACOT13	NM_018473.3;NM_001160094.1
ACOT2;ACOT1	NM_006821.4;NM_001037161.1
ACOT7	NM_181864.2;NM_181865.2;NM_181866.2;NM_007274.3
ACOT8	NM_005469.3
ACOT9	NM_001037171.1;NM_001033583.2
ACOX1	NM_007292.5;NM_004035.6;NM_001185039.1
ACOX2	NM_003500.3
ACOX3	NM_001101667.1;NM_003501.2
ACOXL	NM_001142807.1
ACP1	NM_004300.3;NM_007099.3;NM_001040649.2
ACP2	NM_001610.2;NM_001131064.1
ACP5	NM_001111034.1;NM_001111035.1;NM_001111036.1;NM_001611.3
ACP6	NM_016361.3
ACPL2	NM_001037172.1;NM_152282.3
ACPP	NM_001099.4;NM_001134194.1
ACPT	NM_033068.2
ACR	NM_001097.2
ACRBP	NM_032489.2
ACRC	NM_052957.4
ACRV1	NM_020113;NM_020115;NM_001612.5;NM_020109;NM_020107.4;NM_020069.4;NM_020110;NM_020111;NM_020108.4
ACSBG1	NM_001199377.1;NM_015162.4
ACSBG2	NM_030924.3
ACSF2	NM_025149.4
ACSF3	NM_001127214.1;NM_174917.2
ACSL1	NM_001995.2
ACSL3	NM_004457.3;NM_203372.1
ACSL4	NM_004458.2;NM_022977.2
ACSL5	NM_203379.1;NM_203380.1;NM_016234.3
ACSL6	NM_001009185.1;NM_015256.2
ACSM1	NM_052956.2
ACSM2A	NM_001010845.2
ACSM2A;ACSM2B	NM_001010845.2;NM_001105069.1;NM_182617.3
ACSM2B	NM_001105069.1;NM_182617.3
ACSM2B;ACSM2A	NM_001105069.1;NM_182617.3;NM_001010845.2
ACSM3	NM_005622.3;NM_202000.2
ACSM4	NM_001080454.1
ACSM5	NM_017888.2
ACSS1	NM_032501.2
ACSS2	NM_018677.3;NM_001076552.2
ACTA1	NM_001100.3
ACTA2	NM_001141945.1;NM_001613.2
ACTA2;ACTG1;CTD-2309M13.1;LA16c-3G11.7;POTEKP;POTEM;ACTG2;ACTBP8;ACTB;ACTG1P9;POTEG;RP11-390F4.8	NM_001141945.1;NM_001613.2;NM_001199954.1;NM_001614.3;NM_001145442.1;NM_001199893.1;NM_001615.3;NM_001101.3;NM_001005356.2
ACTB	NM_001101.3
ACTBL2	NM_001017992.2
ACTC1	NM_005159.4
ACTG1	NM_001199954.1;NM_001614.3
ACTG1;ACTC1;CTD-2309M13.1;LA16c-3G11.7;AC139143.2;RP11-193H5.2;POTEKP;POTEM;CTD-2313D3.1;ACTA1;RP11-193H5.1;ACTG1P10;ACTB;POTEG;ACTBP11	NM_001199954.1;NM_001614.3;NM_005159.4;NM_001145442.1;NM_001100.3;NM_001101.3;NM_001005356.2
ACTG2	NM_001199893.1;NM_001615.3
ACTL6A	NM_004301.3;NM_177989.2;NM_178042.2
ACTL6B	NM_016188.4
ACTL7A	NM_006687.2
ACTL7B	NM_006686.3
ACTL8	NM_030812.2
ACTL9	NM_178525.3
ACTN1	NM_001130004.1;NM_001102.3;NM_001130005.1
ACTN2	NM_001103.2
ACTN3	NM_001104.1
ACTN4	NM_004924.4
ACTN4;RP11-55L3.2	NM_004924.4
ACTR10	NM_018477.2
ACTR1A	NM_005736.3
ACTR1B	NM_005735.3
ACTR2	NM_005722.3;NM_001005386.2
ACTR3	NM_005721.3
ACTR3B	NM_020445.4;NM_001040135.1
ACTR3C;AC006008.1	NM_001164459.1;NM_001164458.1
ACTR5	NM_024855.3
ACTR6	NM_022496.3
ACTR8	NM_022899.4
ACTRT1	NM_138289.3
ACTRT2	NM_080431.4
ACVR1	NM_001105.4;NM_001111067.2
ACVR1B	NM_004302.4;NM_020327.3;NM_020328.3
ACVR1C	NM_145259.2;NM_001111031.1;NM_001111033.1;NM_001111032.1
ACVR2A	NM_001616.3
ACVR2B	NM_001106.3
ACVRL1	NM_000020.2;NM_001077401.1
ACY3	NM_080658.1
ACYP1	NM_001107.3;NM_203488.1
ACYP2	NM_138448.3
AD000671.1	NM_014727.1
AD000685.1	NM_000896.2
ADA	NM_000022.2
ADAD1	NM_139243.3;NM_001159285.1;NM_001159295.1
ADAD2	NM_139174.3;NM_001145400.1
ADAL	NM_001159280.1;NM_001012969.2
ADAM10	NM_001110.2
ADAM11	NM_002390.4
ADAM12	NM_003474.4;NM_021641.3
ADAM15	NM_207197.1;NM_207196.1;NM_207195.1;NM_207191.1;NM_207194.1;NM_003815.3
ADAM17	NM_003183.4
ADAM18	NM_014237.2;NM_001190956.1
ADAM19	NM_033274.3
ADAM2	NM_001464.3
ADAM20	NM_003814.4
ADAM21	NM_003813.2
ADAM22	NM_016351.4;NM_021721.3;NM_004194.3;NM_021723.3;NM_021722.4
ADAM23	NM_003812.2
ADAM28	NM_014265.4;NM_021777.3
ADAM29	NM_001130703.1;NM_001130704.1;NM_001130705.1;NM_014269.4
ADAM30	NM_021794.2
ADAM32	NM_145004.5
ADAM33	NM_025220.2;NM_153202.1
ADAM7	NM_003817.2
ADAM8	NM_001109.4;NM_001164489.1;NM_001164490.1
ADAM9	NM_003816.2
ADAMDEC1	NM_014479.3;NM_001145272.1;NM_001145271.1
ADAMTS1	NM_006988.3
ADAMTS10	NM_030957.2
ADAMTS12	NM_030955.2
ADAMTS13;AL593848.4	NM_139026.3;NM_139027.3;NM_139025.3
ADAMTS14	NM_139155.2;NM_080722.3
ADAMTS15	NM_139055.2
ADAMTS16	NM_139056.2
ADAMTS17	NM_139057.2
ADAMTS18	NM_199355.2
ADAMTS19	NM_133638.3
ADAMTS2	NM_014244.4;NM_021599.2
ADAMTS20	NM_025003.3
ADAMTS3	NM_014243.1
ADAMTS4	NM_005099.4
ADAMTS5	NM_007038.3
ADAMTS6	NM_197941.2
ADAMTS7	NM_014272.3
ADAMTS8	NM_007037.4
ADAMTS9	NM_182920.1
ADAMTSL1	NM_001040272.4;NM_052866.3
ADAMTSL2	NM_001145320.1;NM_014694.3
ADAMTSL3	NM_207517.2
ADAMTSL4	NM_025008.3;NM_019032.4
ADAMTSL5	NM_213604.2
ADAP1	NM_006869.2
ADAP2	NM_018404.2
ADAR	NM_001111.4;NM_001025107.2;NM_015840.3;NM_015841.3;NM_001193495.1
ADARB1	NM_001160230.1;NM_015834.3;NM_001112.3;NM_001160230.1;NM_001160230.1;NM_015833.3
ADARB2	NM_018702.2
ADAT1	NM_012091.3
ADAT2	NM_182503.2
ADAT3	NM_138422.1
ADC	NM_052998.2
ADCK2	NM_052853.3
ADCK3	NM_020247.4
ADCK4	NM_024876.3;NM_001142555.2
ADCK5;AC233992.1	NM_174922.3
ADCY1	NM_021116.2
ADCY10	NM_018417.4;NM_001167749.1
ADCY2	NM_020546.2
ADCY3	NM_004036.3
ADCY4	NM_001198592.1;NM_139247.3;NM_001198568.1
ADCY5	NM_001199642.1;NM_183357.2
ADCY6	NM_015270.3;NM_020983.2
ADCY7	NM_001114.3
ADCY8	NM_001115.2
ADCY9	NM_001116.3
ADCYAP1	NM_001099733.1;NM_001117.3
ADCYAP1R1	NM_001118.4;NM_001199637.1;NM_001199635.1;NM_001199636.1
ADD1	NM_014190.2;NM_176801.1;NM_001119.3;NM_014189.2
ADD2	NM_001185054.1;NM_001617.3;NM_017488.3;NM_017482.3;NM_001185055.1
ADD3	NM_001121.2;NM_019903.3;NM_016824.3
ADH1A	NM_000667.3
ADH1B	NM_000668.4
ADH1C	NM_000669.3
ADH1C;ADH1A;ADH1B	NM_000669.3;NM_000667.3;NM_000668.4
ADH4	NM_000670.3
ADH5	NM_000671.3
ADH6	NM_001102470.1;NM_000672.3
ADH7	NM_001166504.1;NM_000673.4;NM_001166504.1
ADHFE1	NM_144650.2
ADI1	NM_018269.3
ADIG	NM_001018082.1
ADIPOQ	NM_004797.3;NM_001177800.1
ADIPOR1	NM_001127687.1;NM_015999.3
ADIPOR2	NM_024551.2
ADK	NM_006721.3;NM_001123.3;NM_001202450.1;NM_001202449.1
ADM	NM_001124.1
ADM2	NM_024866.4
ADNP	NM_015339.2;NM_181442.1
ADNP2	NM_014913.3
ADO	NM_032804.5
ADORA1	NM_000674.2;NM_001048230.1
ADORA2A	NM_000675.4
ADORA2A;SPECC1L	NM_000675.4;NM_001145468.1;NM_015330.2
ADORA2B	NM_000676.2
ADORA3	NM_001081976.1;NM_020683.6;NM_000677.3
ADPGK	NM_031284.4
ADPRH	NM_001125.2
ADPRHL1	NM_199162.1;NM_138430.3
ADPRHL2	NM_017825.2
ADRA1A	NM_033303.3;NM_033302.2;NM_033304.2;NM_000680.2
ADRA1B	NM_000679.3
ADRA1D	NM_000678.3
ADRA2A	NM_000681.3
ADRA2B	NM_000682.5
ADRA2C	NM_000683.3
ADRB1	NM_000684.2
ADRB2	NM_000024.5
ADRB3	NM_000025.2
ADRBK1	NM_001619.3
ADRM1	NM_007002.2;NM_175573.1
ADSL	NM_000026.2;NM_001123378.1
ADSS	NM_001126.3
ADSSL1	NM_152328.3;NM_199165.1
AEBP1	NM_001129.3
AEN	NM_022767.3
AES	NM_198969.1;NM_001130.5;NM_198970.1
AF146191.2	NM_020040.3
AF146191.2;TUBBP5;RP11-206L10.13;RP11-275O4.1;RP11-683L23.1;AL591424.2;RP11-275O4.2;AC073135.2;RP11-631M21.2	NM_020040.3;NM_177987.2;NM_001164154.1
AFAP1	NM_198595.2;NM_001134647.1
AFAP1L1	NM_152406.2;NM_001146337.1
AFAP1L2	NM_032550.2;NM_001001936.1
AFF1	NM_005935.2;NM_001166693.1
AFF2	NM_001169123.1;NM_002025.3;NM_001169122.1;NM_001169124.1;NM_001169125.1;NM_001170628.1
AFF3	NM_002285.2;NM_001025108.1
AFF4	NM_014423.3
AFG3L2	NM_006796.2
AFM	NM_001133.2
AFMID	NM_001010982.3;NM_001145526.1
AFP	NM_001134.1
AFTPH	NM_001002243.2;NM_017657.4;NM_203437.3
AGA	NM_000027.3;NM_001171988.1
AGAP1	NM_001037131.1;NM_014914.3
AGAP11	NM_133447.1
AGAP2	NM_014770.2;NM_001122772.1
AGAP3	NM_001042535.1;NM_031946.4
AGAP5;RP11-464F9.1;AGAP4;AGAP7;CTGLF10P;AGAP6;AGAP8	NM_001144000.1;NM_133446.2;NM_001077685.1;NM_001077665.2;NM_001077686.1
AGBL2	NM_024783.2
AGBL3	NM_178563.3
AGBL4	NM_032785.3
AGBL5	NM_001035507.2;NM_021831.5
AGFG1	NM_001135187.1;NM_004504.4;NM_001135189.1;NM_001135188.1
AGFG2	NM_006076.4
AGGF1	NM_018046.4
AGK	NM_018238.3
AGL	NM_000028.2;NM_000642.2;NM_000643.2;NM_000644.2;NM_000645.2;NM_000646.2
AGMAT	NM_024758.3
AGMO	NM_001004320.1
AGPAT2	NM_006412.3;NM_001012727.1
AGPAT3	NM_001037553.1;NM_020132.4
AGPAT4	NM_020133.2
AGPAT5	NM_018361.3
AGPAT6	NM_178819.3
AGPAT9	NM_032717.3
AGPS	NM_003659.3
AGR2	NM_006408.3
AGR3	NM_176813.3
AGRN;RP11-54O7.14	NM_198576.2
AGRP	NM_001138.1;NM_007316
AGT	NM_000029.3
AGTPBP1	NM_015239.2
AGTR1	NM_000685.4;NM_004835.3;NM_009585.3;NM_031850.2;NM_032049.2
AGTR2	NM_000686.4
AGTRAP	NM_001040195.1;NM_001040197.1;NM_001040194.1;NM_020350.4;NM_001040196.1
AGXT	NM_000030.2
AGXT2	NM_031900.3
AGXT2L1	NM_001146590.1;NM_031279.3;NM_001146627.1
AGXT2L2	NM_153373.2
AHCTF1	NM_015446.4
AHCTF1;AC009487.6	NM_015446.4
AHCY	NM_000687.2;NM_001161766.1
AHCY;RP4-785G19.5;RP11-88M19.3	NM_000687.2;NM_001161766.1
AHCYL1	NM_006621.4
AHCYL2	NM_015328.3;NM_001130720.2;NM_001130723.2;NM_001130722.2
AHDC1	NM_001029882.2
AHI1	NM_001134832.1;NM_001134830.1;NM_001134831.1;NM_017651.4
AHNAK	NM_001620.1;NM_024060.2
AHNAK2	NM_138420.2
AHR	NM_001621.4
AHRR	NM_020731.3
AHSA1	NM_012111.2
AHSA2	NM_152392.3
AHSG	NM_001622.2
AHSP	NM_016633.2
AICDA	NM_020661.2
AIDA	NM_022831.2
AIF1L	NM_031426.3;NM_001185096.1;NM_001185095.1
AIFM1	NM_001130847.3;NM_145813.2;NM_145812.2;NM_004208.3;NM_001130846.2
AIFM2	NM_032797.5;NM_001198696.1
AIFM3	NM_001146288.1;NM_144704.2;NM_001018060.2
AIG1	NM_016108.2
AIM1	NM_001624.2
AIM1L	NM_001039775.3
AIM2	NM_004833.1
AIMP1	NM_001142415.1;NM_004757.3;NM_001142416.1
AIMP2	NM_006303.3
AIP	NM_003977.2
AIPL1	NM_001033055.1;NM_001033054.1;NM_014336.3
AIRE	NM_000383.2;NM_000658.2
AJAP1	NM_001042478.1;NM_018836.3
AK1	NM_000476.2
AK2	NM_001199199.1;NM_013411.4;NM_001625.3
AK3	NM_001199853.1;NM_001199854.1;NM_001199855.1;NM_001199856.1;NM_016282.3;NM_001199853.1;NM_001199855.1;NM_001199856.1;NM_001199852.1;NM_001199853.1;NM_001199855.1;NM_001199856.1
AK4	NM_001005353.2;NM_013410.3;NM_203464.2
AK4;AK4P6;AK4P3	NM_001005353.2;NM_013410.3;NM_203464.2
AK5	NM_012093.3;NM_174858.2
AK7	NM_152327.2
AK8	NM_152572.2
AKAP1	NM_003488.3
AKAP10	NM_007202.2
AKAP11	NM_016248.2
AKAP12	NM_144497.2;NM_005100.3
AKAP13	NM_006738.4;NM_007200.3;NM_144767.3
AKAP14	NM_178813.5;NM_001008534.1;NM_001008535.1
AKAP17A	NM_005088.2
AKAP2;PALM2-AKAP2	NM_001004065.4;NM_001136562.2;NM_001198656.1;NM_007203.4;NM_147150.2
AKAP3	NM_006422.2
AKAP4	NM_003886.2;NM_139289.1
AKAP5	NM_004857.3
AKAP7	NM_016377.2;NM_004842.2;NM_138633.1
AKAP8	NM_005858.2
AKAP8L	NM_014371.2
AKAP9	NM_005751.4;NM_147185.2
AKD1	NM_001145128.2;NM_145025.4
AKD1;GRK4;KIAA1191;LSM11;DDX10	NM_001145128.2;NM_145025.4;NM_182982.2;NM_001004056.1;NM_001004057.1;NM_001079685.1;NM_020444.3;NM_001079684.1;NM_173491.2;NM_004398.2
AKIRIN1	NM_024595.2;NM_001136275.1
AKIRIN2	NM_018064.3
AKNA	NM_030767.4
AKNAD1	NM_152763.3
AKR1A1	NM_001202414.1;NM_001202413.1;NM_006066.3;NM_153326.2
AKR1B1	NM_001628.2
AKR1B10	NM_020299.4
AKR1B15	NM_001080538.2
AKR1C1	NM_001353.5
AKR1C1;AKR1C2	NM_001353.5;NM_001354.4;NM_205845.1;NM_001135241.1
AKR1C2	NM_001354.4;NM_205845.1;NM_001135241.1
AKR1C3	NM_003739.4
AKR1C4	NM_001818.2
AKR1D1	NM_001190907.1;NM_005989.3;NM_001190906.1
AKR1E2	NM_001040177.1
AKR7A2	NM_003689.2
AKR7A3	NM_012067.2
AKR7L	NM_201252.3;NM_001145289.1
AKR7L;AKR7A2;AKR7A3;AKR7A2P1	NM_201252.3;NM_001145289.1;NM_003689.2;NM_012067.2
AKR7L;AKR7A2;RP4-562J12.1;AKR7A3;AKR7A2P1	NM_201252.3;NM_001145289.1;NM_003689.2;NM_012067.2
AKT1	NM_001014431.1;NM_001014432.1;NM_005163.2
AKT1S1	NM_001098632.1;NM_001098633.1;NM_032375.3
AKT2	NM_001626.3
AKT3	NM_181690.1;NM_005465.3
AKTIP	NM_001012398.1;NM_022476.2
AL109749.1	NM_016542.3;NM_001042453.1;NM_001042452.1
AL139300.1	NM_032374.3
AL161744.1	NM_001010861.2;NM_001037317.1
AL355493.1;PTCHD3	NM_001034842.3;NM_001034842.3
AL359075.1	NM_033127.2
AL359075.1;SEC16B	NM_033127.2
AL589642.1;TAF1;TAF1L	NM_153809.2;NM_138923.2;NM_004606.3;NM_153809.2
AL589642.1;TAF1L	NM_153809.2;NM_153809.2
ALAD	NM_000031.5
ALAS1	NM_000688.4;NM_199166.1
ALAS2	NM_000032.4;NM_001037968.3;NM_001037967.3
ALB	NM_000477.5
ALCAM	NM_001627.2
ALDH16A1	NM_153329.3;NM_001145396.1
ALDH18A1	NM_002860.3;NM_001017423.1
ALDH1A1	NM_000689.3
ALDH1A2	NM_170697.1;NM_003888.2;NM_170696.1
ALDH1A3	NM_000693.2
ALDH1B1	NM_000692.3
ALDH1L1	NM_012190.2
ALDH1L2	NM_001034173.3
ALDH2	NM_000690.2
ALDH3A1	NM_000691.4;NM_001135167.1;NM_001135168.1
ALDH3A2	NM_000382.2;NM_001031806.1
ALDH3B1	NM_001030010.1;NM_000694.2;NM_001161473.1
ALDH3B2	NM_000695.3;NM_001031615.1
ALDH4A1	NM_003748.3;NM_170726.2;NM_001161504.1
ALDH5A1	NM_001080.3;NM_170740.1
ALDH6A1	NM_005589.2
ALDH7A1	NM_001182.4;NM_001201377.1;NM_001202404.1
ALDH8A1	NM_170771.2;NM_001193480.1;NM_022568.3
ALDH9A1	NM_000696.3
ALDOA	NM_000034.2;NM_001127617.1;NM_184041.1;NM_184043.1
ALDOA;ALDOAP1	NM_000034.2;NM_001127617.1;NM_184041.1;NM_184043.1
ALDOB	NM_000035.3
ALDOC	NM_005165.2
ALG1	NM_019109.4
ALG10;ALG10B	NM_032834.3;NM_001013620.3
ALG10B	NM_001013620.3
ALG10B;ALG10	NM_001013620.3;NM_032834.3
ALG11;UTP14C	NM_001004127.2;NM_021645.5
ALG12	NM_024105.3
ALG13	NM_001168385.1;NM_018466.4;NM_001099922.2
ALG14	NM_144988.3
ALG1L	NM_001015050.2;NM_001195223.1
ALG1L;RP11-1286E23.3;RP11-119D9.3;RP11-351I21.2;AC145124.1;ALG1;RP11-180A12.1;CTD-2313N18.4;RP11-740N7.5	NM_001015050.2;NM_001195223.1;NM_019109.4
ALG2	NM_033087.3
ALG3	NM_005787.5;NM_001006941.2
ALG5	NM_013338.4;NM_001142364.1
ALG6	NM_013339.3
ALG8	NM_024079.4;NM_001007027.2
ALK	NM_004304.4
ALKBH1	NM_006020.2
ALKBH2	NM_001001655.2;NM_001145374.1;NM_001145375.1
ALKBH3	NM_139178.3
ALKBH4	NM_017621.3
ALKBH5	NM_017758.3
ALKBH7	NM_032306.3
ALKBH8	NM_138775.2
ALLC	NM_018436.3
ALMS1	NM_015120.4
ALOX12	NM_000697.2
ALOX12B	NM_001139.2
ALOX15	NM_001140.3
ALOX15B	NM_001141.2;NM_001039130.1;NM_001039131.1
ALOX5AP	NM_001629.2
ALOXE3	NM_001165960.1;NM_021628.2
ALPI	NM_001631.3
ALPK1	NM_001102406.1;NM_025144.3
ALPK2	NM_052947.3
ALPK3	NM_020778.4
ALPL	NM_000478.4;NM_001127501.2;NM_001177520.1
ALPP	NM_001632.3
ALPP;ALPPL2	NM_001632.3;NM_031313.2
ALPPL2	NM_031313.2
ALS2	NM_020919.3;NM_001135745.1
ALS2CL	NM_001190707.1;NM_147129.3;NM_182775.2
ALS2CR11	NM_152525.5;NM_001168216.1;NM_001168221.1;NM_001168217.1
ALS2CR12	NM_001127391.1;NM_139163.2
ALS2CR4	NM_152388.2;NM_001044385.1
ALS2CR8	NM_001104586.1;NM_024744.14
ALX1	NM_006982.2
ALX3	NM_006492.2
ALX4	NM_021926.3
AMAC1	NM_152462.2
AMAC1;AMAC1L2;AMAC1L3;AMAC1L1	NM_152462.2;NM_054028.1;NM_001102614.1;NM_000937.4
AMAC1L2;AMAC1L3	NM_054028.1;NM_001102614.1;NM_000937.4
AMAC1L3	NM_001102614.1;NM_000937.4
AMACR	NM_014324.5;NM_203382.2;NM_001167595.1;NM_001167596.1;NM_001167598.1;NM_001167597.1
AMACR;C1QTNF3	NM_014324.5;NM_203382.2;NM_001167595.1;NM_001167596.1;NM_001167598.1;NM_001167597.1;NM_181435.4;NM_030945.2
AMBN	NM_016519.4
AMBP	NM_001633.3
AMBRA1	NM_017749.2
AMD1	NM_001033059.1;NM_001634.4
AMDHD1	NM_152435.2
AMDHD2	NM_015944.3;NM_001145815.1
AMELX	NM_001142.2;NM_182680.1;NM_182681.1
AMELY	NM_001143.1
AMFR	NM_001144.4
AMH	NM_000479.3
AMHR2	NM_001164690.1;NM_020547.2;NM_001164691.1
AMICA1	NM_001098526.1;NM_153206.2
AMIGO1	NM_020703.2
AMIGO2	NM_001143668.1;NM_181847.4
AMIGO3;GMPPB	NM_198722.2;NM_021971.1;NM_013334.2
AMMECR1	NM_001171689.1;NM_015365.2;NM_001025580.1
AMMECR1L	NM_001199140.1;NM_031445.2
AMN	NM_030943.3
AMN1	NM_001113402.1
AMOT	NM_133265.2;NM_001113490.1
AMPD1	NM_001172626.1;NM_000036.2
AMPD2	NM_139156.2;NM_004037.6;NM_203404.1
AMPD3	NM_000480.2;NM_001172430.1;NM_001172430.1;NM_001025390.1;NM_001172430.1;NM_001025389.1;NM_001172430.1;NM_001172431.1
AMPH	NM_139316.2;NM_001635.3
AMT	NM_001164710.1;NM_000481.3;NM_001164712.1;NM_001164711.1
AMY2B	NM_020978.3
AMZ1	NM_133463.1
AMZ2	NM_001033574.1;NM_001033569.1;NM_001033570.1;NM_001033571.1;NM_001033572.1;NM_016627.4
ANAPC1	NM_022662.2
ANAPC1;AC083899.3	NM_022662.2
ANAPC10	NM_014885.3
ANAPC11	NM_001002244.1;NM_001002245.1;NM_001002246.1;NM_001002247.1;NM_001002248.1;NM_001002249.1;NM_016476.10
ANAPC13	NM_015391.3
ANAPC16	NM_173473.2
ANAPC2	NM_013366.3
ANAPC4	NM_013367.2
ANAPC5	NM_001137559.1;NM_016237.4
ANAPC7	NM_016238.2;NM_001137664.1
ANG	NM_001097577.2;NM_001145.4
ANGEL1	NM_015305.3
ANGEL2	NM_144567.3
ANGPT1	NM_001146.3;NM_001199859.1
ANGPT2	NM_001147.2;NM_001118888.1;NM_001118887.1
ANGPT4	NM_015985.2
ANGPTL1	NM_004673.3
ANGPTL2	NM_012098.2
ANGPTL3	NM_014495.2
ANGPTL4	NM_139314.1;NM_001039667.1
ANGPTL5	NM_178127.4
ANGPTL6	NM_031917.2
ANGPTL7	NM_021146.2
ANK1	NM_020475.2;NM_020476.2;NM_000037.3;NM_020475.2;NM_001142445.1;NM_020478.4;NM_001142446.1;NM_020480.4;NM_020475.2;NM_020477.2
ANK2	NM_001127493.1;NM_020977.3;NM_001148.4
ANK3	NM_020987.2;NM_001149.2
ANKAR	NM_144708.3
ANKDD1A	NM_182703.3
ANKFN1	NM_153228.2
ANKFY1	NM_020740.2;NM_016376.3
ANKH	NM_054027.4
ANKIB1	NM_019004.1
ANKK1	NM_178510.1
ANKLE1	NM_152363.4
ANKLE2	NM_015114.1
ANKMY1	NM_017844.2;NM_016552.2
ANKMY2	NM_020319.2
ANKRA2	NM_023039.4
ANKRD1	NM_014391.2
ANKRD10	NM_017664.2
ANKRD11	NM_013275.4
ANKRD12	NM_015208.4;NM_001083625.2;NM_001204056.1
ANKRD13A	NM_033121.1
ANKRD13B	NM_152345.4
ANKRD13C	NM_030816.4
ANKRD13D	NM_207354.2
ANKRD16	NM_001009941.2;NM_019046.2;NM_001009943.2
ANKRD17	NM_032217.3;NM_198889.1
ANKRD18A	NM_147195.2
ANKRD18A;ANKRD18B	NM_147195.2
ANKRD18A;RP11-255A11.21	NM_147195.2
ANKRD2	NM_020349.2;NM_001129981.1
ANKRD20A2;ANKRD20A3;ANKRD20A1;ANKRD20A4	NM_001012421.1;NM_001012419.1;NM_032250.3;NM_001098805.1
ANKRD20A2;ANKRD20A3;ANKRD20A1;BX004987.3;ANKRD20A4	NM_001012421.1;NM_001012419.1;NM_032250.3;NM_001098805.1
ANKRD20A3;ANKRD20A4;BX004987.3	NM_001012419.1;NM_001098805.1
ANKRD22	NM_144590.2
ANKRD24	NM_133475.1
ANKRD26	NM_014915.2
ANKRD27	NM_032139.2
ANKRD28	NM_001195098.1;NM_001195099.1;NM_015199.3;NM_001195099.1
ANKRD29	NM_173505.2
ANKRD30A	NM_052997.2
ANKRD30B;ANKRD30BP1	NM_001145029.1
ANKRD31	NM_001164443.1
ANKRD32	NM_032290.3
ANKRD33	NM_182608.3;NM_001130015.1
ANKRD34A	NM_001039888.2
ANKRD34B	NM_001004441.2
ANKRD34C	NM_001146341.1
ANKRD35	NM_144698.3
ANKRD36	NM_001164315.1
ANKRD36B	NM_025190.3
ANKRD36B;ANKRD36	NM_025190.3;NM_001164315.1
ANKRD37	NM_181726.2
ANKRD39	NM_016466.5
ANKRD39;ANKRD23	NM_016466.5;NM_144994.7
ANKRD40	NM_052855.3
ANKRD42	NM_182603.2
ANKRD43	NM_175873.4
ANKRD44	NM_001195144.1;NM_153697.2
ANKRD46	NM_198401.2
ANKRD49	NM_017704.2
ANKRD5	NM_022096.4;NM_198798.1
ANKRD50	NM_001167882.1;NM_020337.2
ANKRD52	NM_173595.3
ANKRD53	NM_024933.3;NM_001115116.1
ANKRD54	NM_138797.2
ANKRD55	NM_024669.2
ANKRD56	NM_001029870.1
ANKRD57	NM_023016.3
ANKRD58	NM_001105576.2
ANKRD6	NM_014942.3
ANKRD7	NM_019644.3
ANKRD9	NM_152326.2
ANKS1A	NM_015245.2
ANKS1B	NM_001204068.1;NM_152788.4;NM_001204067.1;NM_020140.3;NM_001204081.1;NM_001204069.1;NM_001204066.1;NM_001204065.1;NM_001204079.1
ANKS3	NM_133450.2
ANKS4B	NM_145865.2
ANKS6	NM_173551.3
ANKZF1	NM_001042410.1;NM_018089.2
ANLN	NM_018685.2
ANO1	NM_018043.5
ANO10	NM_018075.3
ANO2	NM_020373.2
ANO3	NM_031418.2
ANO4	NM_178826.3
ANO5	NM_001142649.1;NM_213599.2
ANO6	NM_001142679.1;NM_001142680.1;NM_001025356.2;NM_001142678.1
ANO7	NM_001001891.3;NM_001001666.3
ANO8	NM_020959.2
ANO9	NM_001012302.2
ANP32A	NM_006305.3
ANP32B	NM_006401.2
ANP32C	NM_012403.1
ANP32D	NM_012404.2
ANP32E	NM_030920.3;NM_001136479.1;NM_001136478.2
ANPEP	NM_001150.2
ANTXR1	NM_032208.2;NM_018153.3;NM_053034.2
ANTXR2	NM_058172.5;NM_001145794.1
ANUBL1	NM_001128324.1;NM_174890.2
ANXA1	NM_000700.1
ANXA10	NM_007193.4
ANXA11	NM_001157.2;NM_145868.1;NM_145869.1
ANXA13	NM_001003954.1;NM_004306.2
ANXA2	NM_001002857.1;NM_001136015.2;NM_004039.2;NM_001002858.2
ANXA3	NM_005139.2
ANXA4	NM_001153.3
ANXA5	NM_001154.3
ANXA6	NM_001155.4;NM_001193544.1
ANXA7	NM_001156.3;NM_004034.2
ANXA8L1;ANXA8L2;ANXA8	NM_001098845.1;NM_001630.2;NM_001040084.1
ANXA9	NM_003568.2
AOAH	NM_001637.3;NM_001177506.1;NM_001177507.1
AOC2	NM_009590.2;NM_001158.3
AOC3	NM_003734.2
AOX1	NM_001159.3
AP000280.1;C21orf62	NM_001162496.2;NM_001162495.2;NM_019596.5;NM_001162495.2;NM_019596.5
AP000351.10	NM_001144931.1
AP000827.1;UBTFL1;UBTFL2	NM_001143975.1
AP001781.2	NM_138378.1
AP005814.1;RP11-707M1.1;RP11-72M10.5	NM_001105522.1
AP005814.1;RP11-707M1.1;TRIM49L1;TRIM48	NM_001105522.1;NM_024114.3
AP1AR	NM_018569.4;NM_001128426.1
AP1B1	NM_145730.2;NM_001166019.1;NM_001127.3
AP1G1	NM_001128.5;NM_001030007.1
AP1G2	NM_003917.2
AP1M1	NM_001130524.1;NM_032493.3
AP1M2	NM_005498.4
AP1S1	NM_001283.3
AP1S2	NM_003916.3
AP1S3	NM_001039569.1
AP2A1	NM_014203.2;NM_130787.2
AP2A2	NM_012305.2
AP2B1	NM_001282.2;NM_001030006.1
AP2B1;RP13-88F20.1;RP11-97C18.1	NM_001282.2;NM_001030006.1
AP2M1	NM_004068.3;NM_001025205.1
AP2S1	NM_004069.3;NM_021575.2
AP3B1	NM_003664.3
AP3B2	NM_004644.3
AP3D1	NM_001077523.1;NM_003938.5
AP3M1	NM_012095.4;NM_207012.2
AP3M2	NM_001134296.1;NM_006803.3
AP3S1	NM_001284.2
AP3S2	NM_001199058.1;NM_005829.4
AP4B1	NM_006594.2
AP4E1	NM_007347.3
AP4M1	NM_004722.3
AP4S1	NM_007077.3;NM_001128126.1
APAF1	NM_013229.2;NM_181861.1;NM_001160.2;NM_181868.1;NM_181869.1
APBA1	NM_001163.3
APBA2	NM_005503.3;NM_001130414.1
APBA3	NM_004886.3
APBB1	NM_145689.1;NM_001164.2
APBB1IP	NM_019043.3
APBB2	NM_001166050.1;NM_004307.1;NM_173075.4;NM_001166051.1;NM_001166052.1;NM_001166053.1;NM_001166054.1
APBB3	NM_133172.2;NM_006051.3;NM_133173.2;NM_133174.2
APC	NM_000038.5;NM_001127510.2;NM_001127511.2
APC2	NM_005883.2
APCDD1	NM_153000.4
APCDD1L	NM_153360.1
APCS	NM_001639.3
APEH	NM_001640.3
APEX1	NM_001641.2;NM_080648.1;NM_080649.1
APEX2	NM_014481.2
APH1A	NM_001077628.1;NM_016022.2
APH1B	NM_031301.3;NM_001145646.1
API5	NM_001142930.1;NM_001142931.1;NM_006595.3
APIP	NM_015957.2
APITD1	NM_199294.2;NM_199006.2
APITD1;APITD1-CORT	NM_199294.2;NM_199006.2;NM_198544.3
APITD1;APITD1-CORT;CORT	NM_199294.2;NM_199006.2;NM_198544.3;NM_001302.4
APLF	NM_173545.2
APLN	NM_017413.4
APLNR	NM_005161.4
APLP1	NM_001024807.1;NM_005166.3
APLP2	NM_001142277.1;NM_001142278.1;NM_001142276.1;NM_001642.2
APOA1	NM_000039.1
APOA1BP	NM_144772.2
APOA2	NM_001643.1
APOA4	NM_000482.3
APOA5	NM_001166598.1;NM_052968.4
APOB	NM_000384.2
APOBEC1	NM_001644.3
APOBEC2	NM_006789.3
APOBEC3A	NM_001193289.1;NM_001193289.1;NM_145699.3
APOBEC3B	NM_004900.3
APOBEC3C	NM_014508.2
APOBEC3D	NM_152426.3
APOBEC3F	NM_145298.5;NM_001006666.1
APOBEC3G	NM_021822.3
APOBEC3H	NM_001166002.1;NM_001166003.1;NM_181773.3;NM_001166004.1
APOBEC4	NM_203454.2
APOBR	NM_018690.2
APOC1	NM_001645.3
APOC3	NM_000040.1
APOC4	NM_001646.1
APOC4;APOC2	NM_001646.1;NM_000483.3
APOD	NM_001647.3
APOE	NM_000041.2
APOF	NM_001638.2
APOH	NM_000042.2
APOL1	NM_145343.2;NM_001136541.1;NM_001136540.1;NM_003661.3
APOL2	NM_030882.2;NM_145637.1
APOL3	NM_145640.2;NM_145641.2;NM_145642.2
APOL4	NM_145660.1;NM_030643.3
APOL5	NM_030642.1
APOL6	NM_030641.3
APOLD1	NM_001130415.1;NM_030817.2
APOM;CR753842.2;CR354443.11;AL670886.1;AL805934.7;CR759761.3;BX511262.7	NM_019101.2
APOO	NM_024122.4
APOOL	NM_198450.4
APP	NM_000484.3;NM_001136129.2;NM_201414.2;NM_201413.2;NM_001136130.2
APPBP2	NM_006380.2
APPL1	NM_012096.2
APPL2	NM_018171.3
APRT	NM_000485.2;NM_001030018.1
APTX	NM_001195251.1;NM_001195249.1;NM_001195252.1;NM_001195248.1;NM_001195250.1;NM_001195254.1;NM_175073.2;NM_175069.2
AQP1	NM_198098.2;NM_001185060.1;NM_001185061.1;NM_001185062.1
AQP10	NM_080429.2
AQP11	NM_173039.2
AQP12B;AQP12A	NM_001102467.1;NM_198998.1
AQP2	NM_000486.5
AQP3	NM_004925.3
AQP4	NM_001650.4;NM_004028.3
AQP5	NM_001651.2
AQP6	NM_001652.3
AQP7	NM_001170.1
AQP8	NM_001169.2
AQP9	NM_020980.3
AQR	NM_014691.2
AR	NM_000044.2;NM_001011645.1
ARAF	NM_001654.3
ARAP1	NM_015242.4;NM_001040118.2;NM_001135190.1
ARAP2	NM_015230.2
ARAP3	NM_022481.5
ARC	NM_015193.3
ARCN1	NM_001142281.1;NM_001655.4
ARF1	NM_001024226.1;NM_001024227.1;NM_001024228.1;NM_001658.3
ARF3	NM_001659.2
ARF4	NM_001660.3
ARF5;FSCN3	NM_001662.3;NM_020369.2
ARF6	NM_001663.3
ARFGAP1	NM_018209.2;NM_175609.1
ARFGAP2	NM_032389.3
ARFGAP3	NM_001142293.1;NM_014570.4
ARFGEF1	NM_006421.3
ARFGEF2	NM_006420.2
ARFIP1	NM_001025595.1;NM_001025593.1;NM_014447.2
ARFIP2	NM_012402.2
ARFRP1	NM_003224.3;NM_001134758.1
ARG1	NM_000045.2
ARG2	NM_001172.3
ARGLU1	NM_018011.3
ARHGAP1	NM_004308.2
ARHGAP10	NM_024605.3
ARHGAP11A	NM_014783.3;NM_199357.1
ARHGAP12	NM_018287.5
ARHGAP15	NM_018460.3
ARHGAP17	NM_001006634.1;NM_018054.4
ARHGAP18	NM_033515.2
ARHGAP19	NM_032900.4
ARHGAP20	NM_020809.2
ARHGAP21	NM_020824.3
ARHGAP22	NM_021226.2
ARHGAP23;ARHGAP23	NM_001199417.1;NM_020876;NM_001199417.1
ARHGAP24	NM_001025616.2;NM_001042669.1;NM_031305.2
ARHGAP25	NM_001166277.1;NM_014882.2;NM_001166276.1;NM_001007231.2
ARHGAP26	NM_015071.4;NM_001135608.1
ARHGAP27	NM_001159330.1;NM_001159330.1;NM_199282.2;NM_174919.3
ARHGAP28	NM_001010000.2;NM_030672
ARHGAP29	NM_004815.3
ARHGAP30	NM_181720.2;NM_001025598.1
ARHGAP31	NM_020754.2
ARHGAP32	NM_014715.3;NM_001142685.1
ARHGAP33	NM_052948.3;NM_001172630.1
ARHGAP36	NM_144967.3
ARHGAP39	NM_025251.1
ARHGAP4	NM_001164741.1;NM_001666.4
ARHGAP4;NAA10	NM_001164741.1;NM_001666.4;NM_003491.2
ARHGAP42	NM_152432.2
ARHGAP44	NM_014859.4
ARHGAP5	NM_001030055.1;NM_001173.2
ARHGAP6	NM_013423.2;NM_013427.2;NM_006125.2
ARHGAP8;PRR5-ARHGAP8	NM_001017526.1;NM_001198726.1;NM_181335.2;NM_181334.4
ARHGAP9	NM_032496.2;NM_001080156.1;NM_001080157.1
ARHGDIA	NM_001185077.1;NM_004309.4;NM_001185078.1
ARHGDIB	NM_001175.4
ARHGDIG	NM_001176.3
ARHGEF1	NM_199002.1;NM_004706.3;NM_198977.1
ARHGEF10	NM_014629.2
ARHGEF10L	NM_018125.3;NM_001011722.2
ARHGEF11	NM_198236.1;NM_014784.2
ARHGEF12	NM_015313.2;NM_001198665.1
ARHGEF15	NM_025014.1;NM_173728.3
ARHGEF16	NM_014448.3
ARHGEF17	NM_014786.3
ARHGEF18	NM_001130955.1;NM_015318.3
ARHGEF19	NM_153213.3
ARHGEF2	NM_001162383.1;NM_001162384.1;NM_004723.3
ARHGEF25	NM_001111270.1;NM_182947.2
ARHGEF26	NM_015595.3
ARHGEF3	NM_019555.2;NM_001128615.1;NM_001128616.1
ARHGEF33	NM_001145451.2
ARHGEF37	NM_001001669.2
ARHGEF38	NM_017700.1
ARHGEF4	NM_015320.2;NM_032995.1
ARHGEF40	NM_018071.3
ARHGEF5	NM_005435.3
ARHGEF6	NM_004840.2
ARHGEF7	NM_145735.2;NM_001113513.1;NM_003899.3;NM_001113511.1;NM_001113512.1
ARHGEF9	NM_015185.2;NM_001173479.1;NM_001173480.1
ARID1A	NM_006015.4;NM_139135.2
ARID1B	NM_020732.3;NM_017519.2
ARID2	NM_152641.2
ARID3A	NM_005224.2
ARID3B	NM_006465.2
ARID3C	NM_001017363.1
ARID4A	NM_002892.3;NM_023001.2;NM_023000.2
ARID4B	NM_031371.3;NM_016374.5
ARID5A	NM_212481.1
ARID5B	NM_032199.2
ARIH1	NM_005744.3
ARIH2	NM_006321.2
ARL1	NM_001177.4
ARL10	NM_173664.4
ARL11	NM_138450.5
ARL13A	NM_001012990.3;NM_001162490.1;NM_001162491.1
ARL13B	NM_144996.3;NM_182896.2;NM_001174150.1;NM_001174151.1
ARL14	NM_025047.2
ARL15	NM_019087.2
ARL16	NM_001040025.1
ARL17A;ARL17B	NM_001039083.3;NM_001113738.1;NM_001103154.1;NM_016632.2
ARL2	NM_001199745.1;NM_001667.3
ARL2BP	NM_012106.3
ARL3	NM_004311.3
ARL4A	NM_001037164.2;NM_001195396.1;NM_005738.4;NM_212460.3
ARL4C	NM_005737.3
ARL4D	NM_001661.3
ARL5A	NM_012097.3;NM_001037174.1;NM_177985.2
ARL5B	NM_178815.3
ARL5C	NM_001143968.1
ARL6	NM_032146.3;NM_177976.1
ARL6IP1	NM_015161.1
ARL6IP5	NM_006407.3
ARL6IP6	NM_152522.4
ARL8A	NM_138795.2
ARL8B	NM_018184.2
ARL9	NM_206919.1
ARMC1	NM_018120.4
ARMC10	NM_031905.3;NM_001161010.1;NM_001161009.1;NM_001161012.1;NM_001161011.1;NM_001161013.1
ARMC2	NM_032131.4
ARMC3	NM_173081.3
ARMC4	NM_018076.2
ARMC5	NM_001105247.1;NM_024742.2
ARMC6	NM_033415.3;NM_001199196.1
ARMC7	NM_024585.2
ARMC8	NM_014154.2;NM_213654.1;NM_015396.3
ARMC8;RP11-403F21.1	NM_014154.2;NM_213654.1;NM_015396.3
ARMC9	NM_025139.3
ARMCX1	NM_016608.1
ARMCX2	NM_014782.5;NM_177949.2
ARMCX3	NM_016607.3;NM_177947.2;NM_177948.2
ARMCX5	NM_001168480.1;NM_022838.3;NM_001168478.1;NM_001168479.1;NM_001168485.1;NM_001168482.1
ARMCX6	NM_001009584.1;NM_019007.3;NM_001184768.1
ARMS2	NM_001099667.1
ARNT	NM_001197325.1;NM_001668.3;NM_178427.2
ARNT2	NM_014862.3
ARNTL	NM_001030273.1;NM_001030272.1;NM_001178.4
ARNTL2	NM_020183.3
ARPC1A	NM_001190996.1;NM_006409.3
ARPC1B	NM_005720.2
ARPC2	NM_005731.2;NM_152862.1
ARPC3	NM_005719.2
ARPC4	NM_001024959.2;NM_001024960.2;NM_005718.4;NM_001198780.1
ARPC4-TTLL3;TTLL3	NM_001198793.1;NM_001025930.3
ARPC5	NM_005717.2
ARPC5L	NM_030978.1
ARPP19	NM_006628.4
ARPP21	NM_001025068.1;NM_001025069.1;NM_198399.1;NM_016300.4
ARR3	NM_004312.2
ARRB1	NM_004041.4;NM_020251.3
ARRB2	NM_004313.3;NM_199004.1
ARRDC1	NM_152285.2
ARRDC2	NM_001025604.1;NM_015683.1
ARRDC3	NM_020801.2
ARRDC4	NM_183376.2
ARRDC5	NM_001080523.1
ARSA	NM_001085428.2;NM_000487.5;NM_001085425.2;NM_001085426.2;NM_001085427.2
ARSB	NM_000046.3;NM_198709.2
ARSD	NM_001669.2;NM_009589.2
ARSE	NM_000047.2
ARSF	NM_001201538.1;NM_001201539.1;NM_004042.4
ARSG	NM_014960.3
ARSH	NM_001011719.1
ARSI	NM_001012301.2
ARSJ	NM_024590.3
ARSK	NM_198150.2
ART1	NM_004314.2
ART3	NM_001130017.1;NM_001130016.1;NM_001179.4
ART4	NM_021071.2
ART5	NM_001079536.1;NM_053017.3
ARTN	NM_003976;NM_057091.2;NM_001136215.1;NM_057090.2
ARV1	NM_022786.1
ARVCF	NM_001670.2
ARX	NM_139058.2
AS3MT	NM_020682.3
ASAH1	NM_177924.3;NM_004315.4;NM_001127505.1
ASAH2	NM_019893.2;NM_001143974.1
ASAH2B;ASAH2C;ASAH2	NM_001079516.1;NM_019893.2;NM_001143974.1
ASAP1	NM_018482.2
ASAP2	NM_003887.2;NM_001135191.1
ASAP3	NM_017707.3;NM_001143778.1
ASB1	NM_001040445.1
ASB10	NM_080871.3;NM_001142459.1;NM_001142460.1
ASB11	NM_001201583.1;NM_001012428.2;NM_080873.2
ASB12;MTMR8	NM_130388.3;NM_017677.3
ASB13	NM_024701.3
ASB14	NM_130387.5;NM_130387.5;NM_001142733.2;NM_130387.5
ASB15	NM_080928.3
ASB16	NM_080863.4
ASB17	NM_080868.2
ASB2	NM_001202429.1;NM_016150.4
ASB3	NM_016115.4;NM_001164165.1;NM_001201965.1;NM_145863.2
ASB4	NM_016116.2;NM_145872.2
ASB5	NM_080874.3
ASB6	NM_017873.3;NM_177999.2
ASB7	NM_198243.2;NM_024708.3
ASB8	NM_024095.3
ASB9	NM_001168530.1;NM_024087.2;NM_001031739.2;NM_001168531.1
ASCC1	NM_001198799.1;NM_001198798.1;NM_001198800.1;NM_015947.3
ASCC2	NM_032204.3
ASCC3	NM_022091.3;NM_006828.2
ASCL1	NM_004316.3
ASCL2	NM_005170.2
ASCL3	NM_020646.1
ASCL4	NM_203436.2
ASF1B	NM_018154.2
ASGR1	NM_001671.4;NM_001197216.2
ASGR2	NM_080914.2;NM_080913.3;NM_001181.4;NM_001201352.1;NM_080912.3
ASH1L	NM_018489.2
ASH2L	NM_004674.3;NM_001105214.1
ASIP	NM_001672.2
ASL	NM_001024946.1;NM_000048.3;NM_001024943.1;NM_001024944.1
ASL;AC068533.7	NM_001024946.1;NM_000048.3;NM_001024943.1;NM_001024944.1
ASMT	NM_001171038.1;NM_004043.2;NM_001171039.1
ASMTL	NM_001173474.1;NM_004192.3;NM_001173473.1
ASNA1	NM_004317.2
ASNS	NM_001178077.1;NM_001178075.1;NM_001178076.1;NM_001673.4;NM_133436.3;NM_183356.3
ASNSD1	NM_019048.2
ASPA	NM_000049.2;NM_001128085.1
ASPG	NM_001080464.2
ASPH	NM_004318.3;NM_032466.3;NM_001164755.1;NM_001164751.1;NM_001164752.1;NM_032468.4;NM_001164753.1;NM_020164.4;NM_032467.3;NM_001164756.1;NM_001164750.1;NM_001164754.1
ASPHD1	NM_181718.3
ASPHD2	NM_020437.4
ASPM	NM_018136.4
ASPN	NM_017680.4;NM_001193335.1
ASPRV1	NM_152792.2
ASPSCR1	NM_024083.2
ASRGL1	NM_001083926.1;NM_025080.3
ASS1	NM_000050.4;NM_054012.3
ASTE1	NM_014065.2
ASTL	NM_001002036.3
ASTN1	NM_004319.1;NM_207108.1
ASTN2	NM_001184734.1;NM_001184734.1;NM_198187.3;NM_198188.2;NM_001184734.1;NM_001184734.1;NM_014010.4;NM_001184735.1;NM_001184734.1;NM_001184734.1;NM_001184734.1;NM_198186.3
ASXL1	NM_015338.5;NM_001164603.1
ASXL2	NM_018263.4
ASXL3	NM_030632.1
ASZ1	NM_130768.2
ATAD1	NM_032810.2
ATAD2	NM_014109.3
ATAD2B	NM_017552.1
ATAD3A	NM_018188.3;NM_001170535.1;NM_001170536.1
ATAD3A;ATAD3C;ATAD3B	NM_018188.3;NM_001170535.1;NM_001170536.1;NM_001039211.2;NM_031921.4
ATAD3B	NM_031921.4
ATAD3C	NM_001039211.2
ATAD5	NM_024857.3
ATCAY	NM_033064.4
ATE1	NM_007041.2;NM_001001976.1
ATF1	NM_005171.4
ATF2	NM_001880.2
ATF3	NM_001040619.1;NM_001030287.2;NM_001674.2
ATF4	NM_001675.2;NM_182810.1
ATF5	NM_001193646.1;NM_012068.5
ATF6	NM_007348.2
ATF7	NM_006856.2;NM_001130060.1;NM_001130059.1
ATF7IP	NM_018179.3
ATF7IP2	NM_024997.2
ATG10	NM_001131028.1;NM_031482.4
ATG12	NM_004707.3
ATG13	NM_001142673.1;NM_014741.3
ATG14	NM_014924.3
ATG16L1	NM_001190266.1;NM_001190267.1;NM_030803.6;NM_017974.3;NM_198890.2
ATG16L2	NM_033388.1
ATG2A	NM_015104.2
ATG2B	NM_018036.5
ATG3	NM_022488.3
ATG4A	NM_052936.3;NM_178270.2
ATG4C	NM_032852.3;NM_178221.2
ATG4D	NM_032885.4
ATG5	NM_004849.2
ATG7	NM_001144912.1;NM_001136031.2;NM_006395.2
ATG9A	NM_001077198.1;NM_024085.3
ATHL1	NM_025092.4
ATIC	NM_004044.6
ATL1	NM_015915.4;NM_001127713.1;NM_181598.3
ATL2	NM_001135673.1;NM_022374.2
ATL3	NM_015459.3
ATM	NM_000051.3
ATMIN	NM_015251.2
ATN1	NM_001007026.1;NM_001940.3
ATOH1	NM_005172.1
ATOH7	NM_145178.2
ATOH8	NM_032827.6
ATOX1	NM_004045.3
ATP10A	NM_024490.3
ATP10B	NM_025153.2
ATP10D	NM_020453.3
ATP11A	NM_032189.3;NM_015205.2
ATP11B	NM_014616.1
ATP11C	NM_001010986.2;NM_173694.4
ATP12A	NM_001676.5;NM_001185085.1
ATP13A1	NM_020410.2
ATP13A2	NM_022089.2;NM_001141974.1;NM_001141973.1
ATP13A3	NM_024524.3
ATP13A4	NM_032279.2
ATP13A5	NM_198505.2
ATP1A1	NM_000701.7;NM_001160233.1;NM_001160234.1
ATP1A2	NM_000702.3
ATP1A3	NM_152296.3
ATP1A4	NM_144699.3;NM_001001734.1
ATP1B1	NM_001677.3
ATP1B2	NM_001678.3
ATP1B3	NM_001679.2
ATP1B4	NM_001142447.2;NM_012069.4
ATP2A1	NM_173201.3;NM_004320.4
ATP2A2	NM_001681.3;NM_170665.3;NM_001135765.1
ATP2A3	NM_005173.2;NM_174955.1;NM_174957.1;NM_174956.1;NM_174958.1;NM_174953.1;NM_174954.1
ATP2B1	NM_001682.2;NM_001001323.1
ATP2B2	NM_001001331.2;NM_001683.3
ATP2B3	NM_001001344.2;NM_021949.3
ATP2B4	NM_001684.3;NM_001001396.1
ATP2C1	NM_001001485.2;NM_001199185.1;NM_001199179.1;NM_001199182.1;NM_001199184.1;NM_014382.3;NM_001001486.1;NM_001001487.1;NM_001199183.1;NM_001199180.1;NM_001199181.1
ATP2C2	NM_014861.2
ATP4A	NM_000704.2
ATP4B	NM_000705.3
ATP5A1	NM_001001937.1;NM_004046.4
ATP5A1;RP11-120E5.3;ATP5A1P7	NM_001001937.1;NM_004046.4
ATP5B	NM_001686.3
ATP5C1	NM_001001973.1;NM_005174.2
ATP5D	NM_001001975.1;NM_001687.4
ATP5E	NM_001001977.1;NM_006886.2
ATP5F1	NM_001688.4
ATP5G1	NM_001002027.1;NM_005175.2
ATP5G3	NM_001190329.1;NM_001190329.1;NM_001002258.4;NM_001190329.1;NM_001689.4
ATP5H	NM_006356.2;NM_001003785.1
ATP5I	NM_007100.3
ATP5J	NM_001003701.1;NM_001003696.1;NM_001003697.1;NM_001003703.1;NM_001685.4
ATP5J2	NM_001039178.2;NM_004889.3;NM_001003714.2;NM_001003713.2
ATP5L	NM_006476.4
ATP5L2	NM_001165877.1
ATP5O	NM_001697.2
ATP5O;AC007383.6	NM_001697.2
ATP5O;AP000304.12	NM_001697.2
ATP5S	NM_001003803.2;NM_001003805.2;NM_015684.3
ATP5SL	NM_018035.2;NM_001167871.1;NM_001167867.1;NM_001167868.1;NM_001167869.1
ATP6AP1	NM_001183.4
ATP6AP1L	NM_001017971.1
ATP6AP2	NM_005765.2
ATP6V0A1	NM_001130020.1;NM_001130021.1;NM_005177.3
ATP6V0A2	NM_012463.3
ATP6V0A4	NM_020632.2;NM_130840.2;NM_130841.2
ATP6V0B	NM_004047.3;NM_001039457.1
ATP6V0C	NM_001198569.1;NM_001694.3
ATP6V0D1	NM_004691.4
ATP6V0D2	NM_152565.1
ATP6V0E1	NM_003945.3
ATP6V0E2	NM_001100592.1;NM_145230.2
ATP6V1A	NM_001690.3
ATP6V1B1	NM_001692.3
ATP6V1B2	NM_001693.3
ATP6V1C1	NM_001695.4
ATP6V1C2	NM_001039362.1;NM_144583.3
ATP6V1D	NM_015994.3
ATP6V1E1	NM_001696.3;NM_001039367.1;NM_001039366.1
ATP6V1E1;ATP6V1E1P1	NM_001696.3;NM_001039367.1;NM_001039366.1
ATP6V1E2	NM_080653.3
ATP6V1F	NM_004231.3;NM_001198909.1
ATP6V1G1	NM_004888.3
ATP6V1G2;CR753892.6;BX927320.2;CR753864.3;AL662847.6;BX001040.2;BX248516.2	NM_001204078.1;NM_130463.3;NM_138282.2;NM_001204078.1;NM_001204078.1;NM_001204078.1;NM_001204078.1;NM_001204078.1
ATP6V1H	NM_213619.1;NM_015941.2;NM_213620.1
ATP7A	NM_000052.4
ATP7B	NM_000053.2;NM_001005918.1
ATP8A1	NM_006095.2;NM_001105529.1
ATP8A2	NM_016529.4
ATP8B1	NM_005603.4
ATP8B2	NM_001005855.1;NM_020452.3
ATP8B3	NM_138813.2;NM_001178002.1
ATP8B3;AC004755.1	NM_138813.2;NM_001178002.1
ATP8B4	NM_024837.2
ATP9A	NM_006045.1
ATP9B	NM_198531.3
ATPAF1	NM_022745.3;NM_001042546.1
ATPAF1;KIAA0494	NM_022745.3;NM_001042546.1;NM_014774.2
ATPAF2	NM_145691.3
ATPBD4	NM_001141972.1;NM_080650.3
ATPIF1	NM_178190.1;NM_016311.3;NM_178191.1
ATR	NM_001184.3
ATRN	NM_139321.2;NM_139322.2
ATRNL1	NM_207303.2
ATRX	NM_000489.3;NM_138270.2
ATXN1	NM_000332.3;NM_001128164.1
ATXN10	NM_013236.3;NM_001167621.1
ATXN1L	NM_001137675.2
ATXN2	NM_002973.3
ATXN2L	NM_148415.1;NM_148414.1;NM_007245.2;NM_148416.1;NM_145714.1
ATXN3	NM_004993.5;NM_001127696.1;NM_030660.4;NM_001164782.1;NM_001164774.1;NM_001164776.1;NM_001164777.1;NM_001164778.1;NM_001164782.1;NM_001127697.2;NM_001164779.1;NM_001164780.1;NM_001164781.1;NM_001164782.1;NM_001164782.1
ATXN3L	NM_001135995.1
ATXN7	NM_000333.3;NM_001128149.2;NM_001177387.1
ATXN7L1	NM_020725.1;NM_138495.1;NM_152749.3
ATXN7L2	NM_153340.4
ATXN7L3	NM_020218.1;NM_001098833.1
AUH	NM_001698.2
AUP1	NM_181575.3
AURKA	NM_003600.2;NM_198433.1;NM_198434.1;NM_198435.1;NM_198436.1;NM_198437.1
AURKAIP1	NM_001127229.1;NM_001127230.1;NM_017900.2
AURKB	NM_004217.2
AURKC	NM_001015878.1;NM_001015879.1;NM_003160.2
AUTS2	NM_001127231.1;NM_015570.2;NM_001127232.1
AVEN	NM_020371.2
AVIL	NM_006576.3
AVL9	NM_015060.1
AVP	NM_000490.4
AVPI1	NM_021732.2
AVPR1A	NM_000706.3
AVPR1B	NM_000707.3
AVPR2	NM_000054.4;NM_001146151.1
AWAT1	NM_001013579.2
AWAT2	NM_001002254.1
AXDND1	NM_144696.4
AXIN1	NM_003502.3;NM_181050.2
AXIN2	NM_004655.3
AXL	NM_021913.3;NM_001699.4
AZGP1	NM_001185.3
AZI1	NM_014984.2;NM_001009811.2
AZI2	NM_022461.3;NM_001134433.1;NM_001134432.1
AZIN1	NM_015878.4;NM_148174.2
AZU1	NM_001700.3
B2M	NM_004048.2
B3GALNT1	NM_001038628.1;NM_003781.3;NM_033167.2;NM_033168.2;NM_033169.2
B3GALNT2	NM_152490.2
B3GALT1	NM_020981.3
B3GALT2	NM_003783.3
B3GALT5	NM_006057.1;NM_033170.1;NM_033171.1;NM_033172.1;NM_033173.1
B3GALT6	NM_080605.3
B3GALTL	NM_194318.3
B3GAT1	NM_018644.3;NM_054025.2
B3GAT2	NM_080742.2
B3GAT3	NM_012200.2
B3GNT1	NM_006876.2
B3GNT2	NM_006577.5
B3GNT3	NM_014256.3
B3GNT4	NM_030765.2
B3GNT5	NM_032047.4
B3GNT6	NM_138706.3
B3GNT7	NM_145236.2
B3GNT8	NM_198540.2
B3GNTL1	NM_001009905.1
B4GALNT1	NM_001478.3
B4GALNT2	NM_001159387.1;NM_001159388.1;NM_153446.2
B4GALNT3	NM_173593.3
B4GALNT4	NM_178537.4
B4GALT1	NM_001497.3
B4GALT2	NM_001005417.1;NM_003780.3
B4GALT3	NM_001199873.1;NM_001199874.1;NM_003779.3
B4GALT4	NM_003778.3;NM_212543.1
B4GALT5	NM_004776.3
B4GALT6	NM_004775.3
B4GALT7	NM_007255.2
B9D1	NM_015681.3
B9D2	NM_030578.3
BAALC	NM_024812.2;NM_001024372.1
BAAT	NM_001127610.1;NM_001701.3
BAAT1	NM_152743.3
BABAM1	NM_001033549.1;NM_014173.2
BACE1	NM_012104.3;NM_138972.2;NM_138971.2;NM_138973.2
BACE2	NM_012105.3;NM_138991.1;NM_138992.1
BACH1	NM_001186.2;NM_206866.1
BACH2	NM_001170794.1;NM_021813.2
BAD	NM_004322.3;NM_032989.2
BAG1	NM_001172415.1
BAG1;AL356472.1	NM_001172415.1;NM_004323.5
BAG2	NM_004282.3
BAG3	NM_004281.3
BAG4	NM_004874.2
BAG5	NM_001015049.2;NM_001015048.2;NM_004873.3
BAGE2	NM_182481.1;NM_182482.2
BAGE2;AC027612.3;TPTE;RP11-763B22.9;MLL3	NM_182481.1;NM_182482.2;NM_199259.2;NM_199261.2;NM_199260.2;NM_170606.2
BAGE2;MLL3	NM_182481.1;NM_182482.2;NM_170606.2
BAGE2;TPTE;MLL3	NM_182481.1;NM_182482.2;NM_199259.2;NM_199261.2;NM_199260.2;NM_170606.2
BAHCC1	NM_001080519.2
BAHD1	NM_014952.3
BAI1	NM_001702.2
BAI2	NM_001703.2
BAI3	NM_001704.2
BAIAP2	NM_017451.2;NM_001144888.1;NM_006340.2;NM_017450.2
BAIAP2L2	NM_025045.4
BAIAP3	NM_001199098.1;NM_001199099.1;NM_001199097.1;NM_001199098.1;NM_001199099.1;NM_003933.4;NM_001199099.1;NM_001199099.1;NM_001199096.1
BAK1;BAK1P1	NM_001188.3
BAMBI	NM_012342.2
BANF1	NM_001143985.1;NM_003860.3
BANF2	NM_001014977.3;NM_178477.4;NM_001159495.1
BANK1	NM_017935.4;NM_001127507.2;NM_001083907.2
BANP	NM_001173541.1;NM_017869.3;NM_001173543.1;NM_001173540.1;NM_079837.2;NM_001173539.1;NM_001173542.1
BAP1	NM_004656.2
BARD1	NM_000465.2
BARHL1	NM_020064.3
BARHL2	NM_020063.1
BARX1	NM_021570.3
BARX2	NM_003658.4
BASP1	NM_006317.3
BATF	NM_006399.3
BATF2	NM_138456.3
BATF3	NM_018664.2
BAX	NM_138761.3;NM_138764.4;NM_138763.3;NM_004324.3
BAZ1A	NM_013448.2;NM_182648.1
BAZ1B	NM_032408.3
BAZ2A	NM_013449.3
BAZ2B	NM_013450.2
BBC3	NM_001127240.1;NM_001127242.1;NM_001127241.1;NM_014417.3
BBIP1	NM_001195305.1;NM_001195306.1;NM_001195304.1;NM_001195307.1
BBOX1	NM_003986.2
BBS1;CTD-3074O7.11	NM_024649.4
BBS10	NM_024685.3
BBS12	NM_152618.2;NM_001178007.1
BBS2	NM_031885.3
BBS4	NM_033028.3
BBS5	NM_152384.2
BBS5;RP11-724O16.1;KBTBD10	NM_152384.2;NM_006063.2
BBS7	NM_176824.1;NM_018190.2
BBS9	NM_198428.2;NM_014451.3;NM_001033604.1;NM_001033605.1
BBX	NM_020235.5;NM_001142568.1
BCAM	NM_005581.3;NM_001013257.1
BCAN	NM_021948.3;NM_198427.1
BCAP29	NM_018844.3;NM_001008405.2
BCAP31	NM_001139441.1;NM_005745.7;NM_001139457.1
BCAR1	NM_001170715.1;NM_014567.3;NM_001170716.1;NM_001170718.1;NM_001170714.1;NM_001170720.1;NM_001170721.1;NM_001170717.1;NM_001170719.1
BCAR3	NM_003567.2
BCAS1	NM_003657.2
BCAS2	NM_005872.2
BCAS2;RP5-837M10.3	NM_005872.2
BCAS3	NM_001099432.1;NM_017679.3
BCAS4	NM_017843.3;NM_198799.2;NM_001010974.1
BCAT1	NM_001178093.1;NM_001178094.1;NM_005504.6;NM_001178092.1;NM_001178091.1
BCAT2	NM_001190.3;NM_001164773.1
BCCIP	NM_078468.2;NM_078469.2;NM_016567.3
BCDIN3D	NM_181708.2
BCHE	NM_000055.2
BCKDHA;CTC-435M10.3	NM_000709.3;NM_001164783.1
BCKDHB	NM_000056.3;NM_183050.2
BCKDK	NM_005881.2;NM_001122957.1
BCL10	NM_003921.4
BCL11A	NM_018014.3;NM_138559.1;NM_022893.3
BCL11B	NM_138576.2;NM_022898.1
BCL2	NM_000633.2;NM_000657.2
BCL2A1	NM_004049.3;NM_001114735.1
BCL2L1	NM_138578.1;NM_001191.2
BCL2L10	NM_020396.2
BCL2L11	NM_001204111.1;NM_006538.4;NM_138621.4;NM_138626.3;NM_001204111.1;NM_138623.3;NM_001204111.1;NM_001204111.1;NM_001204112.1;NM_001204109.1;NM_138626.3;NM_001204108.1;NM_138622.3;NM_138626.3;NM_001204106.1;NM_001204110.1;NM_138625.3;NM_138624.3;NM_138626.3;NM_001204107.1;NM_207003.2;NM_001204113.1;NM_001204108.1;NM_138622.3;NM_138626.3;NM_001204107.1;NM_207003.2;NM_001204111.1;NM_207002.3
BCL2L12	NM_138639.1;NM_001040668.1
BCL2L13	NM_015367.2
BCL2L14	NM_138722.1;NM_138723.1;NM_030766.1
BCL2L15	NM_001010922.2
BCL2L2	NM_001199839.1;NM_004050.4
BCL3	NM_005178.4
BCL6	NM_001130845.1;NM_001706.4;NM_001134738.1
BCL6B	NM_181844.3
BCL7A	NM_020993.3;NM_001024808.1
BCL7B	NM_001707.3;NM_001197244.1
BCL7C	NM_004765.2
BCL9	NM_004326.2
BCL9L	NM_182557.2
BCLAF1	NM_001077441.1;NM_001077440.1;NM_014739.2
BCMO1	NM_017429.2
BCO2	NM_031938.4;NM_001037290.1
BCOR	NM_001123384.1;NM_001123383.1;NM_017745.5;NM_001123385.1
BCORL1	NM_021946.4
BCR	NM_004327.3;NM_021574.2
BCR;BCRP2	NM_004327.3;NM_021574.2
BCS1L	NM_001079866.1;NM_004328.4
BDH1	NM_004051.4;NM_203314.2;NM_203315.2
BDKRB1	NM_000710.2
BDKRB2	NM_000623.3
BDNF	NM_170734.3;NM_001143809.1;NM_001143810.1;NM_170731.4;NM_001143805.1;NM_001143806.1;NM_001143807.1;NM_001143808.1;NM_001143811.1;NM_001143812.1;NM_001143813.1;NM_001143814.1;NM_001143815;NM_001143816.1;NM_001709.4;NM_170732.4;NM_170733.3;NM_170735.5
BDP1;AC138832.1	NM_018429.2
BEAN1	NM_001178020.1;NM_001136106.3
BECN1	NM_003766.3
BEGAIN	NM_020836.3;NM_001159531.1
BEND2	NM_153346.4;NM_001184767.1
BEND3	NM_001080450.2
BEND4	NM_207406.3;NM_001159547.1
BEND5	NM_024603.2
BEND6	NM_152731.2
BEND7	NM_152751.2;NM_001100912.1
BEST1	NM_004183.3;NM_001139443.1
BEST2	NM_017682.2
BEST3	NM_152439.2;NM_032735.2
BEST4	NM_153274.2
BET1	NM_005868.4
BET1L	NM_016526.4;NM_001098787.1
BET3L	NM_001139444.2
BEX1	NM_018476.3
BEX1;ARMCX4;NGFRAP1	NM_018476.3;NM_206917.1;NM_014380.1;NM_206915.1
BEX2	NM_001168401.1;NM_032621.3;NM_001168401.1;NM_001168399.1;NM_001168400.1;NM_001168401.1
BEX4	NM_001080425.2;NM_001127688.1
BEX5	NM_001012978.2;NM_001159560.1
BFAR	NM_016561.2
BFSP1	NM_001195.3;NM_001161705.1
BFSP2	NM_003571.2
BGLAP	NM_199173.4
BGN	NM_001711.4
BHLHA15	NM_177455.3
BHLHA9	NM_001164405.1
BHLHB9	NM_001142524.1;NM_001142525.1;NM_001142526.1;NM_001142527.1;NM_001142528.1;NM_001142529.1;NM_001142530.1;NM_030639.2
BHLHE22	NM_152414.4
BHLHE23	NM_080606.3
BHLHE40	NM_003670.2
BHLHE41	NM_030762.2
BHMT	NM_001713.2
BHMT2	NM_017614.4;NM_001178005.1
BICC1	NM_001080512.1
BICD1	NM_001714.2;NM_001003398.1
BICD2	NM_001003800.1;NM_015250.3
BID	NM_197966.1;NM_001196.2;NM_197967.1
BIK	NM_001197.3
BIN1	NM_139344.1;NM_139348.1;NM_139351.1;NM_139346.1;NM_139347.1;NM_139349.1;NM_139345.1;NM_004305.2;NM_139343.1;NM_139350.1
BIN2	NM_016293.2
BIN3	NM_018688.4
BIRC2	NM_001166.3
BIRC3	NM_001165.3;NM_182962.1
BIRC5	NM_001012270.1;NM_001012271.1;NM_001168.2
BIRC6	NM_016252.3
BIRC7	NM_022161.2;NM_139317.1
BIRC8	NM_033341.4
BIVM	NM_017693.3;NM_001159596.1
BLCAP	NM_001167823.1;NM_006698.3;NM_001167821.1;NM_001167822.1;NM_001167823.1;NM_001167820.1;NM_001167823.1
BLK	NM_001715.2
BLM	NM_000057.2
BLMH	NM_000386.3
BLNK	NM_013314.3;NM_001114094.1
BLOC1S1	NM_001487.3
BLOC1S2	NM_173809.2;NM_001001342.1
BLOC1S3	NM_212550.3
BLVRA	NM_000712.3
BLVRB	NM_000713.2
BLZF1	NM_003666.2
BMF	NM_001003943.1;NM_001003940.1;NM_033503.3;NM_001003942.1
BMI1	NM_001204062.1;NM_005180.7
BMP1	NM_006129.4;NM_001199.3
BMP10	NM_014482.1
BMP15	NM_005448.2
BMP2	NM_001200.2
BMP2K	NM_017593.3;NM_198892.1
BMP3	NM_001201.2
BMP4	NM_001202.3;NM_130850.2;NM_130851.2
BMP5	NM_021073.2
BMP6	NM_001718.4
BMP7	NM_001719.2
BMP8A	NM_181809.3
BMP8B	NM_001720.3
BMP8B;BMP8A	NM_001720.3;NM_181809.3
BMPER	NM_133468.3
BMPR1A	NM_004329.2
BMPR1A;BMPR1APS1;BMPR1APS2	NM_004329.2
BMPR1B	NM_001203.2
BMPR2	NM_001204.6
BMS1	NM_014753.3
BMS1;RP11-460E7.5	NM_014753.3
BMX	NM_001721.6;NM_203281.2
BNC1	NM_001717.3
BNC2	NM_017637.5
BNIP1	NM_013980.2;NM_013978.2;NM_001205.2;NM_013979.2
BNIP2	NM_004330.2
BNIP3L	NM_004331.2
BNIPL	NM_138278.3;NM_001159642.1
BOC	NM_033254.2
BOD1	NM_001159651.1;NM_138369.2
BOD1L	NM_148894.2
BOK	NM_032515.3
BOLA1	NM_016074.3
BOLA3	NM_212552.2;NM_001035505.1
BOLL	NM_197970.2;NM_033030.5
BPGM	NM_001724.4;NM_199186.2
BPHL	NM_004332.2
BPI	NM_001725.2
BPIL1	NM_025227.1
BPIL2	NM_174932.2
BPIL3	NM_174897.2
BPNT1	NM_006085.4
BPTF	NM_182641.3;NM_004459.6
BPY2;BPY2C;BPY2B	NM_004678.2;NM_001002761.1;NM_004678.2;NM_001002760.1;NM_004678.2
BRAF	NM_004333.4
BRAF;RP11-451L9.3	NM_004333.4
BRAP	NM_006768.3
BRCA1	NM_007294.3;NM_007300.3;NM_007299.3;NM_007298.3;NM_007297.3
BRCA2	NM_000059.3
BRD1	NM_014577.1
BRD3	NM_007371.3
BRD4	NM_058243.2;NM_014299.2
BRD7	NM_001173984.2;NM_013263.4
BRD8	NM_139199.1;NM_006696.3;NM_001164326.1
BRD9	NM_023924.4;NM_001009877.2
BRDT	NM_001726.3;NM_207189.2
BRE	NM_004899.3;NM_199191.1;NM_199194.1;NM_199192.1;NM_199193.1
BRF1	NM_001519.2;NM_145685.2
BRF2	NM_018310.3
BRI3BP	NM_080626.5
BRIP1	NM_032043.2
BRIX1	NM_018321.3
BRMS1	NM_001024957.1;NM_015399.3
BRMS1L	NM_032352.3
BROX	NM_144695.2
BRP44	NM_001143674.1;NM_015415.2
BRP44L	NM_016098.2
BRPF1	NM_001003694.1;NM_004634.2
BRPF3	NM_015695.2
BRS3	NM_001727.1
BRSK1	NM_032430.1
BRSK2	NM_003957.2
BRWD1	NM_018963.3;NM_033656.2;NM_001007246.1
BRWD3	NM_153252.4
BSCL2;RP11-831H9.16	NM_032667.5;NM_001122955.2;NM_001130702.1
BSDC1	NM_018045.6;NM_001143890.1;NM_001143889.1;NM_001143888.1
BSG	NM_198591.1;NM_001728.2;NM_198589.1
BSN	NM_003458.3
BSND	NM_057176.2
BSPRY	NM_017688.2
BST1	NM_004334.2
BST2	NM_004335.2
BSX	NM_001098169.1
BTAF1	NM_003972.2
BTBD1	NM_025238.3;NM_001011885.1
BTBD10	NM_032320.5
BTBD11	NM_001018072.1;NM_001017523.1
BTBD16	NM_144587.2
BTBD17	NM_001080466.1
BTBD19	NM_001136537.1
BTBD2	NM_017797.3
BTBD3	NM_181443.1;NM_014962.2
BTBD6	NM_033271.2
BTBD7	NM_001002860.2;NM_018167.3
BTBD8	NM_183242.3
BTBD9	NM_152733.2;NM_001099272.1;NM_052893.1;NM_001172418.1
BTC	NM_001729.2
BTD	NM_000060.2
BTF3	NM_001207.4;NM_001037637.1
BTF3L4	NM_001136497.1;NM_152265.3
BTG1	NM_001731.2
BTG2	NM_006763.2
BTG3	NM_001130914.1;NM_006806.4
BTG4	NM_017589.2
BTK	NM_000061.2
BTLA	NM_001085357.1;NM_181780.3
BTN1A1	NM_001732.2
BTN2A1	NM_001197233.1;NM_007049.3;NM_078476.2;NM_001197234.1
BTN2A2	NM_001197238.1;NM_001197237.1;NM_001197239.1;NM_006995.4;NM_001197239.1;NM_181531.2;NM_001197240.1
BTN3A1	NM_194441.2;NM_007048.5;NM_001145009.1;NM_001145008.1
BTN3A2	NM_001197247.1;NM_001197249.1;NM_007047.3;NM_001197246.1;NM_001197247.1;NM_001197249.1;NM_001197247.1;NM_001197249.1;NM_001197247.1;NM_001197249.1;NM_001197248.1;NM_001197249.1;NM_001197249.1
BTN3A2;BTN3A3	NM_001197247.1;NM_001197249.1;NM_007047.3;NM_001197246.1;NM_001197247.1;NM_001197249.1;NM_001197247.1;NM_001197249.1;NM_001197247.1;NM_001197249.1;NM_001197248.1;NM_001197249.1;NM_001197249.1;NM_006994.4;NM_197974.2
BTN3A3	NM_006994.4;NM_197974.2
BTNL3	NM_197975.2
BTNL3;BTNL8	NM_197975.2;NM_001159709.1;NM_001159710.1;NM_001040462.2;NM_001159708.1;NM_024850.2;NM_001159707.1
BTNL8	NM_001159709.1;NM_001159710.1;NM_001040462.2;NM_001159708.1;NM_024850.2;NM_001159707.1
BTNL9	NM_152547.4
BTRC	NM_033637.2;NM_003939.3
BUB1	NM_004336.3
BUB1B	NM_001211.5
BUB3	NM_004725.3;NM_001007793.2
BUD13	NM_001159736.1;NM_032725.3
BUD31	NM_003910.3
BVES	NM_001199563.1;NM_007073.4;NM_147147.3
BX248519.4;LST1;CR753892.1;AL662847.4;CR942185.4;AL929587.3;CR759886.3;BX927320.6	NM_205837.2;NM_205840.2;NM_001166538.1;NM_007161.3;NM_205838.2;NM_205840.2;NM_007161.3;NM_205839.2;NM_205837.2;NM_205840.2;NM_001166538.1;NM_007161.3;NM_205837.2;NM_205840.2;NM_007161.3;NM_001166538.1;NM_007161.3;NM_001166538.1;NM_205837.2;NM_205840.2;NM_205837.2;NM_205840.2;NM_001166538.1;NM_007161.3
BX511012.1;SRSF10	NM_001191006.1;NM_001191005.1;NM_001191009.1;NM_001191007.1;NM_006625.4;NM_054016.2;NM_001191009.1
BX927194.4;DDR1;AL662854.1;CR759747.3;AL773589.1	NM_001202521.1;NM_001202521.1;NM_001202521.1;NM_001202521.1;NM_001202521.1;NM_001202523.1;NM_001202521.1;NM_013993.2;NM_001202521.1;NM_001954.4;NM_001202521.1;NM_001202521.1;NM_001202521.1;NM_001202521.1;NM_001202521.1;NM_001202523.1;NM_001202521.1;NM_013994.2;NM_001202521.1;NM_001202521.1;NM_001202521.1;NM_001202521.1;NM_001202521.1;NM_001202521.1;NM_001202521.1;NM_001202521.1;NM_001202521.1;NM_…
BX927194.4;DDR1;CR942271.1;AL662854.1;CR759747.3;AL773589.1	NM_001202521.1;NM_001202521.1;NM_001202521.1;NM_001202521.1;NM_001202521.1;NM_001202523.1;NM_001202521.1;NM_013993.2;NM_001202521.1;NM_001954.4;NM_001202521.1;NM_001202521.1;NM_001202521.1;NM_001202521.1;NM_001202521.1;NM_001202523.1;NM_001202521.1;NM_013994.2;NM_001202521.1;NM_001202521.1;NM_001202521.1;NM_001202521.1;NM_001202521.1;NM_001202521.1;NM_001202521.1;NM_001202521.1;NM_001202521.1;NM_…
BYSL	NM_004053.3
BZRAP1	NM_004758.2;NM_024418.1
BZW1	NM_014670.2
BZW2	NM_001159767.1;NM_014038.2
C10orf10	NM_007021.3
C10orf107	NM_173554.2
C10orf11	NM_032024.3
C10orf111	NM_153244.1
C10orf113	NM_001177483.1;NM_001010896.2
C10orf116	NM_006829.2
C10orf118	NM_018017.2
C10orf12	NM_015652.2
C10orf122	NM_001128202.1
C10orf125	NM_198472.2;NM_001098483.1
C10orf128	NM_001010863.1
C10orf129	NM_207321.2
C10orf137	NM_001202438.1;NM_015608.2
C10orf140	NM_207371.3
C10orf18	NM_017782.4
C10orf2	NM_001163813.1;NM_021830.4;NM_001163812.1;NM_001163814.1
C10orf25	NM_001039380.2
C10orf26	NM_017787.4;NM_001083913.1
C10orf27	NM_152710.2
C10orf28	NM_014472.4
C10orf32	NM_001136200.1;NM_144591.3
C10orf35	NM_145306.2
C10orf46	NM_153810.4
C10orf47	NM_153256.3
C10orf53	NM_001042427.1;NM_182554.2
C10orf54	NM_022153.1
C10orf57	NM_025125.2
C10orf58	NM_032333.4
C10orf67	NM_153714.2
C10orf68	NM_024688.2
C10orf68;CCDC7	NM_024688.2;NM_001026383.1;NM_145023.4
C10orf71	NM_001135196.1;NM_199459.3
C10orf72	NM_001031746.3;NM_144984.2
C10orf76	NM_024541.2
C10orf81	NM_182601.1;NM_024889.4;NM_001193434.1;NM_001193435.1
C10orf82	NM_144661.2
C10orf84	NM_001134672.1;NM_022063.2
C10orf88	NM_024942.3
C10orf90	NM_001004298.2
C10orf91	NM_173541.2
C10orf93	NM_001200049.1;NM_173572.3
C10orf95	NM_024886.1
C10orf96	NM_198515.2
C10orf99	NM_207373.2
C11orf1	NM_022761.2
C11orf10	NM_014206.3
C11orf10;RP11-467L20.9	NM_014206.3
C11orf16	NM_020643.2
C11orf17	NM_020642.3;NM_182901.2
C11orf2	NM_013265.2
C11orf21	NM_001142946.1
C11orf24	NM_022338.3
C11orf30	NM_020193.3
C11orf31	NM_170746.2
C11orf34	NM_001145024.1
C11orf35	NM_173573.2
C11orf40	NM_144663.1
C11orf41	NM_012194.2
C11orf42	NM_173525.2
C11orf45	NM_145013.1
C11orf46	NM_152316.1
C11orf48	NM_024099.3
C11orf49	NM_024113.3;NM_001003678.1;NM_001003676.1;NM_001003677.1
C11orf51	NM_014042.2
C11orf53	NM_198498.1
C11orf54	NM_014039.2
C11orf57	NM_001082970.1;NM_001082969.1;NM_018195.3
C11orf58	NM_014267.5;NM_001142705
C11orf61	NM_024631.2
C11orf63	NM_024806.2;NM_199124.1
C11orf65	NM_152587.3
C11orf66	NM_145017.2;NM_001170753.1
C11orf67	NM_024684.2
C11orf68	NM_001135635.1;NM_031450.3
C11orf70	NM_001195005.1;NM_032930.2
C11orf71	NM_019021.2
C11orf73	NM_016401.3
C11orf74	NM_138787.2
C11orf75	NM_020179.2
C11orf80	NM_024650.3
C11orf82	NM_145018.3
C11orf84	NM_138471.1
C11orf85	NM_001037225.1
C11orf86	NM_001136485.1
C11orf9	NM_001127392.1;NM_013279.2
C11orf90	NM_001144871.1
C11orf93	NM_001136105.1
C11orf94	NM_001080446.2
C11orf95	NM_001144936.1
C11orf96	NM_001145033.1
C12orf10	NM_021640.3
C12orf11	NM_018164.2
C12orf12	NM_152638.2
C12orf23	NM_152261.2
C12orf24	NM_013300.2
C12orf26	NM_032230.2
C12orf29	NM_001009894.2
C12orf34	NM_032829.2
C12orf35	NM_018169.3
C12orf39	NM_030572.2
C12orf4	NM_020374.2
C12orf40	NM_001031748.2
C12orf41	NM_017822.3
C12orf42	NM_001099336.1;NM_198521.2
C12orf43	NM_022895.1
C12orf44	NM_001098673.1;NM_021934.4
C12orf45	NM_152318.2
C12orf48	NM_017915.3
C12orf49	NM_024738.1
C12orf49;RP5-875H3.2	NM_024738.1
C12orf5	NM_020375.2
C12orf50	NM_152589.1
C12orf51	NM_001109662.2
C12orf53	NM_153685.2
C12orf54	NM_152319.3
C12orf56	NM_001099676.2;NM_001170633.1
C12orf57	NM_138425.2
C12orf59	NM_153022.2
C12orf60	NM_175874.3
C12orf61	NM_175895.3
C12orf62	NM_032901.2
C12orf65	NM_001143905.2;NM_001194995.1;NM_152269.4;NM_001194995.1;NM_001194995.1
C12orf66	NM_152440.4
C12orf68	NM_001013635.3
C12orf70	NM_001145010.1
C12orf71	NM_001080406.1
C12orf72	NM_001135863.1;NM_001135864.1;NM_173802.3
C12orf73	NM_001135570.1
C12orf74	NM_001037671.3;NM_001178097.2
C12orf77	NM_001101339.1
C13orf1	NM_020456.2;NM_001127482.1
C13orf15	NM_014059.2
C13orf16	NM_152324.1
C13orf23	NM_025138.3;NM_170719.2
C13orf26	NM_152325.1
C13orf27	NM_138779.3
C13orf28	NM_145248.4
C13orf30	NM_182508.2
C13orf31	NM_001128303.1;NM_153218.2
C13orf33	NM_032849.3
C13orf34	NM_024808.2
C13orf36	NM_203451.2
C13orf39	NM_001010977.1
C14orf101	NM_017799.3
C14orf102	NM_017970.2;NM_199043.1
C14orf104	NM_018139.2;NM_001083908.1
C14orf105	NM_018168.2
C14orf109	NM_001098621.1;NM_015676.1
C14orf118	NM_017926.2;NM_017972.2
C14orf119	NM_017924.2
C14orf126	NM_080664.2
C14orf129	NM_016472.3
C14orf135	NM_022495.5
C14orf138	NM_024558.2;NM_001040662.1
C14orf142	NM_032490.4
C14orf145	NM_152446.3
C14orf147	NM_138288.3
C14orf149	NM_144581.1
C14orf153	NM_005552.4;NM_182923.3;NM_001130107.1
C14orf153;RP11-73M18.2	NM_005552.4;NM_182923.3;NM_001130107.1
C14orf156	NM_031210.4
C14orf159	NM_001102368.1;NM_001102369.1;NM_001102366.1;NM_001102367.1;NM_024952.6
C14orf166	NM_016039.2
C14orf166B	NM_194287.2
C14orf177	NM_182560.2
C14orf178	NM_174943.3;NM_001173978.1
C14orf179	NM_052873.2;NM_001102564.1
C14orf182	NM_001012706.1
C14orf183	NM_001014830.1
C14orf2	NM_001127393.1;NM_004894.2
C14orf21	NM_174913.1
C14orf28	NM_001017923.1
C14orf37	NM_001001872.2
C14orf39	NM_174978.2
C14orf43	NM_001043318.1;NM_194278.3
C14orf45	NM_025057.2
C14orf49	NM_152592.3
C14orf50	NM_172365.1
C14orf79	NM_174891.3
C14orf80	NM_001198983.1;NM_001134877.1;NM_001134876.1;NM_001134875.1
C14orf93	NM_001130706.1;NM_001130708.1;NM_021944.2
C15orf17	NM_020447.3
C15orf2	NM_018958.2
C15orf23	NM_001142761.1;NM_033286.3;NM_001142762.1
C15orf24	NM_020154.2
C15orf26	NM_173528.2
C15orf27	NM_152335.2
C15orf29	NM_024713.2
C15orf29;RP11-497D6.2	NM_024713.2
C15orf32	NM_153040.2
C15orf33	NM_152647.2
C15orf38	NM_182616.2
C15orf39	NM_015492.4
C15orf40	NM_001160114.1;NM_001160113.1;NM_001160116.1;NM_001160115.1;NM_144597.2
C15orf41	NM_001130010.1;NM_032499.4
C15orf42	NM_152259.3
C15orf43	NM_152448.1
C15orf44	NM_030800.1;NM_001136043.1
C15orf48	NM_032413.2;NM_197955.1
C15orf52	NM_207380.2
C15orf55	NM_175741.1
C15orf57	NM_001080792.1;NM_052849.2;NM_001080791.1
C15orf58	NM_001013657.2
C15orf59	NM_001039614.1
C15orf60	NM_001042367.1
C15orf61	NM_001143936.1
C15orf63;SERF2	NM_016400.3;NM_001199885.1;NM_001018108.3;NM_001199877.1;NM_001199878.1;NM_001199878.1;NM_001199875.1;NM_001199878.1;NM_001199876.1;NM_001199878.1;NM_001199878.1;NM_001199878.1
C16orf11	NM_145270.2
C16orf3	NM_001214.3
C16orf42	NM_001001410.2
C16orf45	NM_001142469.1;NM_033201.2
C16orf46	NM_001100873.1;NM_152337.2
C16orf48	NM_032140.1
C16orf5	NM_001199054.1;NM_013399.2
C16orf53	NM_024516.3
C16orf54	NM_175900.3
C16orf55	NM_153025.1
C16orf57	NM_024598.3;NM_001195302.1
C16orf58	NM_022744.2
C16orf59	NM_025108.2
C16orf61	NM_020188.3
C16orf61;RP11-404K5.3	NM_020188.3
C16orf62	NM_020314.5
C16orf63	NM_144600.2
C16orf68	NM_024109.2
C16orf7	NM_004913.2
C16orf70	NM_025187.3
C16orf71	NM_139170.2
C16orf72	NM_014117.2
C16orf73	NM_152764.2;NM_001163560.2
C16orf75	NM_152308.1
C16orf78	NM_144602.2
C16orf79	NM_182563.3
C16orf80	NM_013242.2
C16orf82	NM_001145545.1;NM_001145545.1
C16orf86	NM_001012984.2
C16orf87	NM_001001436.2
C16orf89	NM_001098514.1;NM_152459.3
C16orf91	NM_001010878.1
C16orf92	NM_001109659.1;NM_001109660.1
C16orf93	NM_001195620.1;NM_001014979.2
C17orf101	NM_024648.2;NM_175902.4
C17orf104	NM_001145080.2
C17orf108	NM_001076680.1
C17orf28	NM_030630.2
C17orf37	NM_032339.3
C17orf39	NM_024052.4
C17orf42	NM_024683.3
C17orf46	NM_152343.2
C17orf47	NM_001038704.1
C17orf48	NM_020233.4
C17orf49	NM_001142798.2;NM_001142799.2;NM_174893.3
C17orf50	NM_145272.3
C17orf53	NM_001171251.1;NM_024032.3
C17orf55	NM_178519.2
C17orf56	NM_144679.2
C17orf57	NM_152347.4;NM_001195192.1;NM_000212.2
C17orf58	NM_181655.2;NM_181656.3
C17orf59	NM_017622.2
C17orf60	NM_001085423.1
C17orf62	NM_001193654.1;NM_001193653.1;NM_001193655.1;NM_001193657.1;NM_001033046.3;NM_001100407.2;NM_001193654.1;NM_001100408.2
C17orf63	NM_001077498.1;NM_018182.2
C17orf64	NM_181707.2
C17orf65	NM_178542.3
C17orf66	NM_152781.2
C17orf67	NM_001085430.1
C17orf70	NM_025161.5
C17orf71	NM_018149.6
C17orf72	NM_001191029.1;NM_001164257.1;NM_001191030.1;NM_001191031.1
C17orf74	NM_175734.4
C17orf75	NM_022344.2
C17orf76	NM_207387.2;NM_001113567.1
C17orf77	NM_152460.2
C17orf78	NM_173625.3
C17orf79	NM_018405.3
C17orf80	NM_017941.4;NM_001100621.1;NM_001100622.1
C17orf81	NM_203413.1;NM_015362.3;NM_203414.1;NM_203415.1
C17orf82	NM_203425.1
C17orf85	NM_001114118.1;NM_018553.3
C17orf87	NM_207103.2
C17orf89	NM_001086521.1
C17orf90	NM_001039842.1
C17orf95	NM_001080510.2
C17orf96	NM_001130677.1
C17orf98	NM_001080465.2
C18orf1	NM_181481.3;NM_181482.3;NM_001003674.2;NM_001003675.2;NM_004338.3;NM_181483.3
C18orf10	NM_015476.2
C18orf19	NM_001098801.1;NM_152352.3
C18orf21	NM_001201474.1;NM_031446.4;NM_001201474.1;NM_001201475.1
[truncated: 16,161 more rows]
