# Supplementary material for: Eureka-DMA: an easy-to-operate graphical user interface for fast comprehensive investigation and analysis of DNA microarray data
Source: BMC Bioinformatics. 2014 Feb 24;15:53. doi: 10.1186/1471-2105-15-53 (PMC3938137; doi:10.1186/1471-2105-15-53)
Supplement: Additional file 3 — ZIP archive file that contains all the software files needed in order to run Eureka-DMA in the MATLAB environment. This archive contains the code. [file 1471-2105-15-53-S3.zip › Eureka-DMA/Annotation/Symbol2GenBank_mus.txt]

0610007C21Rik	NM_027855.3	1
0610007P08Rik	NM_001013608.2;NM_023507.3
0610007P14Rik	NM_021446.2
0610007P22Rik	NM_001163718.1;NM_026676.3
0610009B22Rik	NM_025319.2
0610009D07Rik	NM_025323.2
0610009O20Rik	NM_024179.5
0610010F05Rik	NM_027860.2
0610010K14Rik	NM_001177607.1;NM_001177606.1;NM_145758.1;NM_026757.2;NM_001177603.1;NM_001177601.1
0610010O12Rik	NM_001081365.1
0610011F06Rik	NM_026686.2
0610011L14Rik	NM_001164818.1;NM_026661.4
0610012H03Rik	NM_001159638.1;NM_028747.2
0610030E20Rik	NM_026696.1
0610031J06Rik	NM_020003.1
0610037L13Rik	NM_028754.2
0610037P05Rik	NM_025345.2
0610040J01Rik	NM_029554.4
0910001L09Rik	NM_001081108.2
1100001G20Rik	NM_183249.2
1110001A16Rik	NM_001177402.1;NM_001177403.1
1110001J03Rik	NM_025363.3
1110002B05Rik	NM_134054.2
1110002N22Rik	NM_183275.2
1110003E01Rik	NM_133697.3
1110004E09Rik	NM_026502.2
1110004F10Rik	NM_019772.2
1110007C09Rik	NM_026738.2
1110008F13Rik	NM_026124.3
1110008J03Rik	NM_029096.3;NM_133908.1
1110008L16Rik	NM_025373.1
1110008P14Rik	NM_198001.2
1110012D08Rik	NM_178066.2
1110012J17Rik	NM_001114098.1;NM_172963.4
1110012L19Rik	NM_026787.2
1110014N23Rik	NM_001081041.1
1110014N23Rik;Tm7sf2	NM_001081041.1;NM_028454.2
1110017D15Rik	NM_001048005.1;NM_028624.1
1110017F19Rik	NM_001162998.1;NM_001162998.1
1110018G07Rik	NM_178065.4
1110018J18Rik	NM_025370.2
1110020G09Rik	NM_001085410.1;NM_001040395.3
1110021J02Rik	NM_001163741.2;NM_026782.2
1110021L09Rik	NM_183116.2
1110028C15Rik	NM_177645.4;NM_001122738.1
1110031I02Rik	NM_025402.2
1110032A03Rik	NM_023483.3
1110032A04Rik	NM_001164210.1;NM_133675.2
1110032F04Rik	NM_001167996.1
1110034A24Rik	NM_027269.3
1110034B05Rik	NM_001114102.1;NM_001037742.2
1110034G24Rik	NM_028637.1
1110037F02Rik	NM_001081183.1
1110038D17Rik	NM_175133.1
1110038F14Rik	NM_054099.2
1110049F12Rik	NM_025411.4
1110051M20Rik	NM_175123.4
1110054O05Rik	NM_001013577.1
1110057K04Rik	NM_172401.4;NM_001167767.1;NM_001167768.1
1110058L19Rik	NM_026503.3
1110059E24Rik	NM_025423.2
1110059G10Rik	NM_025419.4
1110059M19Rik	NM_026841.1
1110067D22Rik	NM_173752.4
1190002H23Rik	NM_025427.2
1190002N15Rik	NM_001033145.2
1190003J15Rik	NM_029821.2
1190005F20Rik	NM_026876.3
1190005I06Rik	NM_197988.1
1200009I06Rik	NM_028807.3
1200011I18Rik	NM_026177.3
1200011M11Rik	NM_024262.1
1200014J11Rik	NM_025818.3
1200016B10Rik	NM_025819.4
1300001I01Rik	NM_001081158.2
1300002K09Rik	NM_028788.3
1300010F03Rik	NM_027906.1;NM_173758.3
1300014I06Rik	NM_025831.3
1300017J02Rik	NM_027918.2
1300018I17Rik	NM_028200.1
1300018J18Rik	NM_027905.2
1500001M20Rik	NM_026894.1
1500002O20Rik	NM_028047.2
1500003O03Rik	NM_019769.3
1500009L16Rik	NM_001145198.1
1500010J02Rik	NM_001143790.1;NM_001013256.2
1500011B03Rik	NM_181075.3
1500011H22Rik	NM_026883.3
1500012F01Rik	NM_001081005.1
1500015O10Rik	NM_024283.3
1500031L02Rik	NM_025892.2
1500032L24Rik	NM_026914.1
1520402A15Rik	NM_026547.1
1600002H07Rik	NM_028056.1
1600002K03Rik	NM_027207.2
1600012H06Rik	NM_001083880.1;NM_001083881.1;NM_001083882.1;NM_026451.2
1600014C10Rik	NM_001085385.1;NM_028166.3
1600014K23Rik	NM_028046.1
1600015I10Rik	NM_001081273.2
1600016N20Rik	NM_028050.2
1600021P15Rik	NM_177718.3
1600027N09Rik	NM_028479.1
1600029D21Rik	NM_029639.2
1600029I14Rik	NM_001165957.1
1700001C02Rik	NM_029285.1
1700001C19Rik	NM_029296.2;NM_001172091.1
1700001K19Rik	NM_025488.2
1700001L19Rik	NM_027035.1
1700001O22Rik	NM_198000.2
1700001P01Rik	NM_028156.2
1700003E16Rik	NM_027948.1
1700003F12Rik	NM_029305.2
1700003M02Rik	NM_027041.4
1700006A11Rik	NM_027939.1
1700006E09Rik	NM_029287.1
1700007B14Rik	NM_027944.1;NM_001164235.1
1700007E06Rik	NM_001162880.1;NM_001162882.1
1700007I08Rik	NM_001171640.1
1700007K13Rik	NM_027040.1
1700008A04Rik	NM_027050.1
1700008F21Rik	NM_029292.3;NM_001168369.1
1700008I05Rik	NM_027952.3
1700008O03Rik	NM_027049.1
1700008P02Rik	NM_027048.1
1700008P20Rik	NM_001163810.1
1700009N14Rik	NM_001081095.1
1700009P17Rik	NM_001081275.1
1700010B08Rik	NM_029308.1
1700010D01Rik;Gm5941	NM_029590.2;NM_001034103.1
1700010I14Rik	NM_025851.3
1700010M22Rik	NM_025490.2
1700011A15Rik	NM_025487.3
1700011E24Rik	NM_029298.1
1700011F03Rik	NM_028825.3
1700011F14Rik	NM_029372.2
1700011H14Rik	NM_025956.4
1700011I03Rik	NM_029290.1
1700011L22Rik	NM_026315.1
1700012A03Rik	NM_029587.2
1700012A16Rik	NM_001033162.2
1700012B07Rik	NM_027038.1;NM_001162428.1
1700012B09Rik	NM_029306.3
1700012P22Rik	NM_027056.1
1700013D24Rik	NM_001177502.1
1700013F07Rik	NM_029314.1
1700013G24Rik	NM_027063.2
1700013H16Rik	NM_001200013.1
1700015E13Rik	NM_001039593.1
1700016C15Rik	NM_027077.2
1700016D06Rik	NM_024271.1
1700016H13Rik	NM_028824.1;NM_001163550.1
1700016K19Rik	NM_198637.2
1700016M24Rik	NM_001177437.1
1700017D01Rik	NM_027058.1
1700017N19Rik	NM_001081246.1
1700018A14Rik	NM_001145259.1
1700018B08Rik	NM_029597.1
1700018C11Rik	NM_029324.2
1700018F24Rik	NM_027069.3
1700018L24Rik	NM_029326.1
1700019A02Rik	NM_027070.1
1700019B03Rik	NM_029598.1
1700019D03Rik	NM_144953.2
1700019E19Rik	NM_029601.3;NM_001199843.1
1700019G17Rik	NM_029331.3;NM_001145895.1
1700019G17Rik;Cml2	NM_029331.3;NM_001145895.1;NM_053096.3
1700019L03Rik	NM_025619.1
1700019M22Rik	NM_027076.2
1700019N12Rik	NM_001039494.2
1700019N19Rik	NM_026208.2
1700020A23Rik	NM_029375.1;NM_001163483.1
1700020C07Rik	NM_029370.1
1700020L24Rik	NM_025492.3
1700020O03Rik	NM_027405.2
1700021C14Rik	NM_029801.2
1700021F05Rik	NM_026411.1
1700021F07Rik	NM_028158.1
1700021K19Rik	NM_001200038.1;NM_172615.4
1700022I11Rik	NM_026088.3
1700022P22Rik	NM_029336.1
1700023A16Rik	NM_027059.1;NM_027059.1
1700023E05Rik	NM_027970.1
1700024P04Rik	NM_027064.1
1700024P16Rik	NM_001162980.1
1700025E21Rik	NM_027073.1;NM_029373.4
1700025F22Rik	NM_027074.3
1700025G04Rik	NM_197990.3
1700025K23Rik	NM_183254.1
1700026D08Rik	NM_029335.3
1700026J04Rik	NM_027967.1
1700026L06Rik	NM_027283.1
1700027A23Rik	NM_001200028.1;NM_029604.3
1700027D21Rik	NM_029661.1
1700028K03Rik	NM_175241.1;NM_182745.2
1700028P14Rik	NM_026188.2
1700029F09Rik	NM_029368.1
1700029F12Rik	NM_001080777.1;NM_025585.2
1700029G01Rik	NM_025856.3;NM_001162533.1
1700029H14Rik	NM_025601.2;NM_001080781.1
1700029I15Rik	NM_183112.3
1700029J07Rik	NM_001033148.3
1700029J11Rik	NM_029608.1
1700029P11Rik	NM_025503.3
1700030F18Rik	NM_028180.3
1700030J22Rik	NM_027103.2
1700030K09Rik	NM_028170.2
1700034E13Rik	NM_030097.1
1700034F02Rik	NM_001163521.1;NM_028504.1
1700034H14Rik	NM_025969.4
1700034I23Rik	NM_028494.2
1700034J05Rik	NM_001164236.1;NM_028509.1
1700034O15Rik	NM_029671.2
1700037C18Rik	NM_028484.2
1700037H04Rik	NM_026091.2
1700040I03Rik	NM_001163427.1;NM_028505.2
1700040L02Rik	NM_028491.1
1700042B14Rik;Gm16390	NM_001081671.1;NM_001097980.1
1700042G07Rik	NM_001099295.2
1700047I17Rik2;Fam177a	NM_001100116.1;NM_001100116.1;NM_028527.1
1700049G17Rik	NM_028538.1
1700052N19Rik	NM_024261.2
1700054N08Rik	NM_028536.1
1700054O13Rik	NM_026096.1
1700056E22Rik	NM_028516.1
1700057K13Rik	NM_028540.2
1700058C13Rik	NM_028528.2
1700061G19Rik	NM_030141.1
1700061J05Rik	NM_028522.1;NM_001163612.2;NM_001163613.1
1700065I17Rik	NM_026099.3
1700066B19Rik	NM_001033168.2
1700066M21Rik	NM_028546.1
1700067K01Rik	NM_183097.2
1700067P10Rik	NM_026625.2
1700072E05Rik	NM_028554.3
1700074P13Rik	NM_028550.3
1700080E11Rik	NM_028562.3
1700080O16Rik	NM_028851.1
1700081L11Rik	NM_001081045.1
1700088E04Rik	NM_138581.2
1700090G07Rik	NM_030104.1
1700093K21Rik	NM_001110133.1;NM_026105.3
1700094C09Rik	NM_024279.2
1700094D03Rik	NM_028567.1
1700102P08Rik	NM_053216.2
1700106J16Rik	NM_028859.1
1700106N22Rik	NM_028576.2
1700108M19Rik	NM_027699.2;NM_001177877.1
1700109H08Rik	NM_029843.2
1700110M21Rik	NM_029680.1
1700112E06Rik	NM_028275.1
1700113H08Rik	NM_029685.1
1700123I01Rik	NM_001165919.1
1700123K08Rik	NM_029693.2
1700123O20Rik	NM_021437.2
1700125D06Rik	NM_001085491.2
1700125H20Rik	NM_028589.1
1700129C05Rik	NM_026461.2
1810006K21Rik	NM_026919.1;NM_001163431.1;NM_001163431.1
1810008A18Rik	NM_133998.3
1810009A15Rik	NM_025463.2
1810009J06Rik;AC161768.1	NM_023707.3;NM_001102660.1
1810010H24Rik	NM_001163473.1
1810011H11Rik	NM_001163616.1
1810011O10Rik	NM_026931.2
1810012P15Rik	NM_001076681.2
1810013D10Rik	NM_001145433.1
1810013L24Rik	NM_001081400.3
1810014F10Rik	NM_026928.2
1810019J16Rik	NM_001083916.1;NM_133707.2
1810020D17Rik	NM_001177947.1;NM_001177946.1;NM_001177945.1;NM_183251.3
1810022C23Rik	NM_026947.4
1810024B03Rik	NM_198630.2
1810026J23Rik	NM_178619.3
1810027O10Rik	NM_026982.1
1810029B16Rik	NM_025465.2
1810030J14Rik	NM_025470.3
1810030N24Rik	NM_025471.2
1810030O07Rik	NM_175141.5
1810031K17Rik	NM_026977.2
1810033B17Rik	NM_026985.1
1810035L17Rik	NM_026958.3
1810041L15Rik	NM_001163145.1
1810043G02Rik	NM_026431.2
1810043H04Rik	NM_001110242.1
1810046J19Rik	NM_025559.2
1810046K07Rik	NM_027217.1
1810048J11Rik	NM_026327.3
1810049H13Rik	NM_025560.2
1810055G02Rik	NM_028077.2
1810063B05Rik	NM_174987.4
1810063B07Rik	NM_026209.1
1810065E05Rik	NM_027239.2
1810074P20Rik	NM_026194.4
2010001E11Rik	NM_001163503.1
2010001M09Rik	NM_027222.3
2010002M12Rik	NM_053217.2
2010002N04Rik	NM_134133.2
2010003K11Rik	NM_027237.1
2010007H12Rik	NM_027242.4
2010011I20Rik	NM_025912.4
2010012O05Rik	NM_025563.3
2010015L04Rik	NM_001166029.1;NM_177674.5
2010106E10Rik	NM_026333.4;NM_001168590.1
2010106G01Rik	NM_023220.2
2010107E04Rik	NM_027360.2
2010107G12Rik	NM_001025573.2
2010107G23Rik	NM_027251.3
2010109I03Rik	NM_025929.2
2010110P09Rik	NM_027363.1
2010111I01Rik	NM_028079.2
2010300C02Rik	NM_028096.1
2010305A19Rik	NM_027250.4
2010317E24Rik	NM_001081085.1
2010321M09Rik	NM_001077631.1;NM_175153.3
2200002D01Rik	NM_028179.1
2200002K05Rik	NM_026955.2
2210009G21Rik	NM_001038641.1;NM_028834.2;NM_028201.2
2210010C04Rik	NM_023333.4
2210010C17Rik	NM_027308.2
2210012G02Rik	NM_025617.2
2210016F16Rik	NM_027335.1
2210016L21Rik	NM_028211.1
2210018M11Rik	NM_172280.2
2210020M01Rik	NM_183259.3
2210021J22Rik	NM_001164625.1;NM_001164625.1;NM_001164625.1;NM_001164626.1;NM_001164625.1;NM_001164625.1;NM_197998.2
2210404J11Rik	NM_001039552.2;NM_001034891.3
2210404O07Rik	NM_001099917.1
2210407C18Rik	NM_144544.2
2210411K11Rik	NM_029384.1
2210415F13Rik	NM_001083884.1;NM_027339.2
2300002M23Rik	NM_175148.3
2300005B03Rik	NM_001081961.1
2300009A05Rik	NM_027090.1
2310001A20Rik	NM_027977.2
2310002J15Rik	NM_026415.3
2310002L09Rik	NM_027104.3;NM_027981.1
2310002L13Rik	NM_029346.1
2310003C23Rik	NM_029607.1
2310003F16Rik;Serf2	NM_026318.3;NM_011354.2
2310003H01Rik	NM_027980.2
2310003L22Rik	NM_027093.4
2310004I24Rik	NM_025510.3
2310004N24Rik	NM_027107.1
2310005G13Rik	NM_183281.2
2310007B03Rik	NM_001159940.1;NM_172411.4
2310007L24Rik	NM_029345.1
2310008H04Rik	NM_146068.3
2310008H09Rik	NM_001168218.1;NM_001168220.1;NM_023197.3;NM_001168219.1
2310009B15Rik	NM_001081226.1
2310010M20Rik	NM_183283.2;NM_183283.2
2310011J03Rik	NM_025521.3
2310014H01Rik	NM_001146710.1;NM_001146711.1;NM_175242.1
2310014L17Rik	NM_029809.2
2310016C08Rik	NM_001190461.1;NM_001190461.1;NM_023516.5
2310016M24Rik	NM_183256.3
2310021H06Rik	NM_025990.4
2310021P13Rik	NM_027996.2
2310022A10Rik	NM_175107.4;NM_001122767.1
2310022B05Rik	NM_175149.4
2310028H24Rik	NM_027993.3;NM_001159583.1
2310028O11Rik	NM_001163006.2
2310030G06Rik	NM_025865.2
2310030N02Rik	NM_001085493.1
2310033E01Rik	NM_001037143.2
2310033P09Rik	NM_024210.2
2310035C23Rik	NM_173187.3;NM_029349.1
2310035K24Rik	NM_027129.2
2310036O22Rik	NM_026760.2
2310037I24Rik	NM_133714.4
2310039H08Rik	NM_025966.3
2310042D19Rik	NM_172417.3
2310043J07Rik	NM_027158.1
2310044G17Rik	NM_173735.3
2310044H10Rik	NM_197991.2;NM_197991.2
2310045N01Rik	NM_001145552.1
2310045N01Rik;Mef2b	NM_001145552.1;NM_008578.2;NM_001045484.1
2310046A06Rik	NM_027150.1
2310046K01Rik	NM_001164819.1;NM_027172.3;NM_001164820.1
2310046O06Rik	NM_001166364.1;NM_175273.4
2310047B19Rik	NM_025870.1
2310047M10Rik	NM_028005.3
2310057J16Rik	NM_001163749.1;NM_027171.3
2310057J18Rik	NM_026336.3
2310057M21Rik	NM_026655.3
2310057N15Rik	NM_027170.1
2310061C15Rik	NM_026844.3
2310061I04Rik	NM_001033630.1
2310061N02Rik	NM_027155.1
2310067B10Rik	NM_028014.3
2310079F23Rik	NM_030208.3
2310079G19Rik	NM_027173.1
2400001E08Rik	NM_025605.3
2400003C14Rik	NM_028018.2
2410001C21Rik	NM_025542.2
2410002F23Rik	NM_025880.4
2410002I01Rik	NM_183137.2
2410002O22Rik	NM_001093759.1;NM_001093760.1;NM_025879.2
2410003K15Rik	NM_029353.1;NM_029353.1
2410004B18Rik	NM_025555.4
2410004P03Rik	NM_001201332.1
2410012M07Rik	NM_028033.1
2410015M20Rik	NM_153152.3
2410016O06Rik	NM_023633.3
2410022L05Rik	NM_025556.3
2410042D21Rik	NM_024254.3
2410066E13Rik	NM_026629.3
2410075B13Rik	NM_146059.2
2410076I21Rik	NM_028598.1
2410089E03Rik	NM_001162906.1
2410091C18Rik	NM_028611.3
2410131K14Rik	NM_001081236.1
2410137M14Rik	NM_029747.3
2500003M10Rik	NM_023215.5
2500003M10Rik;Gm6365	NM_023215.5
2510002D24Rik	NM_001033164.2
2510003E04Rik	NM_028197.2
2510006D16Rik	NM_029748.2
2510009E07Rik	NM_001001881.2
2510012J08Rik	NM_027381.2
2510039O18Rik	NM_029841.3
2510049J12Rik	NM_001101431.1
2610002D18Rik	NM_001081099.1
2610002I17Rik	NM_001081381.1
2610002J02Rik	NM_001190445.1
2610002M06Rik	NM_025921.3
2610008E11Rik	NM_001004362.2
2610015P09Rik	NM_027801.1
2610018G03Rik	NM_133729.1
2610019F03Rik	NM_173744.4
2610020H08Rik	NM_001004187.1;NM_028129.2
2610021K21Rik	NM_030172.2
2610024G14Rik	NM_019836.3
2610027L16Rik	NM_026403.3
2610028H24Rik	NM_029816.2
2610029G23Rik	NM_026312.4
2610029I01Rik	NM_029840.1
2610034B18Rik	NM_027420.4
2610034M16Rik	NM_027001.1
2610036A22Rik;Gm13225;Gm13139;Gm13051;Zfp534;1700029I01Rik	NM_001085522.2;NM_027285.3;NM_001083918.1;NM_001037926.2;NM_001127188.1
2610039C10Rik	NM_025642.1
2610101N10Rik	NM_001114977.1;NM_026476.2
2610109H07Rik	NM_027426.3
2610301B20Rik	NM_026005.3
2610301G19Rik	NM_146055.3
2610305D13Rik	NM_145078.2
2610318N02Rik	NM_183287.2
2610507B11Rik	NM_001002004.2
2610528J11Rik	NM_025572.2
2700007P21Rik	NM_001025102.1;NM_173750.2
2700029M09Rik	NM_028299.1
2700049A03Rik	NM_001163378.1;NM_029818.1
2700050L05Rik	NM_178115.4
2700060E02Rik	NM_026528.3
2700062C07Rik;AC117232.1	NM_026529.4
2700078E11Rik	NM_001172097.1;NM_030197.2;NM_001172096.1
2700078K21Rik	NM_028308.2
2700081O15Rik	NM_175381.6
2700089E24Rik	NM_001163445.1
2700094K13Rik	NM_001033166.2;NM_001037279.1
2700097O09Rik	NM_028314.2
2810002N01Rik	NM_026511.2;NM_001163388.1
2810004N23Rik	NM_025615.2
2810006K23Rik	NM_028310.3;NM_001134717.1
2810007J24Rik	NM_001199306.1;NM_175250.5
2810008M24Rik	NM_001048250.2
2810021B07Rik	NM_001177513.1;NM_025479.5
2810021J22Rik	NM_172403.2
2810046L04Rik	NM_173382.1
2810055F11Rik	NM_026038.2
2810403A07Rik	NM_028814.3
2810405K02Rik	NM_025582.3
2810408A11Rik	NM_027419.3
2810408M09Rik	NM_001007581.1
2810417H13Rik	NM_026515.2
2810422J05Rik	NM_029366.2
2810422O20Rik	NM_027279.2
2810428I15Rik	NM_025577.2
2810432D09Rik	NM_027278.3
2810432L12Rik	NM_025944.3
2810453I06Rik;2810453I06Rik	NM_026050.2;NM_133703.4
2810459M11Rik	NM_001144992.1;NM_001144993.1
2810474O19Rik	NM_026054.3
2900006K08Rik	NM_028377.3
2900010J23Rik	NM_175190.4
2900010M23Rik	NM_026063.2
2900011O08Rik	NM_144518.3
2900026A02Rik	NM_172884.3
2900062L11Rik	NM_029823.2
2900064A13Rik	NM_133749.2
2900073G15Rik	NM_026064.2
2900092E17Rik	NM_030240.1
2900092E17Rik;Prrt2	NM_030240.1;NM_001102563.1
3/1/2011	NM_001166372.1;NM_001166375.1;NM_175188.4;NM_001166375.1
3/10/2011	NM_172568.2;NM_001039242.2
3/11/2011	NM_177597.5
3/2/2011	NM_145486.4
3/3/2011	NM_177115.2
3/5/2011	NM_027314.3;NM_001164336.1;NM_001164337.1
3/6/2011	NM_172606.2
3/7/2011	NM_020575.2
3/8/2011	NM_027920.4
3/9/2011	NM_001033262.2
3010026O09Rik	NM_026543.3
3110001D03Rik	NM_025849.3
3110001I22Rik	NM_025653.2
3110002H16Rik	NM_029623.2
3110003A17Rik	NM_028440.1
3110007F17Rik;Gm6604;Gm2411	NM_028426.1
3110009E18Rik	NM_001172074.1;NM_028439.2
3110035E14Rik	NM_178399.4
3110040N11Rik	NM_026077.3
3110043O21Rik	NM_001081343.1
3110056O03Rik	NM_175195.3
3110057O12Rik	NM_026622.3
3110062M04Rik	NM_001135611.1;NM_199145.2
3110079O15Rik	NM_028473.1
3110082I17Rik	NM_028469.3
3200002M19Rik	NM_027532.3
3230401D17Rik	NM_025699.2
3300002I08Rik	NM_027017.1
3632451O06Rik	NM_026142.4
3830403N18Rik	NM_027510.2
3830406C13Rik	NM_178141.2;NM_146051.2
3830417A13Rik	NM_027512.2
3830431G21Rik	NM_001177503.1
4430402I18Rik	NM_198651.2
4632411B12Rik	NM_172652.3
4632415K11Rik	NM_028883.2
4632428N05Rik	NM_028732.4;NM_001159572.1
4632434I11Rik	NM_001080995.1
4732418C07Rik	NM_172698.2
4732456N10Rik	NM_177717.4
4732471D19Rik	NM_176987.4
4831426I19Rik	NM_001042699.1;NM_172500.2
4832428D23Rik	NM_207281.3
4833403I15Rik	NM_029008.1
4833413D08Rik;5430413K10Rik	NM_175167.3;NM_001025574.1
4833420G17Rik	NM_001113550.1;NM_026127.4
4833422F24Rik	NM_029021.1
4833423E24Rik	NM_001081664.2
4833424O15Rik	NM_029425.2
4833427G06Rik	NM_177702.3
4833439L19Rik	NM_133797.3
4833442J19Rik	NM_177101.4
4921501E09Rik	NM_001009544.2
4921504E06Rik	NM_027600.4
4921506M07Rik	NM_001037743.1
4921507P07Rik	NM_027564.3
4921509C19Rik	NM_198655.2
4921510H08Rik	NM_025724.2
4921511H03Rik	NM_027603.2
4921511M17Rik;Gm5646;Gm5645;Gm5947;Gm15140;Gm15143;Gm15144;Gm16445;Gm10057;Gm6620	NM_001201358.1;NM_030036.1;NM_001201358.1;NM_030036.1
4921513D23Rik	NM_001081154.2
4921515J06Rik	NM_001078646.1;NM_025723.2
4921517D21Rik	NM_026338.2
4921517D22Rik	NM_183290.2
4921517L17Rik	NM_027585.2
4921517L17Rik;Ccdc21	NM_027585.2;NM_144527.3
4921517L17Rik;Serinc3;Ccdc21	NM_027585.2;NM_012032.4;NM_144527.3
4921523A10Rik	NM_173449.3
4921524J17Rik	NM_025722.3
4921524L21Rik	NM_027598.1
4921528I01Rik	NM_027616.3
4921528O07Rik	NM_030071.1
4921530D09Rik	NM_029859.1
4921530L21Rik	NM_025733.2
4921536K21Rik	NM_026150.3
4921539E11Rik	NM_027612.1;NM_001163494.1
4922501C03Rik	NM_199316.2
4922502D21Rik	NM_199034.3
4930402F06Rik	NM_001080709.1
4930402H24Rik	NM_029432.1
4930403L05Rik	NM_026128
4930403N07Rik	NM_028687.1
4930404A10Rik	NM_029105.1
4930404H21Rik	NM_028654.1
4930412F15Rik	NM_175517.3
4930415F15Rik	NM_028669.1
4930415O20Rik	NM_001201322.1
4930417G10Rik	NM_029107.2
4930422G04Rik	NM_197997.2
4930427A07Rik	NM_134041.3
4930430A15Rik	NM_026248.3
4930430F08Rik	NM_175128.2
4930432K09Rik	NM_001163551.1;NM_028648.3
4930432K21Rik	NM_029045.2;NM_001163752.1
4930435E12Rik	NM_029042.1
4930443G12Rik	NM_029054.1
4930444A02Rik	NM_029037.4
4930444G20Rik	NM_053264.1
4930447C04Rik	NM_029444.2
4930451C15Rik	NM_001145435.1;NM_029053.3
4930451I11Rik	NM_183131.2
4930452B06Rik	NM_028934.3
4930453N24Rik	NM_026273.2
4930455C21Rik	NM_024273.2
4930455F23Rik	NM_029115.3
4930458L03Rik	NM_030047.2
4930468A15Rik	NM_001201395.1
4930469G21Rik	NM_001195189.1;NM_001195189.1
4930471M23Rik	NM_175675.3
4930473A06Rik	NM_001081012.1
4930480E11Rik;BX284111.1	NM_001177966.1
4930486L24Rik	NM_178098.2
4930502E18Rik	NM_029142.1
4930503B20Rik	NM_029144.3
4930503B20Rik;Samd13	NM_029144.3
4930503L19Rik	NM_172967.2
4930504O13Rik	NM_207527.3
4930505A04Rik	NM_001100394.1
4930506M07Rik	NM_001114312.1;NM_175172.4
4930511I11Rik	NM_026290.3
4930511M11Rik	NM_029141.4
4930519F16Rik	NM_029170.1
4930519G04Rik	NM_026263.2
4930521A18Rik	NM_029062.2
4930522H14Rik	NM_026291.3;NM_001199090.1
4930524B15Rik	NM_026262.1
4930525F21Rik	NM_029455.2
4930526D03Rik	NM_199023.3
4930528F23Rik	NM_029197.1
4930529M08Rik	NM_175280.3
4930534B04Rik	NM_181815.3
4930539E08Rik	NM_172450.3
4930542N07Rik	NM_029199.2
4930544D05Rik	NM_001145537.1
4930544G11Rik	NM_001161773.1
4930544O15Rik	NM_029196.1
4930547C10Rik	NM_026652.2
4930547N16Rik	NM_029249.2
4930548H24Rik	NM_026296.3
4930549C01Rik	NM_026300.2
4930550C14Rik	NM_029247.3
4930550L24Rik	NM_023774.3
4930555I21Rik	NM_030189.3
4930557A04Rik	NM_029229.1
4930563D23Rik	NM_029252.2
4930568D16Rik	NM_029463.1
4930572J05Rik	NM_198607.1
4930578C19Rik	NM_175228.3
4930578I06Rik	NM_026359.3
4930578N16Rik	NM_001077684.1
4930579C15Rik	NM_027089.3
4930579G22Rik	NM_026916.3
4930579G24Rik	NM_029482.1
4930583H14Rik	NM_026358.3
4930588N13Rik	NM_029464.1
4930590J08Rik	NM_198668.2
4930595M18Rik	NM_173435.3
4931406B18Rik	NM_028737.3
4931406C07Rik	NM_001199484.1;NM_001199485.1;NM_133732.3
4931406P16Rik	NM_172741.2
4931407G18Rik	NM_027631.2
4931408A02Rik	NM_027627.2;NM_001199210.1
4931409K22Rik	NM_177676.6
4931414P19Rik	NM_028890.2
4931417E11Rik	NM_025737.2
4931417G12Rik	NM_027633.3
4931423N10Rik	NM_027635.1
4931428F04Rik	NM_001166394.1;NM_028888.2
4931429I11Rik	NM_001081121.1
4931429L15Rik	NM_183104.2
4931431F19Rik	NM_027634.1
4931440F15Rik	NM_176829.2
4931440L10Rik	NM_001145300.1
4932411E22Rik	NM_172534.2
4932411G14Rik	NM_177711.3
4932411N23Rik	NM_177705.3
4932412H11Rik	NM_172879.3
4932414J04Rik	NM_001037718.3
4932414N04Rik;4932414N04Rik	NM_183113.3
4932418E24Rik	NM_177841.3
4932425I24Rik	NM_001081025.1
4932438A13Rik	NM_172679.2
4932438H23Rik	NM_001163695.1;NM_028905.3
4933400C05Rik	NM_177801.3
4933402E13Rik	NM_001199996.1;NM_001199997.1
4933402J07Rik	NM_177901.3
4933402N03Rik	NM_173409.4
4933402P03Rik	NM_175368.1
4933403F05Rik	NM_153794.4
4933403G14Rik	NM_028908.3
4933403O08Rik	NM_001177389.1
4933404M02Rik	NM_025744.2
4933405L10Rik	NM_027655.1
4933406J08Rik	NM_028914.1
4933406M09Rik	NM_173771.4
4933407C03Rik	NM_001163262.1;NM_028941.1
4933407H18Rik	NM_001081101.2
4933407P14Rik	NM_199019.2;NM_001082535.1
4933408B17Rik	NM_177773.4
4933409G03Rik	NM_177651.3
4933411G11Rik	NM_177880.4
4933411K16Rik	NM_025752.2
4933411K20Rik	NM_025747.3
4933412E24Rik	NM_027668.1
4933413G19Rik	NM_027697.1
4933415F23Rik	NM_025746.2
4933417A18Rik	NM_025750.3;NM_025750.3
4933421E11Rik	NM_001039478.1;NM_028081.2;NM_001039488.1
4933421I07Rik	NM_027702.2
4933424B01Rik	NM_138757.2
4933425L06Rik	NM_025751.3
4933425O20Rik	NM_025753.3
4933426M11Rik	NM_178682.3
4933427D06Rik	NM_175017.3
4933427D14Rik	NM_028963.2
4933427G17Rik	NM_028955.1
4933430H15Rik	NM_028971.1
4933430I17Rik	NM_177607.3
4933432B09Rik	NM_029407.1
4933433C11Rik	NM_028961.1
4933433P14Rik	NM_178613.3
4933434E20Rik	NM_025762.2;NM_027500.3
4933434I20Rik	NM_026233.2
4933436I01Rik	NM_025763.1
4933437F05Rik	NM_027744.1
4933439F18Rik	NM_025757.4
5031414D18Rik	NM_198642.2
5031439G07Rik	NM_001033273.2
5033411D12Rik	NM_138654.3
5033414D02Rik	NM_026362.2
5133401N09Rik	NM_198004.3;NM_001048060.2
5330417C22Rik	NM_001033304.1
5330437I02Rik	NM_177028.3
5430405G05Rik	NM_001160363.1
5430407P10Rik	NM_001159657.1;NM_144883.4
5430411K18Rik	NM_001195633.1
5430419D17Rik	NM_175166.3
5430427O19Rik	NM_001163539.1
5430435G22Rik	NM_145509.2
5430437P03Rik	NM_026636.2
5530400C23Rik	NM_001185040.1;NM_027784.1
5730403B10Rik	NM_025670.4
5730409E04Rik	NM_001013755.3;NM_001145950.1
5730419I09Rik	NM_029081.2;NM_029897.1;NM_001109688.1
5730437N04Rik	NM_027457.4
5730455O13Rik	NM_001081075.1
5730455P16Rik	NM_027472.3
5730469M10Rik	NM_027464.3
5730494M16Rik	NM_001142698.1;NM_001142697.1;NM_001004361.2
5730494N06Rik	NM_001141971.1;NM_001141971.1;NM_001141971.1;NM_027478.3
5730508B09Rik	NM_027482.3
5730528L13Rik	NM_001145925.1;NM_001145924.1;NM_028137.3
5730559C18Rik	NM_028872.2
5730590G19Rik	NM_029835.1
5830403L16Rik	NM_178243.3
5830405N20Rik	NM_183264.4
5830411N06Rik	NM_001128146.1;NM_001128145.1;NM_175533.3
5830415F09Rik	NM_029086.2
5830418K08Rik	NM_176976.4
5830433M19Rik	NM_026368.2
5930434B04Rik	NM_029862.3
6030405A18Rik	NM_177854.4
6030419C18Rik	NM_176921.3
6030422M02Rik	NM_177722.3
6030446N20Rik	NM_178801.4
6030458C11Rik	NM_001166360.1;NM_029998.3
6030468B19Rik	NM_029964.1
6030498E09Rik	NM_183126.2
6230409E13Rik	NM_175234.4
6230427J02Rik	NM_026597.3
6330403A02Rik	NM_001081227.1
6330406I15Rik	NM_027519.3
6330407J23Rik	NM_026138.2
6330408A02Rik	NM_177312.4
6330409N04Rik	NM_025697.3
6330416G13Rik	NM_144905.3
6330439K17Rik	NM_172859.2
6330503K22Rik	NM_182995.1
6330512M04Rik	NM_177265.4
6330527O06Rik	NM_029530.2
6330577E15Rik	NM_026377.2
6330578E17Rik	NM_198006.4
6430527G18Rik	NM_145836.2
6430548M08Rik	NM_001163762.1;NM_001163760.1;NM_001163761.1;NM_172286.4
6430550D23Rik	NM_001145352.1;NM_001145351.1
6430571L13Rik	NM_175486.3
6430573F11Rik	NM_176952.4
6430598A04Rik	NM_175521.3
6430704M03Rik	NM_001142965.1
6530401D17Rik	NM_029541.3
6530401G17Rik	NM_001098168.1;NM_001135192.1;NM_001004364.2
6530401N04Rik	NM_029545.2
6530418L21Rik	NM_001163356.1;NM_175398.4
6720456B07Rik	NM_133937.1
6720456H20Rik	NM_172600.3
6720463M24Rik	NM_175265.4
6820408C15Rik	NM_177656.3
8030411F24Rik	NM_030135.2
8030462N17Rik	NM_178670.3
8430406I07Rik	NM_028984.4
8430408G22Rik	NM_001166580.1;NM_145980.2
8430410A17Rik	NM_173737.2
8430410K20Rik	NM_145609.1
8430419L09Rik	NM_028982.4
8430427H17Rik	NM_001134300.2;NM_001001986.2
9/1/2011	NM_017461.2
9/11/2011	NM_001009818.1
9/12/2011	NM_029374.1;NM_027669.3
9/14/2011	NM_028826.1
9/15/2011	NM_053102.2
9/2/2011	NM_001159717.1;NM_001159719.1;NM_010891.2;NM_001159718.1
9/3/2011	NM_011889.2
9/4/2011	NM_011129.1
9/6/2011	NM_001177323.1;NM_019942.5;NM_001177324.1
9/7/2011	NM_009859.3
9/8/2011	NM_033144.1
9/9/2011	NM_001113486.1;NM_001113487.1;NM_001113488.1;NM_017380.2
9030224M15Rik	NM_177793.3
9030409G11Rik	NM_144531.3;NM_001109685.1
9030418K01Rik	NM_001081289.1
9030425E11Rik	NM_133733.4
9030612E09Rik	NM_172419.2
9030617O03Rik	NM_145448.4
9030624J02Rik	NM_027815.4
9030625A04Rik	NM_172488.2
9130008F23Rik	NM_027834.3
9130011E15Rik	NM_198296.2
9130011J15Rik	NM_172396.3
9130017N09Rik	NM_030218.2
9130019O22Rik	NM_030226.3
9130023H24Rik	NM_177001.3
9130401M01Rik	NM_029418.4
9130404H23Rik	NM_028998.1
9230104L09Rik	NM_029960.3
9230107M04Rik	NM_001080942.2
9230110C19Rik	NM_199017.2
9230110F15Rik	NM_029863.1
9330159F19Rik	NM_001162537.1
9330182L06Rik	NM_172706.3
9430007A20Rik	NM_198662.3
9430015G10Rik	NM_145557.3;NM_177205.1
9430016H08Rik	NM_001081181.2
9430020K01Rik	NM_001081963.1
9430023L20Rik	NM_026566.2
9430031J16Rik	NM_172849.3
9430038I01Rik	NM_029886.2
9430076C15Rik	NM_172728.2
9530002B09Rik	NM_023865.3
9530003J23Rik	NM_029906.3
9530008L14Rik	NM_001145875.1;NM_175417.4
9530053A07Rik	NM_001164655.1
9530068E07Rik	NM_153117.2
9530077C05Rik	NM_026739.1
9630033F20Rik	NM_177003.5
9830001H06Rik	NM_001164663.1
9830107B12Rik	NM_001177896.1;NM_001177897.1;NM_177824.4
9930012K11Rik	NM_001112735.1;NM_001004155.2
9930013L23Rik	NM_030728.4
9930021D14Rik	NM_175682.3
9930021J03Rik	NM_172836.3
9930023K05Rik	NM_001164263.1;NM_172641.3
9930032O22Rik	NM_177162.4
9930111J21Rik1;9930111J21Rik2	NM_001114679.1;NM_173434.1
A130010J15Rik	NM_001160360.1;NM_001160359.1;NM_181048.3
A130022J15Rik	NM_175313.4
A1cf	NM_001081074.1
A230046K03Rik	NM_001033375.2
A230050P20Rik	NM_175687.2
A230051G13Rik	NM_173785.5
A2ld1	NM_145466.2
A2m	NM_175628.3
A330021E22Rik	NM_172447.2
A330049M08Rik	NM_001168498.1;NM_181047.1;NM_001168500.1;NM_145555.2
A430005L14Rik	NM_175287.4;NM_001163019.1
A430033K04Rik	NM_183025.2
A430105I19Rik	NM_001001982.2
A430107O13Rik	NM_001081351.1
A430110N23Rik	NM_173008.2
A530016L24Rik	NM_177039.4
A530054K11Rik	NM_183146.3
A530064D06Rik	NM_178796.6;NM_001113556.1
A630001G21Rik	NM_177055.3
A630007B06Rik	NM_170757.1
A630033H20Rik	NM_001122595.1;NM_001122596.1;NM_175442.4
A730011L01Rik	NM_001164636.1;NM_177394.3
A730017C20Rik	NM_173759.5;NM_001167925.2
A730037C10Rik	NM_177203.2
A830007P12Rik	NM_146115.4
A830010M20Rik	NM_001168557.1;NM_001007574.2
A830018L16Rik	NM_177173.6;NM_001160369.2;NM_001160370.2;NM_001160371.2
A830080D01Rik	NM_001033472.2
A830093I24Rik	NM_175431.4
A930001N09Rik	NM_029870.2
A930005I04Rik	NM_207277.1
A930018P22Rik	NM_026634.2
A930038C07Rik	NM_172399.3
AA408296	NM_145415.2
AA792892;AC126035.1;C87414	NM_178894.4;NM_001164285.1;NM_001164284.1
AA881470	NM_172724.3;NM_181066.2
AA960436	NM_133954.2
AA986860	NM_177604.3
AB124611	NM_001198794.1;NM_206536.2
AC020968.2	NM_138662.1
AC025794.1	NM_001177347.1
AC068906.1	NM_178260.3
AC084315.1	NM_001040611.1;NM_130877.2
AC101968.1	NM_001101479.1
AC102494.1;AC108824.1;Vmn2r-ps60;AC158569.1;Gm10948;AC102509.1	NM_001105057.1;NM_001105055.1;NM_001105058.1;NM_001105056.1
AC102494.1;Vmn2r-ps60;AC102509.1	NM_001105057.1;NM_001105056.1
AC108435.1	NM_207248.3
AC111135.1;Tex9	NM_009359.3
AC112976.1;Vmn1r172;Vmn1r174	NM_207548.2;NM_030735.1;NM_001166718.1
AC116130.1	NM_146456.2
AC117230.1	NM_001163615.1
AC120367.2	NM_134231.1
AC124433.1	NM_001166218.1
AC125099.1	NM_033596.2
AC125187.1	NM_001145759.1
AC127693.1	NM_001145192.1
AC129609.1	NM_007490.1
AC132274.1	NM_025621.2
AC132281.1;AC162893.2;AC162893.1;Vmn1r56;Vmn1r62;Vmn1r63;AC132281.2;Vmn1r59;AC102264.1;Vmn1r58;AC102264.2	NM_001166733.1;NM_030740.1;NM_001166734.1;NM_001166706.1;NM_001167567.1;NM_030741.2;NM_001167568.1;NM_030742.1;NM_001166732.1;NM_207543.1;NM_001167568.1;NM_030739.2;NM_001167567.1;NM_030741.2
AC132391.1	NM_025461.5
AC132391.1;Cox16	NM_025461.5
AC133199.1;Vmn1r33	NM_001166720.1;NM_134169.1
AC134623.1	NM_001101519.1
AC140433.1	NM_001113406.1
AC148982.1	NM_198028.3;NM_001160307.1
AC154630.1;9230110F15Rik	NM_001167587.1;NM_029863.1
AC154908.2	NM_025292.6
AC154908.2;Cox16	NM_025292.6
AC156287.1;Vmn1r10	NM_134185.2;NM_053231.2
AC156630.1	NM_001136270.1
AC158600.1	NM_054079.2
AC159008.1;Gm16378;Emd;Eif1	NM_001110020.1;NM_001100618.1;NM_007927.2;NM_011508.1
AC159008.2	NM_145842.3
AC161456.1	NM_026309.2
AC162893.2	NM_030740.1
AC167659.1;Cyp2a12	NM_001101467.1;NM_133657.1
AC167669.3	NM_001135577.2
AC168061.1	NM_025634.3
AC175387.1;AC134541.1;AC147107.1;AC147264.1;AC181982.1;AC177800.1;AC182763.1;AC174382.2;AC147991.1;AC134557.1;AC175668.1;AC183524.1;AC147996.1;AC145270.1;AC189026.1;AC182230.1;AC177798.1;AC173705.1;AC190163.1;AC175317.1;AC145558.1;AC136975.1;AC177805.1;AC145552.1;AC134567.1;AC194619.2;AC182229.1;AC147157.1;AC192547.1;AC183416.1;AC132276.1;AC182389.1;AC181981.2;AC140920.1;AC136638.1;AC147149.1;AC1…
AC181981.1;AC145569.1;AC182424.1;AC182485.1;AC145577.1;AC144583.2;AC190194.1;AC144583.1;AC132296.1;AC131770.1;AC182426.1;Ssty1;AC175114.1;AC134564.1;Ssty1;AC145265.1;AC132577.1;AC183791.1;AC144854.3;AC132273.1
AF251705	NM_134158.1
AF366264	NM_153093.3
AF529169	NM_153509.2
AI118078	NM_172923.3
AI182371	NM_178885.3
AI314180	NM_172381.2
AI314976	NM_207219.3
AI317395	NM_144821.4
AI428936	NM_153577.2
AI464131	NM_001085515.1
AI467606	NM_178901.3
AI480653	NM_198626.2
AI593442	NM_178906.4
AI597479	NM_133818.1
AI646023	NM_198860.2
AI661453	NM_145489.2
AI747448;Clca6	NM_001033199.3;NM_207208.3
AI836003	NM_177716.3
AI837181	NM_134149.2
AI848100	NM_172645.2
AI987944	NM_001199330.1;NM_183167.4
AL592187.2	NM_001143686.1
AL646020.1	NM_011221.2
AL929166.1	NM_025613.3
AU019823	NM_001134902.1;NM_212449.2
AU021034	NM_177629.4
AU022252	NM_001012400.2
AU022252;4930538K18Rik	NM_001012400.2;NM_029198.3
AU040320	NM_001035525.1;NM_001035526.1;NM_133886.2
AV249152	NM_145425.3
AW146020	NM_177884.3
AW146154	NM_001033530.3
AW549877	NM_145930.2
AW551984	NM_001199556.1;NM_178737.5
AW554918	NM_001033532.3
AW555464	NM_001024602.3
AY026312	NM_133359.2
AY074887	NM_145229.2
Aaas	NM_153416.2
Aacs	NM_030210.1
Aadac	NM_023383.1
Aadat	NM_011834.2
Aagab	NM_025857.2
Aak1	NM_001040106.2;NM_177762.6
Aamp	NM_001190444.1;NM_146110.3
Aanat	NM_009591.3
Aard	NM_175503.3
Aars	NM_028274.3;NM_146217.3
Aarsd1	NM_144829.1;NM_026865.2
Aasdh	NM_173765.3
Aasdhppt	NM_026276.3
Aass	NM_013930.4
Aatf	NM_019816.1
Aatk	NM_001198785.1;NM_001198787.1;NM_007377.4
Abat	NM_172961.3;NM_001170978.1
Abca1	NM_013454.3
Abca12	NM_175210.3
Abca13	NM_178259.3
Abca14	NM_026458.4
Abca15	NM_177213.3
Abca2	NM_007379.2
Abca3	NM_001039581.1;NM_013855.2
Abca4	NM_007378.1
Abca5	NM_147219.2
Abca6	NM_001166557.1;NM_147218.2;NM_001166556.1
Abca7	NM_013850.1
Abca8a	NM_153145.4
Abca8b	NM_013851.2
Abca9	NM_147220.2
Abcb10	NM_019552.2
Abcb11	NM_021022.3
Abcb1a	NM_011076.2
Abcb1b	NM_011075.2
Abcb4	NM_008830.2
Abcb5	NM_029961.2
Abcb6	NM_023732.2
Abcb7	NM_009592.1
Abcb8	NM_029020.2
Abcb9	NM_019875.2
Abcc1	NM_008576.2
Abcc10	NM_170680.2;NM_145140.2
Abcc12	NM_172912.4
Abcc2	NM_013806.2
Abcc3	NM_029600.3
Abcc4	NM_001033336.3;NM_001163675.1;NM_001163676.1
Abcc5	NM_176839.1;NM_013790.2
Abcc6	NM_018795.2
Abcc8	NM_011510.3
Abcc9	NM_011511.2;NM_021041.2;NM_001044720.1;NM_021042.2
Abcd1	NM_007435.1
Abcd2	NM_011994.2
Abcd3	NM_008991.2
Abcd4	NM_008992.2
Abce1	NM_015751.2
Abcf1	NM_013854.1
Abcf2	NM_001190443.1;NM_013853.2
Abcf3	NM_013852.2
Abcg1	NM_009593.2
Abcg2	NM_011920.3
Abcg3	NM_030239.2
Abcg4	NM_138955.3
Abcg5	NM_031884.1
Abcg8	NM_026180.2
Abhd10	NM_172511.3
Abhd11	NM_001190437.1;NM_145215.2
Abhd12	NM_024465.3
Abhd13	NM_001081119.1;NM_026868.1
Abhd14a	NM_001110271.1;NM_145919.2;NM_001110272.1
Abhd14b	NM_029631.3
Abhd15	NM_026185.4
Abhd16a	NM_178592.3
Abhd16b	NM_183181.2
Abhd2	NM_018811.6
Abhd3	NM_134130.1
Abhd4	NM_134076.1
Abhd5	NM_026179.2
Abhd6	NM_025341.3
Abhd8	NM_022419.3
Abi1	NM_007380.2;NM_145994.1;NM_001077192.1;NM_001077190.1;NM_001077193.1
Abi2	NM_001198570.1;NM_198127.2
Abi3	NM_001163464.1;NM_025659.4
Abi3bp	NM_001014423.2;NM_001014422.2;NM_001014424.2;NM_178790.4;NM_001014399.2
Abl1	NM_009594.3;NM_001112703.1
Abl2	NM_009595.3;NM_001136104.1
Ablim1	NM_178688.3;NM_001103177.1;NM_001103178.1
Ablim2	NM_177678.7;NM_001177698.1;NM_001177700.1;NM_001177697.1;NM_001177699.1;NM_001177696.1
Ablim3	NM_001164491.1;NM_198649.3
Abo	NM_030718.4
Abp1	NM_029638.2;NM_001161621.1;NM_001161622.1
Abpa	NM_009596.1
Abpb	NM_001100464.1
Abpb;Abpe;Abpg;Gm9138;Abpd	NM_001100464.1;NM_207262.2;NM_178308.2;NM_194338;NM_001199336.1;NM_001009952.2;NM_001199336.1
Abpe	NM_207262.2
Abpg	NM_178308.2;NM_194338
Abpz	NM_177446.2
Abr	NM_198895.1;NM_198018.1;NM_198894.1
Abra	NM_175456.4
Abtb1	NM_030251.3
Abtb2	NM_178890.3
Acaa1a	NM_130864.3
Acaa1b	NM_146230.3
Acaa2	NM_177470.3
Acaca	NM_133360.2
Acacb	NM_133904.2
Acad10	NM_028037.4
Acad11	NM_175324.3
Acad12	NM_178799.3
Acad8	NM_025862.2
Acad9	NM_172678.3
Acadl	NM_007381.3
Acadm	NM_007382.4
Acads	NM_007383.2
Acadsb	NM_025826.4
Acadvl	NM_017366.2
Acan	NM_007424.2
Acap1	NM_153788.3
Acap2	NM_030138.2
Acap3	NM_207223.1
Acat1	NM_144784.3
Acat2	NM_009338.3
Acat3	NM_153151.3
Acat3;Acat2	NM_153151.3;NM_009338.3
Acbd3	NM_133225.3
Acbd4	NM_025988.2
Acbd5	NM_001102436.1;NM_001102438.1;NM_001102437.1;NM_028793.3
Acbd6	NM_026683.1;NM_001145781.1;NM_028250.3
Acbd7	NM_030063.2
Accn1	NM_007384.2;NM_001034013.2
Accn2	NM_009597.1
Accn3	NM_183000.2
Accn4	NM_183022.3
Accn5	NM_021370.2
Accs	NM_183220.2
Ace	NM_009598.1;NM_207624.4
Ace2	NM_001130513.1;NM_027286.4
Acer1	NM_175731.4
Acer2	NM_139306.2
Acer3	NM_025408.2
Ache	NM_009599.3
Acin1	NM_001085472.2;NM_023190.3;NM_001085473.2;NM_019567.3
Acly	NM_001199296.1;NM_134037.3
Acmsd	NM_001033041.2
Acn9	NM_001077713.1
Acnat2	NM_145368.2
Aco1	NM_007386.2
Aco2	NM_080633.2
Acot1	NM_012006.2
Acot10;Acot9	NM_022816.2;NM_019736.3
Acot11	NM_025590.4
Acot12	NM_028790.3
Acot13	NM_025790.2
Acot2	NM_134188.3
Acot3	NM_134246.3
Acot4	NM_134247.3
Acot5	NM_145444.3
Acot6	NM_172580.1
Acot7	NM_001146057.1;NM_133348.2;NM_001146058.1
Acot8	NM_133240.2
Acot9	NM_019736.3
Acox1	NM_015729.2
Acox2	NM_001161667.1;NM_053115.2
Acox3	NM_030721.2
Acoxl	NM_028765.3
Acp1	NM_021330.4;NM_001110239.1
Acp2	NM_007387.2
Acp5	NM_001102405.1;NM_001102404.1;NM_007388.3
Acp6	NM_019800.4
Acpl2	NM_153420.2
Acpp	NM_207668.2;NM_019807.2
Acr	NM_013455.2
Acrbp	NM_001127340.1;NM_016845.2
Acrv1	NM_007391.2
Acsbg1	NM_053178.2
Acsf2	NM_153807.2
Acsf3	NM_144932.3
Acsl1	NM_007981.3
Acsl3	NM_001136222.1;NM_001033606.2;NM_028817.3
Acsl4	NM_001033600.1;NM_019477.3;NM_207625.2
Acsl5	NM_027976.2
Acsl6	NM_001033597.1;NM_144823.4;NM_001033599.1;NM_001033598.1
Acsm1	NM_054094.5
Acsm2	NM_146197.4;NM_001177977.1;NM_001177978.1
Acsm3	NM_016870.3;NM_212441.2;NM_212442.2
Acsm4	NM_178414.3
Acsm5	NM_178758.3
Acss1	NM_080575.2
Acss2	NM_019811.3
Acss3	NM_198636.3;NM_001142804.1
Acta1	NM_009606.2
Acta2	NM_007392.2
Actb	NM_007393.3
Actb;Gm4760	NM_007393.3
Actbl2	NM_175497.3
Actc1	NM_009608.3
Actg2	NM_009610.2
Actl6a	NM_019673.2
Actl6b	NM_031404.4
Actl7a	NM_009611.3
Actl7b	NM_025271.2
Actl9	NM_183282.2
Actn2	NM_033268.4
Actn3	NM_013456.1
Actn4	NM_021895.2
Actr10	NM_019785.2
Actr1a	NM_016860.1
Actr1b	NM_146107.2
Actr2	NM_146243.2
Actr3b	NM_001004365.1
Actr5	NM_175419.4
Actr6	NM_025914.2
Actr8	NM_027493.3
Actrt1	NM_028514.3
Actrt2	NM_028513.3
Acvr1	NM_001110205.1;NM_001110204.1;NM_007394.3
Acvr1b	NM_007395.3
Acvr1c	NM_001111030.1;NM_001033369.3
Acvr2a	NM_007396.4
Acvr2b	NM_007397.2
Acvrl1	NM_009612.2
Acy1	NM_025371.2
Acy3	NM_027857.3
Acyp1	NM_025421.2
Acyp2	NM_029344.3
Ada	NM_007398.3
Adad1	NM_009350.3
Adad2	NM_029428.1
Adal	NM_029475.1
Adam10	NM_007399.3
Adam11	NM_009613.2;NM_001110778.1
Adam12	NM_007400.2
Adam15	NM_009614.2;NM_001037722.2
Adam17	NM_009615.5
Adam18	NM_010084.2
Adam19	NM_009616.3
Adam1b	NM_172125.2
Adam2	NM_009618.2
Adam21	NM_020330.4
Adam22	NM_001098225.1;NM_001007220.2;NM_001007221.2
Adam23	NM_001177600.1;NM_011780.2
Adam24	NM_010086.4
Adam25	NM_011781.2
Adam26a	NM_010085.2
Adam26a;Adam34;Gm5346	NM_010085.2;NM_145745.2;NM_001025240.1;NM_001079931.2
Adam26b;Adam26a;Adam34	NM_001009547.2;NM_010085.2;NM_145745.2
Adam28	NM_001048175.1;NM_010082.2;NM_183366.2
Adam29	NM_175939.3
Adam3	NM_009619.4
Adam30	NM_027665.1
Adam32	NM_153397.2
Adam33	NM_033615.2;NM_001163529.1
Adam4	NM_009620.1
Adam5	NM_007401.2
Adam6a	NM_174885.3
Adam6b	NM_001009545.1
Adam7	NM_007402.2
Adam8	NM_007403.2
Adam9	NM_007404.2
Adamdec1	NM_021475.2
Adamts1	NM_009621.4
Adamts10	NM_172619.3
Adamts12	NM_175501.2
Adamts13	NM_001001322.2
Adamts15	NM_001024139.1
Adamts16	NM_172053.2
Adamts18	NM_172466.2
Adamts19	NM_175506.3
Adamts2	NM_175643.2
Adamts20	NM_177431.4;NM_001164785.1;NM_001164786.1
Adamts3	NM_177872.2;NM_001081401.2
Adamts4	NM_172845.2
Adamts5	NM_011782.2
Adamts7	NM_001003911.2
Adamts8	NM_013906.2
Adamts9	NM_175314.3
Adamtsl1	NM_029967.3
Adamtsl2	NM_029981.1
Adamtsl3	NM_001190374.1
Adamtsl4	NM_144899.2
Adamtsl5	NM_001113548.1;NM_025629.2
Adap1	NM_172723.4
Adap2	NM_172133.1
Adar	NM_001038587.4;NM_001146296.1;NM_019655.3
Adarb1	NM_130895.3;NM_001024837.2
Adarb2	NM_052977.4
Adat1	NM_013925.4
Adat2	NM_025748.4
Adc	NM_172875.2
Adck1	NM_028105.3
Adck2	NM_178873.3
Adck3	NM_001163290.1;NM_023341.3
Adck4	NM_133770.2
Adck5	NM_172960.3
Adcy1	NM_009622.1
Adcy10	NM_173029.3
Adcy2	NM_153534.2
Adcy3	NM_001159536.1;NM_001159537.1;NM_138305.3
Adcy4	NM_080435.1
Adcy5	NM_001012765.4
Adcy6	NM_007405.2
Adcy7	NM_001109756.1;NM_001037723.3;NM_001037724.4;NM_007406.2
Adcy8	NM_009623.2
Adcy9	NM_009624.2
Adcyap1	NM_009625.2
Adcyap1r1	NM_007407.3;NM_001025372.1
Add1	NM_013457.3;NM_001102444.1;NM_001024458.3
Add2	NM_013458.4
Add3	NM_001164099.1;NM_001164100.1;NM_001164101.1;NM_013758.3
Adh1	NM_007409.2
Adh4	NM_011996.2
Adh5	NM_007410.2
Adh6a	NM_026945.1
Adh7	NM_009626.4
Adhfe1	NM_175236.4
Adi1	NM_134052.2
Adig	NM_145635.2
Adipoq	NM_009605.4
Adipor1	NM_028320.3
Adipor2	NM_197985.3
Adk	NM_134079.3
Adm	NM_009627.1
Adm2	NM_182928.3
Adnp;Dpm1	NM_009628.2;NM_010072.3
Adora1	NM_001008533.2;NM_001039510.1
Adora2a	NM_009630.2
Adora2b	NM_007413.4
Adora3	NM_009631.3;NM_001174169.1
Adpgk	NM_028121.2
Adprh	NM_007414.3
Adprhl1	NM_172750.3
Adprhl2	NM_133883.2
Adra1a	NM_013461.3
Adra1b	NM_007416.3
Adra1d	NM_013460.4
Adra2a	NM_007417.4
Adra2b	NM_009633.3
Adra2c	NM_007418.3
Adrb1	NM_007419.2
Adrb2	NM_007420.2
Adrb3	NM_013462.3
Adrbk1	NM_130863.1
Adrbk2	NM_177078.3
Adrm1	NM_019822.3
Adsl	NM_009634.5
Adss	NM_007422.3
Adssl1	NM_007421.2
Aebp1	NM_009636.2
Aebp2	NM_178803.2;NM_001005605.1;NM_009637.3
Aen	NM_001162939.1;NM_026531.4
Aes	NM_010347.3
Afap1	NM_027373.2
Afap1l1	NM_178928.4
Afap1l2	NM_001177796.1;NM_001177797.1;NM_146102.2
Aff1	NM_001080798.1;NM_133919.3
Aff2	NM_008032.3
Aff3	NM_010678.2
Aff4	NM_033565.2
Afg3l1	NM_054070.3
Afg3l2	NM_027130.1
Afm	NM_145146.2
Afmid	NM_027827.3
Afp	NM_007423.4
Aftph	NM_181411.2
Aga	NM_001005847.1
Agap3	NM_139153.2
Agbl1	NM_001199224.1
Agbl2	NM_178755.3
Agbl3	NM_178630.3
Agbl4	NM_030231.2;NM_001048189.3
Agbl5	NM_174849.3;NM_001048192.2
Ager	NM_007425.2
Agfg1	NM_010472.2
Agfg2	NM_178162.2;NM_145566.1
Aggf1	NM_025630.2
Agk	NM_023538.2
Agl	NM_001081326.1
Agmat	NM_001081408.1
Agpat1	NM_001163379.1;NM_018862.3
Agpat2	NM_026212.1
Agpat3	NM_053014.3
Agpat4	NM_026644.2
Agpat5	NM_026792.3
Agpat6	NM_018743.4
Agpat9	NM_172715.3
Agphd1	NM_177351.4
Agps	NM_172666.3
Agr2	NM_011783.2
Agr3	NM_207531.3
Agrn	NM_021604.2
Agrp	NM_007427.2
Agt	NM_007428.3
Agtpbp1	NM_001048008.1;NM_023328.2
Agtr1a	NM_177322.3
Agtr1b	NM_175086.3
Agtr2	NM_007429.4
Agtrap	NM_009642.4
Agxt	NM_016702.2
Agxt2l1	NM_001163587.1;NM_027907.3
Agxt2l2	NM_028398.2
Ahctf1	NM_026375.2
Ahcy	NM_016661.3
Ahcyl1	NM_145542.3
Ahcyl2	NM_001171001.1;NM_021414.5;NM_001171000.1
Ahdc1	NM_146155.3
Ahi1	NM_001177776.1;NM_026203.3;NM_001177776.1
Ahnak	NM_001039959.1;NM_009643.1
Ahr	NM_013464.4
Ahrr	NM_009644.2
Ahsa1	NM_146036.1
Ahsa2	NM_172391.3
Ahsg	NM_013465.1
Aicda	NM_009645.2
Aida	NM_181732.4
Aif1	NM_019467.2
Aif1l	NM_145144.1
Aifm1	NM_012019.2
Aifm2	NM_001039194.3;NM_178058.4;NM_153779.2
Aifm3	NM_175178.3
Aig1	NM_025446.3
Aim1	NM_172393.2
Aim1l	NM_001162970.1
Aimp1	NM_007926.2
Aimp2	NM_001172146.1;NM_146165.2
Aip	NM_016666.2
Aipl1	NM_053245.2
Aire	NM_009646.1
Ak1	NM_001198790.1;NM_001198792.1;NM_001198791.1;NM_021515.3
Ak2	NM_001033966.3;NM_016895.3
Ak3	NM_021299.1
Ak4	NM_001177602.1;NM_001177604.1;NM_001177605.1;NM_009647.5
Ak5	NM_001081277.1
Ak7	NM_030187.1
Ak8	NM_001033874.2
Akap1	NM_001042541.1;NM_009648.2
Akap10	NM_019921.2
Akap11	NM_001164503.1
Akap12	NM_031185.3
Akap13	NM_029332.1
Akap17b	NM_001081956.1
Akap2;AF064781	NM_001035533.2;NM_009649.3;NM_001035532.2
Akap3	NM_009650.2
Akap4	NM_009651.3;NM_001042542.1
Akap5	NM_001101471.1;NM_001101471.1
Akap7	NM_018747.4
Akap8	NM_019774.4
Akap8l	NM_017476.2
Akap9	NM_194462.2
Akirin1	NM_023423.3
Akirin2	NM_001007589.3
Aknad1	NM_177859.3
Akp3	NM_007432.2
Akr1a4	NM_021473.2
Akr1b10	NM_172398.3
Akr1b7	NM_009731.2
Akr1b8	NM_008012.1
Akr1c12	NM_013777.2
Akr1c13	NM_013778.2
Akr1c13;Akr1c12	NM_013778.2;NM_013777.2
Akr1c14	NM_134072.1
Akr1c18	NM_134066.2
Akr1c20	NM_054080.1
Akr1c21	NM_029901.2
Akr1c6	NM_030611.3
Akr1cl	NM_027582.3
Akr1d1	NM_145364.2
Akr1e1	NM_018859.2
Akr7a5	NM_025337.3
Akt1	NM_001165894.1;NM_009652.3
Akt1s1	NM_026270.3
Akt2	NM_001110208.1;NM_007434.3
Akt3	NM_011785.3
Aktip	NM_010241.4
Alad	NM_008525.3
Alas1	NM_020559.2
Alas2	NM_009653.3;NM_001102446.1
Alb	NM_009654.3
Alcam	NM_009655.2
Aldh16a1	NM_145954.1
Aldh18a1	NM_019698.2;NM_153554.2
Aldh1a1	NM_013467.3
Aldh1a2	NM_009022.4
Aldh1a3	NM_053080.3
Aldh1a7	NM_011921.2
Aldh1b1	NM_028270.4
Aldh1l1	NM_027406.1
Aldh1l2	NM_153543.2
Aldh2	NM_009656.3
Aldh3a1	NM_001112725.1;NM_007436.2
Aldh3a2	NM_007437.4
Aldh3b1	NM_026316.2
Aldh3b2	NM_001177438.1
Aldh4a1	NM_175438.4
Aldh5a1	NM_172532.3
Aldh6a1	NM_134042.2
Aldh7a1	NM_001127338.1;NM_138600.4
Aldh8a1	NM_178713.4
Aldh9a1	NM_019993.3
Aldoa	NM_001177308.1;NM_007438.4;NM_001177307.1
Aldoart1	NM_001199270.1
Aldob	NM_144903.2
Aldoc	NM_009657.3
Alg1	NM_145362.2
Alg11	NM_183142.3
Alg12	NM_001142357.1;NM_145477.2
Alg13	NM_026247.3
Alg14	NM_024178.2
Alg2	NM_019998.3
Alg3	NM_145939.2
Alg5	NM_025442.3
Alg6	NM_001081264.1
Alg8	NM_199035.2
Alg9	NM_133981.1
Alkbh1	NM_001102565.1
Alkbh2	NM_175016.2
Alkbh3	NM_026944.1
Alkbh4	NM_028070.1
Alkbh5	NM_172943.4
Alkbh6	NM_198027.2
Alkbh7	NM_027372.1;NM_025538.3
Alkbh8	NM_026303.1
Allc	NM_053156.2
Alms1;Gm6413;Gm4475	NM_145223.2
Alox12	NM_007440.4
Alox12b	NM_009659.2
Alox12e	NM_145684.1
Alox15	NM_009660.3
Alox5	NM_009662.2
Alox5ap	NM_009663.1
Alox8	NM_009661.3
Aloxe3	NM_011786.2
Alpi	NM_001081082.1
Alpk1	NM_027808.1
Alpk2	NM_001037294.1
Alpk3	NM_054085.2
Alpl	NM_007431.2
Alppl2	NM_007433.3
Als2	NM_001159948.2;NM_028717.6;NM_146109.3
Als2cl	NM_001146059.1;NM_001146060.1;NM_146228.4
Als2cr11	NM_175200.4
Als2cr12	NM_175370.4
Alx1	NM_172553.4
Alx3	NM_007441.2
Alx4	NM_007442.3
Amac1	NM_019871.2
Amacr	NM_008537.4
Ambn	NM_009664.1
Ambp	NM_007443.3
Ambra1	NM_001080754.1;NM_172669.3
Amd1;Amd2	NM_009665.4;NM_007444.3
Amdhd1	NM_027908.1
Amdhd2	NM_172935.4
Amelx	NM_009666.3;NM_001081978.2
Amfr	NM_011787.2
Amh	NM_007445.2
Amhr2	NM_144547.2
Amigo1	NM_001004293.1;NM_146137.2
Amigo2	NM_001164563.1;NM_001164602.1;NM_178114.4
Amigo3	NM_177275.4
Ammecr1	NM_019496.3
Ammecr1l	NM_153515.3
Amn	NM_033603.2
Amn1	NM_001113424.1
Amot	NM_153319.2;NM_153319.2
Amotl1	NM_001081395.1
Amotl2	NM_019764.2
Ampd2	NM_028779.4
Ampd3	NM_009667.2
Amph	NM_175007.1
Amtn	NM_027793.1
Amy1	NM_001110505.1;NM_007446.2;NM_001110505.1
Amz1	NM_173405.2
Amz2	NM_025275.4
Anapc1	NM_008569.2
Anapc10	NM_026904.2
Anapc11	NM_001038230.2;NM_025389.4
Anapc13	NM_181394.3
Anapc16	NM_025514.2
Anapc2	NM_175300.4
Anapc4	NM_024213.2
Anapc5	NM_001042491.1;NM_021505.2
Anapc5;Gm10482	NM_001042491.1;NM_021505.2
Anapc7	NM_019805.4
Ang	NM_001161731.2;NM_007447.3
Ang2	NM_007449.2
Ang4;Ang5	NM_177544.4;NM_001123394.2;NM_007448.3
Ang5	NM_001123394.2;NM_007448.3
Angel1	NM_144524.2
Angel2	NM_001199020.1;NM_021421.4
Angpt1	NM_009640.3
Angpt2	NM_007426.3
Angpt4	NM_009641.1
Angptl1	NM_028333.2
Angptl2	NM_011923.4
Angptl3	NM_013913.3
Angptl4	NM_020581.2
Angptl6	NM_145154.2
Ank	NM_020332.4
Ank1	NM_001110783.1;NM_031158.2
Ank2	NM_001034168.1;NM_178655.3;NM_001034168.1;NM_001034168.1
Ank3	NM_146005.3;NM_170690.2;NM_170729.2;NM_009670.4;NM_170688.2;NM_170728.2;NM_170730.2;NM_170689.2;NM_170687.3
Ankar	NM_176980.4
Ankdd1b	NM_001042714.1
Ankfy1	NM_009671.5
Ankhd1	NM_175375.3
Ankhd1;Eif4ebp3	NM_175375.3;NM_201256.4
Ankib1	NM_001003909.3
Ankk1	NM_172922.3
Ankle1	NM_172756.2
Ankle2	NM_027922.1
Ankmy1	NM_172850.3
Ankmy2	NM_146033.3
Ankra2	NM_023472.1
Ankrd1	NM_013468.3
Ankrd10	NM_133971.2;NM_001167967.1
Ankrd11	NM_001081379.2
Ankrd12	NM_001025572.1
Ankrd13a	NM_026718.2
Ankrd13b	NM_172945.2
Ankrd13d	NM_026720.2
Ankrd16	NM_177268.4
Ankrd17	NM_030886.2;NM_198010.2
Ankrd2	NM_020033.1
Ankrd22	NM_024204.6
Ankrd23	NM_153502.3
Ankrd24	NM_027480.3
Ankrd26	NM_001081112.1
Ankrd27	NM_145633.3;NM_178263.3;NM_178263.3;NM_178263.3
Ankrd29	NM_001190371.1
Ankrd32	NM_134071.3
Ankrd33	NM_144790.1
Ankrd33b	NM_027496.3;NM_026153.3;NM_001164441.1
Ankrd34b	NM_175455.4
Ankrd35	NM_001081139.1
Ankrd36	NM_023816.2
Ankrd37	NM_001039562.1
Ankrd39	NM_026241.3
Ankrd40	NM_027799.2;NM_146024.1
Ankrd42	NM_028665.4
Ankrd43	NM_183173.2
Ankrd45	NM_028664.1
Ankrd46	NM_175134.4
Ankrd49	NM_019683.3
Ankrd5	NM_175667.4
Ankrd5;BC034902	NM_175667.4
Ankrd50	NM_001167883.1
Ankrd52	NM_172790.2
Ankrd53	NM_029245.3
Ankrd54	NM_144849.1
Ankrd55	NM_029898.3;NM_001168404.1;NM_001168405.1;NM_001168403.1
Ankrd56	NM_175270.4
Ankrd57	NM_172939.3
Ankrd58	NM_173779.3
Ankrd6	NM_001012450.1;NM_001012451.1;NM_080471.3
Ankrd60	NM_027303.1;NM_001199955.1
Ankrd61	NM_025732.3
Ankrd7	NM_001167757.1;NM_029202.2
Ankrd9	NM_175207.4
Anks1	NM_181413.3
Anks1b	NM_001128086.2;NM_001177396.1;NM_001177398.1;NM_181398.3;NM_001177397.1
Anks3	NM_028301.4
Anks4b	NM_028085.2
Anks6	NM_001024136.1
Ankzf1	NM_026187.4
Anln	NM_028390.3
Ano1	NM_178642.4
Ano10	NM_133979.2
Ano2	NM_153589.2
Ano3	NM_001128103.1;NM_001081556.1
Ano5	NM_177694.5
Ano6	NM_175344.3
Ano7	NM_207031.1
Ano9	NM_178381.3
Anp32a	NM_009672.3
Anp32b	NM_130889.2
Anp32e	NM_023210.4
Anpep	NM_008486.2
Antxr1	NM_054041.2
Antxr2	NM_133738.1
Antxrl	NM_172808.2
Anubl1	NM_001081317.1
Anxa1	NM_010730.2
Anxa10	NM_001136089.1;NM_011922.2
Anxa11	NM_013469.2
Anxa2	NM_007585.3
Anxa3	NM_013470.2
Anxa4	NM_013471.2
Anxa5	NM_009673.2
Anxa6	NM_013472.4;NM_001110211.1
Anxa7	NM_001110794.1;NM_009674.3
Anxa8	NM_013473.3
Anxa9	NM_023628.2;NM_001085383.1
Aoah	NM_012054.3
Aoc2	NM_178932.1
Aoc3	NM_009675.2
Aox1	NM_009676.2
Aox3	NM_023617.2
Aox4	NM_023631.2
Ap1ar	NM_145964.2
Ap1b1	NM_007454.2
Ap1g1	NM_009677.4
Ap1g2	NM_007455.4
Ap1m1	NM_007456.4
Ap1m2	NM_001110300.1;NM_009678.2
Ap1s1	NM_007457.2
Ap1s2	NM_026887.2
Ap1s3	NM_183027.2
Ap2a1	NM_007458.2;NM_001077264.1
Ap2a2	NM_007459.3
Ap2b1	NM_001035854.2;NM_027915.3
Ap2b1;Gm12834	NM_001035854.2;NM_027915.3
Ap2m1	NM_009679.2
Ap2s1	NM_198613.2
Ap3b1	NM_009680.3
Ap3b2	NM_021492.3
Ap3d1	NM_007460.1
Ap3m1	NM_018829.4
Ap3m2	NM_001122820.1;NM_029505.3
Ap3s2	NM_009682.3
Ap4b1	NM_001163552.1;NM_001163553.1;NM_026193.2
Ap4e1	NM_175550.3
Ap4m1	NM_021392.4
Ap4s1	NM_021710.3
Apaf1	NM_001042558.1;NM_009684.2
Apba1	NM_177034.3
Apba2	NM_007461.2
Apba3	NM_018758.2
Apbb1	NM_009685.2
Apbb1ip	NM_019456.2
Apbb2	NM_001201413.1;NM_001201416.1;NM_009686.1;NM_001201415.1;NM_001201414.1
Apbb3	NM_146085.1
Apbh	NM_020563.3
Apc	NM_007462.3
Apc2	NM_011789.2
Apcs	NM_011318.2
Apeh	NM_146226.2
Apex1	NM_009687.1
Apex2	NM_029943.1
Aph1a	NM_146134.1;NM_146104.2
Aph1b	NM_177583.4
Aph1c	NM_026674.3
Aph1c;Aph1b	NM_026674.3;NM_177583.4
Api5	NM_007466.2
Apip	NM_019735.4
Apitd1	NM_027263.2
Aplf	NM_001170489.1;NM_024251.4
Apln	NM_013912.3
Aplnr	NM_011784.3
Aplp1	NM_007467.2
Aplp2	NM_001102455.1;NM_001102456.1;NM_009691.2
Apoa1	NM_009692.3
Apoa1bp	NM_144897.3
Apoa2	NM_013474.2
Apoa4	NM_007468.2
Apoa5	NM_080434.3
Apob	NM_009693.2
Apobec1	NM_001134391.1;NM_031159.3
Apobec2	NM_009694.3
Apobec3	NM_001160415.1;NM_030255.3
Apobec4	NM_001081197.1
Apobr	NM_138310.1
Apoc1	NM_001110009.1;NM_007469.4
Apoc2	NM_009695.3
Apoc2;Apoc4	NM_009695.3;NM_007385.2
Apoc3	NM_023114.3
Apod	NM_007470.3
Apoe	NM_009696.3
Apof	NM_133997.2
Apoh	NM_013475.4
Apol10a	NM_177744.4
Apol10b	NM_177820.4
Apol6	NM_001163621.1;NM_028010.1
Apol7a	NM_001164640.1;NM_029419.2
Apol7c	NM_175391.4
Apol8	NM_001081970.1
Apol9a;Apol9b	NM_173786.1;NM_001162883.1;NM_001168660.1;NM_173743.4
Apom	NM_018816.1
Apon	NM_133996.3
Apoo	NM_001199337.1;NM_001199339.1;NM_026673.4;NM_001199338.1
Apool	NM_026565.2
App	NM_001198825.1;NM_001198826.1;NM_001198823.1;NM_001198824.1;NM_007471.3
Appbp2	NM_025825.3
Appl1	NM_145221.2
Appl2	NM_145220.2
Aprt	NM_009698.2
Aptx	NM_001025444.2;NM_025545.4
Aqp1	NM_007472.2
Aqp11	NM_175105.3
Aqp12	NM_001159658.1;NM_177587.2
Aqp2	NM_009699.3
Aqp3	NM_016689.2
Aqp4	NM_009700.2
Aqp5	NM_009701.4
Aqp6	NM_175087.4
Aqp7	NM_007473.4
Aqp8	NM_001109045.1;NM_007474.2
Aqp9	NM_022026.2
Aqr	NM_009702.2
Ar	NM_013476.3
Araf	NM_009703.2;NM_001159645.1
Arap1	NM_198096.1;NM_001040111.1;NM_001040112.1;NM_027180.3
Arap2	NM_178407.3
Arap3	NM_139206.2
Arc	NM_018790.2
Arcn1	NM_145985.4
Areg	NM_009704.3
Arf1	NM_001130408.1;NM_007476.3
Arf2	NM_007477.4
Arf3	NM_007478.3
Arf4	NM_007479.3
Arf5	NM_007480.1
Arf6	NM_007481.3
Arfgap1	NM_001177708.1;NM_001177709.1;NM_145760.3;NM_001177710.1;NM_001177706.1;NM_001177707.1
Arfgap2	NM_023854.2;NM_001166024.1
Arfgap3	NM_025445.4
Arfgef1	NM_001102430.1
Arfgef2	NM_001085495.2
Arfip1	NM_001081093.1
Arfip2	NM_029802.4
Arfrp1	NM_001165991.1;NM_001165992.1;NM_029702.4;NM_001165995.1
Arg1	NM_007482.3
Arg2	NM_009705.3
Arglu1	NM_176849.3
Arhgap1	NM_001145902.1;NM_146124.4
Arhgap10	NM_030113.2
Arhgap11a	NM_181416.3
Arhgap12	NM_001039692.1;NM_029277.2
Arhgap15	NM_001025377.1;NM_153820.3
Arhgap17	NM_144529.2;NM_001122641.1;NM_001122642.1;NM_001122643.1;NM_001122640.1
Arhgap18	NM_176837.2
Arhgap19	NM_001163495.1;NM_027667.3
Arhgap20	NM_175535.3
Arhgap21	NM_001128084.2;NM_001081364.3
Arhgap22	NM_153800.4
Arhgap23	NM_021493.2
Arhgap24	NM_029270.2;NM_146161.3
Arhgap25	NM_001037727.1;NM_175476.3
Arhgap26	NM_001033789.2;NM_175164.4
Arhgap27	NM_133715.4;NM_183288.2
Arhgap28	NM_172964.4
Arhgap29	NM_172525.2
Arhgap31	NM_020260.2
Arhgap32	NM_001195632.1;NM_001195632.1;NM_177379.4
Arhgap33	NM_178252.2
Arhgap36	NM_001081123.1
Arhgap39	NM_001168288.1;NM_198420.2
Arhgap4	NM_138630.2;NM_001162424.1;NM_001162423.1
Arhgap4;Gm16286;Naa11;Gm14274;Naa10	NM_138630.2;NM_001162424.1;NM_001162423.1;NM_001038608.2;NM_001042408.1;NM_178604.3;NM_001033191.2;NM_019870.3;NM_001177965.1
Arhgap42	NM_027823.1
Arhgap44	NM_175003.3;NM_001099288.1
Arhgap5	NM_009706.2
Arhgap6	NM_009707.3;NM_178754.2
Arhgap8	NM_001164627.1;NM_001164628.1;NM_028455.3
Arhgap9	NM_146011.2
Arhgdia	NM_133796.7
Arhgdib	NM_007486.4
Arhgdig	NM_008113.3
Arhgef1	NM_001130150.1;NM_001130151.1;NM_001130153.1;NM_008488.2;NM_001130152.1
Arhgef10	NM_172751.2;NM_001037736.1
Arhgef10l	NM_001112722.1;NM_001112723.1;NM_172415.3
Arhgef11	NM_001003912.1
Arhgef12	NM_027144.2
Arhgef15	NM_177566.3
Arhgef16	NM_001112744.1
Arhgef17	NM_001081116.1
Arhgef18	NM_133962.3
Arhgef19	NM_172520.2
Arhgef2	NM_001198911.1;NM_008487.3;NM_001198912.1;NM_001198913.1
Arhgef25	NM_028027.3;NM_001166413.1
Arhgef26	NM_001081295.1
Arhgef3	NM_027871.1
Arhgef37	NM_177828.4
Arhgef4	NM_183019.2
Arhgef4;C230030N03Rik	NM_183019.2
Arhgef40	NM_198249.4;NM_001145921.1;NM_001145922.1
Arhgef5	NM_133674.1
Arhgef6	NM_152801.2
Arhgef7	NM_001113517.1;NM_017402.4;NM_001113518.1
Arhgef9	NM_001033329.2
Arid1a	NM_001080819.1
Arid1b	NM_001085355.1
Arid2	NM_175251.3
Arid3a	NM_007880.3
Arid3b	NM_019689.2
Arid4a	NM_001081195.1
Arid4b	NM_194262.1;NM_198122.1
Arid5a	NM_001172205.1;NM_001172206.1;NM_145996.4
Arid5b	NM_023598.2
Arih1	NM_019927.2
Arih2	NM_011790.4
Arl1	NM_025859.3
Arl10	NM_019968.2
Arl11	NM_177337.3
Arl13a	NM_028947.1
Arl13b	NM_026577.3
Arl14	NM_027843.1
Arl15	NM_172595.4
Arl16	NM_197995.2
Arl2	NM_019722.3
Arl2bp	NM_024191.1;NM_024269.3
Arl3	NM_019718.2
Arl4a	NM_001039515.1;NM_007487.3
Arl4c	NM_177305.4
Arl4d	NM_025404.3
Arl5a	NM_182994.2
Arl5b	NM_029466.4
Arl5c	NM_207231.1
Arl6	NM_019665.3
Arl6ip1	NM_019419.2
Arl6ip4	NM_144509.2
Arl6ip5	NM_022992.2
Arl6ip6	NM_022989.4
Arl8a	NM_026823.2
Arl8b	NM_026011.3
Arl9	NM_206935.1
Armc1	NM_028840.2
Armc10	NM_026034.4
Armc2	NM_001034858.3
Armc3	NM_001081083.1
Armc4	NM_001081393.1
Armc5	NM_146205.2
Armc6	NM_133972.2
Armc7	NM_177778.4
Armc8	NM_001166138.1;NM_028768.3
Armc9	NM_030184.2;NM_027456.1
Armcx1	NM_001166379.1;NM_001166377.1;NM_001166378.1;NM_001166380.1;NM_030066.3
Armcx2	NM_001166397.1;NM_001166398.1;NM_026139.4
Armcx3	NM_027870.3
Arnt	NM_001037737.2;NM_009709.4
Arnt2	NM_007488.2
Arntl	NM_007489.3
Arntl2	NM_172309.1
Arpc1a	NM_019767.2
Arpc1b	NM_023142.2
Arpc2	NM_029711.1
Arpc3	NM_019824.3
Arpc5	NM_026369.2
Arpc5l	NM_028809.1
Arpm1	NM_029690.2
Arpp19	NM_021548.4;NM_001142655.1
Arpp21	NM_001177618.1;NM_001177616.1;NM_001177617.1;NM_001177619.1;NM_001177623.1;NM_001177615.1;NM_001177620.1;NM_033264.2
Arr3	NM_133205.3
Arrb1	NM_177231.2;NM_178220.3
Arrb2	NM_145429.4
Arrdc1	NM_001162485.1;NM_178408.3
Arrdc2	NM_027560.1
Arrdc3	NM_001042591.1
Arrdc4	NM_001042592.2;NM_025549.3
Arrdc5	NM_029799.1
Arsa	NM_009713.4
Arsb	NM_009712.3
Arsg	NM_001166177.1;NM_028710.3
Arsi	NM_001038499.1
Arsj	NM_173451.3
Arsk	NM_029847.4
Art2b;AC129609.1	NM_019915.2;NM_007490.1
Art3	NM_181728.2
Art4	NM_026639.2
Art5	NM_007491.2
Artn	NM_009711.3
Arv1	NM_026855.4
Arvcf	NM_033474.2
Arx	NM_007492.3
As3mt	NM_020577.2
Asah1	NM_019734.2
Asah2	NM_018830.1
Asap1	NM_010026.2
Asap3	NM_001008232.2
Asb1	NM_001039126.2;NM_023046.4
Asb10	NM_080444.4
Asb11	NM_026853.1
Asb12	NM_080858.3
Asb13	NM_080857.2;NM_178283.3
Asb14	NM_001170748.1;NM_080856.4
Asb15	NM_080847.3
Asb16	NM_148953.2
Asb17	NM_025758.4
Asb18	NM_139152.1
Asb2	NM_023049.1
Asb3	NM_023906.3
Asb4	NM_023048.5
Asb5	NM_029569.3
Asb6	NM_133346.2
Asb7	NM_080443.2
Asb8	NM_001170710.1;NM_001170711.1;NM_030121.4
Asb9	NM_027027.2
Ascc1	NM_001199187.2;NM_026937.3
Ascc2	NM_029291.1
Ascc3	NM_001146089.1;NM_198007.2
Ascl1	NM_008553.4
Ascl2	NM_008554.3
Ascl3	NM_020051.1
Ascl4	NM_001163614.1
Asf1a	NM_025541.3
Asf1b	NM_024184.2
Asgr1	NM_009714.2
Asgr2	NM_007493.3
Ash1l	NM_138679.5
Ash2l	NM_011791.2;NM_001080793.1
Asl	NM_133768.4
Asna1	NM_019652.1
Asns	NM_012055.3
Asnsd1	NM_133728.2
Aspa	NM_023113.4
Aspdh	NM_026690.1
Aspg	NM_001081169.1
Asph	NM_001177849.1;NM_001177850.1;NM_001177851.1;NM_001177853.1;NM_001177852.1;NM_001177854.1;NM_133723.2;NM_001177855.1;NM_001177856.1;NM_023066.3
Asphd1	NM_001039645.1
Asphd2	NM_028386.1
Aspm	NM_009791.4
Aspn	NM_001172481.1;NM_025711.3
Asprv1	NM_026414.2
Aspscr1	NM_026877.2;NM_001164224.1;NM_198223.2
Asrgl1	NM_025610.3
Ass1	NM_007494.3
Ass1;Gm5424	NM_007494.3
Aste1	NM_025651.4;NM_001164828.1
Astl	NM_172539.2
Astn1	NM_007495.3
Astn2	NM_207109.2;NM_019514.3
Asxl1	NM_001039939.1
Asxl2	NM_172421.3
Asxl3	NM_001167777.1
Asz1	NM_023729.3
Atad1	NM_026487.3
Atad2	NM_027435.2
Atad3a	NM_179203.3
[truncated: 15,809 more rows]
