# Supplementary material for: Eureka-DMA: an easy-to-operate graphical user interface for fast comprehensive investigation and analysis of DNA microarray data
Source: BMC Bioinformatics. 2014 Feb 24;15:53. doi: 10.1186/1471-2105-15-53 (PMC3938137; doi:10.1186/1471-2105-15-53)
Supplement: Additional file 3 — ZIP archive file that contains all the software files needed in order to run Eureka-DMA in the MATLAB environment. This archive contains the code. [file 1471-2105-15-53-S3.zip › Eureka-DMA/Example data/gene list xlsx for standalone tools.xlsx]

## Sheet: Sheet1
Probe_ID	Gene_Symbol	1
	GAPDH
	LOC643334
	SLC35E2
	DUSP22
	LOC642820
	RPS28
	IPO13
	TESSP1
	LOC653113
	AFAP1
	GGTLC1
	CDT1
	TRPV1
	LOC652879
	LOC644150
	LPP
	FLJ36848
	CCNE2
	HNRNPAB
	LOH12CR1
	SNIP1
	LOC645349
	LOC389669
	COL17A1
	BCL6B
	GRHL1
	LOC339760
	LOC644613
	LOC143666
