# Supplementary material for: Eureka-DMA: an easy-to-operate graphical user interface for fast comprehensive investigation and analysis of DNA microarray data
Source: BMC Bioinformatics. 2014 Feb 24;15:53. doi: 10.1186/1471-2105-15-53 (PMC3938137; doi:10.1186/1471-2105-15-53)
Supplement: Additional file 3 — ZIP archive file that contains all the software files needed in order to run Eureka-DMA in the MATLAB environment. This archive contains the code. [file 1471-2105-15-53-S3.zip › Eureka-DMA/Example data/mus-musculus - Copy.xls]

## Sheet: March13finalreportAug12
Probe_ID	Gene_Symbol	time #1	#1 Pvalue	time #1.1	#1.1 Pvalue	time #2	#2 Pvalue	time #2.1	#2.1 Pvalue	time #3	#3 Pvalue	time #3.1	#3.1 Pvalue
ILMN_380358	Zzz3	80	0.02778	100.5	0	95.1	0.00107	94.6	0.00107	101	0	96.8	0
ILMN_1240474	Zzz3	94.7	0	106.8	0	98.8	0	100.9	0.00107	114	0	100.6	0
ILMN_3840273	Zzz3	164.9	0	178.7	0	167.9	0	180.7	0	178	0	204.9	0
ILMN_4830630	Zzz3	76.7	0.1859	80.4	0.02885	72.9	0.62286	79.8	0.03098	73.2	0.54915	76.6	0.23611
ILMN_5340132	Zzz3	80.7	0.01603	99.9	0	94.4	0.00107	96.8	0.00107	102.2	0	98.9	0
ILMN_5670180	Zzz3	118	0	126.9	0	114	0	154.5	0	173.2	0	95.7	0
ILMN_650743	Zzef1	73.3	0.54167	67.9	0.96581	74.5	0.44231	73.7	0.42842	75.2	0.29594	71.2	0.82372
ILMN_1070168	Zzef1	77.1	0.16132	77.1	0.15812	79.5	0.05021	78.3	0.07585	76.5	0.20299	71	0.84188
ILMN_1850204	Zzef1	187.8	0	180.3	0	224.8	0	193.6	0	202.1	0	185.1	0
ILMN_2490300	Zzef1	75.9	0.24359	75.9	0.24145	88.9	0.00107	85.8	0.00214	83	0.01389	82.5	0.01923
ILMN_4050400	Zyx	3265.2	0	3652.8	0	3656.5	0	4026.4	0	3266.5	0	4148.4	0
ILMN_2070603	Zyg11b	75.4	0.28739	71.5	0.73825	76.8	0.19338	82.2	0.01175	80.7	0.03526	76	0.29167
ILMN_2970543	Zyg11b	69	0.94444	78.2	0.10043	71.9	0.7265	79.3	0.04487	73.1	0.5609	70.2	0.8985
ILMN_7550010	Zyg11a	69.3	0.92735	74.5	0.41026	69.9	0.90278	74.2	0.37927	69.4	0.91667	71.6	0.77991
ILMN_1050332	Zxdc	1535	0	1201	0	1333	0	212.3	0	176.4	0	191.7	0
ILMN_1940692	Zxdc	149.7	0	158.8	0	154.5	0	169.2	0	155.4	0	171	0

## Sheet: Sheet1
ILMN_870465
ILMN_3190307
ILMN_1940731
ILMN_3120133
ILMN_2070673
ILMN_1690678
ILMN_2710446
ILMN_4150678
ILMN_6550717
ILMN_2810427
ILMN_3520577
ILMN_7160600
ILMN_2000424
ILMN_3850678
ILMN_6180301
ILMN_2120736
ILMN_4610239
ILMN_5420050
ILMN_6900500
ILMN_1230730
ILMN_4150367
ILMN_4490064
ILMN_1070170
ILMN_3870091
ILMN_6590561
ILMN_2630593
ILMN_4540673
ILMN_1170687
ILMN_6280440
ILMN_3060092
ILMN_6290215
ILMN_6450369
ILMN_110403
ILMN_6450296
ILMN_3390392
ILMN_2900228
ILMN_2850424
ILMN_3190008
ILMN_7510674
ILMN_3390088
ILMN_7160209
ILMN_830088
ILMN_3360209
ILMN_5290564
ILMN_7650470
ILMN_3990427
ILMN_1500400
ILMN_1570091
ILMN_2690324
ILMN_5270551
ILMN_2230674
ILMN_5910240
ILMN_1710201
ILMN_6900731
ILMN_360544
ILMN_3190202
ILMN_5700132
ILMN_3460754
ILMN_4260014
ILMN_5900646
ILMN_430280
ILMN_1980110
ILMN_4890184
ILMN_6270482
ILMN_2100092
ILMN_2190551
ILMN_6280719
ILMN_6510338
ILMN_1340356
ILMN_5260669
ILMN_2070347
ILMN_540041
ILMN_3800215
ILMN_5810243
ILMN_3400750
ILMN_6060528
ILMN_1980367
ILMN_5270753
ILMN_2070564
ILMN_3840519
ILMN_5820128
ILMN_6480132
ILMN_6860170
ILMN_3130332
ILMN_6760408
ILMN_3990307
ILMN_4250086
ILMN_5340379
ILMN_7330743
ILMN_4920632
ILMN_940634
ILMN_1090500
ILMN_1010484
ILMN_6450504
ILMN_2810369
ILMN_7560368
ILMN_650181
ILMN_4730195
ILMN_510445
ILMN_1260746
ILMN_2140102
ILMN_3940468
ILMN_6550632
ILMN_4050747
ILMN_6590519
ILMN_5390523
ILMN_1570465
ILMN_3390376
ILMN_6200685
ILMN_460068
ILMN_1300707
ILMN_6280161
ILMN_1240379
ILMN_1300243
ILMN_4060458
ILMN_990301
ILMN_2810592
ILMN_3870437
ILMN_6940487
ILMN_3310136
ILMN_4670014
ILMN_4120017
ILMN_520577
ILMN_4280025
ILMN_7000301
ILMN_2000041
ILMN_4150427
ILMN_1770326
ILMN_6510095
ILMN_4570707
ILMN_6020189
ILMN_3850482
ILMN_5720674
ILMN_2940201
ILMN_6110577
ILMN_5890408
ILMN_1230433
ILMN_1570554
ILMN_4830114
ILMN_6580059
ILMN_5810010
ILMN_4670685
ILMN_2190097
ILMN_1230678
ILMN_7650333
ILMN_4810746
ILMN_6900148
ILMN_4640743
ILMN_1170373
ILMN_6250025
ILMN_1400324
ILMN_2060520
ILMN_7200491
ILMN_6290022
ILMN_3120307
ILMN_2140408
ILMN_3310286
ILMN_2680612
ILMN_5270747
ILMN_5890424
ILMN_7610575
ILMN_1110435
ILMN_5390605
ILMN_1450100
ILMN_4670044
ILMN_2600605
ILMN_6400427
ILMN_6560020
ILMN_4260603
ILMN_4780504
ILMN_1050673
ILMN_7650255
ILMN_6180736
ILMN_2070707
ILMN_2000739
ILMN_6280639
ILMN_7040445
ILMN_5390021
ILMN_5870044
ILMN_2140450
ILMN_3400647
ILMN_6380242
ILMN_4290390
ILMN_7150386
ILMN_4730671
ILMN_380010
ILMN_4060598
ILMN_5690242
ILMN_7610358
ILMN_4560731
ILMN_2100632
ILMN_1070301
ILMN_2350647
ILMN_540274
ILMN_4670553
ILMN_4920121
ILMN_5360358
ILMN_4590551
ILMN_3420075
ILMN_630064
ILMN_6560424
ILMN_6560458
ILMN_6940296
ILMN_730162
ILMN_1690192
ILMN_3780019
ILMN_1050608
ILMN_3420279
ILMN_780041
ILMN_1980274
ILMN_7380692
ILMN_3130703
ILMN_2120646
ILMN_1230349
ILMN_4610066
ILMN_3870463
ILMN_870382
ILMN_5290475
ILMN_1190500
ILMN_2630364
ILMN_2760504
ILMN_5810161
ILMN_940189
ILMN_2750255
ILMN_6020209
ILMN_3400402
ILMN_3870279
ILMN_1820162
ILMN_3390148
ILMN_2060377
ILMN_6110301
ILMN_1850059
ILMN_7320762
ILMN_1400189
ILMN_650762
ILMN_7570605
ILMN_1300500
ILMN_3710678
ILMN_1300326
ILMN_1660376
ILMN_2750193
ILMN_5700762
ILMN_510608
ILMN_1820577
ILMN_60274
ILMN_1470100
ILMN_6250703
ILMN_3520037
ILMN_1050102
ILMN_3420048
ILMN_540653
ILMN_10707
ILMN_7550494
ILMN_150382
ILMN_3400725
ILMN_1110563
ILMN_580725
ILMN_6450592
ILMN_990128
ILMN_270494
ILMN_5270376
ILMN_5080086
ILMN_1090270
ILMN_6060228
ILMN_2690707
ILMN_5560102
ILMN_6130577
ILMN_7550192
ILMN_4060161
ILMN_870408
ILMN_1440538
ILMN_3710286
ILMN_2760528
ILMN_70088
ILMN_450431
ILMN_3400048
ILMN_7320193
ILMN_780332
ILMN_4060687
ILMN_70491
ILMN_2570014
ILMN_650360
ILMN_1170239
ILMN_2490358
ILMN_430176
ILMN_5390037
ILMN_6840615
ILMN_630398
ILMN_2710035
ILMN_5820093
ILMN_6980687
ILMN_3450358
ILMN_6450348
ILMN_290296
ILMN_2230091
ILMN_3360475
ILMN_6280678
ILMN_3370338
ILMN_520551
ILMN_4250343
ILMN_6520240
ILMN_4610128
ILMN_2350390
ILMN_1340088
ILMN_5910193
ILMN_240707
ILMN_150193
ILMN_4050286
ILMN_5700619
ILMN_5720546
ILMN_2030072
ILMN_3420328
ILMN_6290762
ILMN_5670273
ILMN_1260500
ILMN_2340433
ILMN_6280725
ILMN_4670386
ILMN_5860692
ILMN_4850324
ILMN_2900373
ILMN_4210669
ILMN_5560576
ILMN_7210240
ILMN_6660475
ILMN_3890379
ILMN_1690286
ILMN_2060286
ILMN_7160040
ILMN_3840041
ILMN_6620037
ILMN_2230019
ILMN_4150129
ILMN_1030064
ILMN_5690333
ILMN_7150753
ILMN_1690553
ILMN_460228
ILMN_7000689
ILMN_620037
ILMN_6400280
ILMN_7610703
ILMN_3940403
ILMN_7000114
ILMN_70687
ILMN_3610471
ILMN_5270100
ILMN_110181
ILMN_1430068
ILMN_2070682
ILMN_3450292
ILMN_1980471
ILMN_2850082
ILMN_4280528
ILMN_5550162
ILMN_6020128
ILMN_6290397
ILMN_3520386
ILMN_4640682
ILMN_2480220
ILMN_7380730
ILMN_4590253
ILMN_6040619
ILMN_670356
ILMN_6770673
ILMN_5420309
ILMN_6580086
ILMN_5550719
ILMN_580747
ILMN_5570465
ILMN_6650575
ILMN_4230470
ILMN_6580168
ILMN_4260400
ILMN_1170747
ILMN_4830288
ILMN_5420450
ILMN_1230523
ILMN_4180209
ILMN_6330162
ILMN_540309
ILMN_5310722
ILMN_6650373
ILMN_2340592
ILMN_3450367
ILMN_4540474
ILMN_20497
ILMN_10427
ILMN_2760240
ILMN_7150719
ILMN_4070484
ILMN_20719
ILMN_3310215
ILMN_2340132
ILMN_4830224
ILMN_5910184
ILMN_1050114
ILMN_6860494
ILMN_3140221
ILMN_2810372
ILMN_1300356
ILMN_5890358
ILMN_110743
ILMN_7610161
ILMN_3060286
ILMN_4670397
ILMN_5290739
ILMN_5810392
ILMN_6400543
ILMN_7320445
ILMN_2190156
ILMN_3120152
ILMN_7320674
ILMN_6180220
ILMN_7040707
ILMN_5260246
ILMN_7000059
ILMN_4480138
ILMN_2030278
ILMN_6520022
ILMN_4880132
ILMN_270053
ILMN_2190500
ILMN_6590348
ILMN_6020692
ILMN_2900110
ILMN_540246
ILMN_3710201
ILMN_7570470
ILMN_2140368
ILMN_4900520
ILMN_450681
ILMN_3390152
ILMN_3870041
ILMN_2690131
ILMN_70056
ILMN_7210731
ILMN_6180543
ILMN_6560593
ILMN_2490161
ILMN_5560315
ILMN_4590731
ILMN_4070008
ILMN_4780768
ILMN_6060008
ILMN_3850278
ILMN_6510736
ILMN_6280220
ILMN_360129
ILMN_7210315
ILMN_3830242
ILMN_20523
ILMN_3940050
ILMN_3060692
ILMN_6590441
ILMN_4180487
ILMN_3440138
ILMN_7050609
ILMN_2260259
ILMN_70114
ILMN_540138
ILMN_2760615
ILMN_7400360
ILMN_3520195
ILMN_5090349
ILMN_6900743
ILMN_3830630
ILMN_4610504
ILMN_5860541
ILMN_3310463
ILMN_3120338
ILMN_1430537
ILMN_5130563
ILMN_360605
ILMN_6020041
ILMN_7050500
ILMN_5890470
ILMN_2940414
ILMN_450161
ILMN_6180092
ILMN_7200195
ILMN_830201
ILMN_5360170
ILMN_1430048
ILMN_6660180
ILMN_3610563
ILMN_3840441
ILMN_6270398
ILMN_1850189
ILMN_5890209
ILMN_2650402
ILMN_6220615
ILMN_3840239
ILMN_3890010
ILMN_380561
ILMN_3360709
ILMN_7560273
ILMN_650520
ILMN_3390653
ILMN_290538
ILMN_4050142
ILMN_3450187
ILMN_460632
ILMN_3800095
ILMN_620400
ILMN_6840730
ILMN_2750471
ILMN_2760673
ILMN_4830291
ILMN_5050433
ILMN_6940168
ILMN_7400048
ILMN_6550327
ILMN_5050762
ILMN_5090669
ILMN_7380608
ILMN_2750474
ILMN_7100377
ILMN_1470192
ILMN_650022
ILMN_7160192
ILMN_290452
ILMN_1260343
ILMN_3800092
ILMN_4670204
ILMN_6280386
ILMN_2940403
ILMN_6180138
ILMN_1580451
ILMN_3400653
ILMN_6020687
ILMN_1300092
ILMN_4150301
ILMN_2680475
ILMN_520273
ILMN_1580441
ILMN_160477
ILMN_4480669
ILMN_380195
ILMN_2030600
ILMN_1710438
ILMN_4200286
ILMN_2360148
ILMN_1230377
ILMN_1400521
ILMN_7150630
ILMN_2810433
ILMN_4760576
ILMN_2970735
ILMN_6060402
ILMN_2490468
ILMN_4040379
ILMN_4610500
ILMN_7200619
ILMN_7160037
ILMN_7400674
ILMN_2510424
ILMN_1820358
ILMN_5860025
ILMN_2000711
ILMN_840129
ILMN_3370280
ILMN_3780669
ILMN_6770687
ILMN_6620300
ILMN_1050520
ILMN_4390554
ILMN_4890072
ILMN_2510408
ILMN_7610022
ILMN_1580646
ILMN_6290370
ILMN_3310274
ILMN_2120465
ILMN_150400
ILMN_7040487
ILMN_110019
ILMN_6060301
ILMN_5390348
ILMN_540736
ILMN_990427
ILMN_2480133
ILMN_1010133
ILMN_5870138
ILMN_1240193
ILMN_5550670
ILMN_3840520
ILMN_5290059
ILMN_6420768
ILMN_5490092
ILMN_3140554
ILMN_1090609
ILMN_5290433
ILMN_7160707
ILMN_380445
ILMN_6270471
ILMN_3460082
ILMN_10678
ILMN_6020184
ILMN_6060626
ILMN_1990600
ILMN_7570192
ILMN_610709
ILMN_7100309
ILMN_2710524
ILMN_6620356
ILMN_1470220
ILMN_3420224
ILMN_20368
ILMN_620014
ILMN_2570133
ILMN_1450632
ILMN_610220
ILMN_240600
ILMN_3710220
ILMN_2100195
ILMN_2630646
ILMN_1740685
ILMN_3780593
ILMN_6480754
ILMN_3390017
ILMN_7100053
ILMN_5820731
ILMN_6370717
ILMN_4920504
ILMN_1190463
ILMN_4220368
ILMN_2350600
ILMN_7510735
ILMN_5900343
ILMN_380546
ILMN_3140474
ILMN_2970431
ILMN_60292
ILMN_1570041
ILMN_7050152
ILMN_2120255
ILMN_6110762
ILMN_5900360
ILMN_4570202
ILMN_5910400
ILMN_160327
ILMN_5890719
ILMN_730600
ILMN_1440187
ILMN_6330113
ILMN_360274
ILMN_3310202
ILMN_240377
ILMN_2100082
ILMN_7560577
ILMN_1470037
ILMN_1410100
ILMN_2000059
ILMN_610494
ILMN_520253
ILMN_4070497
ILMN_2100187
ILMN_7320639
ILMN_670424
ILMN_1300167
ILMN_2690681
ILMN_3990274
ILMN_1070059
ILMN_60722
ILMN_6110561
ILMN_3940408
ILMN_2650243
ILMN_6660112
ILMN_2900253
ILMN_780484
ILMN_7610138
ILMN_4670142
ILMN_1990167
ILMN_7100441
ILMN_3840358
ILMN_7550593
ILMN_5220307
ILMN_5270564
ILMN_2710010
ILMN_3140577
ILMN_1190358
ILMN_3850068
ILMN_580471
ILMN_5960021
ILMN_1240204
ILMN_2600348
ILMN_4480242
ILMN_5390209
ILMN_2760253
ILMN_4200097
ILMN_7150379
ILMN_1940010
ILMN_5490215
ILMN_6290243
ILMN_6520239
ILMN_5550386
ILMN_6550148
ILMN_1940209
ILMN_7650164
ILMN_1300768
ILMN_990164
ILMN_2360201
ILMN_4290341
ILMN_5960398
ILMN_6220630
ILMN_540609
ILMN_6380097
ILMN_3460156
ILMN_1780703
ILMN_7000008
ILMN_2320114
ILMN_4180040
ILMN_4480446
ILMN_2570477
ILMN_5270368
ILMN_6960327
ILMN_840445
ILMN_110601
ILMN_3710132
ILMN_580296
ILMN_840368
ILMN_1450253
ILMN_6580661
ILMN_940059
ILMN_1430491
ILMN_4200609
ILMN_5270059
ILMN_2600709
ILMN_2760477
ILMN_2710164
ILMN_5910056
ILMN_7330168
ILMN_6020427
ILMN_2760370
ILMN_4640156
ILMN_1850762
ILMN_6580575
ILMN_10136
ILMN_270064
ILMN_510450
ILMN_2350128
ILMN_3130360
ILMN_7160386
ILMN_5220131
ILMN_730114
ILMN_1690221
ILMN_5960519
ILMN_1740079
ILMN_1030138
ILMN_2030075
ILMN_2470148
ILMN_2480008
ILMN_6280270
ILMN_840010
ILMN_430246
ILMN_5220167
ILMN_6760431
ILMN_5220039
ILMN_7320215
ILMN_7330468
ILMN_6330670
ILMN_1980435
ILMN_2680458
ILMN_3890437
ILMN_5050593
ILMN_6510072
ILMN_6270240
ILMN_6520286
ILMN_2480201
ILMN_7560020
ILMN_7650593
ILMN_2600482
ILMN_4220376
ILMN_840082
ILMN_5490670
ILMN_5360491
ILMN_6330221
ILMN_6620543
ILMN_3780091
ILMN_160376
ILMN_4590088
ILMN_6860204
ILMN_5910703
ILMN_1580192
ILMN_5050221
ILMN_4920270
ILMN_4200095
ILMN_4780719
ILMN_6900703
ILMN_4250301
ILMN_5420066
ILMN_2850112
ILMN_4640709
ILMN_5340161
ILMN_6100114
ILMN_1070020
ILMN_2350242
ILMN_3440148
ILMN_4200180
ILMN_4050736
ILMN_7560524
ILMN_7570246
ILMN_3460711
ILMN_2630475
ILMN_540289
ILMN_2070221
ILMN_270070
ILMN_6580431
ILMN_5050307
ILMN_2120594
ILMN_2810326
ILMN_4810491
ILMN_5720132
ILMN_780121
ILMN_1010356
ILMN_1170431
ILMN_6590242
ILMN_7550692
ILMN_4290056
ILMN_4570475
ILMN_5490201
ILMN_3610324
ILMN_50601
ILMN_1780537
ILMN_3830278
ILMN_780538
ILMN_2750008
ILMN_6420110
ILMN_1770504
ILMN_2000154
ILMN_5820132
ILMN_1110021
ILMN_3400553
ILMN_6220577
ILMN_2350612
ILMN_2810538
ILMN_2340347
ILMN_3800050
ILMN_290246
ILMN_4290167
ILMN_5910070
ILMN_1340154
ILMN_2850543
ILMN_4780102
ILMN_2100064
ILMN_6450427
ILMN_5890369
ILMN_6650717
ILMN_1090553
ILMN_4010543
ILMN_7000575
ILMN_4150598
ILMN_6980593
ILMN_6180246
ILMN_520601
ILMN_2650224
ILMN_1990240
ILMN_3840341
ILMN_3170470
ILMN_2970035
ILMN_4670598
ILMN_5870239
ILMN_6270603
ILMN_7100523
ILMN_380176
ILMN_3890400
ILMN_4040121
ILMN_1050431
ILMN_2320326
ILMN_5390450
ILMN_6060411
ILMN_5690154
ILMN_3940689
ILMN_6330021
ILMN_1260441
ILMN_1500670
ILMN_6510021
ILMN_5690228
ILMN_6330255
ILMN_6580014
ILMN_3840021
ILMN_5360020
ILMN_2450669
ILMN_3940475
ILMN_3310707
ILMN_6450008
ILMN_6660343
ILMN_3520681
ILMN_2490400
ILMN_4040689
ILMN_4590181
ILMN_4210577
ILMN_7650010
ILMN_5550441
ILMN_2570164
ILMN_3780600
ILMN_6550279
ILMN_3520722
ILMN_4920221
ILMN_1450162
ILMN_4570167
ILMN_5270017
ILMN_5220086
ILMN_5270632
ILMN_6020445
ILMN_6590139
ILMN_2230291
ILMN_6110632
ILMN_6450035
ILMN_2650551
ILMN_150390
ILMN_5130068
ILMN_7040674
ILMN_3420408
ILMN_3370593
ILMN_6980110
ILMN_1340487
ILMN_670646
ILMN_630026
ILMN_4200494
ILMN_5270762
ILMN_6040735
ILMN_2360592
ILMN_1500554
ILMN_990440
ILMN_2060202
ILMN_7200048
ILMN_540201
ILMN_70524
ILMN_6590598
ILMN_4050730
ILMN_1850373
ILMN_6280148
ILMN_3780754
ILMN_7330747
ILMN_2760278
ILMN_7400209
ILMN_6860370
ILMN_430400
ILMN_3890731
ILMN_4200537
ILMN_1090491
ILMN_5560546
ILMN_3930025
ILMN_5570288
ILMN_6100546
ILMN_2900484
ILMN_6040136
ILMN_1660193
ILMN_3800161
ILMN_2190494
ILMN_4810050
ILMN_6980626
ILMN_240047
ILMN_3520674
ILMN_3840608
ILMN_60746
ILMN_5720184
ILMN_870075
ILMN_650400
ILMN_4150482
ILMN_2030463
ILMN_630255
ILMN_4230338
ILMN_3460088
ILMN_5720086
ILMN_4280465
ILMN_4890768
ILMN_3420068
ILMN_160687
ILMN_620709
ILMN_6270079
ILMN_4210241
ILMN_940754
ILMN_2450608
ILMN_3140168
ILMN_3990750
ILMN_150242
ILMN_620292
ILMN_650102
ILMN_6370259
ILMN_1400709
ILMN_130377
ILMN_4730482
ILMN_2750544
ILMN_520767
ILMN_4060670
ILMN_50082
ILMN_5550093
ILMN_430719
ILMN_3400332
ILMN_3890309
ILMN_4280593
ILMN_4610653
ILMN_2970468
ILMN_1820066
ILMN_7330603
ILMN_1740288
ILMN_4850551
ILMN_6220113
ILMN_6960487
ILMN_3170553
ILMN_4890066
ILMN_5130035
ILMN_7330451
ILMN_840520
ILMN_7200504
ILMN_4730288
ILMN_6550746
ILMN_50021
ILMN_3940370
ILMN_3360176
ILMN_4560577
ILMN_5560279
ILMN_3610672
ILMN_4640259
ILMN_2750634
ILMN_4220176
ILMN_2600270
ILMN_7100735
ILMN_3180056
ILMN_7330669
ILMN_7200059
ILMN_1170050
ILMN_2710220
ILMN_1170435
ILMN_3850128
ILMN_6590133
ILMN_1410128
ILMN_460048
ILMN_6040092
ILMN_1450035
ILMN_3990132
ILMN_3360600
ILMN_1340278
ILMN_1740647
ILMN_3290255
ILMN_5690397
ILMN_5570673
ILMN_380333
ILMN_1500079
ILMN_5050255
ILMN_3440202
ILMN_4040164
ILMN_7510438
ILMN_7650411
ILMN_5390739
ILMN_2260048
ILMN_780609
ILMN_1400129
ILMN_4900370
ILMN_4060053
ILMN_2810224
ILMN_2760239
ILMN_3310291
ILMN_2260452
ILMN_4260468
ILMN_6760279
ILMN_3290040
ILMN_450187
ILMN_2470706
ILMN_50504
ILMN_6590382
ILMN_1660280
ILMN_3450594
ILMN_6280040
ILMN_4850402
ILMN_7160619
ILMN_3120142
ILMN_5960097
ILMN_6250576
ILMN_1940086
ILMN_1260497
ILMN_870594
ILMN_5080040
ILMN_1740019
ILMN_3870564
ILMN_6060475
ILMN_540594
ILMN_6220041
ILMN_5080360
ILMN_380138
ILMN_3060132
ILMN_3460278
ILMN_4280008
ILMN_3870309
ILMN_510196
ILMN_840634
ILMN_7160471
ILMN_5050608
ILMN_5420753
ILMN_2340678
ILMN_6520767
ILMN_3520500
ILMN_7330296
ILMN_4860121
ILMN_5690129
ILMN_7100367
ILMN_4890367
ILMN_3310730
ILMN_4920026
ILMN_1710288
ILMN_6660209
ILMN_7330014
ILMN_2940753
ILMN_4640537
ILMN_4260768
ILMN_6330674
ILMN_3060020
ILMN_1470167
ILMN_3180242
ILMN_2070551
ILMN_2360035
ILMN_2320477
ILMN_1710594
ILMN_3440093
ILMN_360592
ILMN_3610685
ILMN_2680241
ILMN_830288
ILMN_6350521
ILMN_1030026
ILMN_2490674
ILMN_3870743
ILMN_7380647
ILMN_1260138
ILMN_6180762
ILMN_4220307
ILMN_4260280
ILMN_1230736
ILMN_5290427
ILMN_1340162
ILMN_4200725
ILMN_3450039
ILMN_2000037
ILMN_3140437
ILMN_4150639
ILMN_5050647
ILMN_2940180
ILMN_6770327
ILMN_1820382
ILMN_620725
ILMN_6330273
ILMN_7550458
ILMN_270241
ILMN_7100639
ILMN_5260102
ILMN_110376
ILMN_6370364
ILMN_4670286
ILMN_6420121
ILMN_2320048
ILMN_5810551
ILMN_5860364
ILMN_6200706
ILMN_2340458
ILMN_510338
ILMN_6330291
ILMN_360373
ILMN_1500273
ILMN_50040
ILMN_7650474
ILMN_620403
ILMN_7560400
ILMN_7200201
ILMN_70162
ILMN_1510561
ILMN_2370561
ILMN_2450082
ILMN_3060594
ILMN_3120379
ILMN_2970091
ILMN_4670653
ILMN_4200279
ILMN_4560181
ILMN_6840445
ILMN_7380377
ILMN_4610731
ILMN_3440349
ILMN_3400136
ILMN_5550088
ILMN_6900632
ILMN_6200474
ILMN_1190180
ILMN_4560148
ILMN_1780670
ILMN_6560280
ILMN_6760291
ILMN_1940328
ILMN_2810279
ILMN_1820451
ILMN_3360112
ILMN_4010138
ILMN_5260523
ILMN_1470707
ILMN_7570133
ILMN_6420554
ILMN_6510382
ILMN_7000735
ILMN_3170343
ILMN_4280280
ILMN_7560010
ILMN_4070678
ILMN_7210019
ILMN_3890544
ILMN_50692
ILMN_6370682
ILMN_4390278
ILMN_4880491
ILMN_5360333
ILMN_1850368
ILMN_4810121
ILMN_7570091
ILMN_5960427
ILMN_6370110
ILMN_4540653
ILMN_1010139
ILMN_5810288
ILMN_1990253
ILMN_650292
ILMN_7040286
ILMN_3830484
ILMN_2570414
ILMN_1690747
ILMN_160600
ILMN_4220097
ILMN_1070154
ILMN_2060132
ILMN_4590521
ILMN_5900626
ILMN_2850630
ILMN_2360632
ILMN_2320435
ILMN_20669
ILMN_2470129
ILMN_2450577
ILMN_4900167
ILMN_6480192
ILMN_2320736
ILMN_3940504
ILMN_6550431
ILMN_6580148
ILMN_150066
ILMN_5220192
ILMN_1440431
ILMN_7330619
ILMN_450291
ILMN_4180543
ILMN_2070162
ILMN_5820167
ILMN_4850544
ILMN_6180068
ILMN_5420021
ILMN_7100634
ILMN_3870097
ILMN_2030465
ILMN_2230646
ILMN_2230041
ILMN_2940296
ILMN_5220669
ILMN_3840072
ILMN_1500075
ILMN_1990553
ILMN_4730722
ILMN_5670452
ILMN_2230452
ILMN_5260537
ILMN_6200035
ILMN_4640296
ILMN_3780240
ILMN_630575
ILMN_7100475
ILMN_1260538
ILMN_1410259
ILMN_2850546
ILMN_620192
ILMN_7210672
ILMN_3840672
ILMN_7100376
ILMN_1820609
ILMN_4150192
ILMN_520025
ILMN_4610520
ILMN_6330204
ILMN_3140255
ILMN_4760026
ILMN_4880373
ILMN_1410647
ILMN_6620315
ILMN_2140215
ILMN_5550008
ILMN_4250528
ILMN_520035
ILMN_2570259
ILMN_2750612
ILMN_4640402
ILMN_5490524
ILMN_6200491
ILMN_7650239
ILMN_6040324
ILMN_7650577
ILMN_3800739
ILMN_2680324
ILMN_6450465
ILMN_6960075
ILMN_3420193
ILMN_1510152
ILMN_5490017
ILMN_360630
ILMN_460528
ILMN_6420730
ILMN_7610075
ILMN_2000164
ILMN_4260224
ILMN_6040112
ILMN_2450136
ILMN_270450
ILMN_3460477
ILMN_4850646
ILMN_5550543
ILMN_6220670
ILMN_6760136
ILMN_3190095
ILMN_20692
ILMN_4810014
ILMN_940156
ILMN_4540390
ILMN_1450201
ILMN_4280634
ILMN_3120470
ILMN_4850358
ILMN_6770743
ILMN_610338
ILMN_3520092
ILMN_2120279
ILMN_7380072
ILMN_160246
ILMN_1110639
ILMN_1710491
ILMN_4250025
ILMN_6620703
ILMN_4200139
ILMN_4060377
ILMN_70382
ILMN_3370465
ILMN_620687
ILMN_5890687
ILMN_430240
ILMN_4390445
ILMN_150196
ILMN_1410050
ILMN_5900592
ILMN_5090609
ILMN_6860075
ILMN_7100739
ILMN_7160521
ILMN_7570372
ILMN_4920273
ILMN_2680142
ILMN_450270
ILMN_3120767
ILMN_3180438
ILMN_2480041
ILMN_1740187
ILMN_2340743
ILMN_4670255
ILMN_5890491
ILMN_1260242
ILMN_6110047
ILMN_5870309
ILMN_460682
ILMN_3890703
ILMN_4900082
ILMN_3830066
ILMN_6860563
ILMN_4070048
ILMN_7100356
ILMN_6420494
ILMN_990050
ILMN_2370201
ILMN_1170382
ILMN_2810328
ILMN_4540039
ILMN_1710482
ILMN_5690075
ILMN_7560139
ILMN_780196
ILMN_3830253
ILMN_4180333
ILMN_6110681
ILMN_5050468
ILMN_6580687
ILMN_2100273
ILMN_6450156
ILMN_3360544
ILMN_4890753
ILMN_5340767
ILMN_7650343
ILMN_380202
ILMN_620647
ILMN_150132
ILMN_450131
ILMN_7100133
ILMN_2140044
ILMN_2320672
ILMN_6220243
ILMN_6590201
ILMN_6860671
ILMN_7100142
ILMN_1500730
ILMN_5550372
ILMN_5860703
ILMN_4120201
ILMN_2490070
ILMN_1300008
ILMN_6380438
ILMN_150360
ILMN_7100458
ILMN_7100630
ILMN_3400167
ILMN_380019
ILMN_1740195
ILMN_5670079
ILMN_6100670
ILMN_7330446
ILMN_1300014
ILMN_7040671
ILMN_7570451
ILMN_5340274
ILMN_4780008
ILMN_2680402
ILMN_5910348
ILMN_4920433
ILMN_6380221
ILMN_4830403
ILMN_3060475
ILMN_5260152
ILMN_2000332
ILMN_4760521
ILMN_1300487
ILMN_6110138
ILMN_2630059
ILMN_4390333
ILMN_50608
ILMN_2370554
ILMN_7100138
ILMN_3140538
ILMN_4890605
ILMN_1030538
ILMN_3520561
ILMN_4570360
ILMN_6100041
ILMN_4230477
ILMN_6060156
ILMN_1660670
ILMN_870181
ILMN_3850187
ILMN_3800543
ILMN_450021
ILMN_1980187
ILMN_2900035
ILMN_70615
ILMN_5390612
ILMN_990221
ILMN_4560193
ILMN_3370022
ILMN_2230546
ILMN_6270288
ILMN_2570739
ILMN_3140327
ILMN_3400326
ILMN_60037
ILMN_4560386
ILMN_1430170
ILMN_3990722
ILMN_4010538
ILMN_7550184
ILMN_3460020
ILMN_1980450
ILMN_270138
ILMN_2490685
ILMN_770170
ILMN_1410288
ILMN_5360368
ILMN_6590189
ILMN_2510228
ILMN_7100280
ILMN_110300
ILMN_2340538
ILMN_2260497
ILMN_5900689
ILMN_4250292
ILMN_4880524
ILMN_5310440
ILMN_5340338
ILMN_110468
ILMN_830075
ILMN_630246
ILMN_1980753
ILMN_5220068
ILMN_5290315
ILMN_6900053
ILMN_2470424
ILMN_6590113
ILMN_4220592
ILMN_1980348
ILMN_3170403
ILMN_4540309
ILMN_2120243
ILMN_6400377
ILMN_4230441
ILMN_6580519
ILMN_6350192
ILMN_450424
ILMN_150528
ILMN_2190048
ILMN_5720079
ILMN_6350092
ILMN_3310543
ILMN_4730202
ILMN_1740491
ILMN_4290446
ILMN_70113
ILMN_4070445
ILMN_5050095
ILMN_6900598
ILMN_6380703
ILMN_7200398
ILMN_1510259
ILMN_4920044
ILMN_1770397
ILMN_650164
ILMN_6020747
ILMN_2120241
ILMN_460474
ILMN_7330113
ILMN_4010164
ILMN_2030102
ILMN_6660133
ILMN_5560414
ILMN_6480113
ILMN_6650309
ILMN_110326
ILMN_1780477
ILMN_780482
ILMN_5960504
ILMN_870240
ILMN_2060671
ILMN_6840162
ILMN_3990445
ILMN_1400398
ILMN_580735
ILMN_3840475
ILMN_5090131
ILMN_2320670
ILMN_2650577
ILMN_4670681
ILMN_5890017
ILMN_5820725
ILMN_4920041
ILMN_6280246
ILMN_1410468
ILMN_3360241
ILMN_4290152
ILMN_3870328
ILMN_3930050
ILMN_7050328
ILMN_4040039
ILMN_2450482
ILMN_4060056
ILMN_6250279
ILMN_7560707
ILMN_4780603
ILMN_1780647
ILMN_5050725
ILMN_1980050
ILMN_1450255
ILMN_2140333
ILMN_5220523
ILMN_780767
ILMN_7570612
ILMN_7380296
ILMN_2630154
ILMN_6940435
ILMN_6940551
ILMN_6510561
ILMN_6900487
ILMN_3130189
ILMN_4390215
ILMN_2340687
ILMN_3940215
ILMN_7160291
ILMN_1570112
ILMN_2750309
ILMN_160162
ILMN_4120437
ILMN_6450327
ILMN_130088
ILMN_4220730
ILMN_6380022
ILMN_3710136
ILMN_2140010
ILMN_6040661
ILMN_6250767
ILMN_2480731
ILMN_4900070
ILMN_7210468
ILMN_650504
ILMN_4180064
ILMN_4570482
ILMN_4590014
ILMN_6420291
ILMN_940577
ILMN_6620735
ILMN_5720370
ILMN_940402
ILMN_7560026
ILMN_6060392
ILMN_1110367
ILMN_2940152
ILMN_4390487
ILMN_6350035
ILMN_4060647
ILMN_2340754
ILMN_1850138
ILMN_4780477
ILMN_540615
ILMN_2340598
ILMN_110333
ILMN_1940762
ILMN_6330300
ILMN_1430564
ILMN_5820196
ILMN_6620639
ILMN_70326
ILMN_20739
ILMN_5720711
ILMN_6590279
ILMN_1050228
ILMN_5130593
ILMN_50491
ILMN_6060093
ILMN_780731
ILMN_5690626
ILMN_2760333
ILMN_5570608
ILMN_1690497
ILMN_990377
ILMN_6270743
ILMN_5340681
ILMN_6270326
ILMN_6200348
ILMN_3400373
ILMN_2190615
ILMN_3180291
ILMN_4560204
ILMN_650088
ILMN_3140041
ILMN_5570326
ILMN_1430142
ILMN_1110309
ILMN_5860131
ILMN_3290553
ILMN_5910301
ILMN_2570129
ILMN_3800482
ILMN_4860360
ILMN_4880767
ILMN_7100091
ILMN_6250673
ILMN_130768
ILMN_7320162
ILMN_7050630
ILMN_3290156
ILMN_1980113
ILMN_5690753
ILMN_50484
ILMN_830368
ILMN_1190059
ILMN_4830725
ILMN_7650100
ILMN_4050037
ILMN_5340609
ILMN_430364
ILMN_6250088
ILMN_2650142
ILMN_1300411
ILMN_5570722
ILMN_240180
ILMN_3400224
ILMN_270598
ILMN_2810671
ILMN_1770438
ILMN_5340091
ILMN_4060403
ILMN_2340292
ILMN_4280470
ILMN_6510400
ILMN_7100086
ILMN_3120348
ILMN_6520092
ILMN_1230392
ILMN_2970037
ILMN_2370408
ILMN_4570768
ILMN_1170044
ILMN_5080224
ILMN_4010731
ILMN_2140064
ILMN_3120437
ILMN_1030239
ILMN_6220528
ILMN_5820142
ILMN_5700075
ILMN_4570349
ILMN_5270014
ILMN_6560707
ILMN_3840129
ILMN_1110129
ILMN_2230400
ILMN_5420356
ILMN_1190209
ILMN_1190397
ILMN_4850403
ILMN_2690241
ILMN_7150349
ILMN_6900762
ILMN_4220082
ILMN_150537
ILMN_3400601
ILMN_7330280
ILMN_510551
ILMN_1410209
ILMN_50170
ILMN_780600
ILMN_3870450
ILMN_4900411
ILMN_6940273
ILMN_160576
ILMN_4900735
ILMN_4880630
ILMN_4120091
ILMN_4640747
ILMN_2900039
ILMN_4610056
ILMN_6220722
ILMN_730632
ILMN_2490367
ILMN_7000324
ILMN_7160670
ILMN_2710730
ILMN_6580307
ILMN_4040184
ILMN_730367
ILMN_1940379
ILMN_3870717
ILMN_3450309
ILMN_870241
ILMN_1770608
ILMN_3800328
ILMN_4540176
ILMN_3360546
ILMN_2350408
ILMN_2450148
ILMN_6450403
ILMN_6220358
ILMN_2570735
ILMN_5340037
ILMN_7040181
ILMN_2490768
ILMN_1110369
ILMN_2000095
ILMN_70703
ILMN_1690204
ILMN_4480474
ILMN_7570465
ILMN_6480128
ILMN_4590010
ILMN_3830288
ILMN_1980446
ILMN_3890259
ILMN_2340470
ILMN_5560577
ILMN_670112
ILMN_6250370
ILMN_1580273
ILMN_6220133
ILMN_3940735
ILMN_4880296
ILMN_6280630
ILMN_3780066
ILMN_5050747
ILMN_6280408
ILMN_6940048
ILMN_3290372
ILMN_160204
ILMN_4480753
ILMN_5490195
ILMN_1850273
ILMN_4610736
ILMN_7210095
ILMN_5420725
ILMN_7100241
ILMN_7200064
ILMN_2340673
ILMN_4670689
ILMN_6840292
ILMN_1850707
ILMN_4540209
ILMN_2760131
ILMN_6560468
ILMN_7560132
ILMN_7000341
ILMN_5900554
ILMN_3060176
ILMN_6450475
ILMN_2060600
ILMN_1400414
ILMN_4060270
ILMN_5490414
ILMN_7570523
ILMN_6760092
ILMN_770722
ILMN_2490437
ILMN_7200730
ILMN_5050397
ILMN_7040739
ILMN_1340519
ILMN_4880376
ILMN_5560273
ILMN_4610091
ILMN_1980068
ILMN_5220113
ILMN_3060577
ILMN_4920397
ILMN_3520739
ILMN_1710161
ILMN_150315
ILMN_4180201
ILMN_4730463
ILMN_6400327
ILMN_3930202
ILMN_4210397
ILMN_4060296
ILMN_7380240
ILMN_3420131
ILMN_4040040
ILMN_2370053
ILMN_2570270
ILMN_6110424
ILMN_840280
ILMN_1780491
ILMN_460390
ILMN_6580343
ILMN_7040093
ILMN_4880020
ILMN_6940239
ILMN_1090634
ILMN_7560204
ILMN_3370091
ILMN_5490767
ILMN_1030280
ILMN_1740445
ILMN_4280445
ILMN_160008
ILMN_1780730
ILMN_4250253
ILMN_7610594
ILMN_2850307
ILMN_4560673
ILMN_1090630
ILMN_6560296
ILMN_610593
ILMN_3800091
ILMN_4670092
ILMN_1190176
ILMN_870370
ILMN_2260487
ILMN_7610239
ILMN_6110474
ILMN_6290193
ILMN_2810767
ILMN_5910463
ILMN_3130224
ILMN_6770300
ILMN_290463
ILMN_6590358
ILMN_2760494
ILMN_1110079
ILMN_7150372
ILMN_5260044
ILMN_270719
ILMN_2070706
ILMN_1110452
ILMN_4560280
ILMN_2940129
ILMN_150646
ILMN_1340497
ILMN_7210008
ILMN_1240603
ILMN_940348
ILMN_4560470
ILMN_6660398
ILMN_650184
ILMN_620066
ILMN_6290730
ILMN_3850768
ILMN_4920358
ILMN_7150332
ILMN_1710427
ILMN_3890762
ILMN_5960193
ILMN_150070
ILMN_1990348
ILMN_1050301
ILMN_990619
ILMN_3890240
ILMN_4890561
ILMN_1340458
ILMN_2070328
ILMN_5050445
ILMN_5870594
ILMN_5270204
ILMN_580398
ILMN_430377
ILMN_5220608
ILMN_3850097
ILMN_3120370
ILMN_2140376
ILMN_4850427
ILMN_50427
ILMN_4120156
ILMN_2810768
ILMN_1580754
ILMN_3710301
ILMN_4260068
ILMN_3190162
ILMN_1240338
ILMN_130630
ILMN_2260086
ILMN_2510373
ILMN_6280475
ILMN_2260221
ILMN_7650348
ILMN_7650632
ILMN_7150360
ILMN_2470309
ILMN_5390706
ILMN_2970100
ILMN_2490050
ILMN_3120221
ILMN_1260661
ILMN_4760095
ILMN_6110328
ILMN_5090136
ILMN_450022
ILMN_6370563
ILMN_380491
ILMN_3870017
ILMN_1780386
ILMN_2350470
ILMN_4150131
ILMN_5310209
ILMN_5260093
ILMN_3120424
ILMN_1450221
ILMN_3170500
ILMN_3420086
ILMN_6550577
ILMN_10019
ILMN_1110477
ILMN_2710270
ILMN_6100132
ILMN_4220553
ILMN_510768
ILMN_990747
ILMN_5560494
ILMN_6660040
ILMN_4810524
ILMN_5820598
ILMN_3420681
ILMN_3370204
ILMN_4120685
ILMN_240097
ILMN_6450544
ILMN_240327
ILMN_1580097
ILMN_1980246
ILMN_5270039
ILMN_2970274
ILMN_6130132
ILMN_670398
ILMN_7050674
ILMN_1660273
ILMN_6650703
ILMN_1030091
ILMN_6380075
ILMN_990156
ILMN_2850369
[truncated: 43,281 more rows]
