# Supplementary material for: Eureka-DMA: an easy-to-operate graphical user interface for fast comprehensive investigation and analysis of DNA microarray data
Source: BMC Bioinformatics. 2014 Feb 24;15:53. doi: 10.1186/1471-2105-15-53 (PMC3938137; doi:10.1186/1471-2105-15-53)
Supplement: Additional file 3 — ZIP archive file that contains all the software files needed in order to run Eureka-DMA in the MATLAB environment. This archive contains the code. [file 1471-2105-15-53-S3.zip › Eureka-DMA/Example data/mus-musculus.xls]

## Sheet: March13finalreportAug12
Probe_ID	Gene_Symbol	time #1	#1 Pvalue	time #1.1	#1.1 Pvalue	time #2	#2 Pvalue	time #2.1	#2.1 Pvalue	time #3	#3 Pvalue	time #3.1	#3.1 Pvalue
ILMN_380358	Zzz3	80	0.02778	100.5	0	95.1	0.00107	94.6	0.00107	101	0	96.8	0
ILMN_1240474	Zzz3	94.7	0	106.8	0	98.8	0	100.9	0.00107	114	0	100.6	0
ILMN_3840273	Zzz3	164.9	0	178.7	0	167.9	0	180.7	0	178	0	204.9	0
ILMN_4830630	Zzz3	76.7	0.1859	80.4	0.02885	72.9	0.62286	79.8	0.03098	73.2	0.54915	76.6	0.23611
ILMN_5340132	Zzz3	80.7	0.01603	99.9	0	94.4	0.00107	96.8	0.00107	102.2	0	98.9	0
ILMN_5670180	Zzz3	118	0	126.9	0	114	0	154.5	0	173.2	0	95.7	0
ILMN_650743	Zzef1	73.3	0.54167	67.9	0.96581	74.5	0.44231	73.7	0.42842	75.2	0.29594	71.2	0.82372
ILMN_1070168	Zzef1	77.1	0.16132	77.1	0.15812	79.5	0.05021	78.3	0.07585	76.5	0.20299	71	0.84188
ILMN_1850204	Zzef1	187.8	0	180.3	0	224.8	0	193.6	0	202.1	0	185.1	0
ILMN_2490300	Zzef1	75.9	0.24359	75.9	0.24145	88.9	0.00107	85.8	0.00214	83	0.01389	82.5	0.01923
ILMN_4050400	Zyx	3265.2	0	3652.8	0	3656.5	0	4026.4	0	3266.5	0	4148.4	0
ILMN_2070603	Zyg11b	75.4	0.28739	71.5	0.73825	76.8	0.19338	82.2	0.01175	80.7	0.03526	76	0.29167
ILMN_2970543	Zyg11b	69	0.94444	78.2	0.10043	71.9	0.7265	79.3	0.04487	73.1	0.5609	70.2	0.8985
ILMN_7550010	Zyg11a	69.3	0.92735	74.5	0.41026	69.9	0.90278	74.2	0.37927	69.4	0.91667	71.6	0.77991
ILMN_1050332	Zxdc	1535	0	1201	0	1333	0	212.3	0	176.4	0	191.7	0
ILMN_1940692	Zxdc	149.7	0	158.8	0	154.5	0	169.2	0	155.4	0	171	0
ILMN_5550681	Zxdc	123.2	0	138.3	0	145.2	0	157.1	0	144.4	0	181	0
ILMN_7610445	Zxdb	87.3	0	89.5	0.00107	86.9	0.00214	82.7	0.00855	91.6	0	87	0.00214
ILMN_7050673	Zxda	125.4	0	167.9	0	150.3	0	145	0	163.5	0	152	0
ILMN_4180220	Zwint	2305.5	0	2554	0	1897.7	0	2495.1	0	2513.1	0	2039.4	0
ILMN_7000112	Zwint	400	0	322.9	0	333.6	0	461.8	0	353.3	0	391	0
ILMN_2060274	Zwilch	166.2	0	175.6	0	175.6	0	156	0	202.1	0	179.4	0
ILMN_1940538	Zw10	236	0	251.9	0	274.5	0	228.1	0	280.7	0	286.8	0
ILMN_3400131	Zw10	204.1	0	206	0	203.9	0	206.6	0	180.3	0	206.9	0
ILMN_6590025	Zw10	96.1	0	116.3	0	119.9	0	110.5	0	111.4	0	112.1	0
ILMN_6860709	Zufsp	72.6	0.63782	73.4	0.54167	72.1	0.71154	70.1	0.81624	72.8	0.58547	74.6	0.44979
ILMN_1940392	Zubr1	121	0	123.6	0	116.1	0	133.4	0	142.7	0	112.5	0
ILMN_2320519	Zubr1	81.1	0.01175	74.1	0.46368	76.8	0.19338	79.6	0.03632	81.1	0.02564	77.8	0.13675
ILMN_2600484	Zswim6	152.7	0	169	0	184.4	0	186	0	221.1	0	192.7	0
ILMN_3370364	Zswim6	74.7	0.38141	80.4	0.02885	73.6	0.54487	83.5	0.00641	86.3	0.00427	84.4	0.00534
ILMN_4780711	Zswim6	190.4	0	213.3	0	166.8	0	319.3	0	281.8	0	211.9	0
ILMN_4900131	Zswim5	81.4	0.00962	78.3	0.09295	82.2	0.01282	79.2	0.05021	83.3	0.01068	74.8	0.4156
ILMN_7510240	Zswim4	187.3	0	201.8	0	191.1	0	185.5	0	161.4	0	184.4	0
ILMN_6760433	Zswim3	129.3	0	127.3	0	133.9	0	122	0	125.3	0	125.7	0
ILMN_3520431	Zswim2	75.2	0.3109	77.4	0.13462	74.8	0.40919	79	0.05556	69.3	0.91667	73.6	0.54915
ILMN_130427	Zswim1	230.6	0	241.6	0	205.2	0	227.5	0	255.9	0	290.6	0
ILMN_2690523	Zscan22	77.3	0.14744	79	0.06303	72.2	0.69658	75	0.28526	79.1	0.06624	73.5	0.55128
ILMN_5050332	Zscan22	75	0.34081	72	0.69338	81.2	0.0203	77	0.13462	75	0.32906	82.3	0.01923
ILMN_3370328	Zscan21	130.4	0	135.4	0	134.6	0	122.3	0	121.4	0	111.6	0
ILMN_6550189	Zscan21	105.2	0	110.6	0	117.5	0	100.4	0.00107	97.9	0	97.1	0
ILMN_3170451	Zscan20	91	0	97.5	0.00107	94.5	0.00107	89.2	0.00107	98.7	0	100.7	0
ILMN_3170601	Zscan20	74.8	0.36111	80.9	0.02457	78.1	0.11004	75	0.28632	85.3	0.00534	83.5	0.01068
ILMN_630086	Zscan2	70.2	0.87393	70.2	0.85897	75.2	0.35577	75	0.28632	75.6	0.26389	74.7	0.43269
ILMN_4230653	Zscan2	77.8	0.11432	72	0.68483	71.9	0.72756	76.9	0.13782	72.8	0.59188	75.6	0.31517
ILMN_5670280	Zscan2	71.4	0.76603	76.3	0.20192	73.5	0.55556	77.5	0.11218	71.5	0.74573	74.1	0.49466
ILMN_2690014	Zscan12	235.6	0	219.2	0	241.8	0	215.7	0	173.9	0	195.9	0
ILMN_7380398	Zscan10	70.9	0.79915	74.1	0.46581	69.9	0.90064	76.8	0.14637	69.9	0.88568	74.6	0.44979
ILMN_3400392	Zrsr2	74.3	0.43056	73.9	0.48504	70.7	0.83974	69.6	0.86966	71.2	0.77457	77	0.19658
ILMN_6620470	Zrsr2	72.7	0.63141	71.8	0.71581	69.7	0.91346	74.1	0.38782	72.1	0.69658	73	0.62607
ILMN_6840672	Zrsr2	335	0	308.5	0	289.2	0	410.9	0	387.4	0	348.9	0
ILMN_6900195	Zrsr1	81.3	0.01068	75	0.33013	81.4	0.01709	72.3	0.57158	77.5	0.13034	81.5	0.02778
ILMN_3140731	Zranb3	329.9	0	371.7	0	391.9	0	319.6	0	324.2	0	327.2	0
ILMN_5080259	Zranb2	1485.5	0	1331.6	0	1603.1	0	1339.5	0	1592.7	0	1673.2	0
ILMN_7560112	Zranb2	1128.6	0	942.9	0	923.7	0	895.6	0	1091.3	0	941	0
ILMN_3120228	Zranb1	188.4	0	184.6	0	198.5	0	170.5	0	172.1	0	221.5	0
ILMN_4490386	Zranb1	73.4	0.53846	70.6	0.81624	71.1	0.80235	69.4	0.88248	72.8	0.58974	73	0.62821
ILMN_3850435	Zpld1	73.9	0.48611	72.8	0.61111	74	0.50855	70.5	0.78632	79.6	0.05556	72.5	0.68803
ILMN_1300470	Zpbp2	70.3	0.8547	71.5	0.73932	66.7	0.98932	73.4	0.45833	71	0.78739	76.9	0.20513
ILMN_3850292	Zpbp2	67.9	0.97222	75.2	0.31838	70.2	0.88248	75.1	0.26816	70.7	0.82265	74.4	0.46474
ILMN_1110678	Zpbp	73.8	0.50427	71.6	0.73077	73.7	0.53632	76.4	0.16987	69.8	0.89316	76	0.2906
ILMN_3140201	Zpbp	73.5	0.53205	70.9	0.79808	75.9	0.28419	69.1	0.8953	74.2	0.41453	79.2	0.07265
ILMN_1980438	Zp3r	70.4	0.84615	71.4	0.74252	76.5	0.22009	71.9	0.61966	68.6	0.95406	77.4	0.16667
ILMN_2060767	Zp3	70.6	0.82692	70.9	0.79487	72.9	0.62286	69.6	0.86645	78.5	0.0812	76.8	0.21581
ILMN_1450129	Zp2	75.4	0.29594	70.5	0.82906	72.6	0.66239	70.1	0.82158	76	0.2297	74.3	0.47863
ILMN_1090543	Zp1	73.5	0.53205	78	0.11111	65.6	0.99679	81	0.01923	72.1	0.6859	72.2	0.72115
ILMN_730296	Znrf4	73.7	0.51709	79.8	0.04594	77.2	0.15812	72	0.60897	71.4	0.76282	79.9	0.05342
ILMN_7210767	Znrf3	75.2	0.3109	78.8	0.07585	74	0.50321	74.3	0.35577	78.4	0.08226	72.9	0.64744
ILMN_4220674	Znrf2	518.1	0	574.7	0	510.8	0	548.8	0	544.5	0	548.9	0
ILMN_150053	Znrf1	226.8	0	184.2	0	186.9	0	200.7	0	216.3	0	185	0
ILMN_6280746	Znrf1	124.1	0	122.4	0	127.3	0	131.7	0	116.3	0	115.4	0
ILMN_1010332	Znrd1	291	0	303.3	0	278.7	0	286	0	273.2	0	250.5	0
ILMN_1300358	Znrd1	254.9	0	207.9	0	206.1	0	196.1	0	212.9	0	220.3	0
ILMN_2710240	Znrd1	701.5	0	745.5	0	703.5	0	760.7	0	685	0	726.2	0
ILMN_6560246	Znhit4	160.8	0	140.4	0	165.6	0	128.1	0	135.3	0	131.1	0
ILMN_1660369	Znhit3	223.9	0	191.2	0	201.5	0	190.8	0	182.9	0	168.2	0
ILMN_4230451	Znhit3	105.6	0	111.8	0	110.7	0	110.3	0	108.5	0	119.8	0
ILMN_5670037	Znhit2	224.8	0	248	0	252.6	0	269.2	0	250.5	0	267.6	0
ILMN_6860504	Znhit1	226.6	0	214.3	0	217.5	0	255.9	0	224.4	0	165.3	0
ILMN_4490239	Znfx1	607.9	0	642.2	0	518.6	0	522.9	0	621.4	0	586.4	0
ILMN_6480653	Znfx1	87.5	0	78.6	0.0812	80.9	0.02244	82.7	0.00855	89.1	0	77.3	0.17521
ILMN_110671	Znfn1a3	71.6	0.73397	74.1	0.4562	72.7	0.64209	73.5	0.45299	68.4	0.9594	77.4	0.17094
ILMN_1440537	Znfn1a3	80.2	0.02564	76.8	0.17628	75.4	0.33013	73.9	0.40385	79.3	0.06197	74.2	0.49145
ILMN_6350541	Znfn1a1	70.7	0.81517	69.5	0.90171	74.4	0.44979	70.8	0.76496	74.1	0.43376	72.5	0.68269
ILMN_5390440	Znf512b	460.1	0	539.2	0	511.2	0	508.3	0	524	0	628.9	0
ILMN_770706	Znf24	74.7	0.375	74.9	0.34402	82	0.01389	78.9	0.05556	72.8	0.58227	79.4	0.06838
ILMN_3400670	Znf142	69.9	0.88782	72.7	0.62607	70.1	0.88675	70.6	0.77991	70.6	0.82692	76	0.28632
ILMN_6650743	Zmynd19	74.4	0.40812	78	0.11004	74.2	0.48718	75.8	0.2094	79.6	0.05556	74.6	0.44872
ILMN_7000196	Zmynd19	71.8	0.70727	74.4	0.42949	71.6	0.75962	73.8	0.40812	68.3	0.96368	74.3	0.48077
ILMN_6860242	Zmynd17	109.7	0	130.1	0	146.8	0	113.5	0	131.7	0	128.6	0
ILMN_430019	Zmynd15	75.4	0.29594	70.8	0.80342	72.1	0.7062	72.8	0.5203	75.6	0.26282	71.8	0.76709
ILMN_1820739	Zmynd15	81.5	0.00962	71.1	0.77564	77.2	0.15598	83.1	0.00855	83.3	0.01068	81.6	0.02564
ILMN_1570082	Zmynd12	75.6	0.2735	73.1	0.59081	73.8	0.52778	76.3	0.17201	73.3	0.5406	68.7	0.96368
ILMN_130328	Zmynd11	111	0	128	0	114.6	0	114.9	0	127.9	0	121.2	0
ILMN_1820692	Zmynd11	121.1	0	150.5	0	136.3	0	123.2	0	155.9	0	129.3	0
ILMN_6270452	Zmynd11	401	0	418.5	0	439.3	0	394.7	0	451.4	0	449.7	0
ILMN_6290619	Zmynd11	112.9	0	127.5	0	120.6	0	132.2	0	134.2	0	124.3	0
ILMN_7510273	Zmynd10	72.1	0.69338	75.1	0.32372	72	0.72329	74.1	0.38355	81.5	0.02137	74.3	0.48397
ILMN_6290110	Zmym6	96	0	95.1	0.00107	108.1	0	95.2	0.00107	91.6	0	95.6	0
ILMN_3460161	Zmym5	164.7	0	215.8	0	205.5	0	234	0	218.9	0	201.5	0
ILMN_3060079	Zmym4	74.2	0.44231	78.1	0.10897	84.6	0.00534	74.6	0.33333	75	0.33227	73.7	0.53205
ILMN_1050746	Zmym3	71.9	0.70513	77.6	0.12607	76.4	0.23825	77.2	0.11859	78.1	0.09722	78.4	0.11432
ILMN_3450072	Zmym3	284.4	0	317	0	342.1	0	300.6	0	297	0	344	0
ILMN_940086	Zmym2	71.1	0.78632	73.3	0.56303	71.1	0.80876	69.3	0.88355	67.3	0.98184	75.8	0.29808
ILMN_6560040	Zmym2	451.1	0	487	0	500.7	0	564.9	0	449.3	0	562.7	0
ILMN_650326	Zmym1	76.7	0.18697	75.7	0.25107	74	0.50855	74.6	0.32799	76.8	0.17628	72.5	0.67949
ILMN_1230048	Zmym1	69	0.94765	73.7	0.51282	72.2	0.69765	70.7	0.7703	72.7	0.60363	75.8	0.29915
ILMN_3180541	Zmym1	72.3	0.67308	72.3	0.66453	71.2	0.79808	72.6	0.5438	71.7	0.73504	74.8	0.41774
ILMN_5390243	Zmym1	120	0	125.3	0	130.7	0	111.4	0	110.3	0	120.7	0
ILMN_730338	Zmpste24	737.5	0	708	0	792.1	0	625.3	0	730.8	0	800.5	0
ILMN_1850349	Zmpste24	346.7	0	429.5	0	387	0	412.3	0	436.3	0	484.3	0
ILMN_2850136	Zmpste24	73.6	0.52778	75.5	0.27778	75	0.38782	75.9	0.20085	73.7	0.47863	74	0.51496
ILMN_3130390	Zmpste24	214.3	0	196.6	0	242.8	0	198.6	0	194.8	0	214	0
ILMN_3360349	Zmiz2	77.4	0.13996	71.9	0.70299	77.7	0.12821	77.4	0.11325	73.3	0.53312	76.5	0.23932
ILMN_7320435	Zmiz2	151.4	0	146.1	0	135.5	0	155	0	158.4	0	154.9	0
ILMN_1030593	Zmiz1	77.2	0.15491	78.4	0.08868	81.9	0.01389	76.6	0.15171	78.2	0.09295	73.4	0.56838
ILMN_5670523	Zmiz1	125.4	0	124.6	0	124.3	0	152.6	0	175.8	0	106.9	0
ILMN_6040168	Zmiz1	74.1	0.44872	73.1	0.58547	74.4	0.45513	77.3	0.11859	82.2	0.01709	75.4	0.33654
ILMN_1190653	Zmat5	177.8	0	158.7	0	173.9	0	141.1	0	143.3	0	149.2	0
ILMN_270068	Zmat4	70.7	0.81517	76.2	0.21261	74.7	0.42201	71.6	0.66987	71.4	0.76282	78	0.12714
ILMN_7040711	Zmat3	553.4	0	656.2	0	704	0	531.8	0	548.2	0	682.3	0
ILMN_6980020	Zmat2	76.2	0.21581	75.6	0.27244	71.7	0.74359	75.1	0.27778	79.5	0.05769	72.9	0.63889
ILMN_3870653	Zmat1	104.1	0	102.6	0	120.1	0	94	0.00107	94.8	0	87.4	0.00214
ILMN_70270	Zkscan6	101.8	0	89	0.00107	112	0	88.1	0.00214	93.9	0	92.7	0
ILMN_4180647	Zkscan6	243.1	0	239.1	0	210.2	0	197.5	0	190.8	0	216.6	0
ILMN_2120370	Zkscan5	71.3	0.76709	75.7	0.25214	77	0.16667	75.2	0.25427	67.9	0.9765	71.7	0.77778
ILMN_4230494	Zkscan5	173	0	191.4	0	178	0	143.5	0	143.9	0	151.6	0
ILMN_2490377	Zkscan3	184.5	0	151.1	0	147.5	0	166.5	0	163.5	0	205.2	0
ILMN_5670450	Zkscan2	72	0.69551	76	0.23718	75.2	0.36218	72.4	0.55876	71.1	0.78632	80	0.05128
ILMN_2490259	Zkscan17	110.8	0	108	0	118.2	0	114.3	0	101	0	119.4	0
ILMN_2060706	Zkscan16	73	0.58761	76.2	0.21261	78.5	0.09188	76.4	0.16667	74.2	0.4156	74.2	0.48504
ILMN_3360022	Zkscan14	165.9	0	158.2	0	160.7	0	116.9	0	108.7	0	100.9	0
ILMN_3450524	Zkscan1	108.7	0	116.2	0	122.1	0	102.2	0.00107	104.3	0	111.6	0
ILMN_5490593	Zkscan1	81.2	0.01175	75.5	0.27885	74.4	0.4562	75.8	0.21261	74.2	0.42094	76.1	0.28419
ILMN_6250491	Zim2	68.9	0.95085	74.8	0.36966	79.2	0.06197	71.4	0.68803	75.7	0.25107	72.7	0.66239
ILMN_1710477	Zim1	73.1	0.58013	69.1	0.92521	78.1	0.10791	77	0.13355	70.8	0.80769	72.8	0.65385
ILMN_1770437	Zik1	70.6	0.83333	69	0.93056	71.5	0.76496	73.1	0.49359	74.2	0.41453	71.1	0.82692
ILMN_4780131	Zic5	75.2	0.31517	77.1	0.15705	72.3	0.68162	74.4	0.34829	72	0.70299	77.8	0.14103
ILMN_60482	Zic4	96.8	0	100.2	0	99.6	0	99.5	0.00107	98.9	0	101.7	0
ILMN_990360	Zic4	74.9	0.35256	79.5	0.05128	68.7	0.95299	71.9	0.62607	72.7	0.61218	78.5	0.10897
ILMN_2630725	Zic4	77.9	0.11218	67.6	0.96795	73.2	0.58761	74.5	0.34081	71	0.78632	78.3	0.11645
ILMN_3180021	Zic4	72.9	0.6047	65.2	0.99573	70.3	0.875	71.9	0.62714	72.7	0.59936	74.1	0.50107
ILMN_5890528	Zic4	70.2	0.87179	72.2	0.67842	70	0.89637	68.1	0.94979	75.4	0.27671	77.2	0.18483
ILMN_5260546	Zic3	74.8	0.36325	69.4	0.91346	76.8	0.19551	72.7	0.53419	77.9	0.10363	73.8	0.52885
ILMN_5900326	Zic3	71.9	0.70513	73	0.59295	77.9	0.11859	70.8	0.75641	73.7	0.47329	72.7	0.66239
ILMN_6580025	Zic2	77.9	0.11218	77.8	0.12073	76.8	0.19231	80.1	0.02885	75.8	0.24466	77.6	0.15171
ILMN_7610754	Zic2	72.2	0.69231	77.4	0.13462	76.2	0.25	71.8	0.63141	69.1	0.92628	78.2	0.11859
ILMN_2760537	Zic1	73.2	0.55769	72.8	0.61645	77.9	0.11966	76.7	0.14957	76	0.2265	73.1	0.61218
ILMN_2100253	Zhx3	93.6	0	87.3	0.00107	89.7	0.00107	101.5	0.00107	97.5	0	104.8	0
ILMN_6350201	Zhx2	139.2	0	141.9	0	141.5	0	177	0	148.4	0	160.1	0
ILMN_1190192	Zhx1	267.5	0	210.4	0	249.9	0	208.8	0	218.3	0	254.5	0
ILMN_1300292	Zhx1	76.3	0.21368	81.4	0.01496	76.8	0.19551	80.1	0.02885	84.4	0.00641	78.8	0.09402
ILMN_5570484	Zhx1	169.1	0	170.8	0	166.7	0	170.4	0	177.8	0	165.6	0
ILMN_6250131	Zhx1	113.5	0	125	0	126.3	0	124.2	0	112.6	0	134.9	0
ILMN_1940025	Zh2c2	72	0.70085	73	0.59936	68.2	0.96902	73.6	0.43803	72.4	0.65491	76.8	0.22115
ILMN_160500	Zgpat	92.8	0	87.3	0.00107	83.2	0.00962	84.5	0.00214	79.3	0.06197	88.4	0.00214
ILMN_4250619	Zgpat	133.5	0	129.4	0	142	0	117	0	129.7	0	128	0
ILMN_6760730	Zgpat	82.5	0.00427	77.8	0.12073	76.4	0.23825	77.2	0.11859	73.3	0.53312	75.9	0.29274
ILMN_1940187	Zfyve9	72.6	0.63782	71.4	0.75	78.5	0.09402	80.1	0.02885	73.3	0.53205	71.2	0.82265
ILMN_6250239	Zfyve28	72.6	0.63675	71.4	0.74359	75.4	0.33227	73.9	0.40385	78.5	0.0812	75	0.3985
ILMN_6380121	Zfyve27	113.2	0	112.4	0	120.9	0	109	0	116.1	0	117.8	0
ILMN_5550050	Zfyve26	515.5	0	560.4	0	484.1	0	423.9	0	426.2	0	419.2	0
ILMN_4900484	Zfyve21	1143.9	0	1153.5	0	1218.6	0	969.1	0	866.7	0	1013.6	0
ILMN_4810577	Zfyve20	255.2	0	248.4	0	233.6	0	221.4	0	224.2	0	222.9	0
ILMN_2750288	Zfyve19	87.6	0	89	0.00107	90.9	0.00107	85.4	0.00214	82.3	0.01709	94	0
ILMN_4810307	Zfyve16	257.5	0	275.7	0	231.6	0	275.5	0	266	0	264	0
ILMN_4850241	Zfyve1	115	0	133	0	114.1	0	120	0	110	0	114.8	0
ILMN_7320484	Zfy2	74.8	0.36218	76.4	0.19872	72.9	0.62286	74.5	0.34081	74.4	0.39423	72.6	0.67521
ILMN_3420576	Zfy1	75.2	0.31517	79.2	0.05662	77.2	0.15598	70.5	0.78846	72.8	0.58868	73	0.62073
ILMN_4260646	Zfy1	71.9	0.70513	70.8	0.80128	78.5	0.09188	73	0.50641	79.7	0.04915	74.7	0.43269
ILMN_4200270	Zfx	85.3	0	79.9	0.0438	82.2	0.01282	83.6	0.00534	87.6	0	83.7	0.00962
ILMN_4670138	Zfx	459.7	0	429.4	0	558.5	0	412.7	0	451.1	0	478.3	0
ILMN_5390441	Zfr	91.9	0	96.8	0.00107	95.6	0.00107	91.9	0.00107	96.6	0	93.4	0
ILMN_7160685	Zfr	68.5	0.95833	71.5	0.73825	71.4	0.78098	70.9	0.74038	76.2	0.22009	73.1	0.61111
ILMN_4640592	Zfpn1a1	71.3	0.76709	70.8	0.80449	75.6	0.31624	71.6	0.66667	72.7	0.59936	72	0.74466
ILMN_5810048	Zfpn1a1	72.4	0.65705	74.7	0.39209	72.9	0.62821	75	0.28419	71.9	0.71474	71	0.84188
ILMN_610360	Zfpm2	416.3	0	495.3	0	420.8	0	416	0	363.2	0	451.5	0
ILMN_2850170	Zfpm2	73.9	0.47756	78	0.11218	75.7	0.29808	75.5	0.23184	70.9	0.79915	72.9	0.63034
ILMN_5050279	Zfpm2	75.3	0.30342	75.7	0.25107	73.8	0.52778	73.4	0.45833	77.1	0.16239	74.8	0.41346
ILMN_4220451	Zfpl1	139.2	0	123.4	0	143.6	0	126.1	0	133.3	0	140	0
ILMN_1980397	Zfp99	69.8	0.89316	71.2	0.76496	76.5	0.22543	74.3	0.36004	74.6	0.38141	73.8	0.52457
ILMN_3800475	Zfp97	562.2	0	618.7	0	633.3	0	463.8	0	477	0	510.5	0
ILMN_4780347	Zfp97	73.5	0.52991	73.3	0.55769	74.9	0.39316	76.6	0.15171	70.6	0.83333	77.4	0.17094
ILMN_380634	Zfp94	138.7	0	139.2	0	152	0	115.8	0	102	0	115.2	0
ILMN_1450600	Zfp93	71.9	0.70513	82.6	0.00427	77.9	0.11966	73.3	0.46795	79.1	0.06624	74.6	0.44658
ILMN_2260730	Zfp93	69.9	0.88889	80.1	0.03526	80.3	0.02671	77.3	0.11538	80.7	0.03419	77.2	0.18483
ILMN_6060142	Zfp93	170.9	0	155.5	0	153.9	0	136.4	0	145.5	0	137.1	0
ILMN_1780278	Zfp92	69.4	0.92521	71.5	0.74145	74.6	0.43376	76.6	0.15919	75.2	0.29701	78	0.12714
ILMN_150626	Zfp91-cntf	104	0	119.2	0	110.8	0	109.3	0	127.4	0	99.1	0
ILMN_5890326	Zfp91-cntf	128.6	0	121.5	0	121.3	0	146.5	0	132.8	0	136.9	0
ILMN_7050131	Zfp91	161.5	0	142.8	0	161.8	0	200.9	0	199.9	0	171.4	0
ILMN_7100672	Zfp91	74.2	0.43697	73.9	0.48504	76	0.2735	71	0.73291	77.8	0.11432	75.9	0.2938
ILMN_2450075	Zfp90	200.4	0	231.5	0	229.4	0	203.2	0	201	0	210.2	0
ILMN_1470025	Zfp9	69.9	0.88782	72	0.69658	70.6	0.84722	74.3	0.36111	72.5	0.64423	73.6	0.54274
ILMN_1820307	Zfp87	129.8	0	146.9	0	133.7	0	114.5	0	119.8	0	125.4	0
ILMN_2570187	Zfp87	208.8	0	200	0	215.2	0	163.1	0	168.1	0	188.1	0
ILMN_2140735	Zfp85-rs1	74.1	0.44979	78.7	0.07906	72.1	0.71154	72.4	0.56197	71.7	0.7297	71.9	0.75641
ILMN_7000195	Zfp84	73.6	0.52564	76.3	0.20192	73	0.61004	73.2	0.47436	70.8	0.8141	74.5	0.4594
ILMN_4760164	Zfp830	80.5	0.01923	71.9	0.70406	75	0.38675	80.1	0.02885	71.6	0.74145	75.4	0.3344
ILMN_4200324	Zfp828	104.4	0	119.1	0	108.3	0	110.6	0	125	0	113.4	0
ILMN_5570451	Zfp827	69.9	0.88889	72.1	0.68269	76.6	0.21368	77.1	0.12286	78.4	0.0844	74.1	0.49359
ILMN_4200019	Zfp825	100.9	0	115	0	114.5	0	103.1	0	107.5	0	97.6	0
ILMN_4900192	Zfp825	100	0	103.2	0	94.7	0.00107	99.6	0.00107	105.9	0	96.8	0
ILMN_1030470	Zfp821	76.2	0.21581	71.7	0.72009	73.6	0.54274	73.9	0.39957	75.5	0.26603	74.8	0.41239
ILMN_3310670	Zfp821	82.4	0.00641	86.1	0.00107	82.4	0.01282	88.6	0.00107	88.6	0	83.1	0.01389
ILMN_5260753	Zfp821	87.3	0	81.5	0.01496	84.5	0.00534	81.3	0.01816	88.4	0	81.2	0.03205
ILMN_670162	Zfp820	75.1	0.32372	76	0.22863	71.6	0.75534	76.5	0.16453	75.7	0.24893	76.7	0.22863
ILMN_1440709	Zfp820	86.2	0	84.5	0.00107	84.6	0.00534	73.9	0.39957	83.3	0.01068	80.8	0.03739
ILMN_2120753	Zfp82	132.8	0	141.9	0	142.3	0	109.4	0	114.1	0	113.7	0
ILMN_2510095	Zfp82	76.1	0.2265	74.5	0.40919	80	0.03739	73.5	0.45192	75.1	0.31517	73.8	0.52885
ILMN_2570026	Zfp82	110.3	0	107.1	0	121.1	0	103.9	0	92.1	0	110.6	0
ILMN_5050041	Zfp819	70.6	0.82372	77.2	0.14637	72.7	0.65171	75	0.28632	76.9	0.17308	70.8	0.85256
ILMN_2900504	Zfp817	110	0	98.6	0.00107	109.3	0	102.4	0	116.1	0	106.4	0
ILMN_5390370	Zfp811	74.7	0.37927	72.1	0.68056	76.2	0.25214	71	0.73932	69.4	0.91667	74.5	0.44979
ILMN_7650458	Zfp810	150.2	0	184.4	0	204.4	0	160.6	0	168	0	165.9	0
ILMN_7150725	Zfp81	69.1	0.94231	76.5	0.19444	66.9	0.98825	69.6	0.86966	73.4	0.51282	76.3	0.25855
ILMN_6760575	Zfp809	123.6	0	144.1	0	129.4	0	115.9	0	119.2	0	117.8	0
ILMN_2490204	Zfp804a	76	0.2297	71.7	0.72222	80.3	0.02671	75.5	0.23718	76.5	0.20192	77.4	0.16774
ILMN_2570397	Zfp804a	71.8	0.71154	76	0.23611	74.1	0.49893	72.6	0.5438	76.1	0.22009	73	0.61859
ILMN_5050300	Zfp804a	74	0.46261	72	0.68483	70.2	0.88034	71.2	0.71047	74.6	0.37821	71.2	0.82372
ILMN_2900133	Zfp800	85.2	0	97.4	0.00107	96.3	0.00107	99.8	0.00107	108.3	0	107.8	0
ILMN_1340424	Zfp791	71.1	0.78526	69.4	0.91346	68.8	0.95192	69.7	0.86004	74.5	0.38248	73.4	0.5641
ILMN_3180767	Zfp791	71	0.79167	69.2	0.91987	72.5	0.66774	74	0.38782	69.7	0.8985	74.4	0.46902
ILMN_1570468	Zfp790	127.4	0	128.2	0	124.2	0	123.9	0	124.6	0	114.6	0
ILMN_5390731	Zfp790	69.4	0.92308	78.9	0.07265	74.5	0.44231	77.8	0.10256	76.5	0.20727	73.9	0.52244
ILMN_2140768	Zfp787	129	0	130.1	0	123.8	0	140.9	0	147.1	0	127.2	0
ILMN_4260593	Zfp787	360	0	329.6	0	310.7	0	343.9	0	343	0	311.7	0
ILMN_2490411	Zfp786	77.7	0.11752	79.1	0.06303	76.7	0.20192	70.3	0.81197	72.5	0.63568	74.6	0.44444
ILMN_5550224	Zfp786	68.9	0.94872	73	0.60043	74.8	0.40705	74.8	0.30342	78.7	0.07479	76.2	0.26816
ILMN_450711	Zfp784	70.2	0.86859	71.9	0.70192	70.5	0.85791	74.7	0.32051	72.7	0.6047	75.2	0.36859
ILMN_7330368	Zfp780b	74	0.47329	79.2	0.05556	81	0.02137	80.1	0.02885	74.8	0.35363	78.4	0.11218
ILMN_5360682	Zfp78	69.5	0.9188	77.5	0.12927	76.1	0.25855	70.1	0.81624	76.3	0.21154	73.9	0.52137
ILMN_7000672	Zfp78	71.6	0.7297	75.2	0.31944	72.4	0.67521	78.2	0.07906	78.8	0.07158	79.4	0.06944
ILMN_7550092	Zfp78	80.9	0.01389	78.9	0.07158	82.2	0.01282	78.5	0.06944	83.2	0.01175	71.6	0.77885
ILMN_1400358	Zfp777	72.4	0.65812	69.9	0.87607	76.2	0.25534	79.5	0.03739	67.6	0.98077	78.7	0.09722
ILMN_2480324	Zfp777	167	0	213.9	0	162.3	0	191.5	0	160.8	0	185.8	0
ILMN_3710343	Zfp775	79.1	0.05556	74.5	0.41239	80.2	0.02778	80.8	0.0203	73.4	0.52671	81.5	0.02778
ILMN_2850168	Zfp771	146.5	0	136.1	0	129.4	0	147.1	0	114.7	0	124.7	0
ILMN_4210278	Zfp771	91.2	0	87.8	0.00107	84.1	0.00534	81.8	0.01603	89.4	0	81.2	0.03312
ILMN_3120603	Zfp770	127.7	0	127.6	0	136.2	0	144.4	0	132.6	0	134.4	0
ILMN_130609	Zfp768	82.2	0.00748	86.5	0.00107	77.6	0.13675	84.9	0.00214	90.2	0	92.5	0
ILMN_6250075	Zfp764	76.4	0.20085	78.9	0.07158	72.4	0.67308	77.3	0.11752	75.3	0.28739	75.2	0.36325
ILMN_4070603	Zfp760	94.2	0	96.2	0.00107	95.7	0.00107	89.2	0.00107	88.6	0	110	0
ILMN_6550113	Zfp759	76.1	0.22115	68.7	0.94444	70.7	0.84402	73.7	0.42628	72.1	0.69338	70.3	0.88782
ILMN_3930543	Zfp758	127.6	0	125.8	0	135.5	0	125.5	0	114.3	0	135.6	0
ILMN_2370341	Zfp750	80.6	0.01816	77.9	0.11538	75.8	0.29167	75.8	0.21047	77.8	0.11218	77.3	0.17628
ILMN_50278	Zfp75	133.7	0	133.5	0	161.2	0	137.6	0	137.4	0	149.5	0
ILMN_2690519	Zfp75	355.2	0	342.9	0	334.6	0	357.2	0	404.3	0	399	0
ILMN_5080687	Zfp75	110	0	127.4	0	117.4	0	101	0.00107	117.3	0	128.3	0
ILMN_2320187	Zfp748	113.5	0	118.5	0	126.8	0	119.6	0	120.9	0	130.5	0
ILMN_7510543	Zfp748	80.8	0.01496	78.4	0.08868	79.5	0.05021	76	0.19338	76.9	0.17521	79.6	0.05983
ILMN_7550709	Zfp748	70.3	0.8547	70.6	0.82372	77.4	0.14637	70.7	0.7703	74.7	0.36752	76.2	0.2703
ILMN_3290521	Zfp746	139	0	131.9	0	130.2	0	141.4	0	152.7	0	154.3	0
ILMN_7330064	Zfp746	145	0	148.1	0	153.7	0	157.8	0	154.1	0	173.7	0
ILMN_3870711	Zfp74	76.6	0.1891	72.4	0.65598	72.5	0.66346	78.3	0.07799	77.9	0.11004	72.1	0.73291
ILMN_6200470	Zfp74	77.3	0.15491	71.1	0.77244	76.3	0.24359	71.2	0.71047	76.1	0.22009	76	0.28739
ILMN_4180431	Zfp72	76.7	0.18697	73.1	0.58547	82	0.01389	78.4	0.07051	80.9	0.03098	88.9	0.00107
ILMN_4880594	Zfp72	82.3	0.00748	92.2	0.00107	84.8	0.00321	86.7	0.00214	87.3	0.00214	91.1	0.00107
ILMN_7150600	Zfp71-rs1	82.2	0.00748	77.2	0.14957	72.5	0.6656	70.6	0.77564	72.7	0.59936	78	0.12714
ILMN_2000392	Zfp719	72.1	0.69551	69.8	0.88034	70.2	0.88034	66.7	0.98397	72.2	0.67521	77.2	0.18162
ILMN_3400600	Zfp715	143.6	0	180.3	0	172.4	0	163.9	0	157	0	181.5	0
ILMN_5260241	Zfp712	70	0.88568	77.7	0.12286	72.3	0.68269	70.7	0.7703	74.2	0.41453	70.4	0.88355
ILMN_4570091	Zfp711	70.9	0.80342	74.4	0.42842	78.4	0.09615	72.3	0.56731	69.2	0.92094	68.3	0.97436
ILMN_6650630	Zfp710	260.2	0	255	0	219.1	0	251.4	0	246.1	0	254.7	0
ILMN_6900047	Zfp710	79.8	0.03419	84.8	0.00107	74.2	0.48718	80.3	0.02457	81.1	0.02671	83	0.01389
ILMN_1740010	Zfp709	73.2	0.55769	73.3	0.55769	76.9	0.18162	73.9	0.40385	72.5	0.63462	73.4	0.57051
ILMN_3830128	Zfp709	78.2	0.09402	83.8	0.00107	82.1	0.01282	78.5	0.06624	75.8	0.24679	77	0.19658
ILMN_4880292	Zfp709	75.1	0.32906	72.9	0.60577	74.1	0.5	68.5	0.93697	77.4	0.1453	73.7	0.53526
ILMN_5570754	Zfp709	74.8	0.36218	69.4	0.91346	72.6	0.66026	76	0.19338	75.2	0.29701	71.5	0.78846
ILMN_2940228	Zfp707	109.6	0	101	0	103.4	0	101.4	0.00107	97.9	0	106.7	0
ILMN_6980255	Zfp706	80.4	0.0203	78.8	0.07585	78	0.11645	75.6	0.22543	74.3	0.40064	74.3	0.47543
ILMN_510731	Zfp704	71.6	0.73397	75	0.33761	68.5	0.95833	69.9	0.8312	69.3	0.91667	76.7	0.22756
ILMN_4120037	Zfp704	73.9	0.49573	77.4	0.13568	84.4	0.00534	74.4	0.34829	71.8	0.72436	76.5	0.24466
ILMN_4730224	Zfp704	84.7	0.00107	81.3	0.01816	73.2	0.59188	84.8	0.00214	83	0.01389	81.4	0.02885
ILMN_6620288	Zfp704	72.6	0.64209	73.2	0.56944	74	0.50214	72.7	0.53312	67.6	0.98077	72.9	0.63355
ILMN_380717	Zfp703	160.2	0	146.2	0	147.6	0	169.6	0	146.4	0	170.5	0
ILMN_2570020	Zfp703	116.4	0	109.6	0	108.3	0	113.7	0	127.5	0	111.5	0
ILMN_4120228	Zfp703	70.7	0.82051	74.3	0.43697	74.1	0.49893	72.3	0.57372	73.2	0.54915	68.8	0.96154
ILMN_2260092	Zfp7	75.2	0.3141	79.1	0.06303	82.9	0.01068	80.3	0.02457	78.5	0.0812	78.7	0.10256
ILMN_6280543	Zfp697	74.2	0.44444	75.7	0.25	75.9	0.27991	74.6	0.32906	72.6	0.62927	75.8	0.29808
ILMN_3360348	Zfp694	73.9	0.48184	75.8	0.24786	76.2	0.25427	77.6	0.11004	74.6	0.38141	75.5	0.3344
ILMN_2570343	Zfp692	92.3	0	97.7	0.00107	108.1	0	100.7	0.00107	103.9	0	109.6	0
ILMN_7150315	Zfp692	122.2	0	157.8	0	136.9	0	145	0	144.7	0	140.7	0
ILMN_6660626	Zfp691	105.8	0	90	0.00107	84.6	0.00534	88.7	0.00107	88.2	0	91.2	0.00107
ILMN_4490356	Zfp69	83.1	0.00427	85.4	0.00107	84.9	0.00321	86.8	0.00214	77.8	0.11218	96.4	0
ILMN_5080609	Zfp69	76.3	0.21368	72.9	0.60256	78.1	0.10897	72	0.61645	76.6	0.19872	74.7	0.43269
ILMN_2100753	Zfp689	78.8	0.06731	84.8	0.00107	82.4	0.01282	82.3	0.01175	85.8	0.00427	83.4	0.01175
ILMN_4120056	Zfp689	80.6	0.01709	77	0.16453	72	0.71795	74.5	0.33974	76.6	0.19231	80.9	0.03632
ILMN_650044	Zfp688	111.2	0	111.5	0	113.8	0	100	0.00107	105.3	0	110	0
ILMN_7040368	Zfp687	101.8	0	90.2	0.00107	108.8	0	100	0.00107	104.4	0	99.8	0
ILMN_1070053	Zfp68	266.6	0	286.3	0	299.9	0	235.3	0	257.8	0	255.7	0
ILMN_3170075	Zfp68	248.1	0	264.6	0	266.9	0	262.2	0	224.8	0	260.4	0
ILMN_4860242	Zfp68	74.2	0.44444	80.6	0.02885	82.5	0.01282	79.9	0.02991	75.2	0.30128	74.1	0.49466
ILMN_6420446	Zfp677	67.7	0.97756	74.8	0.37927	71.8	0.73718	74.8	0.30769	76.9	0.17308	75.5	0.33227
ILMN_610241	Zfp672	316.2	0	314.6	0	302.6	0	332.7	0	305.4	0	341.3	0
ILMN_6220014	Zfp67	78.9	0.0641	84.7	0.00107	81.4	0.01709	83.3	0.00748	82.1	0.01709	88	0.00214
ILMN_5860280	Zfp668	81.2	0.01068	82	0.00641	85.6	0.00321	87.6	0.00214	86.1	0.00427	80.6	0.03846
ILMN_4860156	Zfp667	80.7	0.01603	86.5	0.00107	77.1	0.16132	82.6	0.00855	88.2	0	78.4	0.11218
ILMN_5260661	Zfp667	84	0.00214	75.4	0.29915	83.1	0.01068	79.1	0.05128	87.2	0.00214	82.6	0.01603
ILMN_5390170	Zfp667	80.2	0.02564	70.9	0.79594	78.6	0.09188	70.7	0.76603	74.9	0.34188	77.2	0.18483
ILMN_1740156	Zfp664	175.6	0	192.6	0	209.3	0	191.5	0	187.4	0	207.4	0
ILMN_2510661	Zfp664	77.2	0.15919	74.3	0.43697	72.4	0.67949	71.4	0.68376	77.5	0.13355	76.9	0.21154
ILMN_3130255	Zfp661	111.8	0	99.8	0	112.7	0	113.5	0	109	0	126.7	0
ILMN_3130017	Zfp655	73.3	0.54594	81.7	0.01068	77	0.16774	75.9	0.20085	79.5	0.05556	80.4	0.04487
ILMN_4670767	Zfp655	77.4	0.14209	76.5	0.19231	69.9	0.90064	71.2	0.71368	81.3	0.02457	77.9	0.13248
ILMN_5550647	Zfp655	221.5	0	236.8	0	202.1	0	230.3	0	214.3	0	245.5	0
ILMN_50181	Zfp654	158.4	0	148.4	0	158.9	0	148.4	0	131.4	0	147.5	0
ILMN_7210255	Zfp654	206.1	0	214.1	0	213.7	0	177.8	0	187.9	0	192.5	0
ILMN_6020554	Zfp653	122.7	0	110.3	0	132.4	0	121.5	0	109.6	0	119.2	0
ILMN_10593	Zfp652	76.7	0.18376	74	0.46902	76.9	0.18056	69.3	0.88568	82.4	0.01603	72.8	0.65064
ILMN_7380537	Zfp652	71.3	0.76709	74.4	0.42735	78	0.11538	78.9	0.05769	76.2	0.21795	72.1	0.73504
ILMN_1660619	Zfp651	73.7	0.51389	70.1	0.86218	72.4	0.66987	74.8	0.30342	72.2	0.67521	75.9	0.2938
ILMN_2940343	Zfp651	69.2	0.93376	74.3	0.43162	73.2	0.58761	68.4	0.94017	75.2	0.30342	73.6	0.54915
ILMN_3450133	Zfp650	74.8	0.36111	75.1	0.32799	75.2	0.35684	77.7	0.10577	74.4	0.39957	75.5	0.32906
ILMN_3870324	Zfp647	81.4	0.01068	81.1	0.01923	79.8	0.03953	75.6	0.22115	85.8	0.00427	74.7	0.42949
ILMN_4540048	Zfp646	86.7	0	88.1	0.00107	89.6	0.00107	87.2	0.00214	77.1	0.1656	80.9	0.03632
ILMN_6450709	Zfp646	73	0.59188	73.3	0.55876	68.2	0.96902	72.4	0.55449	73	0.56517	81.1	0.03419
ILMN_4150019	Zfp644	316.1	0	311.7	0	303.3	0	269.5	0	269.5	0	295.4	0
ILMN_5570369	Zfp644	83	0.00427	75.3	0.30449	82.6	0.01175	80.1	0.02885	81.1	0.02564	80.7	0.03846
ILMN_6620768	Zfp641	74.3	0.43269	73.7	0.51068	74	0.50107	70.9	0.73932	70.7	0.82372	73.8	0.52457
ILMN_620086	Zfp64	255.1	0	231.7	0	221	0	309.7	0	258.4	0	285.9	0
ILMN_1690551	Zfp64	296.1	0	280.2	0	251.6	0	330.2	0	283.8	0	301.3	0
ILMN_2450162	Zfp64	104.9	0	94.8	0.00107	117.5	0	110.8	0	106.3	0	121.8	0
ILMN_2650373	Zfp64	75.4	0.28526	76.4	0.19765	79.2	0.0641	80.3	0.02457	76.4	0.2094	78.6	0.10363
ILMN_5420168	Zfp64	78.6	0.07799	70.8	0.80556	72.6	0.65919	72.8	0.51496	71.2	0.77671	71.3	0.80769
ILMN_1570670	Zfp639	892.3	0	886.2	0	885.3	0	788.1	0	765.3	0	785.6	0
ILMN_7050719	Zfp639	882.1	0	919.7	0	827.8	0	856.6	0	809.1	0	901.6	0
ILMN_5090288	Zfp637	251.1	0	236.2	0	245.3	0	223.2	0	237.1	0	231.8	0
ILMN_7000397	Zfp629	77	0.16774	98.8	0	87.4	0.00107	86.4	0.00214	86	0.00427	91.3	0.00107
ILMN_2690601	Zfp628	105.4	0	111.8	0	111.7	0	103.8	0	100.6	0	99.1	0
ILMN_1340753	Zfp623	220.7	0	252.4	0	254	0	231.7	0	222.1	0	254.8	0
ILMN_1440224	Zfp622	82.5	0.00427	76.2	0.21368	75.5	0.31838	77.2	0.11859	81.1	0.02671	81.3	0.02991
ILMN_6580437	Zfp622	71	0.7938	77	0.16239	70.7	0.84615	72.5	0.55235	68.9	0.93697	71.8	0.76709
ILMN_1340703	Zfp62	98.4	0	105.2	0	112.5	0	90	0.00107	114.2	0	119.2	0
ILMN_2510196	Zfp62	125.8	0	114.1	0	136.8	0	125.7	0	113.8	0	123.7	0
ILMN_1190240	Zfp619	72.9	0.59829	75.4	0.29487	71.1	0.80235	75.3	0.24466	76.2	0.21581	74.3	0.47756
ILMN_2370224	Zfp619	82	0.00855	87.5	0.00107	90.5	0.00107	81.6	0.01709	83.8	0.00855	86.2	0.00321
ILMN_3610176	Zfp618	76.2	0.21368	72.6	0.63889	74	0.50214	76.2	0.17735	73.4	0.51709	74.6	0.44444
ILMN_5490368	Zfp618	70	0.88462	73.2	0.5641	77.5	0.13996	69.2	0.89103	71.3	0.7703	73.8	0.52564
ILMN_2640386	Zfp617	74.9	0.34936	70.8	0.80449	73	0.60684	78	0.09615	72.9	0.57799	66	0.99893
ILMN_7510707	Zfp617	73.4	0.5406	89.8	0.00107	82.2	0.01282	71	0.73291	72.7	0.61325	74.7	0.42201
ILMN_510523	Zfp612	71.7	0.7265	75.4	0.30021	77.4	0.14744	71.9	0.62927	76	0.22756	73.3	0.57585
ILMN_2100167	Zfp612	71.4	0.75748	72.9	0.60684	75.1	0.37073	76.8	0.14637	75	0.33333	73.7	0.53739
ILMN_450538	Zfp61	68.4	0.95833	68.8	0.9391	74.9	0.39423	71.9	0.62607	74.1	0.43269	69.1	0.94872
ILMN_6520390	Zfp61	80	0.02991	76.2	0.21261	78.8	0.08868	76.9	0.13782	78.8	0.07158	81.4	0.02885
ILMN_4560020	Zfp609	73.5	0.53205	75.5	0.28419	75.1	0.36966	70	0.82158	66.5	0.99145	76.6	0.23184
ILMN_7320687	Zfp609	81.4	0.01068	78	0.11218	81.6	0.01603	76.1	0.18483	85.2	0.00534	87.3	0.00214
ILMN_4210113	Zfp608	310.3	0	266.1	0	265.6	0	259.8	0	234.6	0	287.9	0
ILMN_4810408	Zfp608	68.2	0.96474	76.2	0.20833	76.6	0.20513	74.2	0.38034	78	0.1015	74.3	0.47543
ILMN_7160025	Zfp608	115.6	0	129.4	0	119.3	0	113.5	0	132.6	0	131.6	0
ILMN_10053	Zfp607	83.9	0.00214	80	0.03953	88.2	0.00107	85.6	0.00214	80.8	0.03098	79.8	0.05769
ILMN_7560039	Zfp607	99.5	0	112.5	0	109.1	0	117.9	0	119.7	0	102.9	0
ILMN_580681	Zfp606	103.5	0	88.2	0.00107	97.2	0.00107	96.9	0.00107	87.2	0.00214	90.4	0.00107
ILMN_2680021	Zfp606	87	0	88.5	0.00107	81.2	0.01923	89.4	0.00107	84.6	0.00534	80.7	0.03846
ILMN_3830255	Zfp60	75	0.34829	80.3	0.02991	76.7	0.20406	81.7	0.01709	77	0.16774	77.4	0.1688
ILMN_7320280	Zfp60	138.8	0	125.6	0	131.4	0	119.8	0	113.7	0	112.1	0
ILMN_7000386	Zfp598	88.5	0	93.2	0.00107	100.3	0	87.6	0.00214	96.1	0	105.5	0
ILMN_2120689	Zfp597	176.2	0	176.4	0	168	0	184.3	0	183.5	0	192.9	0
ILMN_7380066	Zfp595	92.1	0	96.4	0.00107	94.2	0.00107	93.7	0.00107	94	0	102	0
ILMN_6560725	Zfp593	97.6	0	96.3	0.00107	81.1	0.0203	96	0.00107	106.8	0	91.4	0.00107
ILMN_3850520	Zfp592	124.5	0	119.9	0	103.1	0	149	0	142.3	0	124.3	0
ILMN_110072	Zfp59	75.6	0.2703	75	0.34081	71.2	0.80021	75.6	0.22222	74.6	0.38034	77.5	0.15812
ILMN_2360097	Zfp59	73.9	0.4797	72.7	0.62073	68.2	0.96902	76.6	0.15919	78.5	0.0812	75.7	0.30662
ILMN_4150671	Zfp59	74.3	0.42094	75.8	0.25	72.3	0.68803	71	0.73077	74.4	0.39103	72.8	0.64957
ILMN_4060497	Zfp583	77.6	0.12073	78.1	0.10897	77.8	0.125	74.7	0.31944	78	0.1015	77.1	0.19231
ILMN_6280577	Zfp583	78	0.11004	76.6	0.18697	82	0.01389	79.7	0.03205	76.6	0.19872	80.1	0.05128
ILMN_2340309	Zfp580	72.5	0.65491	77	0.16239	74.3	0.4765	72.9	0.50748	79.2	0.06517	74.3	0.47329
ILMN_6290598	Zfp579	230.5	0	211.6	0	237.3	0	238.7	0	233.2	0	231.1	0
ILMN_2850491	Zfp575	65.6	0.99573	72	0.68483	75.1	0.37179	70.9	0.73932	70.9	0.80021	76.9	0.20406
ILMN_4060768	Zfp575	75.9	0.24359	75.2	0.31303	76	0.27137	69.4	0.88248	72.6	0.63248	77.3	0.18162
ILMN_6250400	Zfp575	75.2	0.3109	73.7	0.51282	75.1	0.36538	74.4	0.35363	72.8	0.59402	73.8	0.52885
ILMN_5360743	Zfp574	351.7	0	330.5	0	287.9	0	317.9	0	313	0	267.5	0
ILMN_6550215	Zfp57	75.3	0.30556	75.1	0.32372	80.1	0.03205	78.7	0.06197	80.1	0.03739	78.9	0.08868
ILMN_1580050	Zfp568	81.4	0.00962	74.3	0.43162	80.4	0.02671	76.3	0.17628	74.3	0.40491	74.7	0.42949
ILMN_3460523	Zfp568	72.2	0.68803	80.2	0.03205	69.9	0.89957	69.3	0.88355	78.2	0.09081	67.5	0.99038
ILMN_4290343	Zfp568	74.8	0.36538	79.7	0.04808	72.3	0.6891	72.4	0.56517	74.5	0.38675	78.2	0.11752
ILMN_2450592	Zfp566	86.4	0	82.5	0.00427	89.7	0.00107	83	0.00855	86.3	0.00427	92.8	0
ILMN_6450132	Zfp563	73.3	0.54701	73.4	0.5438	73	0.60897	68.4	0.94017	70.9	0.80235	73.1	0.61111
ILMN_6510280	Zfp563	82.5	0.00427	81.9	0.00855	82.5	0.01282	78.7	0.0641	85.6	0.00427	77.7	0.14209
ILMN_1980725	Zfp560	125.2	0	110.8	0	106.9	0	122.8	0	111.7	0	115.2	0
ILMN_2480167	Zfp560	68.6	0.95513	74.1	0.46154	72.3	0.6891	73.7	0.42628	77.6	0.12393	72	0.74359
ILMN_6370093	Zfp560	76.9	0.17521	79.7	0.05021	75.6	0.31731	74	0.3953	70.6	0.83333	77.9	0.13675
ILMN_7330465	Zfp560	89	0	100.6	0	92.9	0.00107	84.5	0.00214	91	0	86	0.00321
ILMN_3870400	Zfp558	70.5	0.84615	74.8	0.37927	74.1	0.49679	70.9	0.74359	73.8	0.46795	73.9	0.51603
ILMN_5720341	Zfp558	77	0.16667	71.3	0.75641	77.7	0.12821	74.6	0.32692	75.4	0.27457	77.9	0.13141
ILMN_2850593	Zfp553	102.8	0	90.2	0.00107	92.8	0.00107	99.9	0.00107	123	0	112.8	0
ILMN_6110605	Zfp553	85.9	0	92.3	0.00107	75	0.38034	92	0.00107	108.3	0	82.5	0.01923
ILMN_7610220	Zfp551	80.8	0.01496	82.3	0.00641	77.8	0.12179	81.6	0.01709	77.8	0.11432	78.2	0.12286
ILMN_5270736	Zfp541	70.9	0.80128	71	0.78953	72.1	0.7094	70.2	0.81197	77.6	0.12821	71.5	0.78632
ILMN_6980538	Zfp54	84.8	0	71.2	0.76068	73.5	0.55662	68.6	0.92949	71.6	0.74038	75.4	0.34936
ILMN_4040022	Zfp536	76.5	0.19979	69.2	0.91987	67.7	0.97543	69.8	0.85363	77.8	0.11218	65.8	0.99893
ILMN_130730	Zfp533	69.5	0.90919	73.7	0.51068	73.9	0.51068	67.9	0.95299	73	0.57051	69.1	0.94872
ILMN_160672	Zfp532	164.5	0	182	0	151.7	0	170.6	0	142.9	0	138.6	0
ILMN_4810162	Zfp532	117	0	114.9	0	125.1	0	110.2	0	112.7	0	118.7	0
ILMN_1450603	Zfp53	74.1	0.44551	75.5	0.27991	75.1	0.37073	67.5	0.96581	74.5	0.38675	71.4	0.80449
ILMN_4860220	Zfp526	72.5	0.65491	82.9	0.00214	78.8	0.08761	73.5	0.44872	72.3	0.6656	79.2	0.07265
ILMN_160670	Zfp524	132.5	0	132	0	136.7	0	118.4	0	102.2	0	122.5	0
ILMN_6510427	Zfp523	85.2	0	94.6	0.00107	96.4	0.00107	91.5	0.00107	83.5	0.00962	84.7	0.00427
ILMN_6770044	Zfp523	730	0	728.8	0	643.4	0	664.2	0	673.6	0	805.7	0
ILMN_1240682	Zfp521	71.9	0.70513	76	0.23611	70.5	0.8547	72.2	0.5844	70.8	0.8141	74.3	0.47436
ILMN_5050520	Zfp521	74.3	0.43269	79.4	0.05342	77.1	0.16239	74.6	0.32799	80.1	0.03846	75.7	0.31303
ILMN_4900575	Zfp52	105.4	0	91.5	0.00107	101.2	0	116.5	0	110.5	0	102.1	0
ILMN_4200768	Zfp518b	270.2	0	331.1	0	277.6	0	288.5	0	302.7	0	286.9	0
ILMN_4210603	Zfp518b	72.4	0.65705	71.8	0.71047	76.2	0.25427	71.3	0.7062	74.3	0.40385	74	0.50855
ILMN_4850192	Zfp518	75.6	0.26282	71.9	0.69765	72.8	0.63462	67.6	0.96261	71.9	0.72329	76.2	0.26389
ILMN_5420598	Zfp518	69.9	0.88889	73.1	0.58227	69.1	0.94124	73.3	0.46795	72	0.70085	70	0.90598
ILMN_4540392	Zfp516	96.3	0	79.9	0.04274	89	0.00107	91.3	0.00107	96.9	0	80.9	0.03632
ILMN_240291	Zfp513	142.9	0	131.1	0	146.8	0	133.2	0	129.8	0	120.5	0
ILMN_3780520	Zfp513	71.7	0.72863	74.4	0.42521	75.5	0.32158	80.8	0.0203	74.9	0.34402	74.5	0.45192
ILMN_6130017	Zfp513	76.9	0.17521	78.3	0.09081	69.1	0.94231	69.8	0.8515	77.2	0.15491	78.9	0.09188
ILMN_3850039	Zfp512	188.4	0	225.1	0	238.1	0	187.2	0	184.9	0	227.5	0
ILMN_4810500	Zfp512	164.2	0	191	0	200.9	0	160.5	0	161.8	0	173.5	0
ILMN_5220301	Zfp511	585.9	0	482.7	0	530.4	0	516.2	0	472.6	0	507.9	0
ILMN_6380307	Zfp511	126.9	0	129.5	0	134.7	0	137.4	0	138.3	0	138	0
ILMN_6860020	Zfp51	71.6	0.73397	75.7	0.25	67.2	0.98397	67.8	0.95513	74.2	0.41667	70	0.90705
ILMN_4480243	Zfp509	82.2	0.00748	79.4	0.05342	74.5	0.44551	78.5	0.06944	74.2	0.4188	73.8	0.52457
ILMN_620746	Zfp508	501.7	0	505.2	0	435.3	0	424.6	0	433.9	0	579.5	0
ILMN_3710333	Zfp508	404	0	423	0	388.8	0	408.8	0	374.6	0	401.1	0
ILMN_2140241	Zfp503	74.7	0.375	67.9	0.96581	70.2	0.88675	73.4	0.45833	76	0.23077	73.9	0.51496
ILMN_4730670	Zfp50	177.4	0	207.5	0	194.3	0	178.9	0	193.9	0	186.3	0
ILMN_240427	Zfp498	73.1	0.57479	74.2	0.44551	71.3	0.78846	72	0.61645	74.4	0.3953	72.1	0.74038
ILMN_3610048	Zfp498	72.4	0.65705	70.6	0.82372	70.5	0.86004	74.9	0.28953	69.4	0.91239	76.8	0.21581
ILMN_4850129	Zfp496	427	0	450.4	0	390.7	0	416.9	0	320.1	0	355.9	0
ILMN_2600411	Zfp488	70	0.87927	77.6	0.12607	74.3	0.46261	62.6	1	68	0.97222	69.7	0.93056
ILMN_460520	Zfp474	76	0.23291	72.4	0.65705	71.1	0.80983	75.3	0.24893	69.6	0.90385	71.9	0.75
ILMN_1850551	Zfp474	69.6	0.90491	75.4	0.29915	71.8	0.73932	71.1	0.72756	70.8	0.8141	74.2	0.48611
ILMN_1440450	Zfp473	79.2	0.05556	92.8	0.00107	86.9	0.00107	80	0.02885	77.4	0.1485	85.2	0.00321
ILMN_2070079	Zfp473	83.9	0.00214	94.9	0.00107	95.9	0.00107	83.2	0.00748	86.7	0.00321	79.6	0.05983
ILMN_1190768	Zfp472	202.6	0	213.3	0	204.1	0	227.4	0	227.2	0	227.4	0
ILMN_7100056	Zfp472	131.1	0	143.8	0	137.3	0	146.9	0	143.1	0	150.8	0
ILMN_150241	Zfp467	78.4	0.0812	82	0.00748	86	0.00321	84	0.00427	81.7	0.01923	93.2	0
ILMN_1570356	Zfp462	79.4	0.04167	72.9	0.60577	76.5	0.22009	73	0.49893	79.3	0.06197	76.7	0.2297
ILMN_5310131	Zfp46	72.5	0.6485	70.4	0.83654	68.8	0.95192	73.3	0.47115	67.2	0.98397	78.2	0.12073
ILMN_5720400	Zfp46	75.6	0.2703	77.7	0.12286	73	0.61325	69.4	0.88248	79.5	0.05769	70.6	0.86752
ILMN_6510470	Zfp46	574.4	0	601.2	0	481.9	0	579.3	0	533.2	0	560.4	0
ILMN_2690603	Zfp459	77.8	0.11432	78.4	0.08868	85.9	0.00321	77	0.13675	78.6	0.08013	80.8	0.03846
ILMN_1010681	Zfp458	71.8	0.71154	73.3	0.55769	77.8	0.12286	74.2	0.36645	75.5	0.27457	76.7	0.22756
ILMN_3120095	Zfp458	83.3	0.00427	88.5	0.00107	83.4	0.00855	84.3	0.00321	80.8	0.03419	86	0.00321
ILMN_5670471	Zfp458	73.9	0.4765	72.5	0.65385	78.8	0.08761	74.4	0.34829	76.7	0.18803	75.8	0.30342
ILMN_6420563	Zfp457	108.2	0	117.7	0	103.3	0	96.1	0.00107	107.7	0	106	0
ILMN_7150019	Zfp455	76.2	0.21902	76.5	0.19017	74.3	0.4765	69.7	0.86004	71.5	0.74466	72.3	0.71688
ILMN_2710397	Zfp454	75.6	0.27244	84.1	0.00107	74.9	0.39744	80.7	0.0203	79.4	0.0609	74.9	0.40385
ILMN_3360093	Zfp451	237.8	0	241.4	0	249.3	0	296.3	0	302.3	0	279.5	0
ILMN_6020300	Zfp449	84.4	0.00107	91.6	0.00107	86.1	0.00321	85.4	0.00214	85.5	0.00534	94.3	0
ILMN_630296	Zfp446	72.3	0.66774	74	0.4797	70.8	0.83974	71.1	0.7265	75	0.33227	72.2	0.72115
ILMN_3170017	Zfp446	139	0	153.6	0	151.8	0	127.2	0	148	0	123	0
ILMN_6220746	Zfp446	148	0	114.8	0	130.8	0	114	0	129.7	0	121.7	0
ILMN_7400576	Zfp445	122.5	0	113.2	0	128.4	0	155.8	0	140.2	0	108.8	0
ILMN_7610736	Zfp445	75.1	0.32906	75.2	0.3109	75.1	0.37179	78.3	0.07585	75.1	0.31838	73.7	0.53205
ILMN_3290435	Zfp444	71.9	0.70513	74.8	0.37286	72.3	0.68269	76.1	0.1859	76.9	0.17308	74.8	0.41132
ILMN_3190102	Zfp438	74.5	0.40064	73.9	0.49145	71.3	0.79274	73.7	0.42949	71.5	0.75534	77.5	0.15812
ILMN_770204	Zfp429	72.5	0.64957	67.7	0.96795	73.8	0.52885	67.8	0.95513	69.8	0.88782	71.2	0.82372
ILMN_940768	Zfp429	102	0	111.9	0	113.4	0	97	0.00107	101.3	0	104.1	0
ILMN_3060671	Zfp429	83.3	0.00214	77.5	0.12927	75.2	0.36432	78.3	0.07585	76.3	0.21047	77.8	0.13996
ILMN_4480053	Zfp428	78.6	0.07799	77.1	0.15919	78.2	0.10684	76.3	0.17628	77.8	0.11325	81.2	0.03098
ILMN_7200402	Zfp428	159.9	0	123.3	0	136.9	0	123.2	0	134	0	144.5	0
ILMN_6420133	Zfp426	71.5	0.74679	77.8	0.12073	74.4	0.45513	67.2	0.97756	73.5	0.50855	74.6	0.44017
ILMN_2600402	Zfp423	80.9	0.01389	73.8	0.50748	69.7	0.9156	69.9	0.84295	69.2	0.91987	71.1	0.83547
ILMN_4040735	Zfp423	70	0.88568	73.4	0.54167	74.6	0.43697	71.5	0.67842	79.6	0.05556	69.6	0.93269
ILMN_450280	Zfp422-rs1	69.8	0.89103	82.4	0.00427	79.4	0.05983	76.7	0.14957	82	0.01709	76.6	0.23184
ILMN_2480634	Zfp422-rs1	72.4	0.65705	74.2	0.44231	69.4	0.92735	71.3	0.69872	68.1	0.97009	69.8	0.9188
ILMN_7210209	Zfp422-rs1	87.3	0	97.9	0.00107	88.1	0.00107	86	0.00214	95.3	0	93	0
ILMN_2450246	Zfp422	76.4	0.20192	77.1	0.15705	73.7	0.53312	70.8	0.76282	78	0.1015	73.8	0.52457
ILMN_6860521	Zfp422	77.6	0.12179	74.8	0.36966	75.8	0.2906	71.2	0.71154	73.9	0.44979	70.5	0.87821
ILMN_1110372	Zfp42	78.6	0.07799	82.6	0.00427	78.8	0.08547	80.2	0.02564	72.6	0.62393	73.6	0.54274
ILMN_6270195	Zfp418	82.2	0.00748	79.1	0.0609	82.2	0.01282	77	0.13782	77.5	0.13034	77.3	0.17521
ILMN_1050086	Zfp414	114.7	0	105	0	120.8	0	94.6	0.00107	106	0	109.2	0
ILMN_70167	Zfp410	99.6	0	105.9	0	104.1	0	104.1	0	100.5	0	111.9	0
ILMN_5900414	Zfp410	102.9	0	113.2	0	119.3	0	120.4	0	126.5	0	115.5	0
ILMN_6110685	Zfp410	176.7	0	227	0	204	0	176.6	0	195.2	0	239.2	0
ILMN_2340403	Zfp41	112	0	90.8	0.00107	104	0	90.5	0.00107	86.9	0.00321	87.8	0.00214
ILMN_6220609	Zfp41	93.2	0	97	0.00107	105	0	101	0.00107	100	0	104.5	0
ILMN_6420544	Zfp408	77	0.16667	68.5	0.95513	68.6	0.95833	75	0.28632	76.2	0.22009	73.4	0.56731
ILMN_540110	Zfp407	76.2	0.21795	77.9	0.11752	74.3	0.4765	77.3	0.11538	76.7	0.17735	80.8	0.03846
ILMN_7380605	Zfp407	74.4	0.40705	73.2	0.56731	76	0.27457	78	0.09295	74.7	0.36218	72	0.74786
ILMN_1230400	Zfp40	75.9	0.23932	75.5	0.27778	73.9	0.5203	76.2	0.18056	72.9	0.58013	74.7	0.43269
ILMN_1190017	Zfp398	77.4	0.14744	78.4	0.08868	76.1	0.25748	68.6	0.92521	79.8	0.04808	75.5	0.3344
ILMN_1440292	Zfp398	72.8	0.61859	71.6	0.7297	75.3	0.34402	72.9	0.50748	76.8	0.17521	75.8	0.30342
ILMN_2000020	Zfp398	78.1	0.09722	75.2	0.31624	78.2	0.10577	83.7	0.00534	80.3	0.03739	84.7	0.00427
ILMN_7160390	Zfp398	76.2	0.21795	79.9	0.0438	77.6	0.13675	68.5	0.93697	75.3	0.29167	74.8	0.41774
ILMN_6560390	Zfp397	104	0	103	0	105.7	0	107.9	0	103.1	0	105.4	0
ILMN_6580338	Zfp395	77.5	0.12927	77.8	0.12073	80.6	0.02671	75.6	0.22543	74.4	0.39744	78.3	0.11538
ILMN_6580112	Zfp393	74.4	0.41453	73.9	0.49252	73.1	0.60256	70	0.82158	77.9	0.10577	70.4	0.88782
ILMN_6760022	Zfp39	117.8	0	118.1	0	118.4	0	101.3	0.00107	117.4	0	107.9	0
ILMN_2070273	Zfp386	77.7	0.11432	72.2	0.66667	71.5	0.76175	69.7	0.86004	72.8	0.59188	70	0.90705
ILMN_4210634	Zfp386	77.6	0.12179	74.6	0.40705	80.8	0.02564	77.2	0.11859	77.7	0.11432	78.3	0.11645
ILMN_5860138	Zfp386	90.1	0	90.7	0.00107	89.8	0.00107	91.8	0.00107	86.1	0.00427	87	0.00214
ILMN_3310736	Zfp385c	74.6	0.38462	68.7	0.94872	77	0.16667	72.2	0.59188	68.8	0.94231	74.9	0.40705
ILMN_4900746	Zfp385a	80.5	0.01923	70	0.87179	77.4	0.14316	70.9	0.74252	76.4	0.20833	77.8	0.14103
ILMN_6960523	Zfp385a	74.9	0.3515	71	0.7906	72.7	0.63889	73.5	0.44872	74.9	0.34295	84.8	0.00427
ILMN_940608	Zfp383	71.1	0.78953	72.3	0.66239	77.9	0.11645	74.5	0.33547	73.3	0.5406	70.3	0.88996
ILMN_1940133	Zfp383	92.9	0	108.1	0	97.2	0.00107	93.5	0.00107	91.3	0	89.1	0.00107
ILMN_6960653	Zfp383	76.8	0.18056	71.4	0.74893	70.2	0.88568	74.3	0.36111	75.1	0.31303	74.3	0.48397
ILMN_3610452	Zfp382	88.5	0	82.7	0.00321	88.8	0.00107	92.9	0.00107	89.6	0	84.9	0.00427
ILMN_5690520	Zfp371	70.9	0.80128	75.5	0.27885	71.9	0.73291	73.9	0.40064	70.3	0.86538	72.4	0.69231
ILMN_150088	Zfp37	72.7	0.63141	77.2	0.15171	77.2	0.15598	68.9	0.90705	75.7	0.24893	69.7	0.92735
ILMN_2000307	Zfp37	147.4	0	153.8	0	136.5	0	140.2	0	132	0	139.2	0
ILMN_1090390	Zfp36l3	69.7	0.89637	73.7	0.51282	74.5	0.44231	73.1	0.49038	78.7	0.07585	72.8	0.65064
ILMN_5390164	Zfp36l3	75.3	0.30449	70	0.87179	73.8	0.52778	72.9	0.51068	77.1	0.15812	73.4	0.56731
ILMN_7570743	Zfp36l2	76.3	0.21368	77.3	0.14209	75.7	0.30021	68.9	0.90705	78.8	0.07265	85.6	0.00321
ILMN_3130646	Zfp36l1	83.4	0.00214	95.8	0.00107	98.2	0.00107	104.8	0	116.6	0	105.4	0
ILMN_3140349	Zfp36l1	1463.4	0	1620.1	0	1568	0	1556.3	0	1539.6	0	1731.3	0
ILMN_5720202	Zfp36l1	3232.2	0	3027.6	0	2893.3	0	3055.4	0	3534.7	0	3449.3	0
ILMN_2370270	Zfp369	80.6	0.01816	78.3	0.09402	80.9	0.0235	75.8	0.20406	81.3	0.02457	76.9	0.21261
ILMN_4670563	Zfp369	74.8	0.36218	69.2	0.91987	80.7	0.02671	74.7	0.31944	74.5	0.38996	76.5	0.24038
ILMN_2940632	Zfp367	135.5	0	122.6	0	131	0	130.6	0	117.5	0	115.7	0
ILMN_5900605	Zfp367	82.5	0.00427	91.6	0.00107	78.7	0.08974	87.3	0.00214	85	0.00534	91.7	0.00107
ILMN_5310204	Zfp366	78.2	0.09722	74.8	0.37927	75.1	0.37286	74	0.39103	70.3	0.86218	79.7	0.05769
ILMN_6270632	Zfp366	77.8	0.11432	75.5	0.28098	73.7	0.53312	74.7	0.31944	73.9	0.44979	73.8	0.52991
ILMN_6270372	Zfp365	216.7	0	172.7	0	167.4	0	166.2	0	179.4	0	196.4	0
ILMN_4890348	Zfp364	91.4	0	92.8	0.00107	87.6	0.00107	99.9	0.00107	89.9	0	97.4	0
ILMN_6220026	Zfp36	270	0	270.9	0	272.1	0	226.9	0	271.5	0	286.2	0
ILMN_6420026	Zfp354c	74.6	0.38889	70.5	0.82692	72.3	0.68269	73.4	0.46474	77.9	0.10577	72.4	0.69338
ILMN_2750563	Zfp354b	74	0.47009	70.6	0.81731	73.9	0.51175	69	0.90278	75.9	0.23397	69.3	0.94551
ILMN_4290673	Zfp354a	84.2	0.00214	85.9	0.00107	82.8	0.01175	82	0.01389	81.1	0.02564	83.9	0.00962
ILMN_5690661	Zfp354a	73.8	0.50641	74.7	0.39209	72.9	0.63141	74.9	0.28953	73.3	0.53419	66.8	0.99573
ILMN_510451	Zfp353	69.9	0.88782	75.8	0.24893	75.8	0.29167	69.2	0.8953	69.6	0.90491	69.9	0.90812
ILMN_1940333	Zfp353	73.3	0.54701	68.2	0.96368	70.5	0.85791	69.7	0.86004	66.7	0.99038	74.6	0.44979
ILMN_5130491	Zfp353	76.7	0.18483	72.6	0.63568	71.2	0.79915	70.9	0.74038	74.6	0.38034	74.1	0.49573
ILMN_2140463	Zfp352	72.1	0.69551	72.5	0.65278	68.8	0.95192	76.3	0.17415	71.6	0.73611	73.1	0.61645
ILMN_580168	Zfp35	96.8	0	97.1	0.00107	102.7	0	91.9	0.00107	94.2	0	102.1	0
ILMN_2900259	Zfp346	74.3	0.42842	70.5	0.82372	71.5	0.76603	77.8	0.1015	74.2	0.42094	73.6	0.54915
ILMN_3420241	Zfp346	199.6	0	200.9	0	216.4	0	199.5	0	182.6	0	198.7	0
ILMN_6510369	Zfp346	83.3	0.00427	98.2	0.00107	82.5	0.01282	98.6	0.00107	96.4	0	106.8	0
ILMN_1010196	Zfp341	96.7	0	114.6	0	99	0	90.3	0.00107	110.7	0	97.8	0
ILMN_270682	Zfp339	68.7	0.95513	75.8	0.24786	70.5	0.86004	69.8	0.84829	73.7	0.47436	75.1	0.38248
ILMN_1980709	Zfp335	104.7	0	99.5	0	122.5	0	120.8	0	128	0	113.7	0
ILMN_4070661	Zfp334	69.3	0.92842	74.2	0.44551	77.1	0.16132	73.5	0.44765	76.6	0.19017	81.5	0.02778
ILMN_6060521	Zfp334	108.2	0	99.4	0	104.5	0	101.9	0.00107	110.2	0	103.9	0
ILMN_870022	Zfp330	360.4	0	368.2	0	413.7	0	361.3	0	378.9	0	367.2	0
ILMN_5340328	Zfp330	711.7	0	920.7	0	917.9	0	943	0	857.4	0	825.2	0
ILMN_990039	Zfp329	74.7	0.37393	83.1	0.00107	72.7	0.64209	76.4	0.16774	80.7	0.03526	79.3	0.06944
ILMN_1400441	Zfp329	81.3	0.01068	75.3	0.30449	78.2	0.10684	78.1	0.08868	80.4	0.03632	80.9	0.03632
ILMN_1010427	Zfp326	432.3	0	419.6	0	361.7	0	398.9	0	424	0	467	0
ILMN_4230735	Zfp326	96.2	0	113.9	0	94.6	0.00107	132.6	0	137.3	0	102.6	0
ILMN_6510524	Zfp326	108.9	0	103.4	0	107.6	0	124.5	0	170.4	0	98.2	0
ILMN_4210019	Zfp324	79.9	0.03205	69.4	0.91346	77.5	0.13996	79.9	0.02885	82.9	0.01389	77.8	0.13996
ILMN_4780398	Zfp322a	110.2	0	99.1	0	109.9	0	111.5	0	106.5	0	103.4	0
ILMN_7650541	Zfp319	76.2	0.21902	84.5	0.00107	79.2	0.06197	76	0.19658	78.7	0.07585	83.4	0.01175
ILMN_130524	Zfp318	76.6	0.1891	76.9	0.17201	69.1	0.94124	72.1	0.59829	71	0.78632	72.1	0.73291
ILMN_4780093	Zfp318	215.6	0	231.6	0	227.4	0	202.3	0	240.9	0	192.1	0
ILMN_1110398	Zfp316	79.4	0.04274	73.2	0.57692	71.5	0.76496	78	0.09722	78.6	0.08013	80.5	0.04274
ILMN_2940224	Zfp316	82.7	0.00427	77.1	0.15919	80.2	0.03098	82.8	0.00855	73.7	0.47436	79.6	0.05983
ILMN_3120259	Zfp313	97.7	0	96.8	0.00107	99.5	0	104.8	0	110.5	0	101.9	0
ILMN_3890687	Zfp313	89.1	0	90.9	0.00107	91.5	0.00107	86.3	0.00214	103.4	0	93.4	0
ILMN_360047	Zfp312	88.5	0	80.3	0.02991	80.8	0.02457	81.1	0.01816	79.6	0.05556	83.6	0.01068
ILMN_4200465	Zfp300	72	0.69979	73.6	0.5235	75.8	0.2906	76.2	0.18056	74.6	0.37821	76.4	0.25427
ILMN_6940333	Zfp300	71.5	0.74679	71.4	0.75321	67.6	0.97756	66.1	0.99145	68.6	0.95406	72.3	0.71261
ILMN_670594	Zfp30	110.6	0	107.6	0	118.7	0	104.1	0	116.5	0	111.4	0
ILMN_5720026	Zfp30	75.6	0.2735	74.7	0.39209	72.4	0.67521	71.8	0.63568	76.8	0.17628	75.5	0.33013
ILMN_4200176	Zfp3	138.2	0	117.6	0	116.2	0	104.5	0	118.8	0	128	0
ILMN_830521	Zfp296	86.7	0	84.5	0.00107	91.2	0.00107	92.6	0.00107	94.8	0	101.1	0
ILMN_5670154	Zfp296	158.5	0	135	0	117.9	0	141.6	0	151.5	0	129.8	0
ILMN_380707	Zfp295	163.3	0	187.6	0	168.2	0	168.2	0	185	0	190	0
ILMN_4540600	Zfp295	79.4	0.0438	75.2	0.31944	77.9	0.11859	73.7	0.42949	77.6	0.11859	78.7	0.09722
ILMN_5420576	Zfp295	126.4	0	141.9	0	128.7	0	119.8	0	136.4	0	143.2	0
ILMN_1850400	Zfp294	83.1	0.00427	76	0.23077	78.7	0.09081	75.2	0.26496	77.5	0.13355	79.7	0.05769
ILMN_5090725	Zfp294	158.3	0	166.9	0	151.7	0	138.1	0	139.3	0	134.3	0
ILMN_450437	Zfp292	178.2	0	265.6	0	217.6	0	203	0	235.2	0	195.8	0
ILMN_730626	Zfp292	73.6	0.52457	76	0.23825	75.9	0.28205	70.4	0.80021	76.6	0.19872	74.5	0.45299
ILMN_2340577	Zfp292	166.9	0	258.6	0	196.4	0	159.3	0	202.7	0	200.8	0
ILMN_6380687	Zfp292	76.5	0.19872	72.6	0.63675	70.4	0.87393	70.7	0.7735	68.3	0.96368	68.1	0.9797
ILMN_6660241	Zfp292	410.9	0	461.2	0	480	0	409.2	0	379.1	0	381.4	0
ILMN_1850215	Zfp288	190.7	0	205.2	0	224.1	0	283.9	0	228.4	0	180.7	0
ILMN_4670280	Zfp288	76.8	0.18162	81.4	0.01496	85.4	0.00321	77.9	0.09829	80.8	0.03098	76.2	0.26496
ILMN_50204	Zfp287	74.5	0.39316	76.8	0.17628	76	0.26923	74.6	0.32692	73.1	0.55235	77	0.19872
ILMN_5860301	Zfp287	72	0.70513	74	0.47543	75.1	0.37179	69.9	0.83868	71.3	0.76603	81.6	0.02671
ILMN_3180452	Zfp286	68.5	0.95727	68.7	0.94444	66.1	0.99359	70.5	0.78632	71.6	0.74038	73.7	0.53312
ILMN_7330564	Zfp286	78.4	0.0812	76.3	0.20833	76.2	0.25	73.4	0.45833	69.5	0.91239	78.6	0.10363
ILMN_4810326	Zfp282	386.4	0	338.9	0	369.1	0	384.1	0	345.6	0	422.3	0
ILMN_2070026	Zfp281	230	0	255.3	0	297.1	0	274.8	0	250.8	0	258.2	0
ILMN_4850068	Zfp281	345.3	0	369	0	335.5	0	377.6	0	368.8	0	409	0
ILMN_2120112	Zfp280c	194.7	0	229.1	0	215.3	0	197.9	0	225.4	0	209.5	0
ILMN_580202	Zfp28	236.9	0	206.9	0	224.6	0	221.9	0	248.2	0	262.4	0
ILMN_2000148	Zfp28	73.5	0.53205	76.3	0.20406	77.9	0.11966	74.7	0.32051	70.2	0.86966	71.6	0.77991
ILMN_3140487	Zfp28	69	0.94765	75.4	0.29915	76.8	0.19338	69.4	0.88248	73	0.57265	71.7	0.77244
ILMN_3290220	Zfp278	71.7	0.72756	75.5	0.27991	72.9	0.62821	68.3	0.94658	69.8	0.88889	77.3	0.17949
ILMN_110603	Zfp277	73.9	0.49573	72.5	0.65385	80.3	0.02671	71.2	0.71261	74.2	0.42094	73.5	0.55449
ILMN_2750037	Zfp277	899.3	0	880.6	0	794.6	0	874.8	0	779.7	0	694.6	0
ILMN_3990224	Zfp277	131.8	0	141.5	0	141.1	0	108.3	0	116.7	0	128.8	0
ILMN_290082	Zfp276	74.1	0.45192	75.1	0.32372	74.9	0.38782	72.5	0.55128	74.6	0.37821	76	0.28526
ILMN_1770349	Zfp276	157.6	0	150.3	0	152.1	0	159.9	0	160.1	0	148.2	0
ILMN_4120392	Zfp276	94.2	0	88.2	0.00107	91.3	0.00107	90.7	0.00107	89.6	0	98.9	0
ILMN_4610008	Zfp275	118.5	0	113.9	0	118.6	0	105.7	0	121.6	0	121	0
ILMN_7400600	Zfp273	79.3	0.04487	71.2	0.76709	70.5	0.85256	72.5	0.55449	73.9	0.45833	78.3	0.11538
ILMN_4920630	Zfp27	165.5	0	176.2	0	189.2	0	160.4	0	173.4	0	172.2	0
ILMN_6040008	Zfp27	206.9	0	208.3	0	212	0	175.7	0	184.9	0	201.8	0
ILMN_6550494	Zfp264	76.1	0.22543	66.4	0.98718	78.1	0.10897	68.5	0.93697	73.5	0.50855	76	0.2906
ILMN_6840504	Zfp264	78.7	0.07372	72.8	0.61752	83.8	0.00748	75	0.28632	74.4	0.39744	83.7	0.00962
ILMN_1440270	Zfp263	562.8	0	575.9	0	571.3	0	537	0	520.1	0	691.1	0
ILMN_2070053	Zfp262	73.4	0.53312	76	0.23611	73.8	0.52778	71.9	0.62286	78.8	0.07265	73.3	0.57372
ILMN_6840129	Zfp262	399.4	0	405.5	0	419.5	0	491.2	0	425.9	0	393.4	0
ILMN_3060538	Zfp261	77	0.16774	71.4	0.74679	75.8	0.2906	72.8	0.51816	67.4	0.98184	72	0.74573
ILMN_1070598	Zfp260	205.4	0	261.7	0	290.9	0	179.6	0	228.4	0	221.8	0
ILMN_2060735	Zfp260	230.5	0	252.1	0	249.2	0	243.8	0	212.4	0	261	0
ILMN_4490333	Zfp26	107.3	0	126.3	0	112.8	0	127.4	0	120.8	0	129.9	0
ILMN_5820221	Zfp26	80.6	0.01603	71.7	0.72756	74.7	0.41239	75.5	0.23718	83.2	0.01175	75.2	0.36645
ILMN_6550136	Zfp26	107.8	0	94.4	0.00107	101	0	96.8	0.00107	101.3	0	100.3	0
ILMN_6980685	Zfp26	113.2	0	114.8	0	121.9	0	118.9	0	116.5	0	127.1	0
ILMN_3290091	Zfp259	594.6	0	424.2	0	637.8	0	570.3	0	453	0	567.3	0
ILMN_7570474	Zfp259	100	0	97	0.00107	105	0	96.5	0.00107	102.8	0	111.8	0
ILMN_60059	Zfp251	237.5	0	204.8	0	273	0	221.9	0	257.2	0	242.5	0
ILMN_4890431	Zfp251	236.3	0	263.9	0	241.1	0	203.2	0	224.3	0	215	0
ILMN_7650561	Zfp251	75	0.34829	78.1	0.10897	77.8	0.12286	70.8	0.76068	78.8	0.07158	80.5	0.04274
ILMN_5570424	Zfp248	181.6	0	167.2	0	163.3	0	168.8	0	161.8	0	176.6	0
ILMN_1500500	Zfp239	130.5	0	134.6	0	141.2	0	150.4	0	133	0	136.8	0
ILMN_2000504	Zfp239	69.3	0.92735	69	0.93056	76.4	0.22756	73.6	0.44444	77.7	0.11645	74.8	0.41453
ILMN_4290048	Zfp239	75.7	0.25534	78.6	0.08013	77.8	0.12286	76.6	0.15491	82.8	0.01389	74.3	0.4765
ILMN_1690500	Zfp238	220.7	0	254	0	229.8	0	248.9	0	292.7	0	301.9	0
ILMN_2340021	Zfp238	71.1	0.78312	82.1	0.00641	71.8	0.73932	78.2	0.08333	73.6	0.48504	74.5	0.4594
ILMN_4590180	Zfp238	87.3	0	85.1	0.00107	92.4	0.00107	96.9	0.00107	97.9	0	91.9	0.00107
ILMN_4780609	Zfp238	234.6	0	234	0	225.6	0	203.3	0	263.1	0	216.6	0
ILMN_7380193	Zfp238	72	0.70085	74.3	0.43162	75.6	0.31838	82.3	0.01175	81.2	0.02564	79.5	0.06197
ILMN_380440	Zfp236	75.9	0.24359	74.1	0.46047	74.6	0.43376	72.4	0.55662	76.6	0.19231	78.6	0.10363
ILMN_3180484	Zfp236	73.2	0.55662	75.4	0.29915	81.5	0.01709	75.7	0.21795	80.4	0.03632	80.8	0.03739
ILMN_4490025	Zfp236	438.2	0	423.5	0	426	0	365.6	0	479	0	432	0
ILMN_4560326	Zfp236	75.2	0.31731	75.7	0.25214	71.9	0.73397	69.9	0.82799	75.6	0.26282	72.9	0.63996
ILMN_4730086	Zfp236	352.8	0	368.9	0	392.4	0	383.9	0	377.1	0	412.9	0
ILMN_3400598	Zfp235	94	0	92.8	0.00107	85.6	0.00321	93	0.00107	89	0	107.1	0
ILMN_430307	Zfp219	218.2	0	221.9	0	221.3	0	182.8	0	195.9	0	216.5	0
ILMN_2510491	Zfp219	347.8	0	348.4	0	327.2	0	314.7	0	322.4	0	315	0
ILMN_5260736	Zfp217	92.6	0	70.2	0.85256	77.7	0.12821	80.9	0.0203	79	0.06731	77.3	0.17415
ILMN_2450768	Zfp213	134.3	0	129.3	0	143	0	121.7	0	128.6	0	128.3	0
ILMN_4480605	Zfp212	431	0	437.9	0	380.1	0	430	0	389.9	0	337.5	0
ILMN_4730446	Zfp212	77.9	0.11218	75.7	0.25	79.1	0.07265	80.2	0.02671	82.3	0.01709	89.5	0.00107
ILMN_6220088	Zfp212	75.5	0.27991	73.3	0.55342	79.8	0.04167	79.9	0.02885	77.7	0.11645	76.2	0.2703
ILMN_6510278	Zfp212	120.8	0	122.1	0	129.8	0	112.4	0	125.1	0	118.6	0
ILMN_7040725	Zfp212	74.8	0.36111	79	0.07051	70.4	0.87393	76.4	0.16774	77.6	0.11859	81	0.03632
ILMN_1110370	Zfp207	200	0	221.7	0	208.8	0	233.6	0	212.2	0	236.5	0
ILMN_2140647	Zfp207	278.4	0	256.8	0	318.5	0	298.5	0	268.8	0	275.5	0
ILMN_3520187	Zfp207	73.2	0.56624	72.8	0.61218	70.8	0.83974	72.8	0.5203	74.1	0.42949	68.8	0.96047
ILMN_7400634	Zfp202	157.5	0	209	0	186.7	0	212.6	0	201.2	0	185.1	0
ILMN_840500	Zfp2	96	0	86.6	0.00107	82.8	0.01175	87.3	0.00214	86.3	0.00427	93.3	0
ILMN_1980743	Zfp2	76.5	0.19979	73.2	0.56838	72.6	0.66026	71.5	0.67201	76	0.23291	71.2	0.82265
ILMN_2260193	Zfp2	75	0.33868	72.5	0.65278	77	0.16453	75	0.28526	72.7	0.60897	72	0.74786
ILMN_5260086	Zfp2	68.4	0.95833	72	0.69231	68.4	0.96154	71.6	0.6688	71.6	0.74359	71.1	0.83013
ILMN_5490360	Zfp192	73.3	0.5406	74.6	0.39423	75.7	0.30021	77.9	0.1015	76.8	0.17628	73.3	0.57585
ILMN_990382	Zfp191	95.2	0	88.2	0.00107	100	0	92.1	0.00107	103.1	0	96.2	0
ILMN_7000703	Zfp189	96.1	0	87.8	0.00107	86	0.00321	83	0.00855	83.3	0.01068	81.8	0.0235
ILMN_2480397	Zfp187	74	0.47009	71.4	0.74573	74.4	0.44979	69.2	0.89103	73.5	0.49252	69.9	0.91132
ILMN_4070397	Zfp187	78.1	0.10577	76.2	0.21261	72.5	0.66346	73.3	0.46581	80	0.0406	72.3	0.70727
ILMN_6860408	Zfp187	294.6	0	277.7	0	293.2	0	255.8	0	286.3	0	259.9	0
ILMN_2940484	Zfp185	74.7	0.37393	72.1	0.68269	73.3	0.58333	76.7	0.15171	75.4	0.27885	73.8	0.52457
ILMN_2120025	Zfp184	96.7	0	88.6	0.00107	94.3	0.00107	88.5	0.00107	91.4	0	96.3	0
ILMN_6590762	Zfp184	73	0.59509	72.4	0.65491	68.6	0.9562	71	0.73291	74.2	0.42415	75.9	0.29594
ILMN_1710255	Zfp182	85.1	0	92.1	0.00107	90.1	0.00107	91.9	0.00107	86.5	0.00427	91.4	0.00107
ILMN_2480121	Zfp180	71	0.79808	67	0.98184	76.5	0.22436	75.7	0.21261	75.3	0.28953	71.9	0.75748
ILMN_2710673	Zfp180	72.9	0.60256	72.8	0.61325	75.8	0.28739	75	0.28526	75.9	0.23397	74.4	0.46795
ILMN_5290170	Zfp180	281.7	0	369.7	0	307.6	0	370.8	0	337.4	0	321.5	0
ILMN_2810400	Zfp179	69.2	0.93162	73.9	0.48397	73.3	0.57479	73.6	0.43697	77.8	0.11325	72.1	0.73504
ILMN_3120600	Zfp174	70.6	0.83333	73.7	0.50855	72.3	0.68269	73.3	0.46688	69.8	0.88782	74.7	0.43269
ILMN_5810451	Zfp169	77.3	0.15385	74.2	0.44231	74	0.50748	79.1	0.05128	75.3	0.28953	72.3	0.70727
ILMN_6400072	Zfp162	125.5	0	109.6	0	134.5	0	127.4	0	126.4	0	128.1	0
ILMN_4610672	Zfp161	75	0.34829	71.6	0.73611	75.7	0.30662	70.9	0.74893	75.4	0.28312	83.9	0.00855
ILMN_5130592	Zfp161	133.5	0	132.5	0	127.6	0	136.9	0	109.7	0	135.8	0
ILMN_6660537	Zfp161	168.4	0	174.1	0	160.5	0	141	0	160.5	0	142.5	0
ILMN_5820619	Zfp160	166.4	0	186.9	0	180.4	0	170	0	184	0	201.8	0
ILMN_2340041	Zfp157	73.7	0.51709	73.8	0.50107	66.9	0.98932	69	0.90385	71.8	0.72756	72.4	0.69017
ILMN_6040255	Zfp157	76.6	0.19444	76.7	0.17842	68.6	0.95833	72.9	0.50748	71.7	0.73077	73.7	0.53846
ILMN_2810739	Zfp148	148.6	0	210.6	0	204.8	0	187.1	0	204.4	0	177.6	0
ILMN_5570632	Zfp148	137.4	0	187.4	0	165.6	0	149.6	0	157.2	0	164.1	0
ILMN_5130661	Zfp143	285.1	0	294	0	352.7	0	224.5	0	306.3	0	295.2	0
ILMN_510600	Zfp142	78.3	0.09402	82.6	0.00321	74	0.50321	74.4	0.35256	71	0.78953	75.1	0.38248
ILMN_770739	Zfp142	74.2	0.44017	73.4	0.5438	71.9	0.73077	67.6	0.96368	75.8	0.24786	73.2	0.59081
ILMN_7040703	Zfp142	78.1	0.1015	78.5	0.08333	76.6	0.2094	80.7	0.0203	77.5	0.13141	79.8	0.05769
ILMN_3870500	Zfp14	67.3	0.98397	67.2	0.97756	72.8	0.63889	74.7	0.31731	70.5	0.83974	69.9	0.91453
ILMN_380240	Zfp131	902.4	0	890.6	0	894.6	0	906.1	0	1161.3	0	1106.4	0
ILMN_150010	Zfp13	75.3	0.30128	77.3	0.14209	72.5	0.6656	75.3	0.24573	67.4	0.98077	84.3	0.00641
ILMN_2570408	Zfp128	73.2	0.55769	77.3	0.14423	76.8	0.19338	77	0.13248	73.8	0.46688	78.4	0.11325
ILMN_4250504	Zfp128	70.2	0.87179	71.6	0.73397	74.6	0.43697	70.2	0.8141	76.2	0.21581	78.1	0.12714
ILMN_6620379	Zfp128	74.6	0.38568	74.9	0.34829	80.6	0.02671	81.2	0.01816	77.2	0.15705	76	0.2906
ILMN_3170279	Zfp120	72.9	0.60256	71.7	0.72543	69.5	0.92415	69.8	0.84829	72	0.69979	69.7	0.92628
ILMN_4120544	Zfp120	78.5	0.07799	71.5	0.74145	69.5	0.92308	77.1	0.12927	71.9	0.72222	79.8	0.05662
ILMN_4220131	Zfp120	70.3	0.8547	72.5	0.65064	73	0.6047	72.8	0.51816	76.9	0.17201	78.3	0.11645
ILMN_2060192	Zfp12	211.8	0	229.7	0	239.1	0	193.3	0	199.7	0	212.8	0
ILMN_2710538	Zfp119	75.9	0.23825	75.8	0.24893	71.7	0.74359	73.4	0.46368	71.3	0.76816	73	0.62607
ILMN_3120523	Zfp119	163.6	0	162.6	0	173.2	0	129.8	0	135.1	0	126.5	0
ILMN_430056	Zfp114	73.8	0.49786	74.8	0.36966	72.9	0.63248	73.2	0.47756	72	0.70513	78.7	0.09722
ILMN_5890736	Zfp114	75.9	0.24038	76.3	0.20192	73.3	0.57585	71.5	0.67201	75.5	0.27457	71.9	0.75962
ILMN_7100736	Zfp114	79.9	0.03205	72.7	0.62714	73	0.6047	74	0.3953	71.1	0.78205	77.6	0.15278
ILMN_830348	Zfp113	72.7	0.63568	78	0.11111	72.1	0.70513	75.9	0.20085	77.7	0.11645	67.9	0.98397
ILMN_1770114	Zfp113	74.1	0.45727	72.1	0.68056	69.8	0.91132	69.9	0.83868	73.8	0.46581	81.6	0.02778
ILMN_2970291	Zfp112	73.4	0.53953	72.5	0.65064	71.1	0.80342	70.1	0.82158	69.1	0.92735	73.3	0.5844
ILMN_2710605	Zfp111	76.8	0.17735	82.5	0.00427	75.8	0.2906	71	0.73825	76.4	0.20833	78.4	0.11432
ILMN_4070180	Zfp111	78.5	0.07906	78.4	0.08654	75.6	0.31624	74.6	0.32799	79.6	0.05556	77.1	0.19231
ILMN_1470762	Zfp110	75.1	0.33013	73	0.59188	71.5	0.76496	69.1	0.8953	73.1	0.55769	72.4	0.69231
ILMN_4760239	Zfp110	77.7	0.11966	78.7	0.07692	83.6	0.00855	75.5	0.23397	83.2	0.01175	83.8	0.00962
ILMN_2710674	Zfp11	81.2	0.01068	85	0.00107	83.8	0.00748	90.3	0.00107	78.8	0.07265	93	0
ILMN_4390154	Zfp109	74.7	0.37927	73.5	0.53526	73.1	0.60256	72.7	0.53419	77.7	0.11538	77.9	0.13141
ILMN_460543	Zfp108	72.3	0.67521	78.5	0.08333	81.1	0.0203	73.5	0.44765	73.4	0.51282	73.7	0.53739
ILMN_580142	Zfp106	132.4	0	135.7	0	116.9	0	132.9	0	169.3	0	122.8	0
ILMN_2680687	Zfp106	110.8	0	130.7	0	105	0	114.7	0	138.7	0	115.7	0
ILMN_6330762	Zfp106	70	0.87927	72.2	0.67308	75.3	0.35363	75.4	0.24145	71.7	0.73611	74.3	0.47756
ILMN_670039	Zfp105	74.3	0.43697	73.3	0.5609	73.4	0.56944	68.6	0.92735	73.3	0.53205	77.9	0.13141
ILMN_6650192	Zfp103	77.3	0.15171	78.8	0.07265	75.8	0.2906	82.1	0.01282	73.7	0.48077	77.4	0.1688
ILMN_1430634	Zfp101	157.5	0	164.1	0	186.4	0	174.6	0	173.7	0	133.5	0
ILMN_5910131	Zfp1	74.4	0.41239	82.9	0.00214	85.1	0.00321	87.3	0.00214	85.2	0.00534	80.9	0.03632
ILMN_240220	Zfml	341.3	0	398.8	0	382.7	0	319.6	0	359	0	405.1	0
ILMN_3850564	Zfml	106.6	0	110.3	0	100.1	0	105.4	0	87.1	0.00214	104.8	0
ILMN_150605	Zfhx3	157.6	0	165.5	0	144	0	177.2	0	175.1	0	127.2	0
ILMN_3870068	Zfhx3	94.2	0	93	0.00107	89.1	0.00107	95.7	0.00107	103.3	0	88.9	0.00107
ILMN_6580376	Zfhx3	358	0	335.3	0	255.5	0	339.4	0	322.1	0	271.9	0
ILMN_240451	Zfhx2	135	0	140.4	0	130.8	0	127.2	0	115.6	0	113.7	0
ILMN_6380634	Zfhx2	143.1	0	154	0	156.8	0	138.1	0	131.5	0	123.3	0
ILMN_6560037	Zfhx1b	88.7	0	98.5	0.00107	100.3	0	98.8	0.00107	94	0	78.7	0.09722
ILMN_5700154	Zfhx1a	84.6	0.00107	101.6	0	94.4	0.00107	108.2	0	103.8	0	96.3	0
ILMN_2060056	Zfh4-pending	73.2	0.56624	74	0.47543	77	0.17201	71.6	0.65812	76.8	0.17521	72.7	0.65491
ILMN_6180047	Zfh4	110.8	0	127.6	0	132.4	0	119.7	0	126.6	0	140	0
ILMN_1030717	Zfat	78.4	0.08226	74.2	0.45513	75.6	0.31624	78.2	0.08654	73.6	0.48932	78.1	0.12714
ILMN_2480292	Zfat	74.9	0.35577	76.9	0.17094	78.2	0.10684	79.3	0.0438	78.3	0.09081	75.7	0.30769
ILMN_20670	Zfand6	75.4	0.29594	77.4	0.13996	73	0.61218	69.5	0.87073	71.8	0.72436	72.5	0.67949
ILMN_2370070	Zfand6	70.9	0.80342	77.8	0.12073	78.6	0.09188	74.6	0.33547	77.3	0.15171	69.2	0.94872
ILMN_2650193	Zfand6	1679.2	0	1811.4	0	1535.1	0	1439.1	0	1623.6	0	1659.4	0
ILMN_3800735	Zfand6	279.1	0	301.1	0	267.3	0	262.5	0	271.9	0	321.7	0
ILMN_1410242	Zfand3	1801.5	0	1606.2	0	1361.2	0	1552.4	0	1664.1	0	1364.6	0
ILMN_1010195	Zfand2b	152.4	0	151.2	0	139.9	0	149.1	0	141.1	0	146.8	0
ILMN_1770242	Zfand2b	77.4	0.13996	82.3	0.00641	95.6	0.00107	85.3	0.00214	80.7	0.03526	90.2	0.00107
ILMN_1820195	Zfand2b	110.5	0	122.5	0	132.1	0	110.3	0	124.9	0	114.9	0
ILMN_2070170	Zfand2b	190.2	0	177.3	0	194.5	0	190.9	0	184.1	0	186.5	0
ILMN_1400170	Zfand2a	529.2	0	557.3	0	465.8	0	613.5	0	655.6	0	593.5	0
ILMN_360224	Zfand1	96.5	0	88.8	0.00107	103.6	0	89.6	0.00107	91.5	0	100.7	0
ILMN_1230192	Zfa	78.7	0.07479	70.2	0.8547	73.5	0.54915	77.2	0.12073	67.4	0.98184	70	0.90598
ILMN_20398	Zf	76.8	0.17735	75.3	0.30876	79.1	0.06838	75	0.28098	79.9	0.04167	87.4	0.00214
ILMN_4050138	Zer1	448	0	492.5	0	594.7	0	473.4	0	403.9	0	439.6	0
ILMN_290601	Zeb2	75.7	0.25962	71	0.7906	75.3	0.34936	74.9	0.2938	72.1	0.6859	79.2	0.07158
ILMN_2850703	Zeb2	160.7	0	171.1	0	172.6	0	178.7	0	231.7	0	145.4	0
ILMN_6770072	Zeb2	75	0.34509	74.4	0.42735	72.9	0.63034	76.7	0.15171	73.9	0.4562	71.7	0.7703
ILMN_4290403	Zeb1	501.3	0	586.9	0	587.6	0	529.8	0	483.4	0	509.6	0
ILMN_1050427	Zdhhc9	73.5	0.53312	73.1	0.58333	75	0.38675	76.8	0.1453	72.5	0.63996	74.5	0.45727
ILMN_3450427	Zdhhc9	157.9	0	154	0	159.8	0	154	0	147.3	0	154.5	0
ILMN_7320170	Zdhhc9	72.5	0.65278	71.3	0.75962	76.3	0.24038	76	0.19231	73.6	0.48397	78.3	0.11538
ILMN_580474	Zdhhc8	71.4	0.75534	72.2	0.6688	72	0.71581	70.1	0.81624	72.2	0.67842	74.4	0.46688
ILMN_1850369	Zdhhc8	1305.4	0	1141.4	0	1207.1	0	1187	0	1132.3	0	1192.6	0
ILMN_3190373	Zdhhc7	534.5	0	621.5	0	651	0	655.7	0	537.6	0	534	0
ILMN_2490056	Zdhhc6	773.1	0	711.9	0	829.2	0	694.6	0	602.8	0	919.7	0
ILMN_5420189	Zdhhc6	71.4	0.75641	69.3	0.91667	78.4	0.09722	66.1	0.99145	75.4	0.27885	75.9	0.29594
ILMN_5570088	Zdhhc6	666.5	0	598.1	0	680.7	0	564.6	0	541.1	0	624.3	0
ILMN_5700524	Zdhhc6	77.5	0.12393	71.4	0.74573	68.3	0.96795	70.4	0.79594	75.4	0.28312	69.2	0.94872
ILMN_2260044	Zdhhc5	156.2	0	136.9	0	111.9	0	127.7	0	161.8	0	142.5	0
ILMN_1440685	Zdhhc4	594.2	0	467.7	0	428.3	0	489.3	0	504.4	0	498.3	0
ILMN_3140735	Zdhhc3	123.2	0	104.1	0	116.7	0	119.7	0	123.5	0	111.8	0
ILMN_5360414	Zdhhc3	114.8	0	109	0	121.2	0	120	0	105.5	0	110	0
ILMN_5310689	Zdhhc24	95	0	94.3	0.00107	104.1	0	94	0.00107	96.7	0	112	0
ILMN_6660487	Zdhhc24	88.5	0	93.1	0.00107	84.8	0.00321	100.1	0.00107	92.4	0	94.7	0
ILMN_7000743	Zdhhc24	78	0.10684	88.6	0.00107	82.9	0.01068	75	0.28526	85.5	0.00534	87.3	0.00214
ILMN_4390138	Zdhhc23	71.5	0.75321	76.9	0.17308	81.1	0.0203	74.6	0.32799	71.2	0.77671	73.7	0.53846
ILMN_4230392	Zdhhc22	74.8	0.35684	69.5	0.90385	70	0.8953	78.6	0.06624	75.7	0.25427	74.2	0.48611
ILMN_6380494	Zdhhc22	71	0.79487	77.9	0.11538	72.2	0.69231	78	0.09722	76.5	0.20727	71.3	0.81517
ILMN_2650064	Zdhhc21	310.4	0	227.9	0	185.9	0	354.7	0	204.8	0	178.8	0
ILMN_2710403	Zdhhc20	90.3	0	86.2	0.00107	88.2	0.00107	86	0.00214	101.8	0	90.2	0.00107
ILMN_3360519	Zdhhc20	76.6	0.19444	71.2	0.76709	68.8	0.95192	67.2	0.9765	73.4	0.52671	70	0.90705
ILMN_6180156	Zdhhc20	70.9	0.80128	70.2	0.86111	74.9	0.40064	74.3	0.35897	73.7	0.47756	67.8	0.98504
ILMN_1090370	Zdhhc2	73.2	0.56624	67.8	0.96795	72.2	0.69444	74.7	0.31731	74.2	0.4156	71	0.84188
ILMN_10014	Zdhhc19	77	0.16667	77.1	0.15385	75.1	0.37393	70.3	0.80876	74.4	0.39423	73.8	0.52778
ILMN_1940750	Zdhhc19	70.4	0.84615	69	0.93056	74.7	0.42415	73.8	0.40919	70	0.87927	71.2	0.82372
ILMN_6370044	Zdhhc19	68.8	0.95085	72.8	0.61752	72.5	0.66774	73.2	0.47863	72.4	0.65385	75.7	0.30876
ILMN_7050575	Zdhhc19	72.2	0.68803	77.5	0.13034	70	0.89744	72.7	0.53205	70.6	0.83227	74.4	0.47009
ILMN_7560082	Zdhhc18	69.8	0.89209	78.4	0.08868	81	0.0203	74.9	0.28953	74.2	0.42521	78.2	0.12286
ILMN_4640376	Zdhhc17	93.6	0	101.1	0	105.1	0	116.2	0	105.2	0	120.6	0
ILMN_770471	Zdhhc16	140.4	0	146.6	0	160.2	0	170.7	0	151.9	0	181.7	0
ILMN_3360025	Zdhhc16	78.5	0.07799	74.7	0.39209	75	0.38462	71.7	0.65278	75	0.33227	79	0.08226
ILMN_4920551	Zdhhc16	274.8	0	284.5	0	313.7	0	301	0	302.8	0	340	0
ILMN_5050519	Zdhhc15	79.3	0.04487	72.6	0.64316	77.4	0.14637	76.4	0.16774	72.3	0.6656	78.6	0.10577
ILMN_1710333	Zdhhc14	77.8	0.11432	71.4	0.74359	78.6	0.09188	70.4	0.80128	72.9	0.57265	74.1	0.50214
ILMN_4010451	Zdhhc14	72.3	0.68056	73.1	0.58654	71.9	0.7265	74	0.39209	71.5	0.75107	71	0.83974
ILMN_6250519	Zdhhc14	75.5	0.28098	74.8	0.38141	81.6	0.01603	72.6	0.54701	76.2	0.21368	83.5	0.01068
ILMN_4890220	Zdhhc13	453.4	0	422.2	0	464.3	0	385.2	0	411	0	459.7	0
ILMN_5560079	Zdhhc13	89.6	0	101.7	0	87.7	0.00107	91.4	0.00107	103.8	0	92.3	0
ILMN_7200296	Zdhhc13	432.7	0	377.6	0	484.3	0	410.2	0	442.7	0	499.6	0
ILMN_2190543	Zdhhc12	543.3	0	544	0	576.1	0	571.5	0	506.7	0	626.8	0
ILMN_4180348	Zdhhc12	113.9	0	102.7	0	106	0	102.1	0.00107	104.6	0	104.1	0
ILMN_6250270	Zdhhc11	68.7	0.95513	72.7	0.62607	72.4	0.68056	72.6	0.54701	73.2	0.54274	75.5	0.33227
ILMN_3120181	Zdhhc1	86.5	0	86.6	0.00107	93.1	0.00107	86.2	0.00214	83.7	0.00855	85.9	0.00321
ILMN_1570600	Zcwpw1	87.3	0	83.1	0.00107	85.4	0.00321	81.6	0.01709	83.9	0.00855	78.2	0.11752
ILMN_2230154	Zcwpw1	82.3	0.00748	84.5	0.00107	86.2	0.00321	79.7	0.03632	85	0.00534	79.1	0.07479
ILMN_1030347	Zcwcc3	73.6	0.52137	71	0.77991	71.5	0.76175	73.1	0.49038	69.3	0.91774	70.7	0.86004
ILMN_7320246	Zcrb1	1067.2	0	1170.7	0	1090.4	0	947.3	0	1032.5	0	1261.9	0
ILMN_3120762	Zcchc9	200.7	0	205.5	0	240.2	0	203	0	215.7	0	244.4	0
ILMN_650685	Zcchc8	1075.7	0	1027.3	0	1016.8	0	1267.1	0	955	0	1074.4	0
ILMN_3710273	Zcchc8	79.8	0.03312	84.6	0.00107	83.6	0.00855	79.6	0.03739	89.8	0	76.6	0.23184
ILMN_5050338	Zcchc8	810.5	0	714.9	0	724.9	0	643.6	0	654.2	0	600.9	0
ILMN_6860703	Zcchc8	76.9	0.17308	75.4	0.28739	75.1	0.37179	70.2	0.8141	70.1	0.87821	78	0.13141
ILMN_3120487	Zcchc7	71.6	0.7297	76.2	0.21261	73.6	0.54487	67.8	0.95513	76.2	0.21902	77.9	0.13568
ILMN_1470138	Zcchc6	74.1	0.4594	78.1	0.10577	74.3	0.4765	77.6	0.11004	71.5	0.75214	77.7	0.14209
ILMN_4200630	Zcchc6	918.3	0	862	0	864.4	0	994.6	0	914	0	1098.4	0
ILMN_4250682	Zcchc6	247.5	0	328.5	0	268.6	0	319.5	0	403.9	0	275	0
ILMN_6760474	Zcchc5	66.3	0.99359	72.6	0.63889	76.5	0.21902	74.4	0.34829	77.3	0.15171	74.4	0.47115
ILMN_650278	Zcchc4	100.2	0	100.3	0	94.6	0.00107	89.5	0.00107	95	0	86.1	0.00321
ILMN_1450743	Zcchc4	78.3	0.08761	80.8	0.02671	72.7	0.63996	80.1	0.02885	85	0.00534	77	0.19658
ILMN_6660243	Zcchc4	91.7	0	84.7	0.00107	91.5	0.00107	87.7	0.00214	82	0.01816	87.7	0.00214
ILMN_510435	Zcchc3	75.5	0.28312	78	0.11111	77	0.17201	74.6	0.33227	77.9	0.10577	79.2	0.07265
ILMN_1850661	Zcchc3	117.6	0	116.3	0	102.6	0	112	0	125.2	0	128.3	0
ILMN_6380082	Zcchc3	153.8	0	167.4	0	166.4	0	202.8	0	189.9	0	183.7	0
ILMN_5130167	Zcchc2	88.3	0	91.1	0.00107	81.2	0.01923	82.7	0.00855	89.2	0	98.2	0
ILMN_940390	Zcchc18	67.2	0.98611	77.2	0.15171	71.3	0.78526	76	0.19658	73.6	0.48504	73.8	0.52457
ILMN_3890750	Zcchc18	71.8	0.70833	74	0.4797	73.7	0.53312	71.4	0.69124	72.9	0.57372	76.5	0.24786
ILMN_4230161	Zcchc18	74.8	0.36966	75.7	0.25107	69.8	0.90812	76.7	0.1485	73.5	0.5	71.7	0.77778
ILMN_5700646	Zcchc17	134.8	0	122.8	0	140.4	0	120.5	0	119.1	0	149.3	0
ILMN_6370079	Zcchc17	151	0	165.4	0	184.4	0	192.7	0	222.7	0	172.4	0
ILMN_3120377	Zcchc16	76.1	0.22543	70.4	0.84081	73.8	0.52778	79.9	0.02885	71.8	0.72756	79.8	0.05662
ILMN_2120546	Zcchc14	77.9	0.11325	75.6	0.25962	70.3	0.87393	75.8	0.2094	73.5	0.50855	80.4	0.04274
ILMN_3060048	Zcchc14	124.9	0	137.7	0	152.2	0	134.4	0	159.6	0	155.8	0
ILMN_3450730	Zcchc14	320.6	0	316.4	0	345.6	0	318.6	0	372	0	355.9	0
ILMN_1260601	Zcchc12	70.6	0.82372	73.9	0.49252	70.4	0.86432	74.6	0.32799	76.5	0.19979	77.1	0.19124
ILMN_1090437	Zcchc11	69.8	0.8953	73.1	0.59081	75.7	0.30021	70.3	0.80769	73.4	0.51923	73.2	0.59295
ILMN_1170259	Zcchc11	72.7	0.62073	71.2	0.76389	67	0.98825	66.4	0.99038	75.8	0.24679	75.3	0.35897
ILMN_2600170	Zcchc11	73.2	0.55769	79	0.06517	75.4	0.33333	77.3	0.11538	75.2	0.29594	74.1	0.49786
ILMN_160605	Zcchc10	76.9	0.17521	80.4	0.02885	79.3	0.06197	81.4	0.01709	77.2	0.15812	76.3	0.26068
ILMN_2510259	Zc3hc1	871.8	0	789.6	0	689.6	0	673.1	0	674.9	0	648.8	0
ILMN_2710343	Zc3hc1	131.8	0	125.8	0	142.9	0	138.3	0	141.3	0	158.3	0
ILMN_2710754	Zc3hc1	554.5	0	454.7	0	499.4	0	502.2	0	493.3	0	433	0
ILMN_5860064	Zc3hc1	84.4	0.00107	96.9	0.00107	91	0.00107	97.7	0.00107	100.7	0	95.6	0
ILMN_5700278	Zc3hav1l	76.3	0.21261	75.3	0.30769	72.7	0.63996	68.3	0.94658	70.6	0.83227	76.1	0.27991
ILMN_520600	Zc3hav1	123	0	114.9	0	117.1	0	117.6	0	110.3	0	127.4	0
ILMN_4560706	Zc3h8	92.7	0	87.9	0.00107	100.8	0	98.6	0.00107	96.9	0	98.9	0
ILMN_380095	Zc3h7b	69.9	0.88889	75.7	0.25	70.2	0.88355	72.3	0.57051	72	0.69872	74	0.51175
ILMN_650152	Zc3h7b	73.8	0.50427	76.5	0.19017	73.3	0.57692	71.1	0.72115	72.4	0.65598	73.1	0.61111
ILMN_520189	Zc3h7a	284.9	0	390	0	408.7	0	327.2	0	352.6	0	453.5	0
ILMN_2690114	Zc3h7a	654.3	0	708.4	0	643.1	0	761.3	0	742.3	0	827.5	0
ILMN_380368	Zc3h6	171.3	0	177.7	0	230.3	0	147.4	0	130.8	0	129	0
ILMN_110270	Zc3h3	117.6	0	117.4	0	130.1	0	123.7	0	117.4	0	129.1	0
ILMN_620021	Zc3h3	287.3	0	389.1	0	295.7	0	301.9	0	284.6	0	274.8	0
ILMN_2030646	Zc3h3	73.8	0.49893	76.4	0.20192	80.6	0.02671	81.5	0.01709	71.7	0.7297	79.6	0.05983
ILMN_7380382	Zc3h18	203.8	0	319	0	252.1	0	296.9	0	364	0	279.5	0
ILMN_4070332	Zc3h15	793.4	0	819.6	0	779	0	912.9	0	782	0	858.5	0
ILMN_3930575	Zc3h14	535.7	0	521.7	0	599.9	0	467.6	0	474.1	0	512.6	0
ILMN_4180044	Zc3h14	813.3	0	953.3	0	959.2	0	890	0	989.1	0	1051.4	0
ILMN_4730048	Zc3h14	91.2	0	137.6	0	136.6	0	115.3	0	147.3	0	146	0
ILMN_6220487	Zc3h14	219.2	0	241.6	0	302.7	0	220.6	0	249.7	0	236.7	0
ILMN_2680746	Zc3h13	85.6	0	177.3	0	102.6	0	101.1	0.00107	262.1	0	160	0
ILMN_4120102	Zc3h13	74.4	0.4156	84	0.00107	82.1	0.01389	91.4	0.00107	98.2	0	87.7	0.00214
ILMN_6250687	Zc3h13	73.8	0.49573	77.5	0.13034	77.6	0.13462	76.4	0.16667	79.7	0.05021	71.6	0.77991
ILMN_6510142	Zc3h12d	84.6	0.00107	79.6	0.05128	80.4	0.02671	78	0.09722	77.7	0.11645	82.7	0.01603
ILMN_1500561	Zc3h12c	75.9	0.23718	75.9	0.24145	73.6	0.5438	73.1	0.49359	68.1	0.97009	76.1	0.28312
ILMN_2710368	Zc3h12b	79.2	0.05556	74.2	0.44551	72.6	0.65385	73.7	0.42949	74.5	0.39103	75	0.39209
ILMN_4040204	Zc3h12a	91.9	0	94.5	0.00107	92.4	0.00107	94.8	0.00107	105.8	0	101.7	0
ILMN_6060349	Zc3h12a	332.6	0	344	0	361.8	0	366	0	296.4	0	321.4	0
ILMN_3940332	Zc3h11a	79	0.0609	80.6	0.02885	80.9	0.0235	80.4	0.0235	77.6	0.11859	79.5	0.06197
ILMN_780402	Zc3h10	150.3	0	142.5	0	137.4	0	125.1	0	155	0	145.2	0
ILMN_3130072	Zbtb9	86.5	0	90.6	0.00107	85.9	0.00321	95.5	0.00107	88.3	0	86	0.00321
ILMN_5560612	Zbtb9	122.6	0	110.9	0	125.3	0	113.1	0	130.1	0	116.1	0
ILMN_4040253	Zbtb8os	135.8	0	156.5	0	171.2	0	144.4	0	141.1	0	155.9	0
ILMN_5690528	Zbtb8os	456.2	0	483.5	0	537.1	0	433.3	0	405.5	0	462.4	0
ILMN_3440386	Zbtb8	75.1	0.32585	74.7	0.39209	73.9	0.51175	76.8	0.14637	77.5	0.13034	72.8	0.65171
ILMN_2260398	Zbtb7c	165.8	0	163.3	0	153.5	0	142.7	0	143.8	0	148	0
ILMN_3180170	Zbtb7a	238.4	0	207.5	0	158.7	0	263.5	0	262.6	0	158.1	0
ILMN_730762	Zbtb6	75.7	0.25855	73.2	0.56517	75.9	0.27991	73.7	0.42308	75.5	0.2703	73	0.62714
ILMN_1430370	Zbtb6	75.7	0.25534	71.9	0.69872	75.9	0.28419	69.9	0.84402	79.2	0.06303	79.6	0.05983
ILMN_4260114	Zbtb5	133.1	0	120.5	0	120.7	0	119.4	0	146.4	0	133.9	0
ILMN_6960639	Zbtb46	73.3	0.55662	72.4	0.66026	69.4	0.92735	75	0.28205	75.1	0.3141	73.8	0.52885
ILMN_1090411	Zbtb45	178.8	0	178.2	0	188.5	0	151.5	0	168.6	0	171.1	0
ILMN_7100711	Zbtb45	117.4	0	113.6	0	98.2	0.00107	97.1	0.00107	105.3	0	109.5	0
ILMN_4210670	Zbtb44	75.7	0.26175	72.1	0.67842	71	0.80983	77.1	0.12714	80.9	0.03098	76	0.28739
ILMN_70097	Zbtb43	73.2	0.55769	79.3	0.05342	69.6	0.9188	69.3	0.88782	78.4	0.08226	74.4	0.46474
ILMN_5360326	Zbtb43	77.8	0.11325	81.5	0.01282	81.9	0.01389	90.5	0.00107	94	0	80.7	0.03846
ILMN_6520612	Zbtb43	74.8	0.36432	75.5	0.27778	69.7	0.9156	75	0.28526	69.9	0.88782	71.6	0.77991
ILMN_6250136	Zbtb41	147.3	0	146.5	0	139.1	0	136.5	0	170.9	0	182	0
ILMN_1980598	Zbtb40	72.7	0.62607	73.1	0.57799	73.5	0.55021	77.2	0.11859	74.8	0.35043	76.8	0.22115
ILMN_1300259	Zbtb4	73.5	0.53205	71.3	0.75962	68.2	0.96902	71.7	0.65278	71.3	0.7703	70.5	0.87821
ILMN_3180070	Zbtb39	96.3	0	106.4	0	98.5	0	107	0	110	0	111.6	0
ILMN_870040	Zbtb38	80.4	0.0203	87.2	0.00107	77.4	0.14744	95.8	0.00107	92.8	0	81.9	0.0235
ILMN_7150682	Zbtb37	72.6	0.63889	73.5	0.53526	71.3	0.78846	75.2	0.25641	69.6	0.90491	71.5	0.78419
ILMN_3390563	Zbtb34	74.2	0.44124	82.5	0.00427	71.4	0.77457	73.3	0.46795	79.8	0.04808	76.8	0.21581
ILMN_1580010	Zbtb33	69.1	0.94231	73.1	0.58654	69.7	0.9156	75.6	0.22115	75.8	0.24786	75	0.39637
ILMN_2360291	Zbtb33	322.1	0	277.5	0	317.7	0	294.3	0	309.9	0	352.6	0
ILMN_2630546	Zbtb33	73.7	0.51175	71.6	0.73397	70.8	0.83974	72.3	0.57372	71.2	0.78098	75.4	0.34295
ILMN_6760327	Zbtb33	78.5	0.07906	74.1	0.46154	84.8	0.00321	74.6	0.33547	80.1	0.03739	76.8	0.22115
ILMN_360142	Zbtb32	69.2	0.92949	74.3	0.43056	79.8	0.04274	70	0.82265	76.8	0.17628	72.3	0.7062
ILMN_3520142	Zbtb32	73.9	0.47756	75.2	0.32158	70.5	0.85791	74.8	0.30128	75.4	0.28419	75.8	0.30342
ILMN_5270136	Zbtb3	91.3	0	87.8	0.00107	79.7	0.0438	81.7	0.01709	87.5	0.00107	79.5	0.0641
ILMN_990273	Zbtb26	75.8	0.24466	81	0.02137	80	0.03739	81.6	0.01709	78.7	0.07585	78.9	0.09188
ILMN_4150113	Zbtb26	120.2	0	119	0	114.4	0	132.9	0	125.9	0	129	0
ILMN_3140608	Zbtb24	165.9	0	192.8	0	194.6	0	172.5	0	151	0	159.7	0
ILMN_4260398	Zbtb22	151.7	0	140.3	0	159.2	0	122.5	0	160.6	0	156.1	0
ILMN_240162	Zbtb2	157.4	0	152.8	0	140.2	0	156.3	0	174.7	0	180.5	0
ILMN_830687	Zbtb17	285.2	0	251.6	0	296.1	0	267.7	0	286.9	0	269.3	0
ILMN_1820164	Zbtb16	75.5	0.27457	74.4	0.4188	73.8	0.52885	76.2	0.17735	77.3	0.15278	76.9	0.20727
ILMN_840022	Zbtb11	72.3	0.68269	68.8	0.9391	71.6	0.75534	69.8	0.85363	75.9	0.24038	74.4	0.46795
ILMN_2450176	Zbtb11	73.6	0.52564	74.1	0.46581	73.4	0.56944	68.8	0.91026	77	0.16774	74.2	0.48504
ILMN_5340544	Zbtb11	70.3	0.86645	78	0.11111	69.5	0.92308	73.4	0.46474	73.2	0.54487	75.3	0.3515
ILMN_110209	Zbtb10	74.1	0.44979	72	0.69231	73.2	0.59188	72.8	0.51496	80.1	0.03739	74.3	0.47863
ILMN_6130152	Zbtb10	69.5	0.91453	71.6	0.73825	69.7	0.9156	67.9	0.95299	76.4	0.20833	73.5	0.55769
ILMN_5910273	Zbtb1	73.8	0.49893	84.8	0.00107	85.1	0.00321	80.5	0.02244	73.2	0.54915	83	0.01389
ILMN_1580634	Zbp1	78	0.10791	77.1	0.15385	74.1	0.49466	74.2	0.36859	81.8	0.01923	85.4	0.00321
ILMN_1690086	Zbp1	139.2	0	120.2	0	113.8	0	102.3	0.00107	106.9	0	111	0
ILMN_6370369	Zbed4	214.3	0	224.1	0	222.1	0	233.2	0	245.8	0	293.1	0
ILMN_1740161	Zbed3	83.5	0.00214	84.4	0.00107	87.9	0.00107	86.5	0.00214	86.6	0.00321	85.4	0.00321
ILMN_3170139	Zbbx	69.6	0.90812	77.3	0.14316	73.4	0.5641	75.7	0.21902	74.5	0.38996	79	0.08226
ILMN_2810048	Zap70	76.9	0.17094	75.8	0.24893	77.2	0.15705	75.6	0.22115	73.6	0.48504	74.1	0.49573
ILMN_2970544	Zap70	79.4	0.04167	76.1	0.22222	73	0.61004	75.3	0.25	67.7	0.9797	80.5	0.04274
ILMN_3360280	Zap70	76.9	0.17308	76.4	0.19444	75.7	0.30235	74.8	0.30342	80.6	0.03526	69.4	0.94338
ILMN_4860020	Zap3-pending	82.9	0.00427	79.5	0.05128	82.5	0.01282	74.1	0.38141	77.8	0.11432	82.6	0.01603
ILMN_6250129	Zan	75.3	0.30556	69.5	0.90491	79.5	0.05235	75.3	0.24573	78.4	0.08226	72.6	0.6688
ILMN_4230730	Zadh2	359.9	0	356.4	0	411.5	0	368.5	0	393.7	0	357.2	0
ILMN_4540646	Zadh1	185.4	0	192.8	0	195.9	0	149.8	0	169.2	0	163.6	0
ILMN_4880189	Yy2	84.5	0.00107	95.1	0.00107	89.5	0.00107	95.3	0.00107	94.9	0	89.4	0.00107
ILMN_6620669	Yy1	78.1	0.10363	82.5	0.00427	82.8	0.01175	73.3	0.46581	81.3	0.02457	92.1	0.00107
ILMN_2510722	Ywhaz	3816.8	0	4618.7	0	4315.7	0	4486.9	0	4017.6	0	4911	0
ILMN_2760546	Ywhaz	69.6	0.90171	73.9	0.48291	71.7	0.74679	73.3	0.46902	74.2	0.4156	74.3	0.47863
ILMN_4120370	Ywhaz	91.3	0	83.9	0.00107	84.3	0.00534	86.6	0.00214	90.7	0	97.3	0
ILMN_5890274	Ywhaq	768.8	0	636.4	0	764	0	674.3	0	556.1	0	619.2	0
ILMN_620487	Ywhah	73.7	0.51709	73.6	0.51923	75.4	0.3344	78.1	0.08974	69.5	0.91132	73	0.62714
ILMN_2190544	Ywhah	1886.8	0	2191.1	0	2360	0	2113.7	0	2590.4	0	2392.5	0
ILMN_1260332	Ywhag	79.9	0.03205	88.5	0.00107	85.6	0.00321	80.4	0.0235	87.7	0	88.3	0.00214
ILMN_6760367	Ywhag	1356.3	0	1132.7	0	1333.8	0	1092.8	0	1194.1	0	1095.3	0
ILMN_4540468	Ywhae	258.6	0	286.1	0	270.4	0	223.5	0	268.9	0	289.8	0
ILMN_2140687	Ywhab	1698.1	0	1548.1	0	1560.4	0	1533.7	0	1545.7	0	1808.1	0
ILMN_4210274	Ywhab	2389	0	2454	0	2181.7	0	2721.9	0	2041.2	0	2247.5	0
ILMN_1580019	Ythdf3	75.1	0.32906	71.1	0.77244	73.6	0.5438	72.7	0.53312	74.3	0.41026	76.9	0.21261
ILMN_5700286	Ythdf3	248.9	0	270.2	0	300.7	0	281.8	0	252.2	0	305.6	0
ILMN_7610121	Ythdf3	163.3	0	155.8	0	175	0	131	0	164.9	0	161.2	0
ILMN_430605	Ythdf2	80.3	0.02244	78.3	0.09188	80.5	0.02671	83.8	0.00427	91.7	0	77.6	0.15385
ILMN_4280551	Ythdf2	519.6	0	540	0	501.7	0	707.3	0	764.1	0	557.8	0
ILMN_4640563	Ythdf2	517.1	0	590.1	0	594.6	0	656.5	0	683.3	0	628.8	0
ILMN_6980327	Ythdf1	476.8	0	595.7	0	520.8	0	533.8	0	613.9	0	693.5	0
ILMN_6510273	Ythdc2	91.4	0	101	0	99.4	0	99.2	0.00107	101.8	0	111.8	0
ILMN_7650424	Ythdc2	77.8	0.11432	82.2	0.00641	77.1	0.16132	74.9	0.29915	78.5	0.0812	79.9	0.05235
ILMN_6450292	Ysk4	73.4	0.53739	76.5	0.19444	75.1	0.37179	72	0.60897	80.7	0.03419	71	0.83761
ILMN_3440603	Ysg2	71.5	0.74573	74.8	0.36966	72.6	0.65812	72.2	0.58227	70	0.87927	72.9	0.64423
ILMN_870048	Yrdc	164	0	161.8	0	156.7	0	170.4	0	244.4	0	277.1	0
ILMN_2490603	Ypel5	386.1	0	371.4	0	276.7	0	324.2	0	415.5	0	358.7	0
ILMN_5340424	Ypel5	477.2	0	468.8	0	501.7	0	487.4	0	496	0	473	0
ILMN_6760008	Ypel5	76.9	0.17308	72.4	0.65491	78.1	0.10897	81.6	0.01709	74.8	0.3547	77.6	0.15064
ILMN_4880563	Ypel4	72.2	0.6859	74	0.4797	69.3	0.93376	76.4	0.16774	71.9	0.72329	73.5	0.55556
ILMN_7040603	Ypel4	75.9	0.23718	71.9	0.70085	70.6	0.84722	73.1	0.49359	80.9	0.03098	74.2	0.48611
ILMN_4880537	Ypel3	1638.3	0	1434	0	1236.2	0	1001.1	0	1341.3	0	1211.5	0
ILMN_7100725	Ypel3	85.8	0	78.7	0.07692	84.6	0.00321	79.7	0.03632	77.5	0.12821	78	0.12714
ILMN_7320427	Ypel2	71.8	0.71688	73.1	0.58547	73.7	0.53632	68.7	0.92094	76	0.2297	78.7	0.1015
ILMN_7550280	Ypel2	73.7	0.51709	67.6	0.97009	70.3	0.87714	73.1	0.49145	72.2	0.68269	71.8	0.76923
ILMN_3890647	Ypel1	83.9	0.00214	83.3	0.00107	77.9	0.12073	75.6	0.22543	79.6	0.05342	73.2	0.59615
ILMN_240195	Yod1	106.3	0	122.2	0	102.1	0	123.6	0	126.3	0	118.3	0
ILMN_4920112	Yod1	77.2	0.15705	81.9	0.01068	78.9	0.08333	80.5	0.02244	86.9	0.00321	73.7	0.53739
ILMN_990255	Yme1l1	92	0	105.2	0	107	0	97.9	0.00107	102.6	0	100.7	0
ILMN_1190634	Yme1l1	181.6	0	201.1	0	188.8	0	172.6	0	180.9	0	194.1	0
ILMN_6900377	Yme1l1	169	0	292.5	0	318.4	0	223.5	0	287.4	0	281.3	0
ILMN_3130431	Ym24d07	74.3	0.42308	76.3	0.20833	73.5	0.55235	72.3	0.57692	75	0.32585	71.3	0.80983
ILMN_360438	Ylpm1	75.5	0.28205	78.3	0.09402	71.5	0.76816	75.7	0.21688	74.3	0.40064	74.5	0.4594
ILMN_6250754	Ylpm1	194.8	0	225.3	0	239.3	0	184.4	0	229.1	0	243.5	0
ILMN_4200114	Ykt6	373.1	0	315.9	0	408.4	0	399.2	0	369.4	0	395.5	0
ILMN_4920095	Ykt6	397	0	365.4	0	451.2	0	474.8	0	397.6	0	526.5	0
ILMN_2370121	Yipf7	78.3	0.09295	72.4	0.66026	71.3	0.78526	73.8	0.4156	72.7	0.60684	79.6	0.05876
ILMN_2650689	Yipf6	103.1	0	98.6	0.00107	111.3	0	101	0.00107	99.6	0	111.1	0
ILMN_2750050	Yipf6	81	0.01175	86	0.00107	86.8	0.00214	87.5	0.00214	87.7	0	94.4	0
ILMN_5050706	Yipf6	155	0	158.8	0	148	0	171.7	0	152	0	143.9	0
ILMN_6290575	Yipf6	108.4	0	91.5	0.00107	95.6	0.00107	94.4	0.00107	97.9	0	103.7	0
ILMN_7160402	Yipf5	97	0	93.2	0.00107	104.3	0	99.6	0.00107	97.5	0	94.4	0
ILMN_5960647	Yipf4	97.3	0	100.8	0	105.2	0	102.2	0.00107	100.8	0	98.8	0
ILMN_270224	Yipf3	84.2	0.00214	82.8	0.00214	83.4	0.00855	83.4	0.00748	85.5	0.00534	84.9	0.00427
ILMN_2570224	Yipf3	441.3	0	414.4	0	344	0	335.1	0	343.5	0	378.3	0
ILMN_4570687	Yipf3	965.4	0	723.2	0	871.6	0	689.7	0	750.1	0	747.8	0
ILMN_2510156	Yipf2	182.9	0	190.9	0	210.2	0	170.9	0	192.7	0	215	0
ILMN_2680255	Yipf2	96.1	0	89.1	0.00107	90.3	0.00107	90.7	0.00107	92.4	0	94.5	0
ILMN_70379	Yipf1	203.6	0	213.2	0	182.2	0	165.7	0	202.8	0	215.6	0
ILMN_4900685	Yif1b	430.7	0	379.3	0	454.6	0	383.2	0	375.5	0	452.5	0
ILMN_4760014	Yif1a	91.3	0	84.4	0.00107	89.5	0.00107	85.8	0.00214	83.9	0.00855	87.5	0.00214
ILMN_5820403	Yif1a	412.9	0	323.1	0	383.4	0	345.1	0	376.5	0	404.5	0
ILMN_7040719	Yif1a	499.5	0	507	0	564.8	0	548.5	0	567.3	0	548.4	0
ILMN_1510414	Yes	71.3	0.76816	70.7	0.80662	76.2	0.25534	71.5	0.67842	76.2	0.22009	82.9	0.01496
ILMN_5560445	Yes	79.9	0.03205	73.6	0.52671	74.6	0.42949	69.8	0.84829	71.4	0.76282	65.9	0.99893
ILMN_3870280	Yeats4	1404.4	0	1161.3	0	996.3	0	830.3	0	905.1	0	909.9	0
ILMN_4670435	Yeats4	280.1	0	290	0	300.5	0	230.1	0	234.7	0	273.3	0
ILMN_1690224	Yeats2	73.5	0.53312	77.4	0.13568	76.8	0.19338	76	0.19338	74.6	0.38248	73.6	0.54915
ILMN_2350717	Yeats2	165.3	0	201.9	0	198.6	0	169.9	0	175	0	197.1	0
ILMN_3190139	Yeats2	83.8	0.00214	85.6	0.00107	84.9	0.00321	83.8	0.00427	97	0	89.9	0.00107
ILMN_4260653	Yeats2	206	0	168.5	0	210.6	0	179.4	0	186.8	0	194.1	0
ILMN_3520440	Ydjc	136	0	152.6	0	144.5	0	129.5	0	122.3	0	139.2	0
ILMN_6510112	Ybx3	497.5	0	580.7	0	476	0	622.9	0	897.2	0	444.9	0
ILMN_580521	Ybx2	77.1	0.16346	80.4	0.02885	75.3	0.34081	73.9	0.40385	72.6	0.62073	78.8	0.09295
ILMN_2490349	Ybx2	75.8	0.24786	71.9	0.70727	71	0.81624	73.3	0.46688	71.3	0.76816	74.6	0.44444
ILMN_7400167	Ybx2	72	0.70513	72	0.69231	71.3	0.78526	73.9	0.40385	76.5	0.20727	71.7	0.77778
ILMN_3940497	Ybx1	73.1	0.57585	73.3	0.55876	74.3	0.46261	72	0.60897	74.6	0.38034	82	0.02137
ILMN_60743	Yars2	81.3	0.01068	71.5	0.73932	68.1	0.97009	68.3	0.94658	73.3	0.53098	76	0.28739
ILMN_6290301	Yars	89.3	0	88.7	0.00107	86.8	0.00214	90.2	0.00107	94.5	0	82.8	0.01496
ILMN_4760327	Yap1	436.9	0	300.4	0	350.2	0	369.5	0	326.1	0	401.9	0
ILMN_3170370	Yaf2	159.4	0	137.4	0	132.5	0	147.3	0	140.6	0	154	0
ILMN_6660445	Xylt2	104.3	0	104.5	0	115.4	0	113.2	0	110.6	0	103.3	0
ILMN_3180102	Xylt1	72.2	0.68376	74.8	0.37714	76.9	0.18056	77.5	0.11218	73.2	0.54701	71	0.83974
ILMN_7510524	Xylt1	79.4	0.04167	71.7	0.72115	79.9	0.03953	81.7	0.01603	79.3	0.06197	74.3	0.47863
ILMN_670079	Xylb	98	0	85.1	0.00107	86.1	0.00321	82.8	0.00855	83	0.01389	89	0.00107
ILMN_3120196	Xtrp3s1	77.3	0.15171	77.5	0.13034	70.3	0.87393	70.5	0.79167	70.5	0.84402	79.9	0.05235
ILMN_6770482	Xrra1	76.5	0.19872	70.3	0.8515	75.6	0.30983	76.9	0.13782	72.3	0.66667	80.2	0.05021
ILMN_1090440	Xrn2	122.5	0	126.5	0	119.5	0	148.7	0	165.2	0	105.7	0
ILMN_5080431	Xrn2	129.1	0	142.3	0	133.9	0	123.6	0	137.8	0	143.1	0
ILMN_6220451	Xrn2	99.3	0	104.7	0	104.7	0	109.1	0	126.9	0	93	0
ILMN_450097	Xrn1	89.9	0	83.5	0.00107	83.4	0.00855	82.2	0.01175	81	0.02991	82.7	0.01603
ILMN_6770561	Xrcc6bp1	81.5	0.00962	80.7	0.02778	71.5	0.76068	67.1	0.9797	80	0.03953	71.4	0.80235
ILMN_830041	Xrcc6	1707.7	0	1634.4	0	1730.1	0	1711	0	1344.5	0	1632	0
ILMN_3940152	Xrcc6	503.4	0	481.7	0	426.3	0	384.2	0	423.2	0	457.9	0
ILMN_4010750	Xrcc6	103.2	0	124.5	0	114.6	0	103.9	0	130.1	0	111.3	0
ILMN_2030037	Xrcc5	77	0.16667	70.2	0.85897	73	0.60897	69.8	0.8515	76.1	0.22436	76.9	0.2062
ILMN_1090291	Xrcc4	76.7	0.18483	70.4	0.84081	71.2	0.80021	72	0.60897	79.7	0.04915	70.4	0.88782
ILMN_3520524	Xrcc3	88.4	0	87.7	0.00107	89	0.00107	87.6	0.00214	88.1	0	99.8	0
ILMN_3360047	Xrcc2	79.6	0.03953	76.8	0.17628	82.1	0.01282	75.6	0.22756	77.4	0.14103	76.1	0.28419
ILMN_3830139	Xrcc2	126.5	0	119.4	0	141.4	0	119.2	0	112.9	0	125.7	0
ILMN_6980164	Xrcc2	105.1	0	103.5	0	116.4	0	121.2	0	101.9	0	101	0
ILMN_1190278	Xrcc1	74.9	0.34829	71.7	0.72009	69.9	0.90064	76.1	0.18376	74.4	0.39957	75.4	0.33761
ILMN_2070148	Xrcc1	247.7	0	300.1	0	307.5	0	263.6	0	274.1	0	256.4	0
ILMN_1070184	Xpr1	304	0	261	0	311.7	0	248.8	0	274.5	0	275.6	0
ILMN_1240131	Xpr1	73.6	0.52564	75.5	0.27778	72.4	0.66987	73.5	0.45085	73.1	0.55769	76	0.28632
ILMN_1710523	Xpr1	75	0.34081	71.7	0.72543	70.6	0.85043	71.6	0.66667	70.7	0.82051	75.7	0.31303
ILMN_2000133	Xpr1	402.3	0	307.3	0	366.6	0	336.8	0	285.1	0	339.4	0
ILMN_6420709	Xpr1	72.4	0.66239	78.7	0.07585	80.2	0.02778	79.7	0.03526	80.7	0.03526	79.7	0.05876
ILMN_6960706	Xpr1	76.8	0.17735	75.9	0.24145	74	0.50641	69.9	0.83013	76.2	0.21581	73.1	0.61111
ILMN_1230411	Xpot	1220.7	0	1178.7	0	953	0	1228.5	0	1262.4	0	1434.6	0
ILMN_1940082	Xpot	165.7	0	159	0	167	0	145.8	0	191.6	0	191.6	0
ILMN_3170022	Xpo7	116.3	0	120.9	0	129.3	0	125.4	0	114.8	0	132.2	0
ILMN_4590056	Xpo7	77.9	0.11218	79.9	0.0438	87.1	0.00107	86.9	0.00214	84.5	0.00641	82.1	0.02137
ILMN_6130370	Xpo7	86	0	102.5	0	100.3	0	92.7	0.00107	107.1	0	105.3	0
ILMN_7040681	Xpo6	503.2	0	488.1	0	484.6	0	426.3	0	439.4	0	504.1	0
ILMN_5860546	Xpo5	185.9	0	161.9	0	175.4	0	200.5	0	202.4	0	216	0
ILMN_4200435	Xpo4	117.1	0	127.6	0	117.4	0	130.6	0	136.4	0	141.2	0
ILMN_6420541	Xpo4	120.3	0	111.5	0	104.1	0	92.8	0.00107	113.6	0	121.7	0
ILMN_150424	Xpo1	73.6	0.52137	70.5	0.82585	79.8	0.03953	72.7	0.52564	81.3	0.02457	76.6	0.23184
ILMN_3460091	Xpo1	75.4	0.28632	83.3	0.00107	75.1	0.37286	76.9	0.13782	75.5	0.26816	69.7	0.92628
ILMN_10376	Xpnpep3	163.6	0	167.4	0	164.5	0	166.6	0	189.2	0	172.6	0
ILMN_2070376	Xpnpep2	97.6	0	93.6	0.00107	90.8	0.00107	93.3	0.00107	87.3	0.00107	90.6	0.00107
ILMN_5670400	Xpnpep2	76.5	0.19979	74.9	0.34402	81.3	0.01816	78.4	0.07372	71.7	0.73184	77	0.19765
ILMN_380411	Xpnpep1	67.6	0.97756	70.8	0.80449	72.1	0.70727	78.9	0.05769	78.5	0.08226	76.2	0.2703
ILMN_540048	Xpnpep1	2030.2	0	1831.2	0	1881.7	0	1726.3	0	1891.6	0	1861.6	0
ILMN_1510605	Xpnpep1	92.7	0	90.3	0.00107	91.7	0.00107	97.3	0.00107	111.7	0	97	0
ILMN_2120296	Xpnpep1	82.6	0.00427	93.7	0.00107	84.4	0.00534	80.4	0.0235	102.5	0	85.7	0.00321
ILMN_20072	Xpc	83.7	0.00214	77.2	0.1453	82.8	0.01175	74.2	0.37714	78.8	0.07265	77.7	0.14209
ILMN_780204	Xpc	191.8	0	216.4	0	188.9	0	156.2	0	202.5	0	176.9	0
ILMN_540762	Xpa	364.8	0	313.2	0	260.5	0	329	0	269	0	228.7	0
ILMN_3780703	Xpa	76	0.23397	77.3	0.14103	72.8	0.63675	70.5	0.79167	72.1	0.69872	80.7	0.03846
ILMN_2140326	Xlr5c	78.3	0.09188	73.9	0.49252	74.9	0.39316	71.8	0.64316	71	0.78846	74.1	0.49679
ILMN_1690541	Xlr5a	76.5	0.19765	75.4	0.28632	75.9	0.27991	72.7	0.52671	81.4	0.02244	79.3	0.06944
ILMN_580343	Xlr4c	68	0.97222	71.5	0.73932	74.8	0.40171	69.1	0.89744	71.7	0.73504	70.1	0.8985
ILMN_1850382	Xlr4c	76.5	0.19765	72.7	0.62607	72.3	0.68803	71.8	0.64316	68.4	0.96154	67.7	0.98504
ILMN_5550576	Xlr4c	74.8	0.36111	70.9	0.79487	73.4	0.56197	65.6	0.99679	79	0.06731	76.6	0.23184
ILMN_3520753	Xlr4b	73.6	0.52137	73.1	0.58547	76.5	0.21581	70	0.82158	77.5	0.13355	77.7	0.14209
ILMN_5870021	Xlr4a	79.2	0.05342	84.5	0.00107	80.9	0.0235	78.3	0.07585	74	0.43697	77.3	0.17842
ILMN_1820291	Xlr3c	76.9	0.17308	74.4	0.41987	72.8	0.63675	70.9	0.74679	78.2	0.09081	71.2	0.82479
ILMN_4210750	Xlr3b	71.3	0.76709	71.9	0.70192	76.4	0.22756	71.8	0.63782	71.3	0.76603	78.8	0.09402
ILMN_6200619	Xkrx	81.3	0.01068	72.8	0.61218	74.3	0.4797	69.7	0.86004	77.4	0.1453	76.5	0.24038
ILMN_2650348	Xkr9	70.6	0.82906	71.3	0.75962	74.3	0.46688	76.6	0.15705	76.6	0.19872	74.4	0.46795
ILMN_3710735	Xkr9	71.6	0.73825	72.2	0.67521	75.1	0.37393	78.5	0.07051	69	0.93483	78	0.12714
ILMN_6020685	Xkr9	73.4	0.5406	70.7	0.80662	71.9	0.73077	74.2	0.37607	73.7	0.47863	72.4	0.6891
ILMN_770133	Xkr8	173.7	0	144.5	0	174.5	0	131.9	0	133.8	0	147.1	0
ILMN_20192	Xkr7	82.3	0.00748	75.3	0.30556	73.3	0.5844	76.8	0.14744	80.3	0.03632	86.9	0.00214
ILMN_7000706	Xkr7	69.6	0.90278	70.2	0.86111	76.7	0.19658	71.2	0.71261	75.9	0.23504	72.9	0.63034
ILMN_7320670	Xkr7	77.3	0.14957	74.6	0.40064	83.3	0.00855	77.4	0.11325	78.5	0.08226	81.4	0.02885
ILMN_4880382	Xkr6	81.3	0.01068	74.5	0.40919	75.8	0.28526	68.7	0.92094	77	0.16774	75.4	0.34295
ILMN_2970181	Xkr5	103.9	0	93.2	0.00107	111.1	0	97.1	0.00107	92.9	0	102.3	0
ILMN_2970241	Xkr4	71	0.79808	71.1	0.76816	73.6	0.5438	74.7	0.31731	73.3	0.5406	71.2	0.82372
ILMN_3140315	Xkr4	73.7	0.51068	77	0.15919	72.1	0.70513	75.3	0.25	73.9	0.45406	74.2	0.48825
ILMN_5220731	Xkr4	73.3	0.54594	74.4	0.42521	70.6	0.84829	69.7	0.86004	77.6	0.12607	78.3	0.11752
ILMN_2340372	Xk	89	0	95.2	0.00107	91	0.00107	96.4	0.00107	84.8	0.00534	92.3	0.00107
ILMN_3130192	Xist	219.1	0	186	0	159.4	0	198.2	0	179.1	0	201.2	0
ILMN_3450373	Xist	211	0	220.3	0	238.7	0	202	0	226.7	0	224.7	0
ILMN_4060521	Xist	421.4	0	1213.1	0	933.9	0	1086.6	0	1648.1	0	987.4	0
ILMN_5900392	Xist	401.9	0	1316.5	0	1008.7	0	1194.1	0	1638.8	0	1086.6	0
ILMN_1260070	Xirp2	74.8	0.36432	76.3	0.20833	73.2	0.59188	69.1	0.8953	71.8	0.7265	76.5	0.24679
ILMN_2320376	Xirp2	75.2	0.32158	75.1	0.32372	73.7	0.53846	77.3	0.11538	73	0.57265	77.6	0.15598
ILMN_4040551	Xirp2	80.8	0.01496	72.5	0.65491	78.3	0.10043	72.7	0.52885	69.2	0.91987	71.5	0.79274
ILMN_1450730	XEDAR EDA-A2R	100.9	0	99.6	0	98.4	0.00107	85.1	0.00214	97.5	0	87.7	0.00214
ILMN_5340577	Xdh	952.4	0	898.7	0	931.3	0	844.1	0	868.8	0	851.1	0
ILMN_6180240	Xcr1	72.9	0.60256	75.9	0.24145	73.3	0.57585	73.2	0.47863	74.7	0.36966	77.7	0.14209
ILMN_3850202	Xcl1	67	0.98718	78.8	0.07265	78.3	0.1015	72.1	0.59509	75.6	0.26389	70.1	0.90171
ILMN_3450100	Xbp1	1006.2	0	1144.5	0	1064.1	0	1237.5	0	1171.6	0	1280.4	0
ILMN_5910719	Xab2	73.7	0.51068	75.4	0.28953	70.8	0.83974	79.9	0.02885	75.3	0.28953	76.4	0.25427
ILMN_4120494	Xab1	409.9	0	373.3	0	355.2	0	339.2	0	388.6	0	396.1	0
ILMN_6110253	Xab1	149	0	152.6	0	156.6	0	158.1	0	157	0	200.9	0
ILMN_6940068	X99384	159.6	0	141.6	0	149.4	0	140.3	0	144.4	0	157.6	0
ILMN_5090239	X99300	73.6	0.5203	72.8	0.61218	70.7	0.84402	72.9	0.50855	71.4	0.76282	68.6	0.96474
ILMN_1010204	Wwtr1	92.4	0	92.3	0.00107	89.8	0.00107	97.1	0.00107	86.5	0.00427	80.1	0.05128
ILMN_7560563	Wwtr1	940.3	0	889.4	0	904.9	0	632.1	0	872.7	0	913	0
ILMN_3940379	Wwp2	77.4	0.13355	84.8	0.00107	77.3	0.14957	82.1	0.01282	80.1	0.03739	79.8	0.05769
ILMN_4890241	Wwp2	358.7	0	359.3	0	330	0	302	0	388.5	0	398.7	0
ILMN_6380192	Wwp2	142.6	0	120.1	0	142.9	0	118.5	0	133.8	0	151.7	0
ILMN_60270	Wwp1	351	0	308.4	0	356.3	0	338.6	0	306.2	0	359.7	0
ILMN_150750	Wwp1	414.1	0	498.6	0	446.4	0	424	0	446.9	0	428.3	0
ILMN_380678	Wwp1	78.5	0.07906	82.3	0.00641	75.8	0.28526	72.8	0.5203	73.5	0.50641	79.3	0.06944
ILMN_2600220	Wwp1	82.1	0.00748	82.3	0.00641	87.1	0.00107	83	0.00855	84.2	0.00748	85.4	0.00321
ILMN_2760689	Wwp1	177.1	0	166.6	0	162.7	0	177.8	0	188.6	0	176.1	0
ILMN_1780138	Wwox	76.6	0.19017	72.3	0.66453	75.8	0.29167	73.7	0.43162	75	0.33013	75.1	0.38141
ILMN_2680129	Wwox	78.8	0.06944	77.8	0.12073	73.7	0.52991	71.9	0.62073	72.1	0.69338	77	0.20192
ILMN_3130730	Wwox	126.2	0	129.5	0	130.2	0	118.5	0	124.8	0	138.7	0
ILMN_5860431	Wwox	74.3	0.42949	74.8	0.375	79.3	0.06197	70.9	0.74893	71.5	0.75107	67.2	0.99252
ILMN_6270653	Wwox	87.4	0	77.3	0.14423	79.7	0.0438	81.3	0.01816	82.7	0.01389	80.2	0.05021
ILMN_2470601	Wwc2	165.3	0	121	0	137.3	0	154.4	0	156.4	0	144.2	0
ILMN_2650239	Wwc2	945.5	0	1020.5	0	733.4	0	894.8	0	941.6	0	836.9	0
ILMN_130338	Wwc1	90.3	0	85	0.00107	90.1	0.00107	87.3	0.00214	93	0	92.3	0.00107
ILMN_6580008	Wwc1	77.7	0.11859	81.6	0.01175	80.5	0.02671	77.7	0.1047	76.7	0.1891	75.8	0.30235
ILMN_1450717	Wtip	211.7	0	210.9	0	218.8	0	216.4	0	212.9	0	198.4	0
ILMN_360739	Wtap	73	0.59509	73.9	0.49252	71.6	0.75321	74.8	0.30021	67.3	0.98184	77	0.20192
ILMN_2100360	Wtap	83.4	0.00214	77	0.16239	82.6	0.01282	83.6	0.00534	86.6	0.00321	91	0.00107
ILMN_3360193	Wtap	71.3	0.77137	84.3	0.00107	72.7	0.65064	80.8	0.0203	78.7	0.07585	79.8	0.05662
ILMN_360619	Wscd2	71.7	0.72329	71.3	0.75748	76.8	0.19551	74.9	0.28953	75.9	0.24038	72.1	0.73504
ILMN_6250082	Wscd1	74.9	0.34936	75.4	0.28953	80.5	0.02671	71.3	0.70833	74.6	0.37714	76	0.28739
ILMN_2900255	Wsb2	1896.7	0	1353.7	0	1595.2	0	1972.9	0	1711.8	0	1920.1	0
ILMN_1230722	Wsb1	1032.4	0	1503.2	0	1106	0	1069.1	0	1252.2	0	1320.8	0
ILMN_4670619	Wrnip1	73.3	0.54915	71.8	0.71261	74.1	0.49679	76.6	0.15919	75.2	0.29808	69.2	0.94872
ILMN_6580164	Wrn	335.4	0	322.3	0	354.6	0	298.6	0	325.5	0	354.2	0
ILMN_7200546	Wrn	82.2	0.00748	78	0.11218	72.7	0.64103	78.7	0.06303	73.8	0.46047	72.4	0.70085
ILMN_4180156	Wrb	72.7	0.62714	74.6	0.39744	72.5	0.6688	74.1	0.38355	80.1	0.03846	72.2	0.72543
ILMN_4280041	Wrb	253.2	0	231.5	0	226.3	0	221.8	0	229	0	272.8	0
ILMN_1070201	Wnt9b	73.4	0.53739	74.6	0.39957	72.1	0.7094	71	0.73932	71.5	0.74573	72.2	0.72115
ILMN_4390403	Wnt9b	74.8	0.36752	73.9	0.48611	77.7	0.13141	72.4	0.56197	75.8	0.24893	74	0.51282
ILMN_4610615	Wnt9a	76.4	0.20406	71.5	0.73932	77.5	0.14316	71.5	0.67201	80.5	0.03526	68.8	0.96154
ILMN_6110541	Wnt8b	72.8	0.60791	70.8	0.80449	74	0.50321	72.5	0.55235	72.9	0.58227	76.5	0.24786
ILMN_1980112	Wnt8a	75.3	0.30662	76.5	0.19444	78.4	0.09615	73.9	0.40278	75.9	0.23932	74.1	0.49573
ILMN_5340427	Wnt8a	67	0.98718	75	0.34081	73.3	0.57585	75.5	0.23718	68.4	0.96154	71.3	0.80449
ILMN_6620465	Wnt8a	69.4	0.92094	74.4	0.42735	72.3	0.68376	71.8	0.64316	75.4	0.27991	76.5	0.24893
ILMN_1440088	Wnt7b	78.1	0.1015	76.1	0.21581	79.8	0.04167	76.9	0.14103	80.4	0.03632	76.3	0.25748
ILMN_3400202	Wnt7b	141.7	0	135.6	0	145.1	0	531	0	363	0	434	0
ILMN_150020	Wnt7a	66.4	0.99359	80.3	0.03098	76.3	0.24466	70.5	0.78632	70	0.88248	65.9	0.99893
ILMN_1990414	Wnt6	76.5	0.19765	71.4	0.74466	75.4	0.33761	69.9	0.84295	71.4	0.76175	72.4	0.70085
ILMN_3440064	Wnt6	79.2	0.05449	72.6	0.63889	73.6	0.54701	79.2	0.04915	76.4	0.20833	83.3	0.01282
ILMN_6940025	Wnt6	75.8	0.24466	74.3	0.43697	69.5	0.9188	71.8	0.63782	74	0.44124	75	0.3985
ILMN_5080608	Wnt5b	77.8	0.11432	77.1	0.15812	73	0.61538	76.1	0.18697	78.4	0.08226	76.8	0.21902
ILMN_1410300	Wnt5a	69.4	0.9188	68.1	0.96474	78.3	0.10363	72.6	0.5438	72.7	0.59722	75	0.38782
ILMN_3420092	Wnt5a	77.3	0.15171	72.6	0.63675	71.3	0.79808	77.3	0.11859	74.1	0.42949	70.4	0.88568
ILMN_7400706	Wnt5a	75.1	0.32906	68.3	0.96368	71.7	0.74252	67.6	0.96368	80.6	0.03526	74.5	0.4594
ILMN_1770324	Wnt4	76.9	0.17308	73.6	0.5235	75.1	0.36966	77.4	0.11325	72.2	0.67521	77.6	0.15705
ILMN_5260482	Wnt4	74.8	0.36004	68.2	0.96368	76.9	0.1859	73	0.50321	71.3	0.76603	75.1	0.37073
ILMN_2630315	Wnt3a	66.5	0.99359	75	0.33761	69.8	0.91239	78.8	0.0609	75.8	0.24679	75.1	0.38782
ILMN_4540577	Wnt3	74.6	0.38889	76.3	0.20192	72.8	0.63675	71	0.73291	67.5	0.98077	72.5	0.67949
ILMN_4010719	Wnt2b	83.1	0.00427	70.9	0.7906	71.9	0.73397	73.1	0.49038	70.7	0.82479	78.3	0.11645
ILMN_4830202	Wnt2b	78.4	0.0812	73	0.59188	77.6	0.13675	71.8	0.63248	77.8	0.11432	73	0.63034
ILMN_4830008	Wnt2	70.2	0.87393	74.8	0.36859	76	0.27457	73.7	0.42628	74.9	0.34402	80.6	0.03846
ILMN_130273	Wnt16	77.6	0.11966	74.7	0.38141	76.6	0.20406	77.6	0.10791	70.8	0.80769	76.7	0.2297
ILMN_2810669	Wnt16	69.5	0.91667	70	0.86752	70.8	0.83761	72.3	0.57158	72.1	0.69338	71.1	0.83227
ILMN_5270301	Wnt16	69.4	0.92308	75.1	0.32906	73.2	0.59295	73.8	0.4156	76.8	0.17628	79.9	0.05235
ILMN_1260445	Wnt11	67.7	0.97543	74.8	0.37286	76.6	0.20406	74.4	0.3515	72.4	0.65598	76.6	0.23504
ILMN_5820754	Wnt10b	69.8	0.89209	73.1	0.58333	72	0.72329	72.9	0.50962	75.9	0.23718	68.3	0.97436
ILMN_6400471	Wnt10b	67	0.98611	72.4	0.65705	72.5	0.66667	72.9	0.50748	72.2	0.68483	72.7	0.65491
ILMN_6510053	Wnt10a	73.2	0.56624	72	0.68697	78.9	0.07906	75.4	0.23825	80.4	0.03632	74.2	0.48504
ILMN_4610575	Wnt1	70.2	0.87393	75.2	0.31944	79	0.07692	74.5	0.33547	74.4	0.39316	73.2	0.58868
ILMN_1850255	Wnk4	70.6	0.82372	76.1	0.22543	75.3	0.34722	69.2	0.89103	75.6	0.26389	72	0.74466
ILMN_6100209	Wnk4	78.3	0.0844	75.1	0.32799	76.9	0.17842	81.3	0.01816	82	0.01709	76.6	0.23718
ILMN_6400370	Wnk2	73.7	0.51816	74.5	0.41346	73.2	0.59188	73.8	0.4188	73.3	0.52885	73.4	0.56731
ILMN_460193	Wnk1	89.2	0	86	0.00107	90.4	0.00107	100.6	0.00107	92.9	0	97	0
ILMN_2570731	Wnk1	72	0.70513	79.7	0.04808	86.3	0.00214	90.4	0.00107	91.5	0	90.2	0.00107
ILMN_4060543	Wnk1	1183.6	0	1358.4	0	1564.4	0	1254.2	0	1057.3	0	1300.1	0
ILMN_60471	Wiz	74.9	0.34936	76.5	0.19017	79.2	0.06517	79.1	0.05128	81.4	0.02137	72.8	0.64957
ILMN_70142	Wiz	207.6	0	202.1	0	206.5	0	215.4	0	226.1	0	223.9	0
ILMN_430201	Wiz	65.2	0.99679	71.1	0.77244	70.9	0.82479	71.4	0.69124	70.7	0.82265	76.3	0.25748
ILMN_2630692	Wiz	75	0.33868	68.1	0.96474	71	0.81517	73.3	0.47115	79.8	0.04594	74.7	0.42521
ILMN_2760377	Wiz	76	0.22756	74.8	0.37927	77	0.17308	73.7	0.42308	77.7	0.11432	78.4	0.11432
ILMN_2810681	Wiz	72.7	0.62821	76.4	0.20192	73.6	0.54487	78.6	0.06624	76.8	0.17628	70.3	0.88782
ILMN_6550356	Wiz	121.6	0	124.8	0	123	0	126.9	0	126.1	0	134.5	0
ILMN_4280477	Wisp2	88.7	0	79.9	0.0438	100.4	0	83.8	0.00427	88.2	0	88.2	0.00214
ILMN_130239	Wisp1	417.3	0	406.3	0	375.2	0	567.5	0	438.8	0	484.6	0
ILMN_2600356	Wisp1	79.7	0.03953	93.5	0.00107	92.9	0.00107	82.8	0.00855	89.5	0	89.6	0.00107
ILMN_2190612	Wipi2	182.8	0	178.1	0	169.7	0	164.6	0	180.9	0	176.2	0
ILMN_3940424	Wipi2	200.8	0	194.6	0	209.5	0	214.2	0	282.6	0	237.4	0
ILMN_4180692	Wipi2	73.6	0.52885	78	0.11111	74.5	0.44872	79.5	0.03739	80.2	0.03739	79.2	0.07265
ILMN_60598	Wipi1	217.6	0	164.1	0	188.3	0	197.2	0	214.5	0	198	0
ILMN_1030523	Wipi1	235.3	0	210.1	0	224.6	0	201.3	0	215.8	0	191.9	0
ILMN_5550601	Wipi1	72.7	0.63568	76.9	0.1688	81.9	0.01389	85.7	0.00214	81.2	0.02457	76.2	0.2703
ILMN_2470754	Wipf3	69.8	0.88996	71.7	0.72115	73.1	0.59829	74.6	0.32906	70.1	0.87179	73.4	0.57158
ILMN_1240040	Wipf2	132.4	0	148.4	0	125.1	0	133.1	0	134.2	0	131.8	0
ILMN_2120647	Wipf1	152.4	0	146.1	0	172.1	0	128	0	154.8	0	141.3	0
ILMN_150594	Wins2	132.4	0	142.7	0	133	0	138.4	0	152.4	0	161.5	0
ILMN_2710301	Wins2	76.5	0.20085	79.3	0.05449	77.3	0.1485	79.6	0.03632	74.2	0.42094	79.8	0.05769
ILMN_4570070	Wif1	77.6	0.11966	77.4	0.13996	74.3	0.4765	75.4	0.23825	71.8	0.72756	73	0.63034
ILMN_5810008	Whsc2	319.3	0	229.4	0	228.5	0	233.1	0	246.3	0	315.1	0
ILMN_6450500	Whsc2	237.3	0	223.6	0	233.3	0	228.6	0	214.7	0	248.4	0
ILMN_1940189	Whsc1l1	102.5	0	107.9	0	95.1	0.00107	117	0	130.3	0	116.9	0
ILMN_2490280	Whsc1l1	71.4	0.75534	72.9	0.60684	73.1	0.6015	77.4	0.11218	69.9	0.88568	75.7	0.30556
ILMN_3990743	Whsc1l1	421.9	0	369.1	0	361	0	441.5	0	436.5	0	456	0
ILMN_510386	Whsc1	71.8	0.71261	71.5	0.73932	66.9	0.98932	69.9	0.83974	76.5	0.20727	79.7	0.05876
ILMN_3420095	Whsc1	624.9	0	587.8	0	619.1	0	692.6	0	683.6	0	683.5	0
ILMN_6250504	Whsc1	143.1	0	154.5	0	152.9	0	163	0	165.8	0	179.7	0
ILMN_6250537	Whsc1	86.7	0	96.4	0.00107	88.5	0.00107	98.4	0.00107	90.5	0	96.1	0
ILMN_6550273	Whsc1	102.5	0	117.8	0	115.6	0	171.6	0	159.8	0	114.8	0
ILMN_7570707	Whsc1	104.5	0	98	0.00107	106.7	0	99.2	0.00107	101.2	0	116.2	0
ILMN_2940661	Whrn	109.6	0	104.5	0	96.5	0.00107	95.4	0.00107	106.4	0	100	0
ILMN_7150059	Whrn	74.3	0.43697	86.3	0.00107	68.7	0.95513	78.5	0.06944	70.3	0.86752	75.1	0.38141
ILMN_4040639	Whdc1	182.2	0	161.8	0	170.3	0	193.7	0	160.1	0	180.2	0
ILMN_5050669	Wfs1	149	0	130	0	123.3	0	117	0	132.3	0	137.9	0
ILMN_1070446	Wfikkn2	72.4	0.65705	85.5	0.00107	76.1	0.26603	74.9	0.2938	73.1	0.55235	82.2	0.01923
ILMN_1820243	Wfikkn2	69.5	0.90919	76.6	0.18697	87.8	0.00107	78.9	0.05769	73.7	0.47436	75	0.3985
ILMN_5960735	Wfikkn1	85.4	0	84.1	0.00107	84.4	0.00534	84.7	0.00214	80.4	0.03632	86.2	0.00321
ILMN_5900181	Wfdc8	72.5	0.65598	71.9	0.7062	76.7	0.20192	77.2	0.11859	79.4	0.06197	69	0.95406
ILMN_4540356	Wfdc6b	73.6	0.5203	75.8	0.25	75	0.38568	73.5	0.45192	74.3	0.40064	75.1	0.38782
ILMN_6940400	Wfdc6b	73.1	0.58227	75.5	0.28205	75	0.37821	71.7	0.65598	69.7	0.8985	69.6	0.93162
ILMN_580537	Wfdc6a	77.2	0.15705	79.9	0.04167	69.5	0.92628	73.4	0.46474	77.8	0.11325	77.9	0.13141
ILMN_7210554	Wfdc5	76.5	0.19872	79.5	0.05235	78.7	0.09081	71.1	0.72863	76.2	0.22009	73.1	0.61752
ILMN_1570370	Wfdc3	69.5	0.91346	75.2	0.31624	76.6	0.20406	76.5	0.16132	77.9	0.10684	76.6	0.23504
ILMN_70601	Wfdc2	7219.5	0	8028.8	0	8402.5	0	7126.3	0	7744.9	0	6966.2	0
ILMN_3850546	Wfdc16	74.2	0.44017	78.1	0.10897	75.6	0.3109	69	0.90385	68.4	0.95833	73.1	0.61325
ILMN_110292	Wfdc15b	75.1	0.32479	74.7	0.39209	71.3	0.78632	75.2	0.26175	75.5	0.26496	77.8	0.13996
ILMN_2600017	Wfdc15b	70.4	0.84615	73.4	0.54915	71.6	0.75107	78.9	0.05662	71.3	0.7703	74.9	0.40064
ILMN_2510670	Wfdc13	74.2	0.4391	75.5	0.27778	75.6	0.30769	71.3	0.70727	78.6	0.08013	73.8	0.52457
ILMN_2490561	Wfdc12	84.3	0.00107	80.1	0.03632	80.3	0.02671	78.7	0.06197	76.7	0.18803	80.1	0.05128
ILMN_4780735	Wfdc10	73.9	0.47543	78.3	0.09402	71.6	0.75214	69	0.90278	75.6	0.26282	74.7	0.43269
ILMN_6480184	Wfdc10	76.7	0.18697	77.6	0.12607	75.6	0.31624	80	0.02885	69.6	0.90812	77.9	0.13141
ILMN_4540598	Wfdc1	77	0.16667	79	0.07051	71.6	0.75641	73.3	0.46688	75.1	0.31517	68.5	0.96581
ILMN_2060180	Wee2	81.3	0.01068	70	0.86966	78.5	0.09188	69.9	0.84402	79.6	0.05556	76.2	0.26496
ILMN_2120600	Wee1	81.1	0.01175	80.2	0.03419	84.1	0.00534	85.4	0.00214	87.8	0	83.5	0.01068
ILMN_7380132	Wee1	72.6	0.63782	76.8	0.17628	68.3	0.96795	73.9	0.40385	75.5	0.26923	74.2	0.49145
ILMN_1400538	Wdt2	72.7	0.63141	69.1	0.92842	74	0.50321	73.6	0.44338	68.9	0.94017	73.3	0.5844
ILMN_3840349	Wdsub1	173.5	0	192.2	0	211.7	0	203	0	212.7	0	188.6	0
ILMN_4850593	Wdsof1	943.4	0	816.1	0	843.5	0	1038.5	0	944.9	0	882.8	0
ILMN_2190709	Wdr93	76.7	0.18697	73.2	0.57799	72.4	0.67308	74.9	0.2906	83.5	0.00962	76.4	0.25427
ILMN_4490008	Wdr92	74.6	0.39316	74.4	0.4188	86.3	0.00214	80.9	0.0203	82.8	0.01389	85.1	0.00321
ILMN_1340471	Wdr90	190.2	0	220.3	0	194.8	0	189.3	0	201.6	0	222.1	0
ILMN_1660544	Wdr9	72.8	0.61004	75.5	0.27991	70.6	0.8515	70.8	0.76175	70.5	0.84295	72.8	0.65064
ILMN_2230626	Wdr9	133.3	0	155.6	0	155.7	0	148.1	0	181.1	0	161.9	0
ILMN_2000612	Wdr89	96.5	0	90.1	0.00107	100.9	0	90.4	0.00107	90.4	0	99.6	0
ILMN_2260575	Wdr89	433.8	0	409.7	0	450.4	0	337.5	0	437.6	0	449.2	0
ILMN_3130170	Wdr89	77.6	0.11966	79.1	0.05983	82.2	0.01282	76.4	0.16774	76.5	0.20727	81.6	0.02778
ILMN_5960040	Wdr88	73.3	0.54594	72.4	0.66026	77.9	0.11966	73.7	0.42842	74.2	0.4156	74.2	0.48504
ILMN_2370731	Wdr85	76.2	0.21581	72.5	0.65064	75.9	0.28205	75.3	0.24893	72.6	0.61966	77.2	0.18269
ILMN_3370446	Wdr85	75.2	0.30983	77.7	0.12393	75.1	0.36538	69.9	0.8312	75	0.32585	76.1	0.28098
ILMN_6590678	Wdr85	72.3	0.68162	69.4	0.91132	74.6	0.43269	73.3	0.46795	69.9	0.88568	76.7	0.2297
ILMN_7320482	Wdr82	96	0	97.8	0.00107	112.1	0	98.5	0.00107	110	0	106.8	0
ILMN_3990521	Wdr81	77	0.16667	69.9	0.87714	75.7	0.30021	74.2	0.36859	73.4	0.52137	81	0.03419
ILMN_4610162	Wdr81	76.3	0.21047	76.8	0.17628	81.8	0.01389	80.9	0.0203	81.4	0.02137	80.1	0.05128
ILMN_6290253	Wdr8	133.3	0	123	0	137.6	0	131.8	0	127.2	0	123.7	0
ILMN_7320326	Wdr8	90.9	0	91.2	0.00107	99	0	98	0.00107	101.8	0	89.5	0.00107
ILMN_5560669	Wdr78	115	0	114.7	0	118.1	0	92.9	0.00107	100.1	0	107.2	0
ILMN_1990735	Wdr77	153.3	0	180.2	0	158.9	0	163.5	0	179.7	0	202.9	0
ILMN_5810730	Wdr77	86.1	0	96.7	0.00107	89.9	0.00107	91.7	0.00107	90.5	0	91.1	0.00107
ILMN_6180170	Wdr77	80.4	0.0203	81.6	0.01175	76.1	0.25748	73.3	0.47115	84.1	0.00855	79.3	0.06944
ILMN_1770754	Wdr76	521.3	0	401.9	0	483.4	0	426.9	0	353.6	0	392.4	0
ILMN_3120598	Wdr76	73.8	0.50427	70.9	0.79487	72.2	0.70513	76.4	0.16987	75.6	0.26282	76.6	0.23504
ILMN_4280142	Wdr75	181.3	0	212.5	0	221.7	0	203.4	0	197.8	0	241.5	0
ILMN_5290142	Wdr75	826.3	0	786.5	0	747.7	0	947.3	0	789.8	0	786.5	0
ILMN_4490168	Wdr74	351.8	0	226.5	0	252.4	0	308.1	0	275.5	0	287.4	0
ILMN_7510162	Wdr73	276.8	0	283.4	0	282.6	0	251.6	0	258.1	0	309.7	0
ILMN_4210711	Wdr72	74.4	0.41132	80.5	0.02885	73.6	0.5438	69.1	0.89744	72.7	0.6047	75.2	0.36432
ILMN_2140743	Wdr70	322	0	313.2	0	329	0	274.1	0	358	0	335.9	0
ILMN_4040538	Wdr70	116	0	113	0	118.3	0	123.5	0	112.1	0	132.4	0
ILMN_830091	Wdr7	137.5	0	124.8	0	138.4	0	128.4	0	125.7	0	135.7	0
ILMN_3460010	Wdr7	70.5	0.83333	77	0.16239	75.7	0.30235	70.7	0.76709	68.2	0.96688	70.6	0.86752
ILMN_2570605	Wdr69	79.6	0.03953	80.1	0.03632	77	0.17415	76.9	0.13889	73.4	0.51282	70.9	0.84402
ILMN_1850152	Wdr68	323.2	0	274.6	0	292.6	0	253.5	0	255.8	0	257.4	0
ILMN_2190437	Wdr68	1170.2	0	1176.4	0	1057.5	0	1016.9	0	1234.6	0	1202	0
ILMN_4540647	Wdr68	74.8	0.36111	72.3	0.66239	73.8	0.52885	78.7	0.06197	80.5	0.03632	76.7	0.22863
ILMN_6110324	Wdr67	94.2	0	100.8	0	101.3	0	90.8	0.00107	111.9	0	103.9	0
ILMN_1990592	Wdr66	77.4	0.13996	75.2	0.31944	76.2	0.25321	72.9	0.50748	74.1	0.43162	77.9	0.13355
ILMN_2470020	Wdr66	76.5	0.19979	74.5	0.40812	77.6	0.13675	73.6	0.43162	71.1	0.78632	78.2	0.11859
ILMN_1710379	Wdr63	73.3	0.54594	71.4	0.74252	68.4	0.96154	73.3	0.46902	65.7	0.99679	70.2	0.8953
ILMN_4260170	Wdr63	77.7	0.11645	80	0.03953	73	0.6047	74.7	0.31624	72.5	0.64103	74.3	0.47756
ILMN_4260035	Wdr62	86.9	0	77.7	0.12286	88	0.00107	96.7	0.00107	84.1	0.00855	88.1	0.00214
ILMN_1010767	Wdr61	733.3	0	717.9	0	767	0	662.7	0	739.2	0	803	0
ILMN_6020706	Wdr61	73.7	0.51923	74.1	0.45833	75.3	0.34081	72.6	0.54594	75.4	0.27778	74.9	0.40278
ILMN_3390463	Wdr60	161.3	0	220.9	0	185.1	0	163.1	0	163	0	163.2	0
ILMN_4180243	Wdr60	225.8	0	243.5	0	249.1	0	221.4	0	250.1	0	209.2	0
ILMN_6510546	Wdr6	732.7	0	873.4	0	759.9	0	730.1	0	768.3	0	689.7	0
ILMN_2350653	Wdr5b	74.9	0.35043	79.1	0.06303	79.9	0.03953	75.2	0.25641	89.7	0	84.1	0.00748
ILMN_1440176	Wdr59	93.9	0	91.9	0.00107	101	0	92.6	0.00107	92.8	0	95.6	0
ILMN_6040768	Wdr57	78.5	0.07906	76.6	0.1859	81.1	0.0203	73.4	0.45833	72.5	0.63996	74.9	0.40812
ILMN_4920370	Wdr55	193.7	0	154.1	0	175.7	0	152	0	189.7	0	175.8	0
ILMN_7320487	Wdr54	112.4	0	105.5	0	103.7	0	105.6	0	114.2	0	111.3	0
ILMN_5310341	Wdr53	99.3	0	91.9	0.00107	98.7	0	90	0.00107	102.5	0	93.9	0
ILMN_20736	Wdr51b	100	0	116.3	0	99.8	0	100.9	0.00107	108.4	0	110.6	0
ILMN_2680017	Wdr51b	79.4	0.04274	76.8	0.17628	79.8	0.04167	77.7	0.1047	71.9	0.71474	77.6	0.14957
ILMN_2760202	Wdr51b	389.9	0	398.5	0	467.8	0	410.2	0	379.9	0	454.4	0
ILMN_6330463	Wdr51b	91.3	0	95.4	0.00107	111.4	0	99	0.00107	99.8	0	105.8	0
ILMN_6060088	Wdr5	275.8	0	313.7	0	249.8	0	243.6	0	275.8	0	291	0
ILMN_1820246	Wdr49	73	0.58974	71.7	0.72115	75.1	0.37073	73.2	0.48718	75.6	0.26282	75.7	0.30342
ILMN_4290279	Wdr48	74.6	0.38248	74.3	0.43697	77	0.17201	75	0.28098	84.3	0.00748	78.9	0.08761
ILMN_5570278	Wdr47	87.4	0	90.5	0.00107	91.6	0.00107	88.8	0.00107	84.4	0.00641	100.5	0
ILMN_3610202	Wdr46	82.3	0.00748	84.8	0.00107	71.2	0.80021	75.8	0.20406	76.4	0.20833	71	0.83654
ILMN_7320343	Wdr46	86.7	0	83.8	0.00107	79.6	0.04701	84.6	0.00214	80.3	0.03632	77.9	0.13141
ILMN_130402	Wdr45l	69.9	0.88889	70.1	0.86432	74.2	0.49359	75.8	0.21047	70.9	0.80021	77	0.19872
ILMN_1260341	Wdr45l	690.1	0	596.5	0	545.8	0	647	0	650.6	0	612.9	0
ILMN_1770025	Wdr45l	90.4	0	90	0.00107	93.2	0.00107	96	0.00107	110.6	0	115.2	0
ILMN_5310411	Wdr45l	84	0.00214	74.7	0.38141	76.7	0.20192	71.9	0.63034	92.6	0	78.4	0.11432
ILMN_5360390	Wdr45l	120.8	0	145	0	123.6	0	149.1	0	187.4	0	120.5	0
ILMN_6110102	Wdr45	311.1	0	406.5	0	374.5	0	306.6	0	318.4	0	296.1	0
ILMN_5690364	Wdr44	96.9	0	98.7	0.00107	90.8	0.00107	93.2	0.00107	90.1	0	101.2	0
ILMN_6020180	Wdr44	71.2	0.77778	69.1	0.92628	71.2	0.79808	73.5	0.45085	74	0.44124	72.8	0.65278
ILMN_290300	Wdr43	309.5	0	274	0	350.9	0	384.1	0	330.9	0	366.1	0
ILMN_7560044	Wdr43	76.1	0.22115	75	0.33547	75.1	0.375	68.5	0.9359	78.5	0.08226	72.5	0.68376
ILMN_7550139	Wdr42a	78.2	0.09402	77.2	0.14957	80.1	0.03205	82.4	0.01068	70.9	0.80235	90.6	0.00107
ILMN_2850736	Wdr41	74.9	0.3547	83.1	0.00107	83.4	0.00855	75.2	0.25427	84.3	0.00748	72.1	0.74145
ILMN_3940692	Wdr41	79.9	0.03205	75.2	0.31303	80.2	0.03098	73.4	0.46368	74.1	0.43376	74.9	0.40171
ILMN_7210086	Wdr41	75.9	0.24359	77	0.16346	76.3	0.24038	75.2	0.26496	73.1	0.55556	67.6	0.98611
ILMN_3520670	Wdr40c	75.2	0.31517	76.2	0.21368	75.6	0.30662	74.2	0.37607	72.7	0.61004	70.9	0.85043
ILMN_7330286	Wdr40b	79.9	0.03205	70.8	0.80556	68.2	0.96902	69.3	0.88568	68.9	0.94124	74.2	0.49145
ILMN_1190221	Wdr40a	115	0	97.5	0.00107	103.9	0	98.1	0.00107	93.7	0	122.4	0
ILMN_1030196	Wdr4	75.9	0.24359	80.5	0.02885	74.8	0.40278	77.6	0.11004	79.9	0.0406	78.9	0.09081
ILMN_1340121	Wdr4	69.3	0.92735	75.1	0.32799	74.9	0.3985	74.4	0.34615	73.7	0.47436	70.4	0.88675
ILMN_3310242	Wdr4	75.8	0.25214	77.6	0.125	75.4	0.33227	78	0.09081	73.6	0.49038	81.8	0.0235
ILMN_4890056	Wdr4	81.6	0.00962	70.4	0.84081	76	0.26923	77.6	0.11004	83.9	0.00855	81.2	0.03098
ILMN_7400079	Wdr38	75.6	0.26603	76.8	0.17628	78.9	0.08013	76.9	0.13889	75.7	0.25321	76.8	0.22115
ILMN_620474	Wdr37	88.8	0	115.5	0	91.7	0.00107	106.4	0	120.3	0	101.4	0
ILMN_1070594	Wdr37	81.1	0.01175	88	0.00107	82.3	0.01282	86.8	0.00214	101.1	0	90.2	0.00107
ILMN_1170719	Wdr37	71.2	0.77244	77	0.15919	73.1	0.60363	79.4	0.04274	73	0.57051	67.2	0.99359
ILMN_6400131	Wdr37	86.6	0	92.6	0.00107	84.1	0.00534	92.7	0.00107	84.8	0.00534	81.6	0.02778
ILMN_7330592	Wdr36	73.6	0.52564	71	0.77991	69.3	0.93483	77	0.13675	72	0.69872	72.9	0.63034
ILMN_5080072	Wdr35	83.7	0.00214	76.7	0.17949	81	0.02137	74.8	0.30021	86.5	0.00427	87.6	0.00214
ILMN_2690224	Wdr34	307.3	0	287.4	0	284.6	0	271.5	0	205.1	0	253.1	0
ILMN_6180022	Wdr33	97.8	0	92.8	0.00107	97.2	0.00107	105.6	0	100.7	0	101.9	0
ILMN_2630670	Wdr32	72.5	0.6453	74.5	0.4188	67.7	0.97436	72.3	0.56838	76.1	0.22115	74.2	0.49145
ILMN_2900246	Wdr32	114.5	0	125.3	0	134.7	0	116.6	0	129.1	0	130.9	0
ILMN_3990343	Wdr32	74.5	0.40171	72.2	0.67094	75.5	0.32265	69.8	0.84615	75.5	0.2735	78.9	0.09188
ILMN_580403	Wdr31	80.5	0.01923	85.5	0.00107	91.6	0.00107	76.9	0.13782	77.7	0.11432	81.9	0.02244
ILMN_2340338	Wdr31	71.1	0.78632	83.6	0.00107	75.9	0.28205	76.9	0.13889	78.8	0.07158	72.9	0.64637
ILMN_5130082	Wdr31	80.4	0.0203	77.5	0.12927	80.3	0.02671	77.3	0.11752	79.6	0.05342	84.3	0.00641
ILMN_5050202	Wdr3	149.1	0	141.2	0	145.9	0	132.6	0	168.8	0	166.4	0
ILMN_4890082	Wdr27	71.7	0.72329	75.6	0.26175	72.7	0.63996	68.9	0.90705	76.4	0.2094	73.4	0.56944
ILMN_6450164	Wdr26	70.5	0.84295	77.2	0.15171	70.8	0.83974	75	0.28526	73.4	0.52137	79.8	0.05769
ILMN_2360139	Wdr25	96.4	0	86.8	0.00107	77.7	0.13141	76.5	0.16132	87.7	0	82.3	0.01923
ILMN_3420450	Wdr24	95.7	0	102.5	0	104.8	0	98.4	0.00107	105.7	0	95.6	0
ILMN_1190494	Wdr23	72.2	0.69017	71.1	0.77244	75	0.375	72.4	0.56197	74.2	0.41987	72.8	0.65064
ILMN_3710243	Wdr23	153.8	0	146.4	0	179.5	0	145.7	0	154.4	0	180.2	0
ILMN_2570327	Wdr22	176	0	158.5	0	168.2	0	202.5	0	165.3	0	184	0
ILMN_2070368	Wdr21	195.5	0	209.3	0	212.9	0	168.3	0	197	0	173.9	0
ILMN_1820750	Wdr20b	73.4	0.53739	75.4	0.29594	73.9	0.51709	73.7	0.42842	74.9	0.34402	78.1	0.12714
ILMN_3360711	Wdr20a	265.7	0	231.1	0	233.7	0	283.1	0	249.1	0	242.6	0
ILMN_7000142	Wdr19	75.6	0.26816	71.6	0.7297	72.8	0.63889	70.8	0.76496	75.3	0.28632	71.4	0.80128
ILMN_2970619	Wdr18	101	0	107.9	0	97.6	0.00107	99.5	0.00107	106	0	94.5	0
ILMN_4180066	Wdr18	69.7	0.89637	71.4	0.74252	76.5	0.2265	77.3	0.11859	72.7	0.61004	75.4	0.33654
ILMN_5550689	Wdr18	88.1	0	85.9	0.00107	90.6	0.00107	88	0.00214	86.5	0.00427	85.8	0.00321
ILMN_7200360	Wdr18	101.8	0	98.3	0.00107	92.5	0.00107	96.4	0.00107	100.3	0	103.6	0
ILMN_510477	Wdr17	70.6	0.82585	74.7	0.39209	77.8	0.12179	75.9	0.20085	79.3	0.06197	77.5	0.16239
ILMN_4670279	Wdr17	69.9	0.88889	74.5	0.41667	73.1	0.59829	70.2	0.81197	70.7	0.82479	76.4	0.25
ILMN_4120358	Wdr16	79.4	0.04274	69.8	0.88141	76.9	0.18376	66.8	0.98397	75.5	0.26923	71.9	0.75641
ILMN_2690369	Wdr13	90.6	0	92	0.00107	88.3	0.00107	94.8	0.00107	86.9	0.00321	98.7	0
ILMN_3990433	Wdr13	79.8	0.03312	85.3	0.00107	85.5	0.00321	84.5	0.00214	88.9	0	81.8	0.0235
ILMN_50731	Wdr12	75.1	0.32585	69.6	0.88996	69.7	0.9156	67.1	0.9797	69.8	0.88782	74.7	0.43269
ILMN_4890270	Wdr1	3710.2	0	3389.8	0	3140	0	3850.1	0	3186.7	0	3107.4	0
ILMN_6590376	Wdr1	384.2	0	343.5	0	486.1	0	421.2	0	432.4	0	421.6	0
ILMN_4280338	Wdhd1	172.4	0	186.2	0	206.5	0	162.8	0	191.8	0	232.1	0
ILMN_1740220	Wdfy3	82.3	0.00748	76.6	0.18697	79.4	0.05769	76.6	0.15919	75.3	0.28739	76	0.28739
ILMN_2510292	Wdfy3	86.6	0	84.6	0.00107	91.2	0.00107	84.8	0.00214	97.9	0	78.8	0.09615
ILMN_6250050	Wdfy3	72.1	0.69444	80.1	0.03632	73.7	0.53312	73.8	0.40919	71.8	0.72863	74.9	0.40598
ILMN_7400592	Wdfy3	74.8	0.36645	72.1	0.68056	68	0.97115	71.3	0.69979	70.4	0.85363	72.6	0.67094
ILMN_1090494	Wdfy2	76.1	0.22543	70.8	0.80449	76.2	0.24786	69.2	0.89423	82.8	0.01389	79.7	0.05769
ILMN_20646	Wdfy1	523.9	0	598.2	0	509.7	0	531.5	0	608	0	496.1	0
ILMN_2490360	Wdfy1	81.5	0.00962	79.9	0.04274	88.4	0.00107	87.3	0.00214	90.8	0	82	0.02137
ILMN_4070370	Wbscr5	70.7	0.82051	75	0.33333	73.3	0.57158	72.8	0.51709	72.8	0.59402	73.9	0.51709
ILMN_630139	Wbscr28	75.2	0.31944	71	0.77991	69.4	0.92735	73.8	0.41667	76.6	0.19231	78.7	0.09829
ILMN_5090014	Wbscr28	75.9	0.24466	74.9	0.3515	72.3	0.68376	78.4	0.07479	71.1	0.78632	73.7	0.53526
ILMN_3930026	Wbscr27	133.4	0	147.9	0	151.9	0	147.7	0	136.6	0	137.1	0
ILMN_5690377	Wbscr27	124.7	0	130	0	117	0	107.4	0	110.2	0	116.4	0
ILMN_7510474	Wbscr27	137.8	0	163.9	0	179.1	0	116.7	0	122.8	0	128.8	0
ILMN_1190239	Wbscr22	97.2	0	88.3	0.00107	87.3	0.00107	99	0.00107	89.2	0	87.1	0.00214
ILMN_4560433	Wbscr22	353.8	0	363.2	0	370.6	0	401.6	0	402.1	0	362	0
ILMN_7570070	Wbscr22	281.1	0	252.9	0	307.9	0	283.1	0	251.7	0	257.3	0
ILMN_4560523	Wbscr18	70.4	0.84829	70.9	0.79487	76	0.2735	69.7	0.86004	75.7	0.25321	76.9	0.20833
ILMN_5260561	Wbscr18	446	0	372.6	0	401.7	0	349.2	0	336.2	0	370.6	0
ILMN_4480600	Wbscr17	74.1	0.45727	70.6	0.81838	70.4	0.86966	74.5	0.33974	71.9	0.72222	73.1	0.60897
ILMN_4670360	Wbscr17	70.7	0.81838	72.1	0.68056	74.8	0.40171	71.1	0.7265	74	0.44658	71.2	0.82372
ILMN_5090639	Wbscr17	71.1	0.78526	74.7	0.39103	71.6	0.75427	74.7	0.32051	69.5	0.91026	69.8	0.92201
ILMN_5810458	Wbscr17	70.5	0.84402	70.7	0.80769	73.8	0.52778	69.2	0.8953	68.6	0.95299	77	0.20192
ILMN_5090189	Wbscr16	129.5	0	131	0	117	0	106.5	0	124.5	0	126.2	0
ILMN_5900168	Wbscr14	83	0.00427	77.4	0.13568	77.6	0.13248	74.8	0.30342	74.1	0.42842	74.8	0.41346
ILMN_1500056	Wbp7	211.5	0	205.4	0	268.1	0	228.8	0	236.2	0	225.6	0
ILMN_2070280	Wbp7	73.3	0.54594	76.2	0.21261	70.4	0.86325	73.2	0.47863	72.4	0.66239	78.9	0.08868
ILMN_2690259	Wbp5	1795.8	0	1989.8	0	1883.1	0	2219.7	0	1887.8	0	1845.5	0
ILMN_2320600	Wbp4	379	0	323.9	0	373.5	0	339.4	0	347.7	0	393.3	0
ILMN_6940500	Wbp2nl	74.8	0.36645	65.6	0.99252	72.9	0.62821	76.7	0.14957	76.4	0.20833	73.4	0.57051
ILMN_1500300	Wbp2	5670.6	0	6253	0	4692.6	0	5348.5	0	4973.6	0	4724.7	0
ILMN_5870059	Wbp11	773.2	0	731.4	0	758.5	0	885.2	0	918.6	0	827.6	0
ILMN_1240593	Wbp1	117	0	130.1	0	122.3	0	123.6	0	125.2	0	109.3	0
ILMN_6840706	Wbp1	233.7	0	223.3	0	234.4	0	259	0	211.7	0	247.6	0
ILMN_1010017	Wasl	732.7	0	839.8	0	668.4	0	820.2	0	788.2	0	981.3	0
ILMN_4780167	Wasf3	72.9	0.59936	76.9	0.17201	70.4	0.86538	69.8	0.85043	71.9	0.72009	75.5	0.32799
ILMN_1240270	Wasf2	105	0	110.3	0	107.9	0	132.3	0	150.7	0	99.3	0
ILMN_5490731	Wasf2	1693.6	0	1435.1	0	1492.5	0	1266.5	0	1435.1	0	1484.5	0
ILMN_1410279	Wasf1	525.8	0	429.7	0	472.5	0	418.1	0	433.2	0	382.4	0
ILMN_5340180	Was	82.7	0.00427	79.8	0.04594	83.1	0.01068	74.2	0.36645	96.6	0	85.5	0.00321
ILMN_2030202	Wars2	80.3	0.02244	78.2	0.09829	73.4	0.56197	72.1	0.6047	77	0.16774	73.4	0.57051
ILMN_2260630	Wars2	84.1	0.00214	74.4	0.42735	77.7	0.13141	75.4	0.23825	83.5	0.00855	74.7	0.43269
ILMN_2630053	Wars2	73.1	0.57906	72.5	0.65064	79.5	0.04808	78.8	0.05876	77.4	0.14316	78.9	0.09081
ILMN_5570201	Wars2	139	0	168.9	0	197	0	186.8	0	171.2	0	131.7	0
ILMN_650167	Wars	90.6	0	83.9	0.00107	95	0.00107	80.4	0.0235	91.1	0	92.1	0.00107
ILMN_1470176	Wars	135.6	0	114.3	0	124.4	0	125.5	0	131.5	0	126.9	0
ILMN_2350397	Wars	447.7	0	318.9	0	342.8	0	487.3	0	369.5	0	378.2	0
ILMN_3450735	Wars	78.6	0.07799	87.5	0.00107	77.8	0.125	82.2	0.01175	89.1	0	83.2	0.01282
ILMN_940167	Wapal	134.1	0	151.4	0	134.1	0	141.2	0	154.4	0	144.3	0
ILMN_4280164	Wapal	81.8	0.00962	103.6	0	86.7	0.00214	83.1	0.00855	109.3	0	94.7	0
ILMN_6380475	Wapal	484.3	0	525.7	0	477.1	0	472.1	0	561.2	0	579.5	0
ILMN_4890202	Wap	66.3	0.99359	73.2	0.57692	67.9	0.97222	70.1	0.82158	84.6	0.00534	64.9	0.99893
ILMN_7510414	Vwf	79.2	0.05449	69.5	0.90598	67.7	0.97543	70.3	0.80876	70.3	0.86218	73.2	0.59402
ILMN_1710315	Vwce	72.4	0.6656	71.5	0.74252	75.3	0.34509	77.5	0.11218	69.5	0.91239	74.8	0.41132
ILMN_2760400	Vwc2	72.6	0.63568	67.1	0.98077	71.1	0.80449	76.4	0.16774	70	0.88141	79.8	0.05769
ILMN_3800132	Vwa3a	73	0.59081	68.4	0.9594	70.4	0.86325	70.2	0.8141	72	0.69872	81.2	0.03312
ILMN_990471	Vwa2	68.6	0.95513	72.9	0.60577	68.6	0.95833	73	0.50641	72.4	0.66239	69	0.95513
ILMN_2900605	Vwa2	76.9	0.17308	78.1	0.10684	72.9	0.62821	72.2	0.59402	73	0.57051	75.4	0.34402
ILMN_6980154	Vwa2	75.3	0.29915	72.9	0.6047	76.1	0.25748	69.4	0.88248	69.7	0.8953	76.4	0.25
ILMN_2710386	Vwa1	75.2	0.31517	70	0.86966	75.3	0.34722	70.9	0.74679	74.7	0.35791	74	0.51389
ILMN_6100072	Vwa1	77.7	0.11645	73.2	0.5641	78	0.11538	68.8	0.9188	72.8	0.59402	75	0.38782
ILMN_6960025	Vwa1	72.6	0.63782	72.2	0.67628	75.7	0.29701	73.6	0.43803	70.4	0.84722	76.3	0.25748
ILMN_6770671	Vtn	71	0.79167	69.8	0.88462	69	0.94979	73.5	0.45085	73.5	0.50855	69.6	0.93162
ILMN_270484	Vti1-pending	82.1	0.00748	76.4	0.20192	83.5	0.00855	86.2	0.00214	88	0	82	0.02137
ILMN_5720670	Vti1-pending	71.2	0.77885	72.5	0.65278	67	0.98718	69.8	0.85043	76.8	0.17628	74.4	0.46474
ILMN_6960634	Vti1-pending	74.6	0.39103	73.6	0.51496	73	0.6047	77.8	0.10363	77.2	0.15705	78.2	0.12073
ILMN_4260739	Vti1b	266.2	0	283.1	0	282.9	0	268	0	291.7	0	324.2	0
ILMN_4780437	Vti1b	825.4	0	774.6	0	731.7	0	800.6	0	819.3	0	689.6	0
ILMN_6560286	Vti1b	79	0.05876	71.8	0.71047	80.9	0.0235	77.3	0.11752	73.5	0.50321	69.3	0.94444
ILMN_3440008	Vti1a	76.2	0.21902	78.1	0.10577	77.7	0.12821	76.2	0.18056	75.6	0.26068	76.4	0.25214
ILMN_4050091	Vti1a	97.4	0	89.3	0.00107	90.4	0.00107	98	0.00107	99	0	97.1	0
ILMN_4050609	Vti1a	215.2	0	219.9	0	244.4	0	214.1	0	216.9	0	215.7	0
ILMN_4640059	Vti1a	185.4	0	173.5	0	167.6	0	167.3	0	155.2	0	157.8	0
ILMN_6020382	Vti1a	78.1	0.10043	81.8	0.01068	75.8	0.2906	78.9	0.05769	80	0.0406	79.5	0.06197
ILMN_3440253	Vtcn1	77	0.16667	71.9	0.70727	71.8	0.73718	73.3	0.46902	78.6	0.08013	70	0.90598
ILMN_940594	Vsx2	73.9	0.48611	78.5	0.08333	70.8	0.83974	72.8	0.51496	73.5	0.50427	68.7	0.96368
ILMN_1110064	Vsx2	77.6	0.11966	77.1	0.15919	71.6	0.75107	71.8	0.63889	71.2	0.77671	73.7	0.53526
ILMN_4480398	Vsx1	77.5	0.13141	76.8	0.17628	70.5	0.86325	68	0.95299	69.4	0.9156	74.6	0.44444
ILMN_5900709	Vsx1	66.7	0.99359	73.6	0.51496	72.2	0.70406	72.8	0.5203	76.1	0.22436	73.7	0.53205
ILMN_4040674	Vstm2b	74.4	0.41239	70.1	0.86111	72.1	0.70727	74.1	0.38355	74.3	0.41026	75.8	0.30342
ILMN_2650523	Vstm2a	66.9	0.98932	72.7	0.62179	77.7	0.13034	72.9	0.50748	73.8	0.46261	74.2	0.48611
ILMN_4920328	Vstm2a	74.5	0.3953	70.2	0.85577	70.2	0.88034	70.9	0.73932	82	0.01709	70.2	0.89637
ILMN_6590477	Vstm2a	76.9	0.17415	71.4	0.74893	66.7	0.98932	76.1	0.18269	74.1	0.42949	73	0.62607
ILMN_2760646	Vsnl1	81.7	0.00962	75.9	0.24145	76.2	0.24786	79.7	0.03526	77.9	0.11004	74.1	0.50107
ILMN_6040356	Vsig4	71.4	0.75855	73.3	0.54915	71.8	0.73932	77.3	0.11752	76.4	0.2094	72.1	0.74359
ILMN_3990593	Vsig2	72.5	0.64957	78.6	0.08013	76.4	0.23397	68.7	0.92094	67.5	0.98077	71.4	0.80449
ILMN_5270347	Vsig2	74.7	0.37393	70.5	0.8312	71.2	0.80021	68.1	0.94979	71.9	0.71474	73.5	0.55769
ILMN_2060491	Vsig1	74.9	0.35043	70.6	0.82372	69.7	0.9156	75.5	0.23184	72.7	0.60577	68.2	0.97756
ILMN_3710711	Vrk3	352.4	0	345.7	0	290	0	312.3	0	271.4	0	285.1	0
ILMN_1850594	Vrk2	141.2	0	129.9	0	129.2	0	125.6	0	126.6	0	130.4	0
ILMN_510673	Vrk1	88.4	0	91.5	0.00107	87.9	0.00107	84.5	0.00321	94.4	0	91.7	0.00107
ILMN_3610731	Vrk1	452.9	0	408.8	0	490.7	0	414.7	0	408.1	0	526.7	0
ILMN_5220189	Vrk1	88.9	0	83.8	0.00107	90	0.00107	91	0.00107	91	0	86.6	0.00214
ILMN_6420379	Vrk1	77.3	0.15491	72.3	0.66132	70	0.8953	77	0.13782	77.8	0.11004	75.2	0.36645
ILMN_3360437	Vps8	70.2	0.87179	72.7	0.62286	71.3	0.78526	73.1	0.49145	73.5	0.5	74.9	0.40705
ILMN_6060192	Vps8	120.3	0	113.1	0	118.6	0	107.6	0	105.5	0	124.8	0
ILMN_6620192	Vps8	81.9	0.00962	77.5	0.13034	79.6	0.04701	77.9	0.10043	82.3	0.01709	81.8	0.0235
ILMN_3130184	Vps72	89.2	0	98	0.00107	101.5	0	89.5	0.00107	93.3	0	87.6	0.00214
ILMN_990450	Vps54	589.6	0	642.3	0	608.7	0	492.6	0	572.2	0	560.5	0
ILMN_2260543	Vps53	866.3	0	1011.8	0	915.8	0	899.6	0	847	0	1069.6	0
ILMN_3890040	Vps53	425.1	0	466.5	0	471	0	424.7	0	493.7	0	407.4	0
ILMN_5560682	Vps53	402.7	0	463.2	0	409.4	0	447.9	0	397.8	0	422.3	0
ILMN_730685	Vps4b	110.6	0	113.3	0	120.1	0	108.6	0	120	0	138.3	0
ILMN_2320367	Vps4a	146.4	0	141.6	0	145.7	0	130	0	135	0	142.4	0
ILMN_5570102	Vps4a	201	0	218.2	0	205.9	0	189.7	0	171.1	0	191.7	0
ILMN_1580368	Vps45	160.1	0	171.8	0	192.3	0	163.3	0	158.1	0	181.5	0
ILMN_380605	Vps41	145.5	0	135.7	0	156.3	0	134.5	0	133.2	0	139.5	0
ILMN_2120168	Vps41	96.2	0	113.6	0	106.7	0	112.2	0	107.3	0	111.8	0
ILMN_1580215	Vps39	77.6	0.11966	83.3	0.00107	88.1	0.00107	82.2	0.01175	97.1	0	100.5	0
ILMN_2690445	Vps39	85	0	95.2	0.00107	80.7	0.02671	74.6	0.32692	88.4	0	86.4	0.00321
ILMN_450315	Vps37d	73.7	0.51068	76.3	0.20833	75.7	0.29915	76	0.19765	72	0.70727	81.5	0.02778
ILMN_2680619	Vps37c	87.1	0	95	0.00107	88.2	0.00107	86.2	0.00214	92.7	0	90.6	0.00107
ILMN_5820292	Vps37b	351	0	351.4	0	326.6	0	389	0	401.5	0	470.4	0
ILMN_6560279	Vps37a	79.3	0.04487	79.6	0.05128	78.4	0.09829	79.5	0.03739	81.9	0.01816	81.3	0.02991
ILMN_3120373	Vps36	1690.3	0	1716.6	0	1783.8	0	1814.8	0	1613.5	0	1758.3	0
ILMN_2710632	Vps35	2491.7	0	2666.5	0	2306.3	0	2208.9	0	2601.3	0	2559.3	0
ILMN_5550408	Vps35	719.2	0	596.4	0	789.1	0	634.6	0	690.1	0	819.8	0
ILMN_130040	Vps33b	135.3	0	113.2	0	104.2	0	122.4	0	130.1	0	141.4	0
ILMN_6960056	Vps33b	99.8	0	87.7	0.00107	82.5	0.01282	87.4	0.00214	103.3	0	104.3	0
ILMN_270142	Vps33a	86.7	0	83.3	0.00107	93.3	0.00107	76.7	0.1485	93.9	0	83.9	0.00855
ILMN_2630619	Vps33a	317.8	0	285.1	0	315.7	0	258.2	0	313.2	0	309	0
ILMN_1570020	Vps29	765.1	0	665.3	0	725.8	0	575	0	639.5	0	602.8	0
ILMN_3830291	Vps29	1860.9	0	1739.9	0	1584.8	0	2083.9	0	1953.8	0	1922	0
ILMN_4180017	Vps29	736.5	0	677.3	0	620.6	0	734.4	0	661.1	0	791.1	0
ILMN_2490014	Vps28	2850	0	2884.4	0	2907.5	0	2356.6	0	2596.2	0	2486.2	0
ILMN_4810458	Vps26b	208.8	0	190.9	0	199	0	190.1	0	198.8	0	192.2	0
ILMN_1300020	Vps26a	112.5	0	128.4	0	123.7	0	121.8	0	122.1	0	131.7	0
ILMN_1110736	Vps26	1773.9	0	1863.9	0	1962.3	0	1580.9	0	1810.8	0	2115.1	0
ILMN_1660037	Vps25	346	0	311.3	0	379.6	0	306.2	0	298	0	304.8	0
ILMN_4860181	Vps25	219.7	0	206.9	0	259.7	0	202.7	0	212.8	0	240.2	0
ILMN_5690537	Vps24	341	0	352.4	0	387.8	0	349.6	0	347.5	0	335.5	0
ILMN_430747	Vps18	387.1	0	375	0	313.3	0	373.7	0	333.6	0	363.6	0
ILMN_2760619	Vps16	680.6	0	763.2	0	714.8	0	672.3	0	728.8	0	676.8	0
ILMN_3120491	Vps16	129	0	168.4	0	121.4	0	127.4	0	152.4	0	129.6	0
ILMN_6770097	Vps16	443.9	0	392.6	0	386.8	0	447.9	0	433.3	0	444.5	0
ILMN_6980243	Vps16	267.2	0	249.3	0	292.8	0	246.1	0	294.2	0	267.3	0
ILMN_1410440	Vps13d	73.6	0.52564	76.9	0.1688	76.6	0.20406	71.3	0.69872	73.4	0.52564	72	0.74786
ILMN_6220446	Vps13d	80.3	0.02137	82.1	0.00641	79.8	0.03953	80.9	0.0203	83.4	0.00962	84.3	0.00641
ILMN_580427	Vps13c	90.1	0	87.1	0.00107	91.6	0.00107	85.5	0.00214	92.9	0	88.5	0.00214
ILMN_3420592	Vps13c	72.5	0.65491	73.1	0.58654	68.3	0.96795	73.7	0.42949	70	0.88355	68.7	0.96368
ILMN_4250142	Vps13c	93.7	0	96.8	0.00107	108.7	0	89.8	0.00107	103.8	0	95.6	0
ILMN_4850209	Vps13c	72.9	0.59936	78.7	0.07906	77.2	0.15812	74.2	0.37714	74.9	0.33654	76.4	0.25534
ILMN_60477	Vps13b	72.6	0.63782	71.4	0.74466	69	0.94872	73	0.50427	72.7	0.60684	77.4	0.16667
ILMN_2320082	Vps13b	80.1	0.02671	91.4	0.00107	93	0.00107	86.9	0.00214	84.9	0.00534	90.6	0.00107
ILMN_3830711	Vps13b	74.1	0.46047	68.6	0.95192	69.8	0.90919	78.3	0.07585	76	0.22436	70.1	0.90385
ILMN_4040082	Vps13b	525.4	0	653.3	0	647.3	0	737.9	0	642.8	0	655.8	0
ILMN_4670300	Vps13b	70.7	0.82051	71.8	0.71261	74	0.50748	72.6	0.54167	80.6	0.03526	77.8	0.14103
ILMN_6840612	Vps13b	73.4	0.53739	69.5	0.90491	72.6	0.65812	69.6	0.86538	75.7	0.25107	71.2	0.82265
ILMN_4250382	Vps13a	94.8	0	102.1	0	110.6	0	96.8	0.00107	97.1	0	113.3	0
ILMN_4810743	Vps13a	119.1	0	139.2	0	111.1	0	137.7	0	176.7	0	109.3	0
ILMN_6040452	Vps13a	92.5	0	123.2	0	96	0.00107	111.3	0	137.9	0	103.6	0
ILMN_3130717	Vps11	375.8	0	309.8	0	341.8	0	271.2	0	343.1	0	294.4	0
ILMN_3890279	Vps11	76.9	0.17201	77.1	0.15919	80.2	0.03098	71	0.73825	74.1	0.43483	78.9	0.09081
ILMN_4900500	Vpreb3	79.6	0.03953	75.4	0.28953	73.3	0.58333	70.4	0.7938	74.9	0.34081	78.6	0.10256
ILMN_6330224	Vpreb2	74.3	0.42628	72.2	0.66774	79.3	0.0609	74.7	0.31944	79	0.06731	70.3	0.89423
ILMN_3870274	Vpreb1	88.8	0	81.1	0.01923	89.3	0.00107	76.4	0.16667	78.7	0.07265	91	0.00107
ILMN_6760593	Vprbp	74.8	0.37286	68.6	0.95299	72.2	0.70192	80.5	0.02244	74.1	0.42521	74.9	0.40919
ILMN_2510066	Vnn3	74.4	0.41132	76.2	0.21261	74.8	0.40278	74.1	0.38675	70.9	0.80342	75.8	0.30235
ILMN_2600470	Vnn3	74.7	0.38141	73.8	0.49359	77.7	0.12607	69.3	0.88889	72.8	0.58654	69	0.95727
ILMN_2470204	Vnn1	67.1	0.98611	72.1	0.68269	72.6	0.65812	72.3	0.57692	67.9	0.9765	74	0.51282
ILMN_1770386	Vmo1	71.5	0.73932	74.5	0.41026	74.7	0.42735	72.1	0.59402	67.8	0.97863	75	0.39316
ILMN_4560079	Vmn2r-ps14	81.1	0.01175	84.7	0.00107	77.9	0.11966	81.4	0.01709	93.3	0	92.8	0
ILMN_6860603	Vmn2r-ps14	383.8	0	651.2	0	485.6	0	781.5	0	835.2	0	584.8	0
ILMN_2260477	Vmn2r89	75.3	0.29915	73.9	0.49252	73.2	0.59188	71.8	0.64316	75.7	0.25107	70.1	0.90278
ILMN_3310592	Vmn2r89	72	0.70513	77	0.16239	82.9	0.01068	76	0.19551	74.8	0.35043	78.2	0.12073
ILMN_4230180	Vmn2r89	74	0.47009	77.3	0.14209	69.8	0.90919	67.7	0.9562	75.5	0.26496	78.8	0.09295
ILMN_5420687	Vmn2r89	80.3	0.0235	70.3	0.85256	72.5	0.6688	76.4	0.16774	74.3	0.41239	75	0.39637
ILMN_4040327	Vmn2r84	75	0.34188	68.4	0.95727	73.9	0.51709	74.4	0.34615	66.4	0.99252	69	0.95406
ILMN_1440360	Vmn2r81	73.8	0.50427	75.2	0.31624	73.7	0.53312	79.6	0.03632	74.7	0.35791	72.4	0.69765
ILMN_2350332	Vmn2r81	69.4	0.92308	75.6	0.25962	72.6	0.66026	70	0.82158	70.4	0.84829	69.3	0.94872
ILMN_4490167	Vmn2r52	70.9	0.80235	72.5	0.65064	74.3	0.46474	70.2	0.8141	71.6	0.74038	76.5	0.24893
ILMN_7560446	Vmn2r47	72.6	0.63996	74.1	0.46581	70	0.89744	74.3	0.35897	68.8	0.94231	73.7	0.53205
ILMN_5670528	Vmn2r43	77.2	0.15919	73	0.59188	73.4	0.56624	74.7	0.31944	76	0.22436	75.4	0.33654
ILMN_1030132	Vmn2r42	70.5	0.84295	75.9	0.24038	76.9	0.1859	77.7	0.1047	77.3	0.15171	72	0.74786
ILMN_5960291	Vmn2r42	77.9	0.11218	72.7	0.62714	71.3	0.78846	76.9	0.13889	73	0.57158	78.8	0.09295
ILMN_6450095	Vmn2r29	72.5	0.65278	75.7	0.25321	76.1	0.26496	71.3	0.70299	75.4	0.28419	77.1	0.19231
ILMN_3850056	Vmn2r28	77.1	0.16346	80.6	0.02885	76.7	0.19551	72.1	0.60043	69.2	0.91987	73.3	0.5844
ILMN_2750520	Vmn2r26	75.1	0.32906	75.5	0.27885	71.3	0.78739	70.1	0.81517	73.5	0.50427	69	0.95727
ILMN_1050195	Vmn2r122	68.9	0.95085	69.6	0.8953	74.8	0.41132	72.8	0.51603	68.7	0.94979	72.2	0.7297
ILMN_2630739	Vmn2r122	71.4	0.76603	73.7	0.51282	73.2	0.59188	66.9	0.98077	70.4	0.8547	72.7	0.66132
ILMN_5050327	Vmn2r122	68	0.97009	66.5	0.98504	72.8	0.63889	69.4	0.88248	74.9	0.33761	67.8	0.98504
ILMN_6760491	Vmn2r122	75.8	0.24466	74.7	0.38141	76.3	0.24466	72.5	0.55449	78.7	0.07479	80.1	0.05128
ILMN_990577	Vmn2r1	71.4	0.75534	73.8	0.5	73	0.61645	73.2	0.47756	74.4	0.39744	75.1	0.37286
ILMN_2260176	Vmn2r1	67.5	0.98184	72.6	0.63568	77.1	0.16132	70	0.82265	70.5	0.83974	74	0.50855
ILMN_580246	Vmd2l1	71.8	0.70727	73.1	0.59081	75.1	0.37073	72.7	0.52564	73.6	0.49252	71.2	0.82479
ILMN_1260347	Vldlr	70.8	0.80983	77.9	0.11645	72.4	0.68056	74.7	0.31731	76.8	0.17628	69.4	0.94124
ILMN_4040296	Vldlr	76	0.23397	77.7	0.12286	67.4	0.9797	75.9	0.20085	73.1	0.55235	78.1	0.12607
ILMN_4070201	Vldlr	153.9	0	195.3	0	154.3	0	169.1	0	183.9	0	158.8	0
ILMN_4480639	Vldlr	171.8	0	167.9	0	163	0	153.4	0	198.4	0	174.8	0
ILMN_5900577	Vldlr	240.5	0	294.2	0	200.2	0	236.1	0	266.3	0	252.3	0
ILMN_6940343	Vldlr	75.4	0.28846	72.3	0.66453	72.7	0.64209	77.1	0.125	68.2	0.96474	77.6	0.15171
ILMN_520050	Vkorc1l1	372.5	0	363.7	0	389.6	0	396.7	0	429.4	0	431.6	0
ILMN_4540193	Vkorc1l1	206.8	0	209.3	0	194.3	0	214.4	0	204.7	0	215.8	0
ILMN_5420201	Vkorc1l1	636.1	0	614.5	0	605.8	0	717.8	0	768.6	0	612.2	0
ILMN_7330139	Vkorc1l1	84.3	0.00107	83.1	0.00214	87.1	0.00107	80.6	0.02137	85.7	0.00427	92	0.00107
ILMN_3610465	Vkorc1	775.5	0	774.2	0	876.4	0	712.2	0	578.9	0	866.4	0
ILMN_6420465	Vkorc1	602	0	532.2	0	550.5	0	471.8	0	513.9	0	561.2	0
ILMN_7650435	Vkorc1	311.5	0	282.6	0	290.7	0	293.6	0	256.9	0	272.7	0
ILMN_1660368	Vit	77.8	0.11432	73	0.60043	65.4	0.99786	71	0.73932	71.7	0.7297	74.9	0.40491
ILMN_990079	Vipr1	69	0.94444	70.9	0.79594	68.7	0.9562	71.5	0.67201	71	0.78846	71.6	0.77991
ILMN_5420278	Vipr1	72.4	0.66239	76.2	0.21261	69.7	0.9156	69.9	0.82799	72.8	0.59402	73.4	0.5641
ILMN_6620307	Vipr1	72.2	0.68697	71	0.78098	72	0.71902	77.5	0.11218	75.9	0.23718	74.4	0.46795
ILMN_6860326	Vipr1	70.2	0.87073	74	0.47329	72	0.72329	74.4	0.34829	75.8	0.24786	76.4	0.25534
ILMN_510468	Vip	70	0.88568	72.4	0.66026	75.7	0.30021	70.9	0.74679	72.5	0.64316	72.9	0.63675
ILMN_2940538	Vip	76.9	0.17521	70.2	0.8547	73.2	0.59188	72.4	0.5641	74.9	0.33654	73	0.62607
ILMN_1690091	Vim	3532	0	2828.8	0	3346.1	0	2728.7	0	3441.4	0	3275.8	0
ILMN_2470221	Vim	74.2	0.44338	72.5	0.65064	70.3	0.87607	77.3	0.11859	81	0.02778	74.7	0.43376
ILMN_3450615	Vill	74.3	0.42628	77.2	0.1485	76.6	0.21474	73.3	0.47115	71.1	0.78632	72	0.74573
ILMN_5690202	Vill	73.3	0.55235	72.7	0.63248	77.3	0.15385	78.9	0.05769	74.9	0.34402	78.9	0.08761
ILMN_2350053	Vil1	74.7	0.37393	71.2	0.76709	78.6	0.09188	73.2	0.48077	73.3	0.53739	70.7	0.86004
ILMN_2570576	Vhlh	177.5	0	168.5	0	150.9	0	186	0	169	0	197.6	0
ILMN_5860470	Vgll4	119.2	0	149.7	0	142.6	0	145.2	0	193.5	0	142.8	0
ILMN_70347	Vgll3	82.7	0.00427	87.5	0.00107	78.8	0.08761	79.2	0.05021	89.1	0	91	0.00107
ILMN_1440202	Vgll3	374.6	0	458.1	0	382	0	396.3	0	382.4	0	352.3	0
ILMN_1740221	Vgll2	76.5	0.20085	76.2	0.21474	72	0.72329	74.6	0.33013	78.8	0.07158	72.9	0.63141
ILMN_6200689	Vgll2	73.4	0.53419	68.6	0.95192	72.2	0.70085	72	0.61218	68.8	0.94338	75.1	0.37179
ILMN_7400441	Vgll2	75.6	0.26282	69.3	0.91453	75.1	0.37073	69.4	0.87927	76.1	0.22115	79.1	0.07585
ILMN_2570220	Vgll1	74.9	0.35043	73.5	0.53312	75.3	0.34295	77.9	0.09829	76.5	0.20192	76.8	0.21902
ILMN_1230196	Vgf	79.8	0.03526	69.7	0.88462	72.4	0.68162	69.2	0.89103	76.7	0.18376	72.4	0.69872
ILMN_5860564	Vgf	75.3	0.30342	73.3	0.54915	70	0.89744	72.7	0.52885	74.1	0.43162	77.3	0.18056
ILMN_1850482	Vezt	74.8	0.36111	76.3	0.20192	73.2	0.58761	72.9	0.50748	72.5	0.65278	69.7	0.92628
ILMN_3060438	Vezt	96.4	0	81.6	0.01175	101.8	0	108.3	0	84.1	0.00855	90.2	0.00107
ILMN_380523	Vezf1	552.6	0	554.3	0	576.9	0	448.1	0	499.6	0	469.6	0
ILMN_3450670	Veph1	68.8	0.95192	69.6	0.89637	73.3	0.57585	76.5	0.16132	72.3	0.6688	78.7	0.09936
ILMN_3460390	Veph1	70.3	0.85363	76.8	0.17628	75.3	0.34081	70.9	0.74252	80.2	0.03739	74	0.51389
ILMN_6040451	Veph1	70.4	0.84829	78.8	0.07265	71	0.82051	70	0.82158	77.1	0.16346	72.5	0.68376
ILMN_3170192	Vegfc	747.4	0	847.4	0	766.6	0	697.2	0	617.7	0	704.5	0
ILMN_7550626	Vegfb	994.7	0	775.7	0	1003.4	0	971.5	0	870.9	0	1095.9	0
ILMN_2030739	Vegfa	230	0	224.5	0	247.8	0	292.3	0	282.1	0	276.5	0
ILMN_4890068	Vegfa	72.1	0.69444	72.4	0.66026	69.6	0.9156	76.2	0.18056	69.7	0.8953	69.3	0.94551
ILMN_5860358	Vegfa	803.3	0	722.9	0	701.3	0	936.5	0	917.4	0	1002.5	0
ILMN_2360292	Vdr	126.3	0	103.1	0	114.4	0	100.4	0.00107	100	0	131	0
ILMN_3180739	Vdr	240.9	0	227.2	0	238.8	0	207.3	0	225.3	0	199.2	0
ILMN_5420347	Vdr	183.3	0	158.7	0	180.9	0	171.6	0	162.4	0	175.8	0
ILMN_5570300	Vdac3	69.5	0.9156	74.7	0.38141	69.1	0.94231	72.3	0.56624	74	0.44231	77.4	0.17201
ILMN_5720278	Vdac3	1393.6	0	1275.2	0	1369.9	0	1562.4	0	1406.4	0	1404.6	0
ILMN_2000121	Vdac2	1422.6	0	1311.5	0	1443	0	1252.2	0	1338.1	0	1433.6	0
ILMN_2100392	Vdac1	517.7	0	645.8	0	490.1	0	517.6	0	509.8	0	555.7	0
ILMN_6840731	Vdac1	4638.6	0	4999.8	0	4892.8	0	4434	0	4366.7	0	4910.6	0
ILMN_2680528	Vcpip1	116.6	0	117.2	0	117.4	0	119.8	0	114.6	0	130.8	0
ILMN_3460239	Vcp	2824.7	0	3430.7	0	2898.7	0	2866.1	0	3350.9	0	2905.6	0
ILMN_4120703	Vcl	2763.3	0	2342.8	0	2331.9	0	2320.2	0	2219.3	0	2309.2	0
ILMN_360747	Vcan	81	0.01175	79.7	0.04915	79.9	0.03953	80.1	0.02885	81.6	0.02137	77.2	0.18483
ILMN_2570148	Vcan	132.3	0	148.4	0	179.3	0	150.3	0	161.8	0	166.4	0
ILMN_3460243	Vcan	73.6	0.52564	75	0.34188	79.1	0.07051	73.9	0.40385	78	0.1015	73.5	0.55556
ILMN_6380632	Vcan	103	0	110.5	0	105.7	0	102.9	0	112.7	0	102	0
ILMN_2850575	Vcam1	530.5	0	588.5	0	531.5	0	421.7	0	480	0	451.5	0
ILMN_4640577	Vcam1	70.8	0.8109	76.9	0.17308	78.5	0.09188	75.2	0.25214	72.9	0.58013	72.8	0.65278
ILMN_4830475	Vcam1	90.1	0	86.8	0.00107	81.3	0.01923	90	0.00107	86.7	0.00321	86	0.00321
ILMN_5670333	Vcam1	76.4	0.20727	75.4	0.28632	72.9	0.62821	75.4	0.23825	78.5	0.0812	73.6	0.55128
ILMN_60647	Vbp1	659.1	0	538.8	0	561.5	0	535.4	0	612.7	0	576.8	0
ILMN_6270315	Vbp1	77	0.16667	70.4	0.84081	72.3	0.68376	74.8	0.30021	75.2	0.29701	77.2	0.1891
ILMN_5220196	Vax2	76.1	0.2265	74.7	0.38462	76.9	0.1859	81	0.01923	73.2	0.54274	71.1	0.83547
ILMN_240102	Vax1	76.1	0.22329	70.2	0.85256	73	0.6047	75.1	0.26816	69.8	0.88889	81.9	0.0235
ILMN_4050672	Vax1	78.7	0.07479	80.1	0.03632	81.1	0.0203	74.2	0.37179	74.9	0.33761	76.1	0.28419
ILMN_5900358	Vax1	81.7	0.00962	75.6	0.26282	74.5	0.44231	71.8	0.64316	77.2	0.15491	77	0.19872
ILMN_2750414	Vav3	78.8	0.06731	81.7	0.01068	75.3	0.34936	79	0.05556	74.3	0.40278	72.9	0.63675
ILMN_5310112	Vav3	99.5	0	98.6	0.00107	101.1	0	99.2	0.00107	101.2	0	96	0
ILMN_6770392	Vav3	487.6	0	524.6	0	437.4	0	510.8	0	442.4	0	501.9	0
ILMN_730326	Vav2	75.2	0.32265	75	0.33333	69.6	0.9156	74.6	0.32799	75.2	0.29808	75.7	0.30769
ILMN_1110156	Vav2	79.1	0.05662	69.6	0.89637	74.3	0.47543	71.9	0.62927	73.6	0.48718	76.7	0.2297
ILMN_4210333	Vav2	281.9	0	270.3	0	315.5	0	306.3	0	318.8	0	304.9	0
ILMN_4210491	Vav2	76.5	0.19872	75.2	0.3141	71.4	0.7735	72.7	0.53205	76.8	0.17628	77.5	0.16346
ILMN_5270608	Vav1	75.7	0.25534	71.9	0.69765	75.4	0.33013	79.9	0.02991	74.5	0.38248	75	0.39637
ILMN_2900402	Vat1	402.5	0	325.1	0	362.2	0	415.8	0	302.9	0	401.3	0
ILMN_1260577	Vasp	83.3	0.00214	76.1	0.21581	89	0.00107	85.9	0.00214	88.1	0	80.2	0.05021
ILMN_7570600	Vasn	938.5	0	956.3	0	959	0	1071	0	822.7	0	923	0
ILMN_6980475	Vash2	70.3	0.86004	73.2	0.57692	76.3	0.24679	67.8	0.95513	69.1	0.92735	75.4	0.33868
ILMN_620743	Vash1	77.2	0.15812	73.5	0.53419	71.5	0.76282	78.2	0.08654	74.5	0.38996	76.2	0.26816
ILMN_4670500	Vash1	77.9	0.11218	72.6	0.64209	71.3	0.78526	70	0.82158	74.8	0.35363	74.2	0.49145
ILMN_2340066	Vars2	315.4	0	298.9	0	286.3	0	255.3	0	253	0	276.7	0
ILMN_1580044	Vars	579.1	0	471.9	0	499.1	0	451.5	0	439.2	0	469.6	0
ILMN_4200543	Vars	269.2	0	298.5	0	239.8	0	237.1	0	297.2	0	268.6	0
ILMN_6840408	Vars	78.6	0.07692	74.7	0.39209	81.5	0.01603	80.7	0.0203	82.8	0.01389	75.6	0.31517
ILMN_1940343	Vapb	213.7	0	137.3	0	163.5	0	178.8	0	165.7	0	170.2	0
ILMN_4540332	Vapb	143.1	0	153.5	0	161.5	0	151.9	0	159.8	0	161.8	0
ILMN_5690402	Vapb	102	0	101.7	0	108.9	0	101.1	0.00107	115.1	0	106.7	0
ILMN_1110022	Vapa	816.4	0	826.7	0	857	0	701.4	0	782.6	0	865.1	0
ILMN_4060593	Vangl2	81	0.01389	82.4	0.00427	81.7	0.01496	79.2	0.04915	84.2	0.00748	83.9	0.00855
ILMN_5310195	Vangl2	74.7	0.37286	74.1	0.46474	75.5	0.32051	78.2	0.0844	73	0.57051	76.5	0.24893
ILMN_1770685	Vamp8	468.9	0	374.2	0	494.7	0	390.4	0	345.7	0	378.6	0
ILMN_4670474	Vamp8	216.3	0	161.7	0	239.7	0	188.9	0	189.8	0	218.7	0
ILMN_1340528	Vamp5	120.8	0	124.4	0	128	0	114	0	114.8	0	118.9	0
ILMN_4570332	Vamp5	77.4	0.13355	68.7	0.94338	72	0.71795	73.7	0.43162	72.5	0.63568	76.7	0.22863
ILMN_1230543	Vamp4	166.8	0	184.3	0	186.7	0	155.9	0	168.8	0	205.1	0
ILMN_1850427	Vamp4	390.9	0	412.7	0	442.2	0	418.6	0	389.7	0	410.6	0
ILMN_110747	Vamp3	946.7	0	895.9	0	919.5	0	994.1	0	988.7	0	1255.8	0
ILMN_5700168	Vamp3	524.9	0	442.6	0	392.8	0	437.9	0	416.3	0	485.6	0
ILMN_6480056	Vamp2	181.2	0	184.6	0	188	0	196.5	0	174	0	208.4	0
ILMN_160086	Vamp1	78.1	0.09722	75.5	0.28205	69	0.94765	78.2	0.07799	84	0.00855	77.2	0.18803
ILMN_360088	Vamp1	76.8	0.17628	80.8	0.02671	75.6	0.30662	81.5	0.01709	83.1	0.01389	85	0.00321
ILMN_4810048	Vamp1	82.7	0.00427	77	0.16026	73.8	0.52137	82.8	0.00855	85.6	0.00427	86.4	0.00321
ILMN_7150554	Vamp1	78.1	0.10684	70.9	0.79274	79.4	0.05449	75.1	0.26816	77.9	0.11004	79.2	0.07265
ILMN_4760291	Vac14	87.4	0	81.7	0.01068	87.3	0.00107	82.1	0.01282	89.4	0	87.3	0.00214
ILMN_7570349	Vac14	131.4	0	110.2	0	138.1	0	109.7	0	124.2	0	116.1	0
ILMN_7050161	V2r9	67.8	0.97543	73.3	0.5609	72	0.71688	69	0.90278	74.7	0.37286	70.5	0.87927
ILMN_4900605	V2r8	71	0.79701	71.4	0.75	71.7	0.74573	71.7	0.6485	70.8	0.81517	71.6	0.77778
ILMN_1820167	V2r6	71.3	0.77137	78.5	0.08333	70.8	0.83761	68.7	0.92415	72.3	0.67308	73	0.62607
ILMN_4900402	V2r5	75.9	0.24359	72.3	0.66132	76	0.27137	75.1	0.27244	74.3	0.40385	68.8	0.96154
ILMN_6350113	V2r3	72.3	0.67201	75	0.33761	74.5	0.44444	67.3	0.97329	76.7	0.18376	71.6	0.77991
ILMN_7160240	V2r3	75.4	0.29167	69.2	0.9188	76.2	0.25641	69.7	0.86004	69.2	0.9188	72.8	0.65385
ILMN_3710047	V2r1b	75.9	0.23718	76.8	0.17628	74.5	0.44872	69.9	0.84402	73.1	0.5609	79	0.08654
ILMN_1170440	V2r16	66.9	0.98932	69	0.93056	69.4	0.92735	71.4	0.69551	74.3	0.40385	75.6	0.32265
ILMN_5270669	V2r15	70.1	0.87714	71.2	0.76496	75.8	0.2906	74.5	0.33761	71.4	0.76175	70	0.90705
ILMN_6660259	V2r15	68.7	0.95513	70.3	0.84829	74.1	0.49893	72.6	0.5438	76.6	0.19017	71.4	0.80235
ILMN_2340736	V2r14	75.5	0.28526	72.3	0.6656	73.6	0.54915	73.6	0.43803	74.6	0.38141	73.4	0.56303
ILMN_4250040	V2r12	69.7	0.89957	72.7	0.62286	80.3	0.02671	72.2	0.58333	76.8	0.17628	75.5	0.33227
ILMN_6040543	V2r1	73.2	0.55769	71.3	0.75641	71.7	0.74893	69.3	0.88889	77.3	0.1485	72.1	0.74359
ILMN_4060048	V1rl1	69.4	0.91987	76.7	0.18376	73.5	0.55662	74.7	0.31731	76	0.2265	74.2	0.49145
ILMN_3440278	V1rk1	74.5	0.39744	73.4	0.54915	77.2	0.15705	77.3	0.11859	71.1	0.78526	74	0.51175
ILMN_7570433	V1rj3	73.6	0.5203	72.7	0.62821	71.1	0.80556	80.9	0.0203	86.2	0.00427	70.1	0.90064
ILMN_630142	V1rj2	70.3	0.85363	75.9	0.24145	75.5	0.31838	75.2	0.26068	71.6	0.74038	76	0.28632
ILMN_2260372	V1ri9	71.3	0.76709	73.8	0.49573	69.7	0.9156	79	0.05556	71.7	0.73504	72.7	0.65919
ILMN_2690209	V1ri8	80.1	0.02778	71.8	0.71261	73.4	0.56624	78.6	0.06624	81.6	0.0203	75.2	0.36645
ILMN_2370180	V1ri7	67.9	0.97222	66.5	0.98504	75.2	0.35897	73.4	0.46047	72.8	0.58868	72.3	0.70406
ILMN_4120114	V1ri6	76.9	0.17521	78.7	0.07692	73	0.61645	70.7	0.77244	76.2	0.21581	73.1	0.61432
ILMN_7400341	V1ri5	68.8	0.95192	72	0.69551	71.8	0.73718	71.4	0.68483	70.7	0.81944	76.5	0.24893
ILMN_940592	V1ri4	67.8	0.97436	82.1	0.00641	73.1	0.60256	71.2	0.71261	76.9	0.17521	74.8	0.41026
ILMN_3400731	V1ri3	68.7	0.95513	69.6	0.90064	73.5	0.55021	66	0.99145	72.9	0.57479	72.1	0.73718
ILMN_2490379	V1ri2	73.1	0.57692	71.4	0.74252	74.5	0.44338	79.2	0.05021	73.5	0.50641	71.8	0.76389
ILMN_1470367	V1ri10	76.4	0.20192	74.3	0.43697	77.2	0.15705	71.1	0.72863	71.2	0.77457	74.8	0.41132
ILMN_4220064	V1ri10	75.8	0.24786	69.5	0.90491	75.1	0.375	75	0.28632	75.5	0.27457	70.7	0.85684
ILMN_6770128	V1ri1	72.2	0.68376	70.4	0.83974	72.2	0.70299	70	0.82265	72.2	0.68376	66.7	0.99679
ILMN_3440152	V1rh9	72.5	0.64209	70.3	0.84615	77.1	0.16132	71.5	0.67201	74.9	0.34295	71.5	0.78419
ILMN_1190152	V1rh8	77.7	0.11752	74.6	0.39957	77.8	0.12179	72.6	0.54594	76.2	0.21581	75.5	0.32372
ILMN_10360	V1rh7	71.7	0.72863	73.3	0.56303	74.1	0.49893	67	0.9797	74.4	0.39744	73.5	0.55662
ILMN_3460181	V1rh6	74.6	0.38675	73.8	0.5	70.3	0.87714	75	0.28098	70.2	0.87073	75	0.38889
ILMN_6590386	V1rh5	70	0.88568	70.1	0.86538	74.2	0.49359	72.1	0.59402	73.5	0.50855	76.7	0.2297
ILMN_620301	V1rh4	76.3	0.21261	68.9	0.93483	80.6	0.02671	80.5	0.02244	73.7	0.47863	76.4	0.25534
ILMN_4180612	V1rh4	74.1	0.45406	75.2	0.30983	72.9	0.62714	71.8	0.64423	71.9	0.72115	73.9	0.52137
ILMN_60349	V1rh3	70.6	0.82906	72.2	0.66667	65.4	0.99786	73.5	0.45513	72.9	0.57479	68.1	0.98077
ILMN_1260725	V1rh3	75.1	0.32799	70.3	0.84722	77.5	0.13996	80.4	0.0235	78.3	0.08868	77.9	0.13355
ILMN_6520433	V1rh21	72.6	0.63782	75	0.33868	70.4	0.86432	72.4	0.55662	77.6	0.12393	78.3	0.11752
ILMN_3390139	V1rh20	68.1	0.97009	67.4	0.97436	77.1	0.16132	76.5	0.16132	71.8	0.72436	71.4	0.80449
ILMN_3140445	V1rh18	72.3	0.66987	71.5	0.74145	73.9	0.51068	77.4	0.11325	72	0.7062	76.8	0.22436
ILMN_2320601	V1rh17	74.4	0.41132	76.8	0.17628	77.2	0.15705	72.5	0.55235	74.3	0.40171	76.4	0.25534
ILMN_4760670	V1rh17	72.9	0.6015	74.1	0.46474	74.8	0.41132	75.1	0.26816	73.5	0.50855	74.1	0.49573
ILMN_3870382	V1rh16	73.9	0.48932	74.1	0.46581	71.5	0.76175	70.6	0.78312	68.4	0.96154	76.4	0.25427
ILMN_1230327	V1rh14	74.9	0.34829	72.9	0.6015	72	0.72009	72.7	0.52671	69	0.92949	68	0.98291
ILMN_1070736	V1rh13	71.4	0.75748	72.4	0.65598	75.5	0.31838	78.2	0.08333	76.7	0.18697	72.1	0.74145
ILMN_4260482	V1rh12	80.7	0.01603	73.1	0.58547	71.9	0.72436	70.9	0.74359	71.2	0.77671	73.4	0.5641
ILMN_1660082	V1rh11	72.7	0.62714	72.1	0.68056	70.5	0.85256	73.7	0.42949	75	0.32585	70	0.90598
ILMN_780296	V1rh10	71.8	0.70727	68.8	0.94231	76.4	0.23825	71.6	0.66132	72.2	0.68269	75.7	0.30769
ILMN_2760048	V1rh10	75.1	0.32692	75.7	0.25107	72.6	0.66346	72	0.61859	72.7	0.61111	72.5	0.68697
ILMN_5220019	V1rh1	76.8	0.17628	71.3	0.75962	71.4	0.78312	70.8	0.75855	69.8	0.88889	71.5	0.79487
ILMN_2900180	V1rg9	71.9	0.70513	76.3	0.20833	74.4	0.44872	74.6	0.33227	75.8	0.24466	69.2	0.94872
ILMN_5340187	V1rg8	72	0.69979	72.4	0.66026	69.9	0.8985	74.7	0.31731	79.5	0.05769	75	0.39637
ILMN_5080022	V1rg7	75.2	0.31517	68.7	0.94979	73.7	0.53632	71.1	0.72115	75.6	0.25962	74	0.51282
ILMN_4860239	V1rg6	73.5	0.53205	68.1	0.96474	72.7	0.64103	74.3	0.36111	72.7	0.61004	79.9	0.05235
ILMN_6860719	V1rg5	81	0.01175	70.7	0.80983	74.7	0.42628	69.7	0.86004	69.6	0.90491	70.4	0.88141
ILMN_5900730	V1rg4	78.2	0.09509	76.7	0.17735	70.6	0.84829	76.9	0.13889	72.4	0.66239	71.8	0.76709
ILMN_1230070	V1rg3	71.7	0.72329	72.1	0.68269	71	0.82158	72.3	0.57051	71.9	0.71474	75.1	0.37607
ILMN_1450273	V1rg2	80.4	0.0203	74.8	0.36966	75	0.37927	76.1	0.1859	74.6	0.38141	72.8	0.65171
ILMN_1660241	V1rg12	71.9	0.70513	71.6	0.73504	76.8	0.19338	70.3	0.80876	76.2	0.21902	75.5	0.3312
ILMN_4280132	V1rg11	82.7	0.00427	79.8	0.04808	81.4	0.01709	75.2	0.25427	79.2	0.06517	83.3	0.01175
ILMN_6200255	V1rg1	74.3	0.42628	70.5	0.82906	70.2	0.88675	71.9	0.62286	72.5	0.64744	74.2	0.48611
ILMN_4210746	V1rf5	76.2	0.21688	76	0.23077	70.3	0.87714	76.5	0.16132	71.1	0.78205	74	0.51496
ILMN_2510253	V1rf4	76.7	0.1859	80.1	0.03632	73.4	0.56944	74.3	0.35577	69.2	0.91987	73.9	0.52137
ILMN_3800053	V1rf3	75.9	0.23932	71	0.7906	68	0.97115	80.3	0.02457	74.8	0.34722	77.5	0.16026
ILMN_3460538	V1rf2	68.2	0.96795	77.6	0.125	72	0.71902	74.4	0.34829	78.3	0.08868	71.3	0.81624
ILMN_2480095	V1rf1	72	0.69658	72.3	0.66132	77	0.17201	70.6	0.78205	72.4	0.65598	74.5	0.4594
ILMN_7200575	V1re9	67.1	0.98611	83	0.00214	74.2	0.48825	81.2	0.01816	78.4	0.0844	79.6	0.05983
ILMN_4490114	V1re8	71.7	0.72329	72.6	0.64209	74.1	0.49893	74.5	0.33654	71.2	0.77671	76.8	0.22115
ILMN_270452	V1re7	78.7	0.07372	74.7	0.39209	75.6	0.31303	73.2	0.48611	71.3	0.77457	75	0.39103
ILMN_3400008	V1re6	70.5	0.84295	68	0.96581	75.7	0.29915	75.1	0.27457	68.7	0.94979	72	0.74786
ILMN_5910075	V1re5	77.4	0.13889	72.8	0.61538	72.5	0.66987	76	0.1891	79.8	0.04594	82.4	0.01923
ILMN_430010	V1re4	75	0.3344	68.7	0.94872	72.3	0.68162	70.4	0.79487	70.5	0.84509	69	0.95085
ILMN_670326	V1re4	73.5	0.52991	73.1	0.57799	72.6	0.66026	78	0.09509	79.2	0.06197	72.7	0.66239
ILMN_3610180	V1re3	76	0.23397	70.8	0.80449	74.2	0.48291	76.4	0.16453	77.1	0.15812	66.4	0.99786
ILMN_2470519	V1re2	68.7	0.95513	67.4	0.97543	76.6	0.20406	72.3	0.56731	70.9	0.79701	72.4	0.69551
ILMN_5090367	V1re13	72.6	0.63996	73.9	0.48397	68	0.97222	72.5	0.55235	74.1	0.43269	72.6	0.67094

## Sheet: Sheet1
ILMN_870465
ILMN_3190307
ILMN_1940731
ILMN_3120133
ILMN_2070673
ILMN_1690678
ILMN_2710446
ILMN_4150678
ILMN_6550717
ILMN_2810427
ILMN_3520577
ILMN_7160600
ILMN_2000424
ILMN_3850678
ILMN_6180301
ILMN_2120736
ILMN_4610239
ILMN_5420050
ILMN_6900500
ILMN_1230730
ILMN_4150367
ILMN_4490064
ILMN_1070170
ILMN_3870091
ILMN_6590561
ILMN_2630593
ILMN_4540673
ILMN_1170687
ILMN_6280440
ILMN_3060092
ILMN_6290215
ILMN_6450369
ILMN_110403
ILMN_6450296
ILMN_3390392
ILMN_2900228
ILMN_2850424
ILMN_3190008
ILMN_7510674
ILMN_3390088
ILMN_7160209
ILMN_830088
ILMN_3360209
ILMN_5290564
ILMN_7650470
ILMN_3990427
ILMN_1500400
ILMN_1570091
ILMN_2690324
ILMN_5270551
ILMN_2230674
ILMN_5910240
ILMN_1710201
ILMN_6900731
ILMN_360544
ILMN_3190202
ILMN_5700132
ILMN_3460754
ILMN_4260014
ILMN_5900646
ILMN_430280
ILMN_1980110
ILMN_4890184
ILMN_6270482
ILMN_2100092
ILMN_2190551
ILMN_6280719
ILMN_6510338
ILMN_1340356
ILMN_5260669
ILMN_2070347
ILMN_540041
ILMN_3800215
ILMN_5810243
ILMN_3400750
ILMN_6060528
ILMN_1980367
ILMN_5270753
ILMN_2070564
ILMN_3840519
ILMN_5820128
ILMN_6480132
ILMN_6860170
ILMN_3130332
ILMN_6760408
ILMN_3990307
ILMN_4250086
ILMN_5340379
ILMN_7330743
ILMN_4920632
ILMN_940634
ILMN_1090500
ILMN_1010484
ILMN_6450504
ILMN_2810369
ILMN_7560368
ILMN_650181
ILMN_4730195
ILMN_510445
ILMN_1260746
ILMN_2140102
ILMN_3940468
ILMN_6550632
ILMN_4050747
ILMN_6590519
ILMN_5390523
ILMN_1570465
ILMN_3390376
ILMN_6200685
ILMN_460068
ILMN_1300707
ILMN_6280161
ILMN_1240379
ILMN_1300243
ILMN_4060458
ILMN_990301
ILMN_2810592
ILMN_3870437
ILMN_6940487
ILMN_3310136
ILMN_4670014
ILMN_4120017
ILMN_520577
ILMN_4280025
ILMN_7000301
ILMN_2000041
ILMN_4150427
ILMN_1770326
ILMN_6510095
ILMN_4570707
ILMN_6020189
ILMN_3850482
ILMN_5720674
ILMN_2940201
ILMN_6110577
ILMN_5890408
ILMN_1230433
ILMN_1570554
ILMN_4830114
ILMN_6580059
ILMN_5810010
ILMN_4670685
ILMN_2190097
ILMN_1230678
ILMN_7650333
ILMN_4810746
ILMN_6900148
ILMN_4640743
ILMN_1170373
ILMN_6250025
ILMN_1400324
ILMN_2060520
ILMN_7200491
ILMN_6290022
ILMN_3120307
ILMN_2140408
ILMN_3310286
ILMN_2680612
ILMN_5270747
ILMN_5890424
ILMN_7610575
ILMN_1110435
ILMN_5390605
ILMN_1450100
ILMN_4670044
ILMN_2600605
ILMN_6400427
ILMN_6560020
ILMN_4260603
ILMN_4780504
ILMN_1050673
ILMN_7650255
ILMN_6180736
ILMN_2070707
ILMN_2000739
ILMN_6280639
ILMN_7040445
ILMN_5390021
ILMN_5870044
ILMN_2140450
ILMN_3400647
ILMN_6380242
ILMN_4290390
ILMN_7150386
ILMN_4730671
ILMN_380010
ILMN_4060598
ILMN_5690242
ILMN_7610358
ILMN_4560731
ILMN_2100632
ILMN_1070301
ILMN_2350647
ILMN_540274
ILMN_4670553
ILMN_4920121
ILMN_5360358
ILMN_4590551
ILMN_3420075
ILMN_630064
ILMN_6560424
ILMN_6560458
ILMN_6940296
ILMN_730162
ILMN_1690192
ILMN_3780019
ILMN_1050608
ILMN_3420279
ILMN_780041
ILMN_1980274
ILMN_7380692
ILMN_3130703
ILMN_2120646
ILMN_1230349
ILMN_4610066
ILMN_3870463
ILMN_870382
ILMN_5290475
ILMN_1190500
ILMN_2630364
ILMN_2760504
ILMN_5810161
ILMN_940189
ILMN_2750255
ILMN_6020209
ILMN_3400402
ILMN_3870279
ILMN_1820162
ILMN_3390148
ILMN_2060377
ILMN_6110301
ILMN_1850059
ILMN_7320762
ILMN_1400189
ILMN_650762
ILMN_7570605
ILMN_1300500
ILMN_3710678
ILMN_1300326
ILMN_1660376
ILMN_2750193
ILMN_5700762
ILMN_510608
ILMN_1820577
ILMN_60274
ILMN_1470100
ILMN_6250703
ILMN_3520037
ILMN_1050102
ILMN_3420048
ILMN_540653
ILMN_10707
ILMN_7550494
ILMN_150382
ILMN_3400725
ILMN_1110563
ILMN_580725
ILMN_6450592
ILMN_990128
ILMN_270494
ILMN_5270376
ILMN_5080086
ILMN_1090270
ILMN_6060228
ILMN_2690707
ILMN_5560102
ILMN_6130577
ILMN_7550192
ILMN_4060161
ILMN_870408
ILMN_1440538
ILMN_3710286
ILMN_2760528
ILMN_70088
ILMN_450431
ILMN_3400048
ILMN_7320193
ILMN_780332
ILMN_4060687
ILMN_70491
ILMN_2570014
ILMN_650360
ILMN_1170239
ILMN_2490358
ILMN_430176
ILMN_5390037
ILMN_6840615
ILMN_630398
ILMN_2710035
ILMN_5820093
ILMN_6980687
ILMN_3450358
ILMN_6450348
ILMN_290296
ILMN_2230091
ILMN_3360475
ILMN_6280678
ILMN_3370338
ILMN_520551
ILMN_4250343
ILMN_6520240
ILMN_4610128
ILMN_2350390
ILMN_1340088
ILMN_5910193
ILMN_240707
ILMN_150193
ILMN_4050286
ILMN_5700619
ILMN_5720546
ILMN_2030072
ILMN_3420328
ILMN_6290762
ILMN_5670273
ILMN_1260500
ILMN_2340433
ILMN_6280725
ILMN_4670386
ILMN_5860692
ILMN_4850324
ILMN_2900373
ILMN_4210669
ILMN_5560576
ILMN_7210240
ILMN_6660475
ILMN_3890379
ILMN_1690286
ILMN_2060286
ILMN_7160040
ILMN_3840041
ILMN_6620037
ILMN_2230019
ILMN_4150129
ILMN_1030064
ILMN_5690333
ILMN_7150753
ILMN_1690553
ILMN_460228
ILMN_7000689
ILMN_620037
ILMN_6400280
ILMN_7610703
ILMN_3940403
ILMN_7000114
ILMN_70687
ILMN_3610471
ILMN_5270100
ILMN_110181
ILMN_1430068
ILMN_2070682
ILMN_3450292
ILMN_1980471
ILMN_2850082
ILMN_4280528
ILMN_5550162
ILMN_6020128
ILMN_6290397
ILMN_3520386
ILMN_4640682
ILMN_2480220
ILMN_7380730
ILMN_4590253
ILMN_6040619
ILMN_670356
ILMN_6770673
ILMN_5420309
ILMN_6580086
ILMN_5550719
ILMN_580747
ILMN_5570465
ILMN_6650575
ILMN_4230470
ILMN_6580168
ILMN_4260400
ILMN_1170747
ILMN_4830288
ILMN_5420450
ILMN_1230523
ILMN_4180209
ILMN_6330162
ILMN_540309
ILMN_5310722
ILMN_6650373
ILMN_2340592
ILMN_3450367
ILMN_4540474
ILMN_20497
ILMN_10427
ILMN_2760240
ILMN_7150719
ILMN_4070484
ILMN_20719
ILMN_3310215
ILMN_2340132
ILMN_4830224
ILMN_5910184
ILMN_1050114
ILMN_6860494
ILMN_3140221
ILMN_2810372
ILMN_1300356
ILMN_5890358
ILMN_110743
ILMN_7610161
ILMN_3060286
ILMN_4670397
ILMN_5290739
ILMN_5810392
ILMN_6400543
ILMN_7320445
ILMN_2190156
ILMN_3120152
ILMN_7320674
ILMN_6180220
ILMN_7040707
ILMN_5260246
ILMN_7000059
ILMN_4480138
ILMN_2030278
ILMN_6520022
ILMN_4880132
ILMN_270053
ILMN_2190500
ILMN_6590348
ILMN_6020692
ILMN_2900110
ILMN_540246
ILMN_3710201
ILMN_7570470
ILMN_2140368
ILMN_4900520
ILMN_450681
ILMN_3390152
ILMN_3870041
ILMN_2690131
ILMN_70056
ILMN_7210731
ILMN_6180543
ILMN_6560593
ILMN_2490161
ILMN_5560315
ILMN_4590731
ILMN_4070008
ILMN_4780768
ILMN_6060008
ILMN_3850278
ILMN_6510736
ILMN_6280220
ILMN_360129
ILMN_7210315
ILMN_3830242
ILMN_20523
ILMN_3940050
ILMN_3060692
ILMN_6590441
ILMN_4180487
ILMN_3440138
ILMN_7050609
ILMN_2260259
ILMN_70114
ILMN_540138
ILMN_2760615
ILMN_7400360
ILMN_3520195
ILMN_5090349
ILMN_6900743
ILMN_3830630
ILMN_4610504
ILMN_5860541
ILMN_3310463
ILMN_3120338
ILMN_1430537
ILMN_5130563
ILMN_360605
ILMN_6020041
ILMN_7050500
ILMN_5890470
ILMN_2940414
ILMN_450161
ILMN_6180092
ILMN_7200195
ILMN_830201
ILMN_5360170
ILMN_1430048
ILMN_6660180
ILMN_3610563
ILMN_3840441
ILMN_6270398
ILMN_1850189
ILMN_5890209
ILMN_2650402
ILMN_6220615
ILMN_3840239
ILMN_3890010
ILMN_380561
ILMN_3360709
ILMN_7560273
ILMN_650520
ILMN_3390653
ILMN_290538
ILMN_4050142
ILMN_3450187
ILMN_460632
ILMN_3800095
ILMN_620400
ILMN_6840730
ILMN_2750471
ILMN_2760673
ILMN_4830291
ILMN_5050433
ILMN_6940168
ILMN_7400048
ILMN_6550327
ILMN_5050762
ILMN_5090669
ILMN_7380608
ILMN_2750474
ILMN_7100377
ILMN_1470192
ILMN_650022
ILMN_7160192
ILMN_290452
ILMN_1260343
ILMN_3800092
ILMN_4670204
ILMN_6280386
ILMN_2940403
ILMN_6180138
ILMN_1580451
ILMN_3400653
ILMN_6020687
ILMN_1300092
ILMN_4150301
ILMN_2680475
ILMN_520273
ILMN_1580441
ILMN_160477
ILMN_4480669
ILMN_380195
ILMN_2030600
ILMN_1710438
ILMN_4200286
ILMN_2360148
ILMN_1230377
ILMN_1400521
ILMN_7150630
ILMN_2810433
ILMN_4760576
ILMN_2970735
ILMN_6060402
ILMN_2490468
ILMN_4040379
ILMN_4610500
ILMN_7200619
ILMN_7160037
ILMN_7400674
ILMN_2510424
ILMN_1820358
ILMN_5860025
ILMN_2000711
ILMN_840129
ILMN_3370280
ILMN_3780669
ILMN_6770687
ILMN_6620300
ILMN_1050520
ILMN_4390554
ILMN_4890072
ILMN_2510408
ILMN_7610022
ILMN_1580646
ILMN_6290370
ILMN_3310274
ILMN_2120465
ILMN_150400
ILMN_7040487
ILMN_110019
ILMN_6060301
ILMN_5390348
ILMN_540736
ILMN_990427
ILMN_2480133
ILMN_1010133
ILMN_5870138
ILMN_1240193
ILMN_5550670
ILMN_3840520
ILMN_5290059
ILMN_6420768
ILMN_5490092
ILMN_3140554
ILMN_1090609
ILMN_5290433
ILMN_7160707
ILMN_380445
ILMN_6270471
ILMN_3460082
ILMN_10678
ILMN_6020184
ILMN_6060626
ILMN_1990600
ILMN_7570192
ILMN_610709
ILMN_7100309
ILMN_2710524
ILMN_6620356
ILMN_1470220
ILMN_3420224
ILMN_20368
ILMN_620014
ILMN_2570133
ILMN_1450632
ILMN_610220
ILMN_240600
ILMN_3710220
ILMN_2100195
ILMN_2630646
ILMN_1740685
ILMN_3780593
ILMN_6480754
ILMN_3390017
ILMN_7100053
ILMN_5820731
ILMN_6370717
ILMN_4920504
ILMN_1190463
ILMN_4220368
ILMN_2350600
ILMN_7510735
ILMN_5900343
ILMN_380546
ILMN_3140474
ILMN_2970431
ILMN_60292
ILMN_1570041
ILMN_7050152
ILMN_2120255
ILMN_6110762
ILMN_5900360
ILMN_4570202
ILMN_5910400
ILMN_160327
ILMN_5890719
ILMN_730600
ILMN_1440187
ILMN_6330113
ILMN_360274
ILMN_3310202
ILMN_240377
ILMN_2100082
ILMN_7560577
ILMN_1470037
ILMN_1410100
ILMN_2000059
ILMN_610494
ILMN_520253
ILMN_4070497
ILMN_2100187
ILMN_7320639
ILMN_670424
ILMN_1300167
ILMN_2690681
ILMN_3990274
ILMN_1070059
ILMN_60722
ILMN_6110561
ILMN_3940408
ILMN_2650243
ILMN_6660112
ILMN_2900253
ILMN_780484
ILMN_7610138
ILMN_4670142
ILMN_1990167
ILMN_7100441
ILMN_3840358
ILMN_7550593
ILMN_5220307
ILMN_5270564
ILMN_2710010
ILMN_3140577
ILMN_1190358
ILMN_3850068
ILMN_580471
ILMN_5960021
ILMN_1240204
ILMN_2600348
ILMN_4480242
ILMN_5390209
ILMN_2760253
ILMN_4200097
ILMN_7150379
ILMN_1940010
ILMN_5490215
ILMN_6290243
ILMN_6520239
ILMN_5550386
ILMN_6550148
ILMN_1940209
ILMN_7650164
ILMN_1300768
ILMN_990164
ILMN_2360201
ILMN_4290341
ILMN_5960398
ILMN_6220630
ILMN_540609
ILMN_6380097
ILMN_3460156
ILMN_1780703
ILMN_7000008
ILMN_2320114
ILMN_4180040
ILMN_4480446
ILMN_2570477
ILMN_5270368
ILMN_6960327
ILMN_840445
ILMN_110601
ILMN_3710132
ILMN_580296
ILMN_840368
ILMN_1450253
ILMN_6580661
ILMN_940059
ILMN_1430491
ILMN_4200609
ILMN_5270059
ILMN_2600709
ILMN_2760477
ILMN_2710164
ILMN_5910056
ILMN_7330168
ILMN_6020427
ILMN_2760370
ILMN_4640156
ILMN_1850762
ILMN_6580575
ILMN_10136
ILMN_270064
ILMN_510450
ILMN_2350128
ILMN_3130360
ILMN_7160386
ILMN_5220131
ILMN_730114
ILMN_1690221
ILMN_5960519
ILMN_1740079
ILMN_1030138
ILMN_2030075
ILMN_2470148
ILMN_2480008
ILMN_6280270
ILMN_840010
ILMN_430246
ILMN_5220167
ILMN_6760431
ILMN_5220039
ILMN_7320215
ILMN_7330468
ILMN_6330670
ILMN_1980435
ILMN_2680458
ILMN_3890437
ILMN_5050593
ILMN_6510072
ILMN_6270240
ILMN_6520286
ILMN_2480201
ILMN_7560020
ILMN_7650593
ILMN_2600482
ILMN_4220376
ILMN_840082
ILMN_5490670
ILMN_5360491
ILMN_6330221
ILMN_6620543
ILMN_3780091
ILMN_160376
ILMN_4590088
ILMN_6860204
ILMN_5910703
ILMN_1580192
ILMN_5050221
ILMN_4920270
ILMN_4200095
ILMN_4780719
ILMN_6900703
ILMN_4250301
ILMN_5420066
ILMN_2850112
ILMN_4640709
ILMN_5340161
ILMN_6100114
ILMN_1070020
ILMN_2350242
ILMN_3440148
ILMN_4200180
ILMN_4050736
ILMN_7560524
ILMN_7570246
ILMN_3460711
ILMN_2630475
ILMN_540289
ILMN_2070221
ILMN_270070
ILMN_6580431
ILMN_5050307
ILMN_2120594
ILMN_2810326
ILMN_4810491
ILMN_5720132
ILMN_780121
ILMN_1010356
ILMN_1170431
ILMN_6590242
ILMN_7550692
ILMN_4290056
ILMN_4570475
ILMN_5490201
ILMN_3610324
ILMN_50601
ILMN_1780537
ILMN_3830278
ILMN_780538
ILMN_2750008
ILMN_6420110
ILMN_1770504
ILMN_2000154
ILMN_5820132
ILMN_1110021
ILMN_3400553
ILMN_6220577
ILMN_2350612
ILMN_2810538
ILMN_2340347
ILMN_3800050
ILMN_290246
ILMN_4290167
ILMN_5910070
ILMN_1340154
ILMN_2850543
ILMN_4780102
ILMN_2100064
ILMN_6450427
ILMN_5890369
ILMN_6650717
ILMN_1090553
ILMN_4010543
ILMN_7000575
ILMN_4150598
ILMN_6980593
ILMN_6180246
ILMN_520601
ILMN_2650224
ILMN_1990240
ILMN_3840341
ILMN_3170470
ILMN_2970035
ILMN_4670598
ILMN_5870239
ILMN_6270603
ILMN_7100523
ILMN_380176
ILMN_3890400
ILMN_4040121
ILMN_1050431
ILMN_2320326
ILMN_5390450
ILMN_6060411
ILMN_5690154
ILMN_3940689
ILMN_6330021
ILMN_1260441
ILMN_1500670
ILMN_6510021
ILMN_5690228
ILMN_6330255
ILMN_6580014
ILMN_3840021
ILMN_5360020
ILMN_2450669
ILMN_3940475
ILMN_3310707
ILMN_6450008
ILMN_6660343
ILMN_3520681
ILMN_2490400
ILMN_4040689
ILMN_4590181
ILMN_4210577
ILMN_7650010
ILMN_5550441
ILMN_2570164
ILMN_3780600
ILMN_6550279
ILMN_3520722
ILMN_4920221
ILMN_1450162
ILMN_4570167
ILMN_5270017
ILMN_5220086
ILMN_5270632
ILMN_6020445
ILMN_6590139
ILMN_2230291
ILMN_6110632
ILMN_6450035
ILMN_2650551
ILMN_150390
ILMN_5130068
ILMN_7040674
ILMN_3420408
ILMN_3370593
ILMN_6980110
ILMN_1340487
ILMN_670646
ILMN_630026
ILMN_4200494
ILMN_5270762
ILMN_6040735
ILMN_2360592
ILMN_1500554
ILMN_990440
ILMN_2060202
ILMN_7200048
ILMN_540201
ILMN_70524
ILMN_6590598
ILMN_4050730
ILMN_1850373
ILMN_6280148
ILMN_3780754
ILMN_7330747
ILMN_2760278
ILMN_7400209
ILMN_6860370
ILMN_430400
ILMN_3890731
ILMN_4200537
ILMN_1090491
ILMN_5560546
ILMN_3930025
ILMN_5570288
ILMN_6100546
ILMN_2900484
ILMN_6040136
ILMN_1660193
ILMN_3800161
ILMN_2190494
ILMN_4810050
ILMN_6980626
ILMN_240047
ILMN_3520674
ILMN_3840608
ILMN_60746
ILMN_5720184
ILMN_870075
ILMN_650400
ILMN_4150482
ILMN_2030463
ILMN_630255
ILMN_4230338
ILMN_3460088
ILMN_5720086
ILMN_4280465
ILMN_4890768
ILMN_3420068
ILMN_160687
ILMN_620709
ILMN_6270079
ILMN_4210241
ILMN_940754
ILMN_2450608
ILMN_3140168
ILMN_3990750
ILMN_150242
ILMN_620292
ILMN_650102
ILMN_6370259
ILMN_1400709
ILMN_130377
ILMN_4730482
ILMN_2750544
ILMN_520767
ILMN_4060670
ILMN_50082
ILMN_5550093
ILMN_430719
ILMN_3400332
ILMN_3890309
ILMN_4280593
ILMN_4610653
ILMN_2970468
ILMN_1820066
ILMN_7330603
ILMN_1740288
ILMN_4850551
ILMN_6220113
ILMN_6960487
ILMN_3170553
ILMN_4890066
ILMN_5130035
ILMN_7330451
ILMN_840520
ILMN_7200504
ILMN_4730288
ILMN_6550746
ILMN_50021
ILMN_3940370
ILMN_3360176
ILMN_4560577
ILMN_5560279
ILMN_3610672
ILMN_4640259
ILMN_2750634
ILMN_4220176
ILMN_2600270
ILMN_7100735
ILMN_3180056
ILMN_7330669
ILMN_7200059
ILMN_1170050
ILMN_2710220
ILMN_1170435
ILMN_3850128
ILMN_6590133
ILMN_1410128
ILMN_460048
ILMN_6040092
ILMN_1450035
ILMN_3990132
ILMN_3360600
ILMN_1340278
ILMN_1740647
ILMN_3290255
ILMN_5690397
ILMN_5570673
ILMN_380333
ILMN_1500079
ILMN_5050255
ILMN_3440202
ILMN_4040164
ILMN_7510438
ILMN_7650411
ILMN_5390739
ILMN_2260048
ILMN_780609
ILMN_1400129
ILMN_4900370
ILMN_4060053
ILMN_2810224
ILMN_2760239
ILMN_3310291
ILMN_2260452
ILMN_4260468
ILMN_6760279
ILMN_3290040
ILMN_450187
ILMN_2470706
ILMN_50504
ILMN_6590382
ILMN_1660280
ILMN_3450594
ILMN_6280040
ILMN_4850402
ILMN_7160619
ILMN_3120142
ILMN_5960097
ILMN_6250576
ILMN_1940086
ILMN_1260497
ILMN_870594
ILMN_5080040
ILMN_1740019
ILMN_3870564
ILMN_6060475
ILMN_540594
ILMN_6220041
ILMN_5080360
ILMN_380138
ILMN_3060132
ILMN_3460278
ILMN_4280008
ILMN_3870309
ILMN_510196
ILMN_840634
ILMN_7160471
ILMN_5050608
ILMN_5420753
ILMN_2340678
ILMN_6520767
ILMN_3520500
ILMN_7330296
ILMN_4860121
ILMN_5690129
ILMN_7100367
ILMN_4890367
ILMN_3310730
ILMN_4920026
ILMN_1710288
ILMN_6660209
ILMN_7330014
ILMN_2940753
ILMN_4640537
ILMN_4260768
ILMN_6330674
ILMN_3060020
ILMN_1470167
ILMN_3180242
ILMN_2070551
ILMN_2360035
ILMN_2320477
ILMN_1710594
ILMN_3440093
ILMN_360592
ILMN_3610685
ILMN_2680241
ILMN_830288
ILMN_6350521
ILMN_1030026
ILMN_2490674
ILMN_3870743
ILMN_7380647
ILMN_1260138
ILMN_6180762
ILMN_4220307
ILMN_4260280
ILMN_1230736
ILMN_5290427
ILMN_1340162
ILMN_4200725
ILMN_3450039
ILMN_2000037
ILMN_3140437
ILMN_4150639
ILMN_5050647
ILMN_2940180
ILMN_6770327
ILMN_1820382
ILMN_620725
ILMN_6330273
ILMN_7550458
ILMN_270241
ILMN_7100639
ILMN_5260102
ILMN_110376
ILMN_6370364
ILMN_4670286
ILMN_6420121
ILMN_2320048
ILMN_5810551
ILMN_5860364
ILMN_6200706
ILMN_2340458
ILMN_510338
ILMN_6330291
ILMN_360373
ILMN_1500273
ILMN_50040
ILMN_7650474
ILMN_620403
ILMN_7560400
ILMN_7200201
ILMN_70162
ILMN_1510561
ILMN_2370561
ILMN_2450082
ILMN_3060594
ILMN_3120379
ILMN_2970091
ILMN_4670653
ILMN_4200279
ILMN_4560181
ILMN_6840445
ILMN_7380377
ILMN_4610731
ILMN_3440349
ILMN_3400136
ILMN_5550088
ILMN_6900632
ILMN_6200474
ILMN_1190180
ILMN_4560148
ILMN_1780670
ILMN_6560280
ILMN_6760291
ILMN_1940328
ILMN_2810279
ILMN_1820451
ILMN_3360112
ILMN_4010138
ILMN_5260523
ILMN_1470707
ILMN_7570133
ILMN_6420554
ILMN_6510382
ILMN_7000735
ILMN_3170343
ILMN_4280280
ILMN_7560010
ILMN_4070678
ILMN_7210019
ILMN_3890544
ILMN_50692
ILMN_6370682
ILMN_4390278
ILMN_4880491
ILMN_5360333
ILMN_1850368
ILMN_4810121
ILMN_7570091
ILMN_5960427
ILMN_6370110
ILMN_4540653
ILMN_1010139
ILMN_5810288
ILMN_1990253
ILMN_650292
ILMN_7040286
ILMN_3830484
ILMN_2570414
ILMN_1690747
ILMN_160600
ILMN_4220097
ILMN_1070154
ILMN_2060132
ILMN_4590521
ILMN_5900626
ILMN_2850630
ILMN_2360632
ILMN_2320435
ILMN_20669
ILMN_2470129
ILMN_2450577
ILMN_4900167
ILMN_6480192
ILMN_2320736
ILMN_3940504
ILMN_6550431
ILMN_6580148
ILMN_150066
ILMN_5220192
ILMN_1440431
ILMN_7330619
ILMN_450291
ILMN_4180543
ILMN_2070162
ILMN_5820167
ILMN_4850544
ILMN_6180068
ILMN_5420021
ILMN_7100634
ILMN_3870097
ILMN_2030465
ILMN_2230646
ILMN_2230041
ILMN_2940296
ILMN_5220669
ILMN_3840072
ILMN_1500075
ILMN_1990553
ILMN_4730722
ILMN_5670452
ILMN_2230452
ILMN_5260537
ILMN_6200035
ILMN_4640296
ILMN_3780240
ILMN_630575
ILMN_7100475
ILMN_1260538
ILMN_1410259
ILMN_2850546
ILMN_620192
ILMN_7210672
ILMN_3840672
ILMN_7100376
ILMN_1820609
ILMN_4150192
ILMN_520025
ILMN_4610520
ILMN_6330204
ILMN_3140255
ILMN_4760026
ILMN_4880373
ILMN_1410647
ILMN_6620315
ILMN_2140215
ILMN_5550008
ILMN_4250528
ILMN_520035
ILMN_2570259
ILMN_2750612
ILMN_4640402
ILMN_5490524
ILMN_6200491
ILMN_7650239
ILMN_6040324
ILMN_7650577
ILMN_3800739
ILMN_2680324
ILMN_6450465
ILMN_6960075
ILMN_3420193
ILMN_1510152
ILMN_5490017
ILMN_360630
ILMN_460528
ILMN_6420730
ILMN_7610075
ILMN_2000164
ILMN_4260224
ILMN_6040112
ILMN_2450136
ILMN_270450
ILMN_3460477
ILMN_4850646
ILMN_5550543
ILMN_6220670
ILMN_6760136
ILMN_3190095
ILMN_20692
ILMN_4810014
ILMN_940156
ILMN_4540390
ILMN_1450201
ILMN_4280634
ILMN_3120470
ILMN_4850358
ILMN_6770743
ILMN_610338
ILMN_3520092
ILMN_2120279
ILMN_7380072
ILMN_160246
ILMN_1110639
ILMN_1710491
ILMN_4250025
ILMN_6620703
ILMN_4200139
ILMN_4060377
ILMN_70382
ILMN_3370465
ILMN_620687
ILMN_5890687
ILMN_430240
ILMN_4390445
ILMN_150196
ILMN_1410050
ILMN_5900592
ILMN_5090609
ILMN_6860075
ILMN_7100739
ILMN_7160521
ILMN_7570372
ILMN_4920273
ILMN_2680142
ILMN_450270
ILMN_3120767
ILMN_3180438
ILMN_2480041
ILMN_1740187
ILMN_2340743
ILMN_4670255
ILMN_5890491
ILMN_1260242
ILMN_6110047
ILMN_5870309
ILMN_460682
ILMN_3890703
ILMN_4900082
ILMN_3830066
ILMN_6860563
ILMN_4070048
ILMN_7100356
ILMN_6420494
ILMN_990050
ILMN_2370201
ILMN_1170382
ILMN_2810328
ILMN_4540039
ILMN_1710482
ILMN_5690075
ILMN_7560139
ILMN_780196
ILMN_3830253
ILMN_4180333
ILMN_6110681
ILMN_5050468
ILMN_6580687
ILMN_2100273
ILMN_6450156
ILMN_3360544
ILMN_4890753
ILMN_5340767
ILMN_7650343
ILMN_380202
ILMN_620647
ILMN_150132
ILMN_450131
ILMN_7100133
ILMN_2140044
ILMN_2320672
ILMN_6220243
ILMN_6590201
ILMN_6860671
ILMN_7100142
ILMN_1500730
ILMN_5550372
ILMN_5860703
ILMN_4120201
ILMN_2490070
ILMN_1300008
ILMN_6380438
ILMN_150360
ILMN_7100458
ILMN_7100630
ILMN_3400167
ILMN_380019
ILMN_1740195
ILMN_5670079
ILMN_6100670
ILMN_7330446
ILMN_1300014
ILMN_7040671
ILMN_7570451
ILMN_5340274
ILMN_4780008
ILMN_2680402
ILMN_5910348
ILMN_4920433
ILMN_6380221
ILMN_4830403
ILMN_3060475
ILMN_5260152
ILMN_2000332
ILMN_4760521
ILMN_1300487
ILMN_6110138
ILMN_2630059
ILMN_4390333
ILMN_50608
ILMN_2370554
ILMN_7100138
ILMN_3140538
ILMN_4890605
ILMN_1030538
ILMN_3520561
ILMN_4570360
ILMN_6100041
ILMN_4230477
ILMN_6060156
ILMN_1660670
ILMN_870181
ILMN_3850187
ILMN_3800543
ILMN_450021
ILMN_1980187
ILMN_2900035
ILMN_70615
ILMN_5390612
ILMN_990221
ILMN_4560193
ILMN_3370022
ILMN_2230546
ILMN_6270288
ILMN_2570739
ILMN_3140327
ILMN_3400326
ILMN_60037
ILMN_4560386
ILMN_1430170
ILMN_3990722
ILMN_4010538
ILMN_7550184
ILMN_3460020
ILMN_1980450
ILMN_270138
ILMN_2490685
ILMN_770170
ILMN_1410288
ILMN_5360368
ILMN_6590189
ILMN_2510228
ILMN_7100280
ILMN_110300
ILMN_2340538
ILMN_2260497
ILMN_5900689
ILMN_4250292
ILMN_4880524
ILMN_5310440
ILMN_5340338
ILMN_110468
ILMN_830075
ILMN_630246
ILMN_1980753
ILMN_5220068
ILMN_5290315
ILMN_6900053
ILMN_2470424
ILMN_6590113
ILMN_4220592
ILMN_1980348
ILMN_3170403
ILMN_4540309
ILMN_2120243
ILMN_6400377
ILMN_4230441
ILMN_6580519
ILMN_6350192
ILMN_450424
ILMN_150528
ILMN_2190048
ILMN_5720079
ILMN_6350092
ILMN_3310543
ILMN_4730202
ILMN_1740491
ILMN_4290446
ILMN_70113
ILMN_4070445
ILMN_5050095
ILMN_6900598
ILMN_6380703
ILMN_7200398
ILMN_1510259
ILMN_4920044
ILMN_1770397
ILMN_650164
ILMN_6020747
ILMN_2120241
ILMN_460474
ILMN_7330113
ILMN_4010164
ILMN_2030102
ILMN_6660133
ILMN_5560414
ILMN_6480113
ILMN_6650309
ILMN_110326
ILMN_1780477
ILMN_780482
ILMN_5960504
ILMN_870240
ILMN_2060671
ILMN_6840162
ILMN_3990445
ILMN_1400398
ILMN_580735
ILMN_3840475
ILMN_5090131
ILMN_2320670
ILMN_2650577
ILMN_4670681
ILMN_5890017
ILMN_5820725
ILMN_4920041
ILMN_6280246
ILMN_1410468
ILMN_3360241
ILMN_4290152
ILMN_3870328
ILMN_3930050
ILMN_7050328
ILMN_4040039
ILMN_2450482
ILMN_4060056
ILMN_6250279
ILMN_7560707
ILMN_4780603
ILMN_1780647
ILMN_5050725
ILMN_1980050
ILMN_1450255
ILMN_2140333
ILMN_5220523
ILMN_780767
ILMN_7570612
ILMN_7380296
ILMN_2630154
ILMN_6940435
ILMN_6940551
ILMN_6510561
ILMN_6900487
ILMN_3130189
ILMN_4390215
ILMN_2340687
ILMN_3940215
ILMN_7160291
ILMN_1570112
ILMN_2750309
ILMN_160162
ILMN_4120437
ILMN_6450327
ILMN_130088
ILMN_4220730
ILMN_6380022
ILMN_3710136
ILMN_2140010
ILMN_6040661
ILMN_6250767
ILMN_2480731
ILMN_4900070
ILMN_7210468
ILMN_650504
ILMN_4180064
ILMN_4570482
ILMN_4590014
ILMN_6420291
ILMN_940577
ILMN_6620735
ILMN_5720370
ILMN_940402
ILMN_7560026
ILMN_6060392
ILMN_1110367
ILMN_2940152
ILMN_4390487
ILMN_6350035
ILMN_4060647
ILMN_2340754
ILMN_1850138
ILMN_4780477
ILMN_540615
ILMN_2340598
ILMN_110333
ILMN_1940762
ILMN_6330300
ILMN_1430564
ILMN_5820196
ILMN_6620639
ILMN_70326
ILMN_20739
ILMN_5720711
ILMN_6590279
ILMN_1050228
ILMN_5130593
ILMN_50491
ILMN_6060093
ILMN_780731
ILMN_5690626
ILMN_2760333
ILMN_5570608
ILMN_1690497
ILMN_990377
ILMN_6270743
ILMN_5340681
ILMN_6270326
ILMN_6200348
ILMN_3400373
ILMN_2190615
ILMN_3180291
ILMN_4560204
ILMN_650088
ILMN_3140041
ILMN_5570326
ILMN_1430142
ILMN_1110309
ILMN_5860131
ILMN_3290553
ILMN_5910301
ILMN_2570129
ILMN_3800482
ILMN_4860360
ILMN_4880767
ILMN_7100091
ILMN_6250673
ILMN_130768
ILMN_7320162
ILMN_7050630
ILMN_3290156
ILMN_1980113
ILMN_5690753
ILMN_50484
ILMN_830368
ILMN_1190059
ILMN_4830725
ILMN_7650100
ILMN_4050037
ILMN_5340609
ILMN_430364
ILMN_6250088
ILMN_2650142
ILMN_1300411
ILMN_5570722
ILMN_240180
ILMN_3400224
ILMN_270598
ILMN_2810671
ILMN_1770438
ILMN_5340091
ILMN_4060403
ILMN_2340292
ILMN_4280470
ILMN_6510400
ILMN_7100086
ILMN_3120348
ILMN_6520092
ILMN_1230392
ILMN_2970037
ILMN_2370408
ILMN_4570768
ILMN_1170044
ILMN_5080224
ILMN_4010731
ILMN_2140064
ILMN_3120437
ILMN_1030239
ILMN_6220528
ILMN_5820142
ILMN_5700075
ILMN_4570349
ILMN_5270014
ILMN_6560707
ILMN_3840129
ILMN_1110129
ILMN_2230400
ILMN_5420356
ILMN_1190209
ILMN_1190397
ILMN_4850403
ILMN_2690241
ILMN_7150349
ILMN_6900762
ILMN_4220082
ILMN_150537
ILMN_3400601
ILMN_7330280
ILMN_510551
ILMN_1410209
ILMN_50170
ILMN_780600
ILMN_3870450
ILMN_4900411
ILMN_6940273
ILMN_160576
ILMN_4900735
ILMN_4880630
ILMN_4120091
ILMN_4640747
ILMN_2900039
ILMN_4610056
ILMN_6220722
ILMN_730632
ILMN_2490367
ILMN_7000324
ILMN_7160670
ILMN_2710730
ILMN_6580307
ILMN_4040184
ILMN_730367
ILMN_1940379
ILMN_3870717
ILMN_3450309
ILMN_870241
ILMN_1770608
ILMN_3800328
ILMN_4540176
ILMN_3360546
ILMN_2350408
ILMN_2450148
ILMN_6450403
ILMN_6220358
ILMN_2570735
ILMN_5340037
ILMN_7040181
ILMN_2490768
ILMN_1110369
ILMN_2000095
ILMN_70703
ILMN_1690204
ILMN_4480474
ILMN_7570465
ILMN_6480128
ILMN_4590010
ILMN_3830288
ILMN_1980446
ILMN_3890259
ILMN_2340470
ILMN_5560577
ILMN_670112
ILMN_6250370
ILMN_1580273
ILMN_6220133
ILMN_3940735
ILMN_4880296
ILMN_6280630
ILMN_3780066
ILMN_5050747
ILMN_6280408
ILMN_6940048
ILMN_3290372
ILMN_160204
ILMN_4480753
ILMN_5490195
ILMN_1850273
ILMN_4610736
ILMN_7210095
ILMN_5420725
ILMN_7100241
ILMN_7200064
ILMN_2340673
ILMN_4670689
ILMN_6840292
ILMN_1850707
ILMN_4540209
ILMN_2760131
ILMN_6560468
ILMN_7560132
ILMN_7000341
ILMN_5900554
ILMN_3060176
ILMN_6450475
ILMN_2060600
ILMN_1400414
ILMN_4060270
ILMN_5490414
ILMN_7570523
ILMN_6760092
ILMN_770722
ILMN_2490437
ILMN_7200730
ILMN_5050397
ILMN_7040739
ILMN_1340519
ILMN_4880376
ILMN_5560273
ILMN_4610091
ILMN_1980068
ILMN_5220113
ILMN_3060577
ILMN_4920397
ILMN_3520739
ILMN_1710161
ILMN_150315
ILMN_4180201
ILMN_4730463
ILMN_6400327
ILMN_3930202
ILMN_4210397
ILMN_4060296
ILMN_7380240
ILMN_3420131
ILMN_4040040
ILMN_2370053
ILMN_2570270
ILMN_6110424
ILMN_840280
ILMN_1780491
ILMN_460390
ILMN_6580343
ILMN_7040093
ILMN_4880020
ILMN_6940239
ILMN_1090634
ILMN_7560204
ILMN_3370091
ILMN_5490767
ILMN_1030280
ILMN_1740445
ILMN_4280445
ILMN_160008
ILMN_1780730
ILMN_4250253
ILMN_7610594
ILMN_2850307
ILMN_4560673
ILMN_1090630
ILMN_6560296
ILMN_610593
ILMN_3800091
ILMN_4670092
ILMN_1190176
ILMN_870370
ILMN_2260487
ILMN_7610239
ILMN_6110474
ILMN_6290193
ILMN_2810767
ILMN_5910463
ILMN_3130224
ILMN_6770300
ILMN_290463
ILMN_6590358
ILMN_2760494
ILMN_1110079
ILMN_7150372
ILMN_5260044
ILMN_270719
ILMN_2070706
ILMN_1110452
ILMN_4560280
ILMN_2940129
ILMN_150646
ILMN_1340497
ILMN_7210008
ILMN_1240603
ILMN_940348
ILMN_4560470
ILMN_6660398
ILMN_650184
ILMN_620066
ILMN_6290730
ILMN_3850768
ILMN_4920358
ILMN_7150332
ILMN_1710427
ILMN_3890762
ILMN_5960193
ILMN_150070
ILMN_1990348
ILMN_1050301
ILMN_990619
ILMN_3890240
ILMN_4890561
ILMN_1340458
ILMN_2070328
ILMN_5050445
ILMN_5870594
ILMN_5270204
ILMN_580398
ILMN_430377
ILMN_5220608
ILMN_3850097
ILMN_3120370
ILMN_2140376
ILMN_4850427
ILMN_50427
ILMN_4120156
ILMN_2810768
ILMN_1580754
ILMN_3710301
ILMN_4260068
ILMN_3190162
ILMN_1240338
ILMN_130630
ILMN_2260086
ILMN_2510373
ILMN_6280475
ILMN_2260221
ILMN_7650348
ILMN_7650632
ILMN_7150360
ILMN_2470309
ILMN_5390706
ILMN_2970100
ILMN_2490050
ILMN_3120221
ILMN_1260661
ILMN_4760095
ILMN_6110328
ILMN_5090136
ILMN_450022
ILMN_6370563
ILMN_380491
ILMN_3870017
ILMN_1780386
ILMN_2350470
ILMN_4150131
ILMN_5310209
ILMN_5260093
ILMN_3120424
ILMN_1450221
ILMN_3170500
ILMN_3420086
ILMN_6550577
ILMN_10019
ILMN_1110477
ILMN_2710270
ILMN_6100132
ILMN_4220553
ILMN_510768
ILMN_990747
ILMN_5560494
ILMN_6660040
ILMN_4810524
ILMN_5820598
ILMN_3420681
ILMN_3370204
ILMN_4120685
ILMN_240097
ILMN_6450544
ILMN_240327
ILMN_1580097
ILMN_1980246
ILMN_5270039
ILMN_2970274
ILMN_6130132
ILMN_670398
ILMN_7050674
ILMN_1660273
ILMN_6650703
ILMN_1030091
ILMN_6380075
ILMN_990156
ILMN_2850369
[truncated: 43,281 more rows]
