# Supplementary material for: Eureka-DMA: an easy-to-operate graphical user interface for fast comprehensive investigation and analysis of DNA microarray data
Source: BMC Bioinformatics. 2014 Feb 24;15:53. doi: 10.1186/1471-2105-15-53 (PMC3938137; doi:10.1186/1471-2105-15-53)
Supplement: Additional file 3 — ZIP archive file that contains all the software files needed in order to run Eureka-DMA in the MATLAB environment. This archive contains the code. [file 1471-2105-15-53-S3.zip › Eureka-DMA/Example data/with detection p-values.xlsx]

## Sheet: Sheet2
Probe_ID	Gene_Symbol	c12 im #1	#1 Pvalue	c12 it #1	#2 Pvalue	c12 cell #1	#3 Pvalue	c13 im #1	#4 Pvalue	c13 it #1	#5 Pvalue	c13 cell #1	#6 Pvalue	c12 im #2	#7 Pvalue	c12 it #2	#8 Pvalue	c12 cell #2	#9 Pvalue	c13 im #2	#10 Pvalue	c13 it #2	#11 Pvalue	c13 cell #2	#12 Pvalue	c12 im #3	#13 Pvalue	c12 it #3	#14 Pvalue	c12 cell #3	#15 Pvalue	c13 im #3	#16 Pvalue	c13 it #3	#17 Pvalue	c13 cell #3	#18 Pvalue
ILMN_1343291		37786.7	0	31971	0	25308.3	0	29995.7	0	30519.3	0	26720.3	0	40300.4	0	39138.8	0	37482.9	0	37299.2	0	37386.5	0	34078.8	0	43492.2	0	42205.9	0	37916.1	0	37613.3	0	35035.1	0	42103.2	0
ILMN_1343295	GAPDH	6104.13	0	5764.82	0	6450.31	0	5441.83	0	14229.8	0	7643.57	0	7215.64	0	8924.31	0	6634.49	0	8337.53	0	8614.09	0	5393.37	0	5162.21	0	5828.22	0	9283.97	0	6571.86	0	8165.88	0	7649.71	0
ILMN_1651199	LOC643334	60.4529	0.508564	67.9152	0.13834	60.065	0.171278	53.73	0.442688	73.3217	0.0843215	72.8654	0.14888	48.6405	0.29776	46.579	0.354414	43.0176	0.291173	47.5587	0.312253	44.6283	0.507246	46.1467	0.345191	4.03348	0.187088	3.72859	0.191041	4.55804	0.167325	2.27749	0.279315	0.284817	0.380764	0.931756	0.328063
ILMN_1651209	SLC35E2	66.9456	0.173913	69.7849	0.102767	63.5822	0.109354	59.8395	0.139657	90.8799	0.0118577	83.1428	0.0540185	56.9879	0.0566535	54.3392	0.0790514	52.1356	0.0737813	55.1878	0.0658762	50.9772	0.130435	57.2977	0.0408432	17.0423	0.0263505	17.8547	0.0250329	1.85954	0.267457	11.5758	0.0566535	20.0065	0.0250329	9.98952	0.0737813
ILMN_1651210	DUSP22	72.6421	0.0711462	63.0568	0.306983	63.041	0.11726	63.5139	0.083004	69.1887	0.129117	68.908	0.233202	40.3709	0.951252	41.8035	0.815547	40.6003	0.496706	42.9966	0.732543	43.582	0.623188	41.2382	0.805007	0.995426	0.353096	1.2819	0.310935	-3.35719	0.641634	-2.62703	0.598155	-7.79995	0.903821	-6.40036	0.815547
ILMN_1651221	LOC642820	58.0105	0.660079	64.1184	0.258234	53.4174	0.417655	56.6848	0.26614	57.3557	0.650856	66.5358	0.317523	55.5839	0.0685112	45.7864	0.438735	46.4107	0.151515	50.2677	0.162055	49.193	0.191041	48.9023	0.16996	-0.0867957	0.416337	-1.39062	0.536232	9.5488	0.0724638	9.28274	0.0764163	6.40483	0.13834	1.71184	0.280632
ILMN_1651228	RPS28	1374.91	0	2562.87	0	2544.38	0	1658.84	0	2180.41	0	3209.03	0	8165.94	0	8371.48	0	8902.81	0	7545.49	0	7362.52	0	8358.99	0	7528.01	0	6628.79	0	9064.31	0	6437.61	0	7378.87	0	9745.78	0
ILMN_1651229	IPO13	119.586	0.00131752	187.696	0	112.501	0.00131752	112.804	0	374.213	0	143.346	0.00263505	284.564	0	266.479	0	257.21	0	317.416	0	222.708	0	273.18	0	178.846	0	165.029	0	139.812	0	167.29	0	184.018	0	112.455	0
ILMN_1651230	TESSP1	71.7698	0.0843215	68.4074	0.123847	62.2541	0.123847	50.4612	0.675889	68.6711	0.140975	70.8373	0.181818	47.9904	0.337286	42.4071	0.782609	40.7497	0.484849	44.1892	0.620553	45.4078	0.444005	47.2854	0.262187	-2.8225	0.606061	-6.34734	0.852437	0.90287	0.320158	0.137743	0.376812	4.88441	0.168643	2.8984	0.239789
ILMN_1651232	LOC653113	88.1712	0.00922266	85.0482	0.0131752	100.793	0.00395257	86.4858	0.00527009	100.623	0.00790514	81.2987	0.0658762	56.6788	0.0592885	61.2129	0.0316205	60.1067	0.027668	64.3278	0.0223979	65.9564	0.0223979	60.2001	0.0329381	13.0563	0.0566535	15.5093	0.0329381	16.6164	0.0316205	11.1112	0.0619236	13.0179	0.057971	23.9186	0.0223979
ILMN_1651235	AFAP1	72.3263	0.0764163	72.5647	0.0737813	57.3533	0.229249	53.9267	0.426878	60.7708	0.434783	66.9095	0.304348	47.8737	0.345191	48.2156	0.246377	42.7381	0.310935	49.6957	0.181818	47.5122	0.288538	44.9212	0.44664	-0.869617	0.470356	2.04587	0.285903	-0.728661	0.411067	8.90713	0.083004	1.07091	0.334651	1.73928	0.280632
ILMN_1651236	GGTLC1	67.4359	0.160738	67.9258	0.13834	62.9396	0.119895	62.5275	0.0922266	64.2636	0.27141	80.7596	0.0711462	51.7052	0.160738	56.5999	0.055336	46.625	0.144927	50.423	0.158103	52.1246	0.102767	50.5301	0.123847	-0.353725	0.434783	2.81409	0.239789	6.61459	0.12253	8.88028	0.083004	2.91671	0.231884	0.487138	0.357049
ILMN_1651237	CDT1	286.555	0	361.758	0	692.439	0	300.076	0	423.264	0	1010.25	0	165.034	0	233.486	0	837.156	0	312.015	0	197.437	0	459.131	0	273.63	0	205.708	0	709.533	0	294.688	0	342.658	0	1010.2	0
ILMN_1651238	TRPV1	55.1778	0.816864	64.6502	0.234519	40.0511	0.992095	51.2369	0.617918	63.8874	0.29249	50.3564	0.980237	42.7539	0.812912	46.4299	0.374177	35.5362	0.926219	43.3149	0.699605	39.9247	0.928854	45.0811	0.43083	1.3617	0.335968	-2.69309	0.637681	-2.29948	0.54809	-4.36292	0.737813	-1.25388	0.475626	-5.42376	0.762846
ILMN_1651249	LOC652879	65.5837	0.223979	59.3504	0.519104	48.494	0.764163	50.1731	0.694335	60.8548	0.429513	69.3228	0.223979	43.0957	0.779974	45.3366	0.479578	45.8815	0.172596	45.769	0.461133	45.3128	0.45191	43.9536	0.536232	-8.5369	0.920949	-0.296468	0.434783	2.34042	0.247694	2.07398	0.28722	-6.79888	0.85112	3.99365	0.202899
ILMN_1651253	LOC644150	59.5648	0.554677	55.9498	0.708827	54.3169	0.350461	51.5249	0.59025	61.2737	0.407115	64.5329	0.389987	47.2654	0.380764	46.0003	0.41502	41.3892	0.424242	45.7054	0.467721	47.2146	0.31357	41.9994	0.73913	1.76896	0.309618	-3.09906	0.662714	8.33323	0.0843215	-1.68121	0.527009	0.188382	0.387352	1.04282	0.317523
ILMN_1651254	LPP	1495.02	0	1857.55	0	1269.88	0	1006.47	0	1654.19	0	1496.2	0	2238.41	0	2593.53	0	3124.15	0	2941.49	0	2104.14	0	3693.58	0	1952.52	0	2542.35	0	2127.99	0	2105.49	0	3125.31	0	2768.11	0
ILMN_1651259	FLJ36848	72.4462	0.0750988	62.8228	0.317523	84.0081	0.0118577	58.6364	0.184453	61.9976	0.367589	88.1845	0.0408432	46.2186	0.490119	49.6738	0.177866	50.289	0.083004	53.1891	0.0909091	53.554	0.0790514	45.3734	0.40448	-4.68464	0.737813	-2.68791	0.637681	3.32859	0.202899	5.27024	0.15415	3.18264	0.218709	3.38239	0.221344
ILMN_1651260	CCNE2	56.0323	0.757576	59.1425	0.525692	45.0751	0.922266	51.2494	0.616601	53.8415	0.853755	61.2508	0.573122	42.3424	0.844532	43.2021	0.711462	44.7694	0.210804	47.9314	0.27668	41.9601	0.774704	40.0459	0.890646	-5.15353	0.764163	-9.36999	0.957839	0.608429	0.330698	-2.09443	0.566535	-1.26709	0.475626	-5.5708	0.772069
ILMN_1651262	HNRNPAB	8796.5	0	9060.23	0	10109.5	0	7618.01	0	11543.7	0	11890.9	0	5159.7	0	6018.05	0	6661.76	0	6373.21	0	7949.22	0	6136.52	0	4596.3	0	3930.7	0	6346.19	0	7774	0	7290.88	0	11277.5	0
ILMN_1651268	LOH12CR1	67.3462	0.160738	74.4885	0.057971	64.1107	0.0935441	68.337	0.0474308	74.9661	0.0671937	84.6336	0.0487484	79.4657	0.0131752	76.341	0.0118577	64.701	0.0197628	69.6925	0.0171278	70.0329	0.0184453	66.1765	0.0184453	13.2148	0.055336	6.07925	0.119895	19.1343	0.0263505	9.7468	0.0737813	14.1098	0.0421607	14.4659	0.0408432
ILMN_1651278	SNIP1	138.061	0	128.728	0	197.015	0	141.175	0	121.413	0.00131752	233.178	0	186.158	0	221.917	0	237.223	0	219.673	0	236.12	0	195.808	0	103.851	0	94.9124	0	80.5887	0.00395257	87.5779	0	153.383	0	133.479	0
ILMN_1651279	LOC645349	69.8753	0.106719	57.1726	0.644269	55.6563	0.289855	64.4152	0.0685112	69.6978	0.12253	67.8389	0.258234	49.0609	0.280632	51.307	0.134387	46.0165	0.16996	56.9006	0.0434783	49.0205	0.198946	61.3084	0.0289855	7.53506	0.110672	6.07582	0.119895	8.48834	0.0816864	4.50195	0.168643	8.02688	0.110672	3.01769	0.238472
ILMN_1651281	LOC389669	58.6057	0.619236	52.9462	0.862978	51.1172	0.56917	52.2812	0.544137	55.43	0.773386	54.0373	0.916996	42.2966	0.847167	42.7898	0.753623	36.9158	0.859025	37.7784	0.985507	39.0915	0.968379	43.4266	0.57971	-7.51157	0.87747	-5.29922	0.801054	-4.18478	0.71278	-7.43289	0.903821	-7.59719	0.897233	-9.81962	0.967062
ILMN_1651282	COL17A1	243.316	0	473.464	0	647.16	0	263.267	0	787.714	0	370.581	0	461.233	0	673.318	0	372.141	0	244.535	0	217.95	0	348.835	0	670.508	0	572.735	0	722.587	0	217.75	0	148.503	0	751.001	0
ILMN_1651285	BCL6B	63.0372	0.341239	66.3853	0.183136	59.0302	0.193676	56.4333	0.27668	65.14	0.238472	80.0193	0.0764163	46.9838	0.405797	51.116	0.135705	53.5046	0.0606061	51.5784	0.130435	50.442	0.147563	59.1474	0.0355731	0.591557	0.371542	0.797206	0.349144	-1.42448	0.462451	-3.26711	0.649539	-0.265483	0.412385	2.26724	0.259552
ILMN_1651286	GRHL1	74.0099	0.057971	68.052	0.13307	68.5236	0.0527009	67.7394	0.0513834	65.061	0.242424	72.6007	0.151515	48.3109	0.310935	53.0004	0.0988142	43.7995	0.254282	58.1419	0.0421607	63.6011	0.0250329	48.4325	0.198946	2.14021	0.289855	1.12458	0.324111	2.44453	0.247694	1.81707	0.29249	-0.143856	0.40975	5.89515	0.139657
ILMN_1651288	LOC339760	72.2165	0.0790514	70.646	0.0922266	60.2544	0.166008	57.1298	0.243742	76.1753	0.055336	79.4374	0.0803689	62.0981	0.0368906	50.3041	0.15942	51.078	0.0803689	50.8695	0.146245	56.368	0.0487484	52.4333	0.0909091	9.1085	0.085639	12.3324	0.055336	14.8264	0.0382082	9.64256	0.0750988	16.4758	0.0342556	13.7547	0.0461133
ILMN_1651292	LOC644613	55.2776	0.812912	54.6075	0.772069	49.0803	0.720685	48.6619	0.793149	54.4873	0.83531	65.6275	0.350461	44.4961	0.645586	42.6258	0.761528	48.0542	0.114625	50.7281	0.146245	44.4029	0.529644	40.596	0.855072	-2.52508	0.587615	-2.12069	0.591568	1.2312	0.301713	-7.06659	0.885375	-4.15781	0.70751	0.217935	0.364954
ILMN_1651296	LOC143666	201.594	0	199.656	0	146.339	0	187.213	0	322.104	0	238.876	0	174.215	0	169.899	0	292.116	0	253.101	0	209.369	0	195.476	0	102.612	0	126.114	0	150.893	0	152.889	0	299.223	0	113.987	0
ILMN_1651303	ATP13A4	57.2929	0.690382	48.2097	0.969697	49.5205	0.6917	42.4047	0.988142	53.8693	0.853755	65.6342	0.350461	47.0557	0.392622	43.1501	0.720685	36.9561	0.853755	41.8607	0.832675	41.817	0.797101	44.1347	0.517787	0.994564	0.353096	-4.93391	0.785244	-5.90482	0.826087	2.67018	0.254282	0.906887	0.341239	-2.2712	0.533597
ILMN_1651309	DIAPH2	57.7864	0.671937	61.681	0.368907	58.9207	0.193676	53.1718	0.484849	66.195	0.206851	62.6433	0.476943	47.1573	0.387352	44.9496	0.515151	35.689	0.915678	50.8106	0.146245	46.7678	0.341239	43.2354	0.603426	1.07569	0.349144	-8.26809	0.924901	-2.37956	0.557312	0.689845	0.349144	-9.0112	0.951252	-4.78208	0.719368
ILMN_1651310	MLLT4	65.4751	0.230567	64.9565	0.229249	57.9134	0.213439	57.1777	0.241107	71.7393	0.100132	68.7055	0.235837	45.9107	0.515151	46.3965	0.380764	42.5979	0.324111	45.4487	0.494071	47.9731	0.256917	48.4243	0.198946	3.68393	0.209486	6.57402	0.106719	8.81261	0.0790514	0.800486	0.339921	7.47808	0.118577	3.97608	0.204216
ILMN_1651315	HMG20B	989.775	0	1143.3	0	1048.02	0	560.77	0	1324.1	0	1204	0	1690.75	0	1803.81	0	2340.06	0	1120.74	0	954.595	0	1628.81	0	2107.2	0	1817.84	0	2250.6	0	1254.44	0	1747.5	0	1899.01	0
ILMN_1651316	CD69	356.943	0	366.548	0	571.998	0	381.011	0	169.19	0.00131752	616.111	0	614.235	0	1261.77	0	2271.47	0	1379.38	0	1633.12	0	1143.76	0	370.389	0	408.857	0	1450.8	0	301.71	0	175.145	0	946.629	0
ILMN_1651325	LOC653493	56.9855	0.703557	56.4307	0.682477	52.6799	0.472991	56.5844	0.27141	51.1632	0.943346	63.2704	0.44137	47.2011	0.386034	43.1874	0.71278	44.0213	0.249012	43.3422	0.693017	50.6439	0.139657	40.2154	0.880105	4.98024	0.15942	2.08901	0.284585	3.21561	0.210804	-7.83232	0.915678	4.69205	0.16996	-0.597731	0.407115
ILMN_1651328	LAT1-3TM	82.8345	0.0210804	95.9218	0.00395257	69.6332	0.0487484	67.4482	0.0540185	144.228	0.00131752	81.1373	0.0685112	55.6692	0.0685112	57.1557	0.0540185	64.4602	0.0197628	65.3112	0.0223979	50.3038	0.150198	90.517	0.00790514	21.1811	0.0210804	12.1626	0.0566535	14.6767	0.0421607	18.6091	0.0223979	40.0023	0.00658761	37.4569	0.0131752
ILMN_1651329	LOC646360	68.995	0.12253	74.1246	0.0632411	68.9602	0.0487484	64.8542	0.0632411	71.4121	0.104084	89.0928	0.0395257	53.1872	0.12253	49.7103	0.175231	46.9847	0.137022	49.7014	0.181818	53.6999	0.0777339	49.8417	0.146245	5.81028	0.150198	10.7528	0.0671937	15.7597	0.0342556	10.2315	0.0698287	7.42418	0.121212	13.848	0.0461133
ILMN_1651330	KCNG4	68.5629	0.129117	60.974	0.399209	44.4197	0.939394	50.4126	0.679842	51.5299	0.934124	50.7665	0.976285	41.5117	0.893281	42.5991	0.762846	41.8765	0.375494	37.785	0.985507	44.624	0.507246	41.6834	0.761528	-3.15929	0.620553	-4.71263	0.770751	-9.8746	0.967062	-6.11443	0.847167	-8.19672	0.922266	-10.2166	0.971015
ILMN_1651336	MLYCD	137.835	0	154.069	0	127.451	0.00131752	113.606	0	163.606	0.00131752	211.136	0	117.451	0.00395257	134.392	0.00131752	137.43	0.00131752	142.786	0	161.055	0	126.812	0.00131752	104.223	0	74.9737	0.00131752	91.6475	0.00263505	150.853	0	133.44	0	105.571	0
ILMN_1651339	UHRF1BP1L	61.7359	0.413702	56.2509	0.687747	59.4804	0.183136	64.5672	0.0645586	63.5027	0.3083	64.4116	0.397892	49.4941	0.258234	45.237	0.490119	45.6281	0.180501	49.9335	0.16996	47.0527	0.328063	46.6124	0.305665	1.04219	0.351779	3.65639	0.191041	5.73474	0.139657	2.37455	0.272727	3.35207	0.209486	0.261377	0.363636
ILMN_1651341	LOC401010	71.1494	0.0948617	100.943	0.00395257	70.5646	0.0382082	69.6844	0.0382082	160.812	0.00131752	93.6778	0.0355731	69.1594	0.0210804	77.9653	0.0118577	78.5683	0.0171278	78.6033	0.00922266	73.2656	0.0144928	88.3954	0.00922266	28.2238	0.0118577	26.1626	0.0158103	34.5296	0.0144928	29.6207	0.0118577	45.2194	0.00395257	36.0321	0.0131752
ILMN_1651343	ITGA11	63.0817	0.334651	60.8935	0.40448	45.7767	0.897233	48.421	0.808959	64.5781	0.258234	58.0097	0.753623	46.5432	0.450593	62.9339	0.027668	41.1201	0.462451	49.1347	0.198946	45.895	0.407115	39.5318	0.923584	9.92466	0.0803689	6.06398	0.119895	2.99687	0.221344	0.0701471	0.380764	-3.3602	0.646904	-2.12598	0.520422
ILMN_1651346	TICAM2	301.104	0	342.663	0	168.951	0	170.126	0	183.675	0	218.82	0	682.967	0	273.948	0	629.905	0	227.906	0	217.217	0	301.838	0	207.953	0	356.375	0	181.674	0	166.212	0	146.026	0	201.736	0
ILMN_1651347	SERTAD2	735.526	0	932.911	0	2551.26	0	779.31	0	1087.79	0	1890.59	0	976.578	0	828.739	0	2640.04	0	898.738	0	1117.98	0	1089.38	0	464.726	0	484.497	0	1655.02	0	490.517	0	748.109	0	1068.04	0
ILMN_1651351	LOC729444	54.2175	0.857707	59.7909	0.487484	54.6605	0.334651	57.8098	0.212121	58.3546	0.58498	62.6171	0.480896	47.1294	0.388669	48.8342	0.216074	38.4097	0.724638	47.1198	0.337286	42.6644	0.700922	42.4827	0.682477	-6.3905	0.828722	1.03407	0.330698	-0.933914	0.428195	6.40639	0.12253	-1.32227	0.476943	-0.186866	0.388669
ILMN_1651354	SPP1	20287.4	0	14317.4	0	13629.8	0	9834.63	0	6942.21	0	22775.8	0	19943.6	0	6191	0	12535.1	0	15935.1	0	11827.9	0	23334	0	10037	0	14240.7	0	8208.13	0	6075.9	0	4804.06	0	9441.99	0
ILMN_1651358	HBE1	61.7205	0.417655	59.5724	0.501976	52.2774	0.488801	59.9936	0.135705	83.9971	0.0263505	69.3649	0.223979	44.7534	0.615283	43.2884	0.698287	125.063	0.00131752	51.231	0.137022	46.898	0.335968	121.452	0.00131752	-8.36252	0.918314	-4.59164	0.764163	-4.8333	0.770751	-4.05996	0.71805	27.1226	0.0158103	-10.0724	0.968379
ILMN_1651364	PCBD2	98.2045	0.00263505	110.057	0.00131752	78.3158	0.0210804	68.5715	0.0474308	87.0673	0.0197628	107.984	0.0105402	90.4053	0.00790514	108.588	0.00263505	70.3618	0.0184453	105.355	0.00263505	96.8262	0.00395257	94.3864	0.00658761	32.6114	0.0105402	35.9834	0.00658761	15.6105	0.0342556	17.3879	0.0263505	42.0492	0.00527009	22.8199	0.0223979
ILMN_1651365	ZBED2	410.734	0	424.731	0	629.933	0	427.978	0	636.702	0	602.835	0	535.823	0	730.662	0	657.555	0	770.284	0	821.856	0	704.603	0	356.978	0	277.037	0	412.225	0	613.076	0	461.879	0	1162.62	0
ILMN_1651369	LOC652300	60.6275	0.499341	63.8134	0.272727	56.6132	0.256917	54.6342	0.388669	61.9844	0.367589	72.192	0.156785	49.9661	0.231884	45.3103	0.480896	41.5359	0.403162	49.2125	0.197629	47.0183	0.330698	45.8896	0.367589	3.18688	0.231884	5.54183	0.129117	1.64584	0.27668	9.93093	0.0737813	5.33905	0.156785	4.476	0.183136
ILMN_1651370	USP21	63.9488	0.295125	51.0685	0.928854	52.0048	0.507246	52.6431	0.519104	60.7576	0.4361	60.6569	0.603426	40.6916	0.936759	46.2017	0.400527	41.1378	0.458498	41.7497	0.844532	43.9425	0.582345	41.9544	0.744401	0.625645	0.370224	-2.54947	0.625823	-5.85349	0.820817	-6.19671	0.85112	-7.76248	0.903821	-5.53857	0.770751
ILMN_1651373	RHD	57.9626	0.660079	55.1553	0.744401	49.5808	0.687747	43.0725	0.977602	49.7813	0.971015	57.9039	0.761528	46.2714	0.482213	39.2382	0.952569	33.434	0.98419	42.9515	0.737813	42.593	0.711462	40.1859	0.88274	-7.17905	0.859025	-5.94401	0.833992	-6.57053	0.85112	-5.131	0.799736	-8.92295	0.948617	-4.86461	0.722003
ILMN_1651378	AUP1	252.996	0	321.988	0	292.91	0	208.446	0	810.384	0	334.315	0	624.012	0	650.113	0	697.633	0	547.236	0	492.346	0	689.701	0	527.197	0	498.12	0	619.657	0	508.409	0	477.252	0	542.476	0
ILMN_1651380	LOC644783	58.0364	0.658761	63.6864	0.277997	52.9637	0.445323	52.9786	0.494071	66.0551	0.214756	68.3766	0.241107	47.7381	0.359684	47.3954	0.289855	39.6517	0.599473	44.6022	0.58498	47.2019	0.316205	45.6378	0.383399	1.88921	0.30303	-4.72087	0.773386	-2.36837	0.555995	-0.429365	0.42556	-1.53559	0.487484	-2.10294	0.519104
ILMN_1651385	MFN2	262.899	0	332.424	0	271.533	0	280.284	0	466.908	0	389.034	0	341.986	0	366.048	0	470.052	0	558.5	0	560.331	0	630.001	0	282.997	0	290.725	0	304.439	0	391.634	0	398.717	0	448.063	0
ILMN_1651388	LOC645448	58.9384	0.59025	60.0537	0.469038	47.5786	0.806324	56.7122	0.26614	57.7939	0.623188	61.6512	0.540184	47.878	0.345191	47.6801	0.280632	44.5031	0.217391	49.7294	0.181818	51.3335	0.12253	43.9313	0.536232	1.81576	0.3083	8.9981	0.0737813	8.20334	0.085639	2.3738	0.272727	-0.767162	0.44664	-0.746146	0.413702
ILMN_1651395	LOC644897	66.7424	0.176548	54.2891	0.785244	56.9382	0.239789	55.0561	0.366271	57.3307	0.650856	57.5668	0.772069	46.8056	0.433465	43.3009	0.698287	36.3658	0.88274	45.8636	0.455863	45.2441	0.458498	43.1776	0.607378	-2.81724	0.606061	2.36513	0.267457	-1.90262	0.504611	-5.25442	0.807642	-2.10726	0.533597	-3.92944	0.665349
ILMN_1651396	LOC643038	61.7902	0.411067	59.6268	0.500659	46.3353	0.86693	51.1645	0.620553	62.2329	0.357049	56.377	0.83531	43.6032	0.727273	47.5883	0.283268	40.11	0.549407	43.3667	0.690382	46.3923	0.364954	42.9846	0.629776	2.94206	0.247694	-2.09749	0.59025	-3.56698	0.658761	-3.22546	0.646904	-4.73357	0.740448	0.234185	0.364954
ILMN_1651403	LOC642161	70.8312	0.0988142	66.3179	0.188406	59.4519	0.183136	56.3638	0.284585	64.2472	0.27141	76.0891	0.109354	52.1508	0.147563	47.8655	0.270092	40.4754	0.512517	47.4225	0.317523	51.7808	0.110672	46.8937	0.29249	5.47686	0.15415	0.946635	0.335968	0.884361	0.322793	4.91545	0.15942	8.82836	0.100132	7.62327	0.101449
ILMN_1651404	LILRA6	55.9872	0.761528	62.5166	0.324111	52.1217	0.496706	53.3604	0.469038	55.5606	0.765481	56.1745	0.843215	42.1945	0.85639	41.3236	0.847167	40.1825	0.541502	40.3011	0.930171	42.2944	0.745718	38.658	0.953887	-1.37976	0.509881	-3.1758	0.667984	0.263916	0.354414	-10.1476	0.97892	-6.57109	0.84585	-9.35653	0.953887
ILMN_1651405	BRD9	682.836	0	870.563	0	1273.58	0	803.782	0	2577.38	0	963.401	0	1073.84	0	1616.14	0	1550.54	0	2124.78	0	1706.23	0	1203.23	0	1102.41	0	882.459	0	1494.48	0	1548.3	0	2218.74	0	1753.92	0
ILMN_1651408	LOC648934	78.5889	0.030303	71.9101	0.0816864	75.9098	0.0250329	71.8168	0.0250329	77.8428	0.0474308	92.7971	0.0355731	51.4001	0.172596	53.9404	0.085639	47.3918	0.126482	50.0211	0.168643	50.8952	0.134387	54.2993	0.0619236	17.5207	0.0250329	12.6981	0.0540185	18.0176	0.027668	12.9079	0.0474308	13.1731	0.0566535	10.2604	0.0698287
ILMN_1651415	DERL3	60.4654	0.508564	58.9941	0.537549	56.2201	0.275362	54.7343	0.383399	60.4719	0.454545	55.8765	0.852437	47.481	0.371542	57.0943	0.0540185	42.4143	0.334651	50.9365	0.144927	56.4319	0.0474308	48.3716	0.198946	4.16871	0.181818	-3.49349	0.689065	1.73765	0.272727	-1.90092	0.545455	1.96605	0.280632	-1.26021	0.453228
ILMN_1651428	SYTL2	66.5232	0.183136	63.6387	0.279315	58.204	0.202899	57.683	0.216074	59.3349	0.530962	62.3082	0.496706	65.7217	0.027668	60.4965	0.0368906	44.2546	0.230567	72.1498	0.0158103	91.7691	0.00658761	50.1145	0.135705	4.52736	0.166008	0.327518	0.393939	-1.28993	0.453228	5.33484	0.151515	13.2104	0.0566535	1.71752	0.280632
ILMN_1651429	SELM	64.7999	0.256917	62.9511	0.312253	47.4867	0.814229	139.848	0	330.232	0	139.537	0.00263505	42.1834	0.857707	96.9859	0.00658761	39.7965	0.582345	261.531	0	274.188	0	108.371	0.00395257	0.2691	0.387352	9.45051	0.0724638	1.38404	0.29776	161.937	0	221.396	0	70.7871	0.00395257
ILMN_1651430	CTRB2	57.6342	0.674572	53.1536	0.85639	53.1585	0.433465	50.6721	0.658761	51.4984	0.934124	54.5016	0.899868	45.6012	0.550725	45.1922	0.492754	41.9251	0.374177	47.0765	0.341239	44.3243	0.541502	44.5733	0.472991	2.09277	0.295125	-4.63008	0.764163	1.03085	0.312253	-4.73919	0.769433	-2.57612	0.581028	-1.31303	0.45718
ILMN_1651433	DCK	272.196	0	204.335	0	263.73	0	200.755	0	163.649	0.00131752	257.314	0	381.358	0	313.209	0	378.716	0	215.841	0	366.543	0	150.669	0	146.6	0	134.625	0	149.584	0	122.561	0	93.5408	0	206.668	0
ILMN_1651435	LOC653148	62.4433	0.376812	61.4484	0.376812	53.5999	0.396574	45.8	0.914361	49.0481	0.98419	63.3376	0.438735	46.0021	0.505929	48.0553	0.255599	44.016	0.249012	45.2835	0.512517	48.1588	0.239789	44.9184	0.44664	-0.789112	0.469038	-0.581616	0.461133	-7.55147	0.895916	-1.6717	0.524374	-1.96225	0.517787	-4.03946	0.669302
ILMN_1651437	FOXI1	71.8735	0.0843215	83.0242	0.0158103	72.7848	0.030303	66.4679	0.0566535	74.6925	0.0737813	83.1995	0.0540185	53.166	0.12253	50.9436	0.13834	46.7069	0.14361	54.0245	0.0816864	49.5372	0.171278	51.0334	0.115942	13.721	0.0474308	7.43135	0.0961792	13.213	0.0500659	15.0547	0.0329381	9.36309	0.0909091	11.3568	0.0632411
ILMN_1651438	ZFPM1	143.925	0	181.845	0	198.209	0	137.011	0	738.644	0	314.121	0	116.106	0.00395257	170.185	0	496.577	0	365.859	0	319.369	0	772.981	0	168.215	0	130.573	0	287.916	0	266.983	0	317.051	0	432.151	0
ILMN_1651447	LOC651463	61.9908	0.40448	52.6119	0.873518	53.1941	0.429513	59.1688	0.156785	60.1901	0.475626	65.1928	0.368907	54.6375	0.0909091	46.0933	0.408432	36.9731	0.853755	42.8882	0.747036	40.9499	0.868248	50.6407	0.119895	3.53301	0.216074	4.09824	0.16996	0.986839	0.314888	-2.24385	0.57444	-0.0570559	0.401844	-10.7181	0.980237
ILMN_1651453	LOC652663	65.9856	0.201581	80.7511	0.0263505	56.6788	0.251647	60.0035	0.134387	63.3951	0.312253	69.6797	0.217391	49.9741	0.230567	45.3912	0.475626	44.3099	0.227932	48.5065	0.229249	47.1224	0.322793	53.1901	0.0803689	5.15294	0.158103	6.73181	0.102767	9.55051	0.0724638	2.85337	0.245059	7.84959	0.11199	4.76154	0.172596
ILMN_1651456	UTY	62.526	0.372859	56.8261	0.657444	50.0572	0.645586	56.6067	0.270092	62.7276	0.333333	73.7058	0.137022	49.4437	0.26087	41.9035	0.807642	40.6452	0.495389	44.4251	0.602108	45.6926	0.422925	45.7113	0.376812	-3.39079	0.641634	-1.47574	0.541502	-1.66985	0.484849	1.34346	0.320158	-14.7087	0.997365	-1.96571	0.509881
ILMN_1651457	GPR32	68.2349	0.14361	53.318	0.84585	59.4984	0.181818	47.7376	0.841897	59.8121	0.501976	55.1354	0.878788	50.0369	0.230567	41.6998	0.820817	38.9117	0.666667	52.3394	0.108037	43.9987	0.57971	40.3976	0.870883	-0.190418	0.424242	2.30763	0.270092	-1.73641	0.488801	-5.48125	0.814229	-3.12103	0.625823	4.77525	0.171278
ILMN_1651464	FBXL10	70.6081	0.102767	76.0738	0.0500659	56.8889	0.239789	79.7873	0.00790514	91.8357	0.0105402	87.5474	0.0421607	90.0665	0.00790514	90.289	0.00790514	49.066	0.100132	63.2339	0.0250329	94.0769	0.00527009	55.6514	0.0540185	27.6759	0.0131752	24.6407	0.0171278	9.16394	0.0737813	11.5344	0.057971	16.8428	0.0329381	15.4035	0.0342556
ILMN_1651466	ALOX5	60.9451	0.471673	54.7103	0.768116	49.7677	0.664032	54.6311	0.388669	59.471	0.525692	67.4309	0.274045	43.3646	0.752306	41.0588	0.868248	38.4976	0.711462	45.2437	0.515151	45.591	0.432148	43.8722	0.540184	-4.01044	0.699605	-5.09849	0.793149	-5.15086	0.787879	-4.42995	0.740448	-0.087131	0.405797	-5.95405	0.786561
ILMN_1651470	MMP17	66.367	0.188406	66.325	0.188406	54.684	0.333333	58.6618	0.184453	65.3341	0.230567	75.4305	0.115942	48.8665	0.28722	47.0317	0.322793	45.3168	0.185771	45.2778	0.512517	47.1744	0.320158	47.6186	0.238472	2.68421	0.259552	-2.13988	0.594203	6.75499	0.115942	2.55113	0.26614	4.93702	0.167325	7.09529	0.11726
ILMN_1651477	LOC652224	60.4562	0.508564	56.9636	0.653491	54.7773	0.329381	46.8015	0.888011	59.7738	0.504611	59.3845	0.681159	40.6081	0.938076	47.384	0.291173	42.3372	0.334651	45.3102	0.509881	42.9849	0.671937	39.3728	0.930171	-2.57438	0.591568	0.787959	0.350461	-6.31807	0.837945	-3.05101	0.628459	-0.294437	0.413702	-2.8182	0.57444
ILMN_1651486	COX11P	72.8523	0.0645586	71.9741	0.0803689	86.7233	0.0118577	60.4094	0.126482	76.3042	0.0540185	111.478	0.00922266	70.6982	0.0210804	68.0273	0.0237154	78.5887	0.0171278	69.0951	0.0184453	79.8158	0.0118577	68.08	0.0184453	13.3553	0.0527009	16.6949	0.030303	17.7435	0.0289855	12.7787	0.0487484	11.7504	0.0671937	22.7943	0.0223979
ILMN_1651488	LOC644234	67.3332	0.160738	73.5556	0.0658762	64.9865	0.083004	67.1684	0.0540185	68.8752	0.135705	78.9801	0.0816864	56.0116	0.0645586	51.5352	0.129117	47.7093	0.11726	57.0413	0.0434783	51.0471	0.129117	50.6455	0.119895	0.654987	0.370224	13.1629	0.0500659	4.52301	0.167325	4.89726	0.160738	8.29731	0.105402	3.02644	0.237154
ILMN_1651490	CYP26A1	87.8486	0.00922266	76.0463	0.0500659	63.2874	0.114625	56.1849	0.296443	67.6687	0.172596	87.6269	0.0421607	90.3288	0.00790514	62.241	0.0289855	67.0162	0.0184453	58.0627	0.0421607	67.9271	0.0223979	56.9034	0.0434783	9.92411	0.0803689	18.7834	0.0223979	7.07369	0.11199	12.8778	0.0487484	3.20713	0.217391	17.9079	0.027668
ILMN_1651492	WNT2B	70.9365	0.0988142	72.9142	0.0724638	84.7924	0.0118577	67.3487	0.0540185	64.7198	0.252964	101.56	0.0250329	74.9104	0.0184453	88.8244	0.00790514	73.8421	0.0171278	79.1709	0.00790514	97.2139	0.00395257	83.2796	0.0105402	30.6459	0.0105402	35.5018	0.00658761	37.2971	0.0105402	20.1934	0.0171278	48.6659	0.00395257	38.9822	0.0131752
ILMN_1651495	LOC644824	61.6053	0.424242	64.7327	0.233202	56.734	0.249012	55.4494	0.339921	58.8963	0.55863	63.8644	0.412385	42.4875	0.827404	45.4995	0.463768	39.5474	0.610013	45.9447	0.445323	40.5097	0.907773	44.0093	0.532279	6.66379	0.129117	2.80771	0.241107	1.84071	0.267457	7.50946	0.105402	3.42121	0.205534	0.370965	0.359684
ILMN_1651496	HIST1H2BD	652.726	0	309.804	0	408.855	0	525.369	0	221.542	0	393.49	0	1043.55	0	402.245	0	440.427	0	224.135	0	366.918	0	338.382	0	340.351	0	509.747	0	231.118	0	433.871	0	364.737	0	335.555	0
ILMN_1651498	GADD45G	75.1274	0.0527009	74.9132	0.055336	51.6571	0.532279	64.1345	0.0737813	80.3249	0.0342556	70.0671	0.208169	78.2753	0.0144928	68.7214	0.0210804	62.438	0.0223979	92.205	0.00395257	73.2797	0.0144928	59.6516	0.0355731	35.0472	0.00922266	29.8642	0.0105402	4.3381	0.171278	37.7048	0.00790514	38.4451	0.00790514	48.1921	0.00790514
ILMN_1651499	ERGIC1	74.4076	0.057971	63.3406	0.29249	60.8965	0.151515	63.0035	0.0869565	87.2663	0.0197628	59.0139	0.70224	52.7876	0.126482	53.866	0.0869565	51.8335	0.0737813	63.544	0.0223979	47.3366	0.299078	71.9873	0.0184453	13.343	0.0527009	1.91618	0.291173	6.31662	0.130435	0.34009	0.364954	28.2692	0.0158103	6.16454	0.134387
ILMN_1651501	ABCD4	76.874	0.0382082	74.7488	0.057971	68.1319	0.0566535	56.8776	0.26087	79.3761	0.0368906	72.7075	0.150198	57.7283	0.0540185	53.3504	0.0909091	49.9429	0.0843215	56.1788	0.0487484	55.4399	0.055336	59.2226	0.0355731	17.3752	0.0250329	6.27661	0.114625	3.45271	0.200264	8.22153	0.0961792	9.89798	0.085639	7.20197	0.113307
ILMN_1651504	C4orf8	102.52	0.00263505	133.855	0	96.4776	0.00395257	102.963	0	211.422	0	116.771	0.00922266	203.222	0	181.663	0	241.165	0	233.747	0	176.427	0	198.896	0	125.517	0	133.642	0	147.666	0	122.106	0	197.846	0	190.305	0
ILMN_1651506	NCOA6IP	206.506	0	217.226	0	283.219	0	220.831	0	221.452	0	489.858	0	289.274	0	289.975	0	245.737	0	346.286	0	359.8	0	333.231	0	158.286	0	169.976	0	208.274	0	228.351	0	188.729	0	172.001	0
ILMN_1651507	LOC642732	107.316	0.00263505	104.684	0.00131752	146.98	0	109.606	0	101.488	0.00658761	189.386	0	115.827	0.00395257	112.475	0.00263505	154.17	0	113.637	0.00263505	148.365	0	159.522	0	35.6419	0.00922266	23.6234	0.0184453	52.2676	0.00658761	36.0366	0.00790514	31.4619	0.0118577	84.6447	0.00263505
ILMN_1651508	LOC649500	67.6816	0.151515	53.8159	0.815547	59.1258	0.192358	56.307	0.28722	70.5158	0.114625	82.8146	0.0540185	50.1395	0.229249	49.6398	0.179183	42.7602	0.310935	47.9522	0.272727	49.3737	0.177866	51.5962	0.101449	-1.73256	0.527009	3.94163	0.179183	4.57888	0.167325	13.2592	0.0434783	13.3166	0.055336	6.86289	0.123847
ILMN_1651513	SKIV2L2	332.142	0	290.429	0	430.377	0	323.213	0	183.776	0	552.409	0	1207.61	0	848.896	0	1120.35	0	790.778	0	1096.17	0	926.702	0	356.838	0	440.397	0	477.612	0	479.283	0	323.955	0	997.378	0
ILMN_1651520	LOC648170	60.129	0.529644	68.0065	0.134387	54.5843	0.339921	55.6252	0.321476	63.2315	0.320158	59.9924	0.646904	44.2076	0.683794	43.7813	0.652174	38.425	0.72332	41.7772	0.841897	42.151	0.761528	42.0938	0.727273	-1.66493	0.524374	-2.63088	0.629776	-5.92226	0.826087	-3.16834	0.641634	-2.79789	0.610013	-0.968162	0.426878
ILMN_1651532	LOC644519	59.1553	0.573122	55.2073	0.73913	49.3197	0.706192	51.2019	0.620553	53.0346	0.886693	59.9395	0.646904	49.9703	0.230567	49.5791	0.183136	41.3806	0.42556	44.948	0.552042	43.286	0.640316	46.677	0.305665	-10.7377	0.977602	-7.47942	0.897233	-0.0357665	0.371542	1.66958	0.304348	-6.77941	0.85112	-0.782226	0.41502
ILMN_1651535	C6orf128	68.369	0.13834	64.0207	0.26087	60.1624	0.167325	54.4925	0.395257	59.6833	0.512517	62.7484	0.470356	47.9042	0.345191	44.5426	0.554677	39.6415	0.602108	46.767	0.364954	47.0642	0.325428	46.0226	0.357049	-5.01603	0.754941	-3.62618	0.700922	-0.724541	0.411067	-1.13357	0.484849	-1.42494	0.483531	-2.02326	0.513834
ILMN_1651536	GEFT	61.7735	0.411067	64.9899	0.227932	50.3545	0.620553	50.5229	0.667984	53.1925	0.876153	45.4528	0.998683	45.5779	0.550725	43.5279	0.670619	40.8792	0.476943	42.8242	0.754941	46.0885	0.395257	48.8936	0.16996	-6.50124	0.836627	-4.64317	0.765481	1.69938	0.274045	-3.82998	0.695652	-0.0161166	0.401844	-0.778502	0.41502
ILMN_1651538	NUMBL	65.4975	0.229249	64.1601	0.256917	64.9761	0.083004	49.5967	0.737813	70.39	0.115942	75.3237	0.11726	55.8069	0.0671937	55.7283	0.0632411	59.8345	0.027668	49.1667	0.198946	61.3355	0.0316205	55.6711	0.0540185	4.13175	0.183136	9.55352	0.0724638	8.35751	0.0843215	8.97493	0.0816864	14.7629	0.0395257	14.0404	0.0461133
ILMN_1651543	LOC652451	67.3567	0.160738	54.9021	0.750988	51.8925	0.511199	54.241	0.407115	56.1794	0.727273	56.6707	0.826087	45.6457	0.54282	49.9837	0.168643	43.2009	0.279315	44.1211	0.623188	44.2725	0.545455	41.4136	0.797101	5.17479	0.158103	-3.68837	0.70224	7.30917	0.104084	2.53739	0.267457	1.71145	0.300395	-0.374412	0.399209
ILMN_1651544	HDAC8	111.391	0.00263505	111.153	0.00131752	76.6719	0.0250329	74.7279	0.0158103	119.387	0.00263505	107.809	0.0105402	84.1056	0.00790514	69.4186	0.0210804	74.4386	0.0171278	68.5257	0.0197628	73.5748	0.0144928	87.4833	0.00922266	19.1563	0.0237154	24.5394	0.0171278	13.5795	0.0500659	12.2764	0.0527009	24.425	0.0184453	28.2563	0.0210804
ILMN_1651547	SEMA3E	58.3838	0.635046	65.1096	0.225296	54.9171	0.318841	50.6279	0.662714	59.4801	0.525692	69.105	0.229249	45.1831	0.578393	50.3987	0.15415	38.3899	0.727273	44.5106	0.592885	44.7195	0.499341	38.4942	0.960474	2.49575	0.270092	-0.205815	0.43083	-1.0192	0.432148	4.02855	0.193676	1.96219	0.280632	-1.2269	0.447958
ILMN_1651554	RGS5	70.731	0.101449	71.1553	0.0895916	61.6376	0.137022	65.9752	0.0592885	77.6222	0.0474308	71.3923	0.168643	53.7116	0.105402	71.3056	0.0184453	52.4705	0.0711462	54.6498	0.0698287	51.1998	0.125165	46.9751	0.28195	15.0867	0.0395257	7.0644	0.100132	6.38374	0.126482	10.2702	0.0698287	9.30764	0.0922266	13.666	0.0487484
ILMN_1651557	KDELC2	137.576	0	128.634	0	139.032	0	87.6811	0.00527009	129.26	0.00131752	103.513	0.0223979	164.189	0	321.832	0	266.276	0	277.092	0	205.471	0	154.688	0	80.6072	0.00131752	137.501	0	107.38	0	80.2254	0	76.9997	0.00263505	82.6762	0.00395257
ILMN_1651563	MYO15B	60.0729	0.529644	60.135	0.461133	49.4345	0.699605	55.3892	0.345191	63.3724	0.31357	64.6882	0.384717	47.9762	0.339921	44.6837	0.534914	43.1332	0.283268	52.0306	0.11726	45.9314	0.40448	47.0718	0.277997	-2.11852	0.555995	-3.14184	0.666667	-0.35656	0.387352	-3.62634	0.678524	0.274311	0.380764	4.33894	0.189723
ILMN_1651565	LOC650677	72.4606	0.0737813	63.4218	0.289855	54.833	0.325428	61.8173	0.100132	66.5919	0.194993	66.3211	0.325428	48.9645	0.284585	49.7588	0.175231	40.7473	0.484849	51.373	0.137022	46.1283	0.388669	46.393	0.326746	5.13127	0.158103	7.82087	0.0869565	7.39924	0.101449	9.22261	0.0777339	8.92773	0.0988142	9.4336	0.0803689
ILMN_1651567	WHSC1	68.4492	0.135705	67.8149	0.142292	77.7922	0.0223979	67.2804	0.0540185	72.6258	0.0895916	83.9487	0.0500659	53.4299	0.115942	51.8655	0.12253	53.7185	0.057971	56.5783	0.0447958	53.3279	0.0882741	50.6609	0.119895	9.07447	0.085639	0.587489	0.367589	3.59963	0.196311	-0.0615362	0.392622	8.52332	0.104084	4.05513	0.202899
ILMN_1651568	MUC13	81.9403	0.0210804	73.7305	0.0658762	46.6255	0.85112	236.291	0	530.243	0	251.978	0	51.0761	0.184453	50.5614	0.147563	45.9853	0.16996	226.428	0	431.446	0	370.042	0	19.6835	0.0223979	1.41214	0.3083	-5.83986	0.820817	381.284	0	350.025	0	66.9228	0.00527009
ILMN_1651569	XRCC2	72.6059	0.0711462	70.5262	0.0935441	84.6012	0.0118577	66.4538	0.0566535	79.8846	0.0355731	86.1329	0.0474308	55.2442	0.0777339	56.6748	0.055336	58.1333	0.030303	51.924	0.121212	53.2335	0.0895916	58.4201	0.0408432	7.7092	0.106719	10.0101	0.0711462	10.4104	0.0671937	4.59175	0.167325	8.3834	0.105402	7.89499	0.0974967
ILMN_1651574	AQP3	58.863	0.59025	62.4044	0.328063	54.4304	0.345191	50.2145	0.694335	46.2706	0.993412	56.2156	0.841897	44.1469	0.690382	50.2816	0.160738	40.5212	0.505929	43.0735	0.71805	46.1881	0.386034	39.5982	0.916996	-7.35679	0.868248	-7.45667	0.895916	0.464279	0.342556	0.543032	0.358366	-3.00245	0.623188	-6.9119	0.848485
ILMN_1651576	LOC645947	63.5143	0.314888	55.8915	0.710145	54.5261	0.343873	55.8836	0.306983	67.0471	0.187088	57.7253	0.765481	40.0901	0.956522	46.4375	0.374177	36.6904	0.8722	43.586	0.674572	48.0893	0.243742	40.8595	0.833992	-3.0622	0.617918	7.07519	0.0988142	-7.53247	0.893281	-4.24997	0.725955	1.25999	0.325428	0.13775	0.372859
ILMN_1651582	LOC646307	66.5257	0.183136	58.5699	0.5639	54.429	0.345191	62.8367	0.0895916	69.2926	0.1278	61.7714	0.534914	43.0512	0.782609	48.5058	0.230567	41.1081	0.462451	45.1612	0.524374	43.1941	0.657444	43.1766	0.607378	-3.49982	0.654809	-0.140706	0.428195	2.76364	0.227932	-0.269811	0.408432	-1.32932	0.476943	-5.14421	0.73913
ILMN_1651584	LOC643576	64.9836	0.251647	58.5758	0.5639	51.9879	0.507246	66.5041	0.0566535	67.3694	0.179183	61.5737	0.545455	48.937	0.284585	45.3539	0.478261	40.9599	0.470356	46.2955	0.400527	41.6874	0.807642	42.7592	0.652174	2.5138	0.270092	-2.16174	0.594203	-0.871681	0.424242	5.70896	0.147563	6.16379	0.139657	2.06799	0.26614
ILMN_1651597	FBXO44	53.0304	0.893281	50.8465	0.932806	46.322	0.868248	48.2915	0.814229	59.7199	0.508564	63.3033	0.440053	42.6804	0.816864	41.5565	0.828722	40.5478	0.500659	40.3594	0.928854	42.931	0.677207	39.7958	0.907773	-10.885	0.97892	-3.15709	0.667984	-4.31689	0.727273	-3.59662	0.677207	-3.85208	0.685112	-8.35286	0.922266
ILMN_1651599	ENTPD2	52.897	0.901186	57.022	0.649539	54.0244	0.362319	54.2649	0.40448	61.6415	0.384717	71.7499	0.166008	50.0365	0.230567	54.7445	0.0737813	37.5625	0.812912	42.7527	0.760211	46.9355	0.334651	45.8334	0.372859	-5.68193	0.794466	0.904506	0.338603	-3.78812	0.681159	-5.02593	0.786561	-4.50263	0.722003	-1.09056	0.433465
ILMN_1651604	MARK4	64.6401	0.264822	68.3404	0.123847	50.4099	0.615283	50.3258	0.682477	55.1503	0.793149	62.1706	0.505929	50.7653	0.202899	47.5777	0.283268	44.3569	0.226614	41.1701	0.893281	46.4831	0.358366	45.7237	0.376812	-0.850391	0.470356	-0.23866	0.432148	-2.48695	0.5639	-1.02596	0.472991	-2.07087	0.529644	-5.51771	0.768116
ILMN_1651606	LOC653210	68.4	0.137022	67.7792	0.14361	65.9274	0.0737813	55.7662	0.312253	63.0308	0.325428	68.9976	0.231884	52.584	0.13834	51.0538	0.137022	39.2351	0.641634	55.2921	0.0619236	51.8749	0.106719	53.6599	0.0724638	7.48041	0.11199	14.6179	0.0355731	3.73758	0.189723	7.21595	0.109354	10.8782	0.0737813	7.8145	0.100132
ILMN_1651608	LOC649683	66.7331	0.176548	60.6272	0.426878	50.5523	0.607378	61.7007	0.101449	61.5299	0.392622	66.2223	0.332016	45.664	0.54282	41.3937	0.847167	37.6913	0.805007	42.0582	0.814229	44.8931	0.483531	49.5586	0.150198	-3.84969	0.683794	0.31422	0.395257	-3.49533	0.649539	6.939	0.114625	-0.0324588	0.401844	-4.00859	0.669302
ILMN_1651609	SPRED3	62.5353	0.371542	68.6304	0.12253	51.4774	0.546772	61.9615	0.0988142	63.4309	0.312253	74.3252	0.134387	52.8219	0.125165	52.796	0.104084	48.2266	0.11199	57.1919	0.0434783	49.5331	0.171278	53.6508	0.0724638	-2.61	0.592885	4.8644	0.14361	5.75539	0.139657	4.4896	0.168643	20.3615	0.0250329	14.511	0.0408432
ILMN_1651610	LOC730525	1120.84	0	1572.29	0	1372.28	0	698.16	0	865.892	0	1766.83	0	441.565	0	440.056	0	1368.18	0	491.231	0	310.558	0	1039.27	0	638.756	0	562.848	0	1175.99	0	374.537	0	437.587	0	1252.53	0
ILMN_1651617	CTNNB1	61.6901	0.418972	63.0058	0.312253	57.7602	0.220026	51.791	0.571805	50.7577	0.952569	61.4892	0.555995	129.97	0.00131752	112.764	0.00263505	86.0029	0.0158103	124.356	0	143.852	0	95.849	0.00527009	25.4772	0.0158103	21.9901	0.0197628	17.8963	0.0289855	23.4236	0.0158103	30.769	0.0118577	34.8665	0.0131752
ILMN_1651624	C6orf201	64.8521	0.256917	61.7916	0.363636	64.483	0.0935441	50.4371	0.675889	67.869	0.166008	68.2226	0.245059	43.3611	0.753623	44.518	0.554677	41.1259	0.462451	41.5163	0.86693	44.3657	0.533597	45.5942	0.387352	-4.06719	0.70224	-6.04713	0.837945	-0.690689	0.411067	-1.70954	0.528327	-4.23245	0.711462	-5.99364	0.787879
ILMN_1651628	EXOC6	284.53	0	292.281	0	294.71	0	179.612	0	233.166	0	279.059	0	277.114	0	269.649	0	334.514	0	203.05	0	241.698	0	275.181	0	157.892	0	160.724	0	215.146	0	110.326	0	105.464	0	185.386	0
ILMN_1651636	CYP2A13	62.7261	0.359684	65.2771	0.214756	53.8932	0.378129	57.3077	0.238472	59.316	0.533597	71.9985	0.15942	54.0686	0.0974967	51.0857	0.135705	47.0659	0.137022	47.7728	0.291173	54.018	0.0737813	49.1703	0.160738	-4.63656	0.736495	1.37173	0.309618	-0.663467	0.407115	3.97736	0.196311	-0.175693	0.40975	0.956857	0.321476
ILMN_1651637	CRSP2	66.1401	0.193676	65.3824	0.209486	60.2738	0.166008	61.5036	0.104084	60.3706	0.462451	67.8647	0.255599	49.9639	0.231884	52.7751	0.104084	43.4651	0.268775	55.0215	0.0658762	49.6394	0.166008	52.4034	0.0909091	7.14211	0.118577	11.6866	0.0592885	7.1779	0.108037	9.40361	0.0750988	15.9381	0.0342556	9.37438	0.0816864
ILMN_1651641	LOC643069	71.3649	0.0922266	68.2194	0.125165	53.5823	0.397892	63.6499	0.0816864	63.6722	0.300395	64.4599	0.392622	48.946	0.284585	44.4743	0.559947	39.4996	0.613966	49.3719	0.187088	42.626	0.704875	43.9654	0.536232	5.24832	0.155468	5.81889	0.126482	2.89932	0.222661	4.3037	0.175231	6.75738	0.134387	3.51273	0.220026
ILMN_1651642	GPC2	67.886	0.14888	69.5812	0.104084	57.8829	0.214756	51.4668	0.600791	70.5673	0.113307	72.5898	0.151515	60.6346	0.0395257	65.2125	0.0263505	50.3584	0.083004	54.8111	0.0658762	53.1244	0.0922266	49.2164	0.160738	9.89034	0.0803689	7.85661	0.0869565	10.3602	0.0671937	1.20805	0.325428	9.50436	0.0882741	7.6512	0.101449
ILMN_1651643	ASB11	57.7407	0.674572	53.1407	0.85639	39.7912	0.993412	53.3125	0.472991	54.4371	0.837945	63.0906	0.458498	49.3438	0.26614	43.9739	0.629776	51.1767	0.0790514	45.2762	0.512517	45.3376	0.45191	45.065	0.432148	-3.9599	0.694335	-3.5465	0.6917	0.159592	0.363636	-10.9602	0.993412	-2.70287	0.599473	-5.16986	0.740448
ILMN_1651652	RTN3	61.0647	0.459815	62.6383	0.320158	62.8406	0.119895	56.4026	0.28195	70.326	0.115942	63.5276	0.43083	53.2322	0.121212	48.6928	0.221344	45.8903	0.172596	52.2246	0.109354	48.13	0.243742	51.7142	0.101449	3.55684	0.216074	2.94835	0.233202	0.13028	0.364954	-4.31596	0.732543	-0.895183	0.455863	1.90635	0.27668
ILMN_1651656	PSG7	65.6867	0.220026	61.541	0.371542	65.1681	0.0803689	55.8696	0.306983	63.4477	0.312253	61.5441	0.549407	49.0893	0.279315	50.2583	0.160738	44.6673	0.212121	50.8105	0.146245	49.863	0.166008	45.9749	0.358366	-6.88053	0.852437	-6.28398	0.849802	-1.18445	0.442688	1.50077	0.310935	-1.67537	0.496706	-5.27505	0.749671
ILMN_1651657	ADAM33	71.8704	0.0843215	82.5096	0.0184453	80.5426	0.0144928	68.7371	0.0461133	82.1597	0.027668	107.613	0.0105402	59.2586	0.0434783	63.8928	0.027668	54.389	0.0500659	54.2295	0.0803689	52.0631	0.104084	53.5486	0.0764163	1.36756	0.335968	14.2476	0.0368906	22.0354	0.0237154	17.0296	0.027668	17.5317	0.0289855	11.1947	0.0632411
ILMN_1651660	TMEM191B	58.794	0.602108	54.727	0.766798	64.0285	0.0935441	48.6966	0.789196	57.8229	0.619236	66.5217	0.317523	49.2364	0.270092	46.1704	0.400527	39.0526	0.656126	40.5925	0.920949	44.8617	0.487484	43.7154	0.555995	2.66657	0.262187	-0.810689	0.490119	-2.19152	0.534914	-2.89677	0.617918	1.76404	0.295125	1.76039	0.280632
ILMN_1651662	LOC643899	55.547	0.799736	57.5543	0.620553	48.3547	0.769433	53.4456	0.462451	56.0747	0.732543	62.2812	0.499341	49.3658	0.263505	39.6063	0.939394	44.583	0.213439	46.6457	0.374177	44.945	0.480896	51.3605	0.105402	1.77978	0.309618	-5.66138	0.820817	1.01057	0.312253	2.59169	0.262187	-4.16293	0.70751	3.24301	0.229249
ILMN_1651664	SDHALP1	63.965	0.295125	70.2161	0.0974967	58.9953	0.193676	47.1161	0.874835	66.9833	0.189723	71.7322	0.166008	49.5749	0.254282	52.9606	0.100132	53.362	0.0606061	50.9697	0.14361	49.9934	0.162055	58.2528	0.0408432	4.6959	0.162055	3.53154	0.193676	6.43842	0.125165	-4.52929	0.745718	-6.09662	0.819499	20.2359	0.0237154
ILMN_1651672	LOC646717	76.6016	0.0395257	68.0902	0.130435	58.7021	0.194993	60.097	0.131752	70.5239	0.114625	82.1833	0.055336	49.6871	0.249012	47.2363	0.30303	42.2388	0.339921	47.8853	0.279315	47.7387	0.27141	45.4938	0.392622	5.69185	0.151515	0.829799	0.345191	4.22867	0.173913	9.83438	0.0737813	9.48829	0.0882741	4.57739	0.179183
ILMN_1651680	LOC649150	20671.6	0	16796.8	0	27425.3	0	16642.5	0	12817.5	0	30753.3	0	27249.2	0	22111.8	0	26878.4	0	13650.3	0	20225.4	0	18254.9	0	21431.9	0	20849.5	0	28110.4	0	14888.4	0	9963.08	0	29544.2	0
ILMN_1651681	WDFY3	62.1202	0.396574	62.8652	0.316205	54.7676	0.330698	47.8479	0.833992	56.9918	0.665349	61.1975	0.57444	42.4608	0.831357	39.2481	0.952569	38.9641	0.662714	47.4988	0.316205	42.8318	0.68643	43.8993	0.537549	-5.47394	0.786561	-7.32739	0.891963	-3.39359	0.641634	-3.80247	0.695652	-0.88071	0.453228	-4.56579	0.710145
ILMN_1651684	KIAA0586	125.418	0	189.439	0	164.648	0	113.647	0	186.253	0	135.898	0.00263505	193.176	0	214.794	0	165.148	0	167.556	0	152.019	0	151.581	0	124.229	0	132.766	0	141.635	0	101.471	0	119.595	0	108.597	0
ILMN_1651685	C8ORFK32	77.0115	0.0368906	64.11	0.258234	60.3421	0.166008	52.0421	0.557312	69.7302	0.12253	66.1303	0.337286	49.0713	0.280632	46.8165	0.343873	39.8739	0.570488	49.8346	0.180501	49.8544	0.166008	49.8538	0.146245	4.83905	0.162055	-1.90265	0.577075	-0.439949	0.391304	0.0684152	0.380764	-5.18614	0.761528	6.03631	0.137022
ILMN_1651690	PGBD4	57.7415	0.674572	63.623	0.279315	53.4096	0.417655	53.8636	0.429513	72.3349	0.0922266	71.7114	0.166008	46.5354	0.45191	47.0403	0.320158	48.1773	0.11199	47.853	0.283268	47.2974	0.305665	51.065	0.11199	5.38511	0.15415	1.07384	0.328063	9.37337	0.0737813	2.5015	0.267457	4.99106	0.16469	7.37238	0.110672
ILMN_1651692	STK10	98.0583	0.00263505	96.5531	0.00395257	65.0131	0.0816864	90.7446	0.00527009	181.377	0	81.4649	0.0632411	110.858	0.00395257	108.787	0.00263505	77.322	0.0171278	153.325	0	132.97	0	77.1637	0.0144928	61.4427	0.00395257	56.0011	0.00395257	28.7565	0.0171278	93.4522	0	141.54	0	45.1419	0.0105402
ILMN_1651693	GSG1	83.6579	0.0210804	71.757	0.0843215	71.8555	0.0342556	72.3889	0.0210804	69.6449	0.12253	99.0977	0.0263505	55.6836	0.0685112	60.0852	0.0368906	55.685	0.0461133	55.2418	0.0632411	52.4187	0.101449	53.9373	0.0698287	10.0464	0.0790514	6.23577	0.115942	7.26295	0.105402	14.5359	0.0342556	7.13511	0.1278	8.15473	0.0935441
ILMN_1651699	EPS8	219.626	0	185.164	0	130.688	0.00131752	141.953	0	124.929	0.00131752	217.314	0	308.455	0	238.89	0	222.629	0	777.818	0	538.308	0	326.539	0	118.43	0	112.859	0	91.5565	0.00263505	130.702	0	124.658	0	156.393	0
ILMN_1651705	CAT	1266.16	0	1054.27	0	472.508	0	278.636	0	592.19	0	675.913	0	1978.04	0	1376.22	0	694.599	0	461.133	0	863.988	0	633.09	0	1019.23	0	1376.24	0	437.821	0	477.202	0	427.106	0	443.677	0
ILMN_1651708	RESP18	53.6506	0.874835	61.2578	0.392622	46.3784	0.865613	49.4311	0.749671	63.0823	0.324111	62.1513	0.508564	46.1017	0.503294	42.7468	0.756258	36.7026	0.8722	44.9367	0.55336	46.8804	0.335968	44.9843	0.438735	-2.06344	0.552042	-1.75335	0.562582	0.0890122	0.366271	-0.369901	0.418972	-2.45072	0.566535	-0.6202	0.408432
ILMN_1651710	IQCD	225.099	0	218.501	0	130.458	0.00131752	352.163	0	772.934	0	265.757	0	349.916	0	237.688	0	836.909	0	540.418	0	506.307	0	352.768	0	293.775	0	216.872	0	173.146	0	299.069	0	449.489	0	666.008	0
ILMN_1651711	LOC728005	57.3341	0.689065	59.9937	0.471673	46.2287	0.8722	58.6499	0.184453	52.0956	0.926219	54.8404	0.890646	47.6597	0.361001	41.2337	0.853755	38.6666	0.689065	48.1225	0.255599	40.7481	0.885375	43.7043	0.555995	-1.95173	0.541502	-4.73744	0.773386	-3.29722	0.638999	0.424792	0.364954	-3.98285	0.690382	-1.3928	0.465086
ILMN_1651712	RBM11	75.4019	0.0500659	73.8566	0.0632411	81.1268	0.0144928	63.0647	0.0869565	72.5202	0.0922266	66.7625	0.3083	71.1547	0.0210804	71.4586	0.0171278	69.8241	0.0184453	55.8679	0.0540185	58.9228	0.0355731	68.7387	0.0184453	9.75036	0.0816864	11.1533	0.0658762	1.55732	0.284585	1.99089	0.288538	2.28843	0.26614	3.91364	0.205534
ILMN_1651715	RNF2	65.4117	0.231884	68.5321	0.12253	72.7398	0.030303	61.9119	0.100132	67.8971	0.166008	72.1281	0.156785	63.9249	0.0316205	56.0034	0.0632411	49.5979	0.0895916	57.4208	0.0421607	56.3764	0.0487484	52.6128	0.0869565	12.5543	0.0592885	4.16451	0.166008	5.56894	0.146245	6.9298	0.114625	8.35572	0.105402	8.98473	0.0843215
ILMN_1651717	ADAMTS20	53.73	0.870883	55.4202	0.731225	50.0177	0.648221	48.7582	0.785244	52.8707	0.890646	65.1898	0.368907	41.2047	0.910408	43.5611	0.670619	37.5246	0.812912	41.9027	0.826087	43.62	0.615283	46.0596	0.353096	-7.8944	0.893281	-3.89277	0.71805	-0.409378	0.388669	-7.01089	0.884058	-4.59658	0.73386	-9.41806	0.957839
ILMN_1651719	MBTPS1	1058.84	0	1454.38	0	717.767	0	1028.51	0	2109.51	0	1297.36	0	1428.89	0	1302.51	0	1456.91	0	1379.95	0	1588.49	0	1903.65	0	1330.51	0	1368.49	0	1400.3	0	1485.28	0	1531.26	0	1734.27	0
ILMN_1651727	LOC648473	55.519	0.799736	51.7887	0.903821	48.7051	0.749671	44.0662	0.961792	55.1522	0.793149	69.0556	0.230567	41.1951	0.910408	44.011	0.628459	40.3645	0.517787	43.1746	0.711462	43.5596	0.627141	44.598	0.471673	2.06204	0.296443	-4.26742	0.740448	-0.415756	0.388669	-8.63713	0.943346	-4.43917	0.719368	-3.04547	0.588933
ILMN_1651735	TGOLN2	1569.72	0	1676.37	0	969.741	0	804.412	0	818.337	0	1110.29	0	2304.77	0	1973.11	0	1130.24	0	975.45	0	1198.11	0	771.205	0	1927.3	0	2415.32	0	1296.99	0	1287.36	0	1589.83	0	1400.9	0
ILMN_1651737	LOC644689	128.263	0	103.433	0.00131752	99.6723	0.00395257	90.951	0.00527009	168.161	0.00131752	164.592	0	96.5598	0.00658761	119.468	0.00131752	178.077	0	95.1293	0.00395257	126.049	0.00263505	181.842	0	45.1827	0.00395257	42.8385	0.00395257	53.7079	0.00527009	57.4028	0.00263505	77.4298	0.00263505	91.6367	0
ILMN_1651741	ARMCX3	66.4594	0.183136	63.7746	0.274045	53.8875	0.378129	54.5004	0.393939	64.5098	0.26087	66.4279	0.321476	49.8871	0.235837	46.1749	0.400527	44.4922	0.217391	52.9251	0.0922266	48.8	0.210804	47.3683	0.258234	-0.921322	0.475626	-3.71714	0.703557	-8.77563	0.928854	-1.96769	0.55336	-5.188	0.761528	-3.35941	0.617918
ILMN_1651745	TMEM25	65.7753	0.214756	66.3792	0.183136	62.9213	0.119895	61.6566	0.102767	71.9343	0.0988142	73.3208	0.14361	93.5422	0.00658761	82.4346	0.0105402	57.3513	0.0342556	66.6276	0.0223979	56.2241	0.0513834	61.4437	0.0289855	49.2189	0.00395257	30.8647	0.0105402	21.5768	0.0237154	15.3358	0.0329381	39.255	0.00658761	10.8151	0.0632411
ILMN_1651752	CXorf21	57.5928	0.674572	54.0436	0.803689	53.4985	0.40448	55.0114	0.368907	62.3902	0.353096	54.6277	0.895916	49.9111	0.235837	50.3978	0.15415	47.088	0.135705	49.1591	0.198946	47.9945	0.252964	48.7389	0.177866	1.84669	0.306983	6.90782	0.101449	5.76971	0.13834	-3.36626	0.657444	-1.31234	0.476943	0.0893641	0.374177
ILMN_1651758	LOC645643	60.7665	0.486166	65.3691	0.209486	44.3179	0.942029	60.1562	0.131752	59.7435	0.507246	64.6766	0.384717	46.8638	0.42556	42.8274	0.748353	40.911	0.474308	46.4113	0.395257	43.2857	0.640316	40.4637	0.86693	0.791546	0.367589	-0.249532	0.432148	-0.715614	0.411067	-9.4248	0.963109	1.53064	0.312253	-5.84402	0.785244
ILMN_1651760	LOC646537	60.4525	0.508564	52.3259	0.885375	53.724	0.388669	62.1554	0.0974967	65.5486	0.225296	52.8904	0.943346	45.2945	0.573122	43.9848	0.629776	44.2795	0.229249	52.6698	0.102767	49.6137	0.167325	46.9409	0.285903	0.859074	0.358366	-0.944257	0.504611	1.86858	0.26614	1.57722	0.3083	-5.52491	0.779974	2.54826	0.250329
ILMN_1651763	TFDP3	70.8716	0.0988142	58.7849	0.549407	56.653	0.251647	51.9755	0.562582	61.2951	0.405797	60.3315	0.629776	46.459	0.461133	44.1523	0.598155	40.2579	0.528327	43.098	0.716733	44.2353	0.54809	45.4404	0.399209	-1.80499	0.532279	7.42393	0.0961792	-0.770149	0.41502	-0.70754	0.450593	2.51593	0.249012	-4.07145	0.674572
ILMN_1651767	MKL1	145.15	0	153.773	0	80.8633	0.0144928	109.588	0	251.822	0	105.231	0.0184453	127.777	0.00131752	111.85	0.00263505	114.989	0.00395257	167	0	109.121	0.00263505	114.346	0.00131752	88.5824	0.00131752	81.6768	0	94.4053	0.00131752	93.9076	0	77.8882	0.00263505	113.418	0
ILMN_1651769	ZFYVE16	198.619	0	190.006	0	204.508	0	143.134	0	129.179	0.00131752	253.422	0	296.235	0	237.673	0	383.174	0	262.91	0	328.648	0	248.383	0	85.5513	0.00131752	104.776	0	149.265	0	83.5567	0	69.3942	0.00263505	221.359	0
ILMN_1651771	RRAGB	57.7147	0.674572	56.6562	0.670619	46.1521	0.87747	53.4654	0.459815	52.9626	0.889328	65.7101	0.346509	45.1761	0.578393	40.5986	0.891963	39.9771	0.566535	45.2495	0.515151	46.5075	0.357049	44.7756	0.458498	-2.72362	0.604743	-2.69609	0.637681	-6.86939	0.868248	-0.237272	0.407115	-7.98508	0.911726	-1.12748	0.440053
ILMN_1651776	FHOD1	213.856	0	259.329	0	157.018	0	208.767	0	551.939	0	309.935	0	235.812	0	295.262	0	308.408	0	485.118	0	344.195	0	440.101	0	155.339	0	189.457	0	170.948	0	263.222	0	295.699	0	260.677	0
ILMN_1651787	MSH5	77.0243	0.0368906	79.7313	0.0329381	75.6346	0.0250329	64.0288	0.0764163	88.8643	0.0158103	76.8084	0.100132	60.6859	0.0395257	56.5833	0.055336	60.6054	0.0250329	60.7693	0.0316205	55.757	0.0540185	62.2839	0.0250329	11.8703	0.0632411	17.4192	0.0263505	10.0256	0.0685112	7.66027	0.101449	20.6448	0.0250329	16.1952	0.030303
ILMN_1651788	MAP3K11	239.862	0	313.924	0	190.49	0	179.236	0	712.339	0	204.015	0	315.841	0	352.077	0	435.8	0	488.558	0	395.738	0	421.549	0	351.248	0	421.311	0	345.242	0	389.978	0	468.873	0	350.334	0
ILMN_1651789	VCX2	60.3731	0.515151	62.2288	0.338603	50.407	0.615283	50.3495	0.682477	58.6737	0.570488	63.7301	0.421607	42.7853	0.808959	44.9602	0.512517	40.2601	0.528327	45.9061	0.45191	46.3053	0.378129	44.3432	0.499341	-4.05083	0.70224	-1.26439	0.527009	-0.863884	0.421607	3.51541	0.213439	-3.09609	0.625823	-0.958518	0.42556
ILMN_1651792	RORC	63.1893	0.329381	63.8929	0.270092	38.1641	0.997365	48.8424	0.781291	61.8516	0.374177	53.2944	0.934124	49.2562	0.268775	43.191	0.71278	34.1299	0.972332	43.3786	0.690382	44.3555	0.536232	43.7186	0.555995	-8.03934	0.906456	-5.4912	0.808959	-3.93133	0.6917	-7.77717	0.913044	-6.68602	0.849802	1.31268	0.300395
ILMN_1651799	SLC38A2	1088.64	0	1209.99	0	873.252	0	747.436	0	853.034	0	1643.97	0	2745.99	0	2915.52	0	1737.43	0	3369.76	0	3433.2	0	2440.51	0	1549.44	0	1336.01	0	1089.07	0	1059.22	0	1451.39	0	1505.96	0
ILMN_1651800	GSTM4	59.3926	0.562582	58.6485	0.559947	71.8561	0.0342556	50.632	0.662714	66.9957	0.188406	82.4372	0.0540185	68.301	0.0237154	68.9576	0.0210804	85.2454	0.0158103	56.16	0.0487484	49.477	0.171278	64.5387	0.0197628	17.2794	0.0250329	23.942	0.0171278	19.4327	0.0263505	10.9274	0.0619236	0.736531	0.351779	16.2468	0.030303
ILMN_1651806	LOC653801	52.4477	0.915678	57.4451	0.625823	43.723	0.948617	46.6396	0.891963	56.5003	0.700922	52.4508	0.949934	42.9568	0.793149	45.4268	0.469038	39.1499	0.646904	42.8995	0.744401	44.2753	0.545455	41.1368	0.818182	-6.88279	0.852437	-11.8371	0.985507	-11.2146	0.982872	-2.48411	0.594203	-9.0414	0.951252	-9.34671	0.953887
ILMN_1651811	LOC729269	55.3234	0.810277	68.236	0.125165	50.375	0.619236	53.585	0.455863	56.9591	0.669302	62.7544	0.469038	49.3364	0.26614	51.8222	0.125165	46.2412	0.15415	54.7995	0.0658762	41.7652	0.805007	51.0262	0.115942	4.00414	0.189723	0.368465	0.388669	1.76424	0.27141	-3.23044	0.646904	-1.22637	0.475626	-7.02641	0.852437
ILMN_1651817	GRIK1	55.2688	0.812912	64.7863	0.231884	61.6186	0.13834	53.5391	0.45718	65.39	0.227932	59.4087	0.678524	55.5103	0.0685112	43.4207	0.685112	47.1815	0.129117	50.52	0.15415	44.6771	0.504611	46.0509	0.354414	-0.815792	0.469038	-1.04316	0.512517	-2.88936	0.600791	7.90471	0.100132	-1.45487	0.483531	-3.65531	0.635046
ILMN_1651819	GALNT11	1232.46	0	1618.41	0	391.884	0	863.096	0	1642.16	0	2284.96	0	1986.27	0	1586.91	0	732.166	0	1332.78	0	1923.57	0	4164.94	0	1512.2	0	1481.93	0	362.094	0	1038.9	0	908.452	0	1513.13	0
ILMN_1651826	BASP1	952.072	0	546.984	0	521.293	0	478.106	0	923.25	0	111.697	0.00922266	3752.87	0	2575.09	0	344.287	0	679.119	0	1474.95	0	117.643	0.00131752	2046.86	0	2473.18	0	365.242	0	892.841	0	664.504	0	1402.27	0
ILMN_1651828	CCT3	285.823	0	389.848	0	355.485	0	287.993	0	385.058	0	453.349	0	1075.59	0	804.286	0	1119.65	0	737.207	0	721.546	0	919.759	0	474.682	0	436.903	0	501.051	0	351.537	0	397.938	0	718.737	0
ILMN_1651832	EHD1	1595.74	0	1917.44	0	2327.75	0	1428.46	0	1876.21	0	2616.25	0	1121.94	0	1078.46	0	1764.67	0	1922.91	0	1749.53	0	1920.57	0	1017.45	0	991.795	0	1680.74	0	2338.18	0	2585.52	0	2187.13	0
ILMN_1651838	RND1	90.291	0.00658761	101.428	0.00395257	59.0249	0.193676	84.7584	0.00527009	195.191	0	71.2649	0.171278	49.1524	0.274045	54.2047	0.083004	49.9877	0.0843215	77.3276	0.0118577	70.8085	0.0184453	62.0951	0.0250329	17.6385	0.0250329	13.1367	0.0513834	21.5046	0.0237154	33.2866	0.00922266	26.9138	0.0158103	29.5408	0.0197628
ILMN_1651846	LOC400954	58.0365	0.658761	62.8684	0.316205	55.0054	0.316205	53.1463	0.486166	57.3335	0.650856	59.9884	0.646904	43.5815	0.727273	43.7574	0.653491	39.7365	0.587615	48.2807	0.247694	40.9628	0.86693	41.8336	0.752306	-0.100269	0.416337	0.0442382	0.408432	3.5425	0.196311	1.83017	0.29249	-5.23803	0.765481	0.0645152	0.378129
ILMN_1651848	ITSN1	61.0604	0.461133	60.2819	0.449275	48.179	0.781291	62.0053	0.0974967	61.1956	0.40975	63.4476	0.434783	51.3067	0.175231	47.6281	0.283268	44.6275	0.213439	50.9138	0.144927	45.5232	0.434783	43.5496	0.565217	-0.585926	0.455863	2.57904	0.256917	0.814797	0.324111	3.14926	0.230567	-4.60391	0.735178	4.4642	0.185771
ILMN_1651850	RPS16	24706	0	22514.4	0	19791.7	0	17537.5	0	20662.4	0	23295.7	0	33777.6	0	32252.4	0	32209.3	0	30130	0	31265.7	0	29010.3	0	34297.3	0	33464.7	0	34923	0	33124.8	0	38553.7	0	33470.8	0
ILMN_1651865	KIAA1257	54.7108	0.843215	49.5665	0.955204	46.9303	0.839262	61.7318	0.101449	52.1999	0.919631	62.5584	0.480896	49.7719	0.239789	45.7502	0.44664	41.6033	0.399209	44.5489	0.59025	43.7785	0.598155	44.322	0.504611	-8.13756	0.909091	-0.224187	0.43083	-2.44871	0.562582	-5.26056	0.807642	-4.0992	0.70224	3.59525	0.216074
ILMN_1651872	UBIAD1	131.389	0	168.635	0	271.471	0	126.636	0	176.277	0	227.261	0	226.403	0	216.308	0	303.288	0	226.7	0	270.309	0	239.915	0	162.787	0	144.029	0	205.214	0	184.976	0	183.503	0	213.147	0
ILMN_1651878	EVC	69.9388	0.105402	67.7454	0.146245	54.2995	0.350461	48.8787	0.777339	80.0413	0.0342556	61.5077	0.555995	65.8814	0.0263505	65.4663	0.0263505	56.4345	0.0395257	67.2873	0.0223979	67.737	0.0223979	60.965	0.0316205	25.685	0.0158103	19.6738	0.0210804	11.9813	0.0632411	19.1054	0.0197628	15.2291	0.0395257	19.2998	0.0263505
ILMN_1651886	CWF19L1	1531.67	0	1627.88	0	1113.97	0	848.447	0	1311.08	0	1029.49	0	2106.24	0	2133.16	0	1815.39	0	2043.03	0	1819.4	0	1629.79	0	1529.97	0	1586.79	0	1192.03	0	1262.54	0	1515.32	0	1380.37	0
ILMN_1651899	LOC653314	9407.16	0	10132.7	0	13337.2	0	7766.29	0	8049.17	0	16491.4	0	20098.5	0	20134.1	0	21568.5	0	15932.9	0	17135.2	0	18225.1	0	14224.1	0	13668.7	0	20297	0	12587.5	0	12429.6	0	21033.4	0
ILMN_1651900	KCNA4	55.8388	0.776021	48.9904	0.961792	47.0224	0.837945	47.2403	0.868248	53.4409	0.873518	55.1285	0.880105	41.5514	0.889328	40.4399	0.902503	41.0046	0.465086	38.1194	0.985507	39.0212	0.969697	41.7274	0.758893	-4.37781	0.725955	-3.08697	0.660079	-3.69785	0.667984	-1.19131	0.488801	-3.62668	0.673254	-5.2364	0.747036
ILMN_1651902	RASL11A	61.1869	0.453228	59.8509	0.480896	58.2121	0.202899	57.0462	0.249012	66.8515	0.191041	63.1981	0.447958	47.1321	0.388669	45.8029	0.4361	41.1717	0.454545	44.8662	0.562582	44.8969	0.483531	42.7442	0.653491	-0.58585	0.455863	-0.756505	0.486166	2.30434	0.250329	-2.57754	0.598155	-2.34452	0.554677	-1.75454	0.486166
ILMN_1651903	LOC645669	83.257	0.0210804	70.335	0.0948617	70.5536	0.0382082	75.6146	0.0131752	96.3871	0.0105402	94.3536	0.0342556	49.1817	0.272727	46.6505	0.353096	47.6383	0.11726	44.5678	0.587615	44.3311	0.541502	46.7242	0.299078	9.68575	0.083004	3.67197	0.191041	7.78671	0.0988142	3.65242	0.208169	6.08535	0.142292	18.2799	0.027668
ILMN_1651905	ZNF187	55.0843	0.823452	56.7191	0.665349	43.8978	0.947299	46.8792	0.881423	57.7705	0.623188	59.3491	0.68643	52.3879	0.14361	47.8375	0.270092	46.1202	0.163373	46.5997	0.376812	48.7014	0.213439	48.1705	0.209486	-4.16478	0.704875	-0.300473	0.434783	-8.21543	0.911726	-3.77266	0.693017	-2.52686	0.56917	-4.7087	0.71805
ILMN_1651913	LOC651357	58.6304	0.617918	58.2143	0.591568	54.0839	0.361001	52.1627	0.550725	64.9994	0.245059	62.4693	0.482213	47.6572	0.361001	45.0094	0.508564	39.8189	0.57971	48.8587	0.208169	46.3687	0.367589	42.9075	0.635046	-3.90033	0.690382	-0.589307	0.463768	-5.06089	0.783926	-0.637205	0.444005	0.404599	0.368907	-3.59295	0.631094
ILMN_1651916	OCLN	71.7469	0.0843215	75.5568	0.0527009	52.3315	0.483531	53.9149	0.428195	57.5989	0.635046	68.6873	0.235837	47.3273	0.379447	50.005	0.168643	42.9909	0.293808	51.8665	0.121212	47.565	0.284585	50.1658	0.135705	2.89013	0.249012	3.74886	0.185771	2.4398	0.247694	3.02519	0.237154	3.64285	0.194993	1.57336	0.285903
ILMN_1651936	SETD8	198.063	0	227.743	0	201.477	0	213.1	0	544.312	0	285.372	0	210.995	0	280.116	0	382.246	0	402.282	0	279.216	0	384.567	0	177.043	0	199.088	0	395.171	0	306.842	0	341.789	0	517.483	0
ILMN_1651938	LOC649652	66.7518	0.176548	63.0111	0.312253	55.6268	0.29249	51.9017	0.5639	66.7702	0.192358	58.7238	0.71805	44.9803	0.599473	45.5632	0.462451	38.101	0.768116	43.7195	0.666667	45.4399	0.440053	48.2789	0.202899	-2.36655	0.578393	0.821017	0.347826	-7.8802	0.901186	-2.45871	0.587615	-4.93737	0.747036	-2.38023	0.540184
ILMN_1651940	OR6C76	60.8139	0.482213	45.6171	0.996047	43.8591	0.948617	45.2251	0.927536	44.2217	0.996047	48.976	0.993412	44.9986	0.598155	38.5331	0.972332	37.9231	0.779974	39.9409	0.942029	39.6371	0.940711	38.408	0.963109	-10.0305	0.961792	-11.5192	0.982872	-7.23827	0.880105	-1.0475	0.475626	-4.81806	0.744401	-3.28789	0.612648
ILMN_1651943	ANK3	62.6095	0.371542	56.5167	0.678524	46.0832	0.881423	55.0872	0.366271	61.1981	0.40975	61.4634	0.555995	43.7594	0.714098	46.0302	0.411067	49.5239	0.0909091	45.8376	0.45718	49.4644	0.173913	47.2693	0.263505	-4.08106	0.70224	-1.71084	0.55863	0.693062	0.328063	3.98391	0.196311	-2.99065	0.623188	1.2459	0.304348
ILMN_1651944	CTNND1	55.1997	0.816864	54.3306	0.781291	51.9966	0.507246	52.9926	0.494071	56.44	0.708827	59.2584	0.687747	48.3911	0.309618	44.7609	0.529644	45.9518	0.172596	47.0207	0.345191	51.9756	0.104084	51.7568	0.101449	-0.948109	0.476943	-0.418187	0.44137	-3.46845	0.648221	-3.58938	0.677207	3.35349	0.209486	-0.287871	0.393939
ILMN_1651949	SCYL3	108.062	0.00263505	97.8986	0.00395257	87.3546	0.0118577	83.6084	0.00527009	171.782	0	102.378	0.0250329	141.73	0	120.387	0.00131752	111.688	0.00395257	122.717	0	129.112	0	93.2705	0.00658761	42.1348	0.00527009	60.3111	0.00263505	28.8329	0.0171278	27.4939	0.0144928	39.5797	0.00658761	47.9611	0.00790514
ILMN_1651950	TPST1	228.552	0	288.549	0	267.029	0	115.254	0	269.317	0	265.931	0	356.261	0	424.592	0	383.823	0	209.457	0	232.706	0	232.135	0	265.338	0	314.619	0	192.417	0	147.879	0	154.226	0	163.785	0
ILMN_1651958	MGP	68.4995	0.130435	81.5931	0.0250329	53.2477	0.426878	51.4719	0.599473	67.8729	0.166008	62.6124	0.480896	53.3075	0.118577	482.395	0	45.8882	0.172596	47.1367	0.335968	48.8958	0.208169	49.7025	0.147563	6.82779	0.1278	49.2632	0.00395257	8.59331	0.0803689	2.67556	0.254282	11.8638	0.0658762	5.9521	0.139657
ILMN_1651964	ABCC5	281.172	0	519.075	0	765.764	0	119.4	0	156.25	0.00131752	462.213	0	2572.37	0	1034.15	0	1179.66	0	278.764	0	213.647	0	466.967	0	438.05	0	746.734	0	588.163	0	65.0775	0.00263505	113.365	0	291.867	0
ILMN_1651966	FGFR3	63.0277	0.341239	62.2112	0.341239	65.1099	0.0816864	58.4064	0.192358	54.7174	0.823452	76.6589	0.104084	54.1845	0.0974967	52.3707	0.110672	46.9094	0.13834	49.011	0.204216	52.468	0.101449	51.9479	0.100132	-1.51033	0.516469	7.49393	0.0948617	-6.62904	0.852437	2.2638	0.279315	-3.76513	0.678524	5.50653	0.150198
ILMN_1651967	TP53I3	76.3314	0.0408432	63.1407	0.30303	55.8604	0.285903	58.6812	0.180501	77.9236	0.0461133	69.2924	0.226614	61.0729	0.0382082	55.4465	0.0658762	44.84	0.206851	55.1736	0.0658762	50.5026	0.144927	48.9285	0.16996	7.6683	0.108037	6.71132	0.104084	5.47672	0.146245	3.52176	0.210804	0.376996	0.371542	0.154374	0.368907
ILMN_1651980	LOC283767	81.1687	0.0237154	76.2955	0.0500659	59.1746	0.188406	61.627	0.102767	69.0543	0.130435	85.5004	0.0474308	51.4583	0.172596	50.1464	0.163373	47.2445	0.129117	54.3184	0.0777339	53.4058	0.0882741	48.8045	0.172596	-1.27665	0.498024	7.70571	0.0909091	6.15738	0.131752	3.8604	0.200264	9.43319	0.0895916	4.1828	0.197629
ILMN_1651984	LOC653648	59.8354	0.538867	61.0652	0.396574	59.0649	0.193676	53.1275	0.486166	56.9548	0.669302	68.4454	0.238472	53.2178	0.121212	52.263	0.114625	52.8103	0.0711462	45.9547	0.445323	47.9341	0.259552	48.2081	0.209486	-0.091114	0.416337	2.88755	0.238472	-2.67635	0.577075	-1.47468	0.515151	4.4275	0.177866	2.61815	0.249012
ILMN_1651987	C6orf129	428.603	0	501.766	0	528.135	0	326.17	0	991.317	0	476.109	0	562.345	0	470.138	0	474.715	0	324.315	0	348.028	0	275.923	0	311.011	0	355.797	0	322.872	0	324.536	0	280.369	0	316.945	0
ILMN_1652000	FAM156A	76.9442	0.0368906	92.0585	0.00527009	75.9781	0.0250329	62.8146	0.0895916	118.859	0.00263505	108.401	0.00922266	57.751	0.0540185	59.6725	0.0368906	52.7773	0.0711462	77.3589	0.0118577	64.6428	0.0250329	68.2131	0.0184453	8.93949	0.0869565	12.9247	0.0527009	6.41355	0.125165	9.02388	0.0803689	10.438	0.0816864	15.4166	0.0342556
ILMN_1652003	GNG10	64.9749	0.251647	75.4372	0.0540185	66.4969	0.0685112	65.664	0.0606061	75.5462	0.0606061	126.99	0.00527009	210.261	0	173.058	0	252.125	0	232.347	0	320.273	0	258.296	0	81.5735	0.00131752	87.8948	0	132.584	0	108.388	0	78.0112	0.00263505	158.566	0
ILMN_1652006	SMC1A	70.2686	0.104084	68.634	0.12253	50.6381	0.602108	56.5375	0.272727	88.1201	0.0158103	71.682	0.166008	46.2177	0.490119	48.9218	0.212121	43.8706	0.252964	54.2295	0.0803689	48.2587	0.234519	50.491	0.125165	-1.39212	0.509881	-9.2792	0.955204	0.0199586	0.368907	0.307971	0.367589	9.61879	0.0869565	3.53655	0.220026
ILMN_1652008	C15orf23	102.502	0.00263505	115.716	0.00131752	222.8	0	133.029	0	158.804	0.00131752	263.171	0	120.659	0.00131752	112.364	0.00263505	168.054	0	122.439	0	148.032	0	124.732	0.00131752	38.1812	0.00658761	32.4862	0.00790514	73.3077	0.00395257	57.7525	0.00263505	38.2319	0.00790514	116.886	0
ILMN_1652015	LOC647451	55.7573	0.783926	82.0172	0.0210804	66.5296	0.0685112	63.6659	0.0816864	66.6522	0.193676	79.9103	0.0764163	52.5347	0.140975	49.4749	0.187088	52.0841	0.0737813	49.3558	0.188406	52.0504	0.104084	44.837	0.454545	6.27439	0.139657	3.9969	0.175231	5.16965	0.15942	6.86092	0.114625	4.9819	0.166008	5.83877	0.14361
ILMN_1652017	PPEF1	62.2726	0.384717	68.4031	0.123847	52.5329	0.475626	54.3044	0.40448	72.3	0.0922266	66.8897	0.305665	45.3133	0.571805	46.0612	0.40975	42.3087	0.337286	46.0685	0.432148	42.1576	0.761528	45.334	0.407115	2.029	0.296443	10.9952	0.0671937	6.29752	0.130435	-7.81794	0.914361	-0.658184	0.44137	-7.34721	0.868248
ILMN_1652022	DHX57	61.6595	0.42029	51.2916	0.916996	50.1804	0.633729	55.9196	0.306983	64.2297	0.274045	63.2251	0.445323	46.3711	0.471673	44.5182	0.554677	38.8879	0.667984	45.9818	0.445323	42.734	0.693017	45.5903	0.387352	-3.77553	0.678524	-2.31514	0.603426	0.31559	0.350461	2.05841	0.28722	-1.99868	0.520422	2.24558	0.259552
ILMN_1652023	AGFG2	57.4924	0.682477	49.8209	0.948617	45.2705	0.915678	47.9232	0.83004	60.6173	0.44664	58.1623	0.73913	45.0178	0.594203	42.5768	0.765481	43.095	0.285903	46.5651	0.378129	41.6316	0.814229	41.559	0.781291	-0.778278	0.467721	-6.22283	0.847167	-1.14491	0.440053	-3.62849	0.678524	-2.67668	0.59552	-3.17239	0.602108
ILMN_1652024	CSNK1G3	233.305	0	215.414	0	291.203	0	199.609	0	157.024	0.00131752	318.752	0	469.351	0	344.598	0	494.439	0	295.469	0	464.2	0	301.883	0	212.496	0	252.741	0	307.146	0	199	0	152.616	0	500.452	0
ILMN_1652037	UPP2	59.7299	0.54282	70.7734	0.0909091	59.8599	0.173913	53.3722	0.469038	59.0979	0.54809	74.6933	0.126482	53.8272	0.102767	50.086	0.167325	47.5337	0.123847	45.5022	0.491436	47.3859	0.29776	52.9044	0.085639	2.76561	0.258234	-2.08754	0.59025	-0.999542	0.43083	-1.41156	0.509881	-0.880657	0.453228	0.519456	0.353096
ILMN_1652056	TTN	59.5587	0.554677	61.5194	0.371542	52.9966	0.442688	51.5338	0.59025	54.9826	0.805007	62.4057	0.495389	44.0592	0.695652	46.479	0.370224	38.1185	0.766798	43.8951	0.641634	44.5213	0.515151	43.3338	0.591568	-1.10961	0.482213	9.28997	0.0724638	-4.90875	0.773386	1.12038	0.326746	3.37424	0.208169	1.83406	0.277997
ILMN_1652065	KCNMB1	65.3734	0.234519	74.6717	0.057971	52.6044	0.474308	54.6107	0.389987	62.4852	0.351779	61.1708	0.575758	49.2956	0.268775	54.3918	0.0777339	39.6168	0.603426	48.8431	0.209486	45.7493	0.417655	51.4041	0.104084	-1.04402	0.479578	1.85961	0.293808	-1.62356	0.484849	5.66812	0.14888	4.23197	0.180501	4.21095	0.197629
ILMN_1652066	SNED1	65.6115	0.222661	62.4501	0.326746	48.7693	0.747036	56.2025	0.295125	67.2733	0.181818	67.5669	0.270092	49.2941	0.268775	47.4159	0.289855	45.8394	0.176548	47.1325	0.335968	45.9598	0.401844	47.2362	0.268775	-5.28184	0.779974	2.86065	0.238472	-5.59612	0.815547	-1.36654	0.509881	1.17599	0.330698	-0.906714	0.42556
ILMN_1652072	MGC42105	50.2992	0.960474	47.1496	0.982872	49.6464	0.681159	49.8882	0.71805	60.0599	0.478261	60.2447	0.635046	46.4434	0.462451	40.9642	0.8722	40.7126	0.487484	47.5276	0.314888	46.4746	0.358366	39.0027	0.942029	-6.11558	0.820817	-8.00423	0.914361	2.97145	0.221344	-3.82538	0.695652	-2.01107	0.523057	-0.774535	0.41502
ILMN_1652073	LOC653658	2709.58	0	3253.82	0	3405.32	0	2329.8	0	2214.54	0	7115.37	0	11070.9	0	9858.02	0	10978	0	9229.51	0	9209.15	0	10190.6	0	6140.7	0	6031.02	0	6941.22	0	6248.92	0	6753.96	0	9214.29	0
ILMN_1652079	LOC641846	59.0986	0.57971	57.9505	0.600791	47.6114	0.805007	55.0583	0.366271	57.776	0.623188	58.6184	0.722003	44.6537	0.624506	42.7811	0.754941	37.4454	0.818182	41.6418	0.85112	43.2639	0.649539	42.2736	0.708827	-12.5676	0.993412	-0.68163	0.474308	1.5654	0.284585	0.745745	0.343873	-1.39966	0.482213	-1.69462	0.484849
ILMN_1652081	LOC644003	64.7854	0.259552	58.9791	0.538867	51.6424	0.532279	52.6556	0.519104	76.1185	0.055336	60.0596	0.642951	43.9654	0.700922	46.7184	0.350461	41.0753	0.462451	49.5042	0.185771	44.4376	0.525692	44.9269	0.445323	5.17649	0.158103	2.06114	0.285903	-0.000770483	0.368907	10.2893	0.0698287	3.2577	0.217391	0.83207	0.334651
ILMN_1652082	ELF4	232.805	0	257.51	0	276.346	0	189.166	0	393.277	0	257.803	0	236.619	0	257.438	0	385.645	0	326.647	0	245.095	0	292.968	0	224.603	0	263.514	0	230.994	0	340.643	0	308.426	0	251.555	0
ILMN_1652085	MPHOSPH10	985.432	0	957.973	0	1274.33	0	713.808	0	708.582	0	905.167	0	1394.66	0	1130.95	0	1214.09	0	948.718	0	1140.53	0	1016.75	0	922.658	0	894.833	0	1135.48	0	948.804	0	794.702	0	1264.41	0
ILMN_1652088	PAPOLB	58.4033	0.632411	60.3552	0.444005	42.6492	0.965744	55.5118	0.333333	57.8159	0.619236	63.8937	0.412385	44.6735	0.620553	42.6846	0.758893	44.299	0.227932	46.1056	0.429513	39.9397	0.928854	47.4219	0.252964	-2.20842	0.5639	0.579364	0.367589	-8.0614	0.907773	-1.47707	0.515151	3.41347	0.206851	-0.916518	0.42556
ILMN_1652098	LOC388578	62.4566	0.375494	63.9652	0.26614	53.1051	0.433465	52.6701	0.519104	66.0743	0.213439	66.2695	0.329381	49.2379	0.270092	43.8246	0.644269	40.9494	0.471673	49.5257	0.185771	41.8417	0.793149	45.5095	0.392622	3.53422	0.216074	5.68396	0.126482	1.16753	0.301713	3.64907	0.208169	-2.8047	0.610013	1.21424	0.306983
ILMN_1652104	KRAS	56.8944	0.706192	62.5234	0.324111	62.4392	0.12253	52.0189	0.557312	60.6096	0.44664	54.2282	0.911726	45.817	0.524374	44.0545	0.625823	37.2182	0.836627	47.3929	0.321476	37.0911	0.990777	43.525	0.565217	-2.54181	0.588933	-2.28777	0.600791	-1.76527	0.491436	-5.11595	0.794466	-5.02149	0.750988	-0.670585	0.411067
ILMN_1652110	DDX12	62.0976	0.396574	57.952	0.599473	60.3064	0.166008	53.9967	0.421607	66.8206	0.191041	71.7518	0.16469	48.8741	0.28722	48.316	0.241107	50.3098	0.083004	47.0378	0.343873	45.8008	0.413702	45.1915	0.421607	12.3233	0.0606061	-1.20187	0.521739	4.98239	0.162055	3.89015	0.198946	7.69343	0.114625	6.34132	0.131752
ILMN_1652113	LOC641989	76.0336	0.0447958	76.0541	0.0500659	75.3993	0.0263505	73.0322	0.0184453	81.687	0.030303	90.4371	0.0382082	61.5867	0.0368906	60.0952	0.0368906	59.1426	0.0289855	63.5164	0.0223979	59.0833	0.0355731	71.0903	0.0184453	16.2368	0.0316205	17.4628	0.0263505	17.5217	0.0289855	7.36257	0.108037	22.6152	0.0223979	13.6678	0.0487484
ILMN_1652123	HMGN1	1279.52	0	1514.5	0	2852.5	0	1430.14	0	2180.7	0	3174.02	0	2321.53	0	1857.24	0	2077.48	0	2185.81	0	2786.53	0	2150.33	0	708.849	0	828.819	0	890.342	0	930.193	0	760.95	0	1486.39	0
ILMN_1652128	LMBRD1	1059.65	0	811.86	0	741.51	0	605.053	0	423.23	0	1140.82	0	1650.95	0	1133.43	0	1290.23	0	732.407	0	1188.79	0	735.655	0	917.337	0	782.095	0	742.135	0	650.533	0	634.037	0	882.736	0
ILMN_1652132	LOC649945	62.6255	0.368907	70.5068	0.0935441	59.6453	0.180501	53.2699	0.479578	62.5864	0.341239	68.8045	0.234519	44.5694	0.633729	47.3018	0.296443	44.907	0.200264	50.4247	0.158103	48.559	0.221344	44.2217	0.515151	-6.32964	0.826087	-0.1181	0.426878	3.97327	0.181818	-5.85552	0.833992	-0.352954	0.417655	8.4281	0.0882741
ILMN_1652137	PPYR1	58.178	0.650856	60.3229	0.445323	49.6962	0.677207	46.6461	0.891963	66.1076	0.210804	57.8984	0.761528	44.0893	0.693017	43.5654	0.670619	42.0742	0.349144	46.6023	0.376812	41.5612	0.822134	39.7619	0.909091	2.04609	0.296443	0.531375	0.375494	-0.164047	0.379447	-5.3921	0.811594	-3.04801	0.623188	-3.13765	0.598155
ILMN_1652144	LOC653751	68.3284	0.140975	78.8614	0.0342556	64.9295	0.085639	61.2033	0.109354	73.7919	0.0803689	62.3795	0.495389	60.1644	0.0395257	50.7764	0.139657	52.4452	0.0711462	61.5052	0.0316205	63.5368	0.0250329	58.0905	0.0408432	5.54743	0.15415	3.81314	0.185771	2.17245	0.251647	11.1408	0.0619236	12.4762	0.0619236	1.34486	0.300395
ILMN_1652147	MRPL43	78.039	0.0316205	85.6127	0.0131752	63.5529	0.109354	67.6133	0.0513834	81.3347	0.0316205	88.0137	0.0421607	63.7202	0.0316205	58.6698	0.0421607	50.2373	0.083004	60.8243	0.0316205	55.291	0.0566535	70.4718	0.0184453	20.1124	0.0223979	20.8769	0.0197628	22.1333	0.0237154	6.7918	0.114625	16.9385	0.0329381	29.2706	0.0197628
ILMN_1652151	LOC644829	60.0024	0.536232	60.9315	0.401844	62.4652	0.12253	63.5889	0.083004	60.0628	0.478261	68.9651	0.231884	47.8112	0.351779	48.8068	0.216074	43.5455	0.26614	50.3719	0.15942	50.7451	0.13834	47.4694	0.249012	4.70028	0.162055	1.74137	0.295125	-0.463165	0.392622	2.88789	0.242424	5.94615	0.142292	10.087	0.0737813
ILMN_1652155	DHX9	73.3237	0.0592885	61.4061	0.382082	81.8734	0.0144928	57.7467	0.213439	72.3691	0.0922266	84.6916	0.0487484	50.1615	0.227932	48.5624	0.230567	48.8174	0.101449	53.7367	0.0843215	48.2886	0.234519	52.7417	0.0869565	4.42215	0.16996	10.4577	0.0685112	6.80592	0.114625	11.4764	0.0592885	7.36512	0.12253	13.8282	0.0461133
ILMN_1652160	LRBA	65.3149	0.239789	72.8607	0.0724638	64.2254	0.0935441	61.5597	0.104084	73.225	0.0843215	89.6587	0.0395257	118.306	0.00395257	103.905	0.00395257	109.414	0.00527009	128.418	0	158.428	0	135.098	0	18.7302	0.0237154	22.0218	0.0197628	15.0966	0.0355731	16.7967	0.030303	17.9181	0.027668	17.0663	0.0289855
ILMN_1652161	PNKD	87.1763	0.0118577	77.502	0.0421607	84.7889	0.0118577	70.0456	0.0368906	87.0568	0.0197628	87.0846	0.0434783	68.5742	0.0223979	56.8236	0.0540185	68.5072	0.0184453	62.956	0.0250329	66.4896	0.0223979	71.3268	0.0184453	11.9267	0.0619236	5.01545	0.13834	13.7814	0.0474308	15.9093	0.0316205	7.86357	0.11199	13.4869	0.0500659
ILMN_1652163	DVL2	136.035	0	178.781	0	142.429	0	118.828	0	215.432	0	182.922	0	188.216	0	187.299	0	351.596	0	182.768	0	156.654	0	265.207	0	146.434	0	178.004	0	250.166	0	120.46	0	135.044	0	265.205	0
ILMN_1652164	LOC729196	68.9531	0.12253	66.7343	0.16996	63.8471	0.0988142	65.5712	0.0606061	88.7974	0.0158103	64.1211	0.407115	48.0568	0.330698	47.5494	0.284585	43.0973	0.285903	46.9664	0.353096	46.6055	0.351779	48.3127	0.200264	-1.97972	0.544137	-1.47022	0.541502	-0.777405	0.416337	-1.81709	0.537549	-2.80702	0.610013	-5.34919	0.758893
ILMN_1652166	GUCY1B2	114.357	0.00263505	156.33	0	71.8304	0.0342556	80.1439	0.00790514	104.924	0.00395257	94.9667	0.0342556	154.266	0	128.727	0.00131752	77.7339	0.0171278	124.813	0	113.426	0.00263505	104.777	0.00395257	77.7635	0.00131752	89.0284	0	24.4473	0.0210804	38.3805	0.00790514	91.9859	0	22.5373	0.0223979
ILMN_1652170	LOC649159	53.9363	0.868248	57.7625	0.611331	56.8098	0.245059	55.1003	0.364954	73.0602	0.0843215	56.8066	0.820817	47.0597	0.392622	52.5814	0.109354	51.3994	0.0777339	49.4273	0.185771	53.9363	0.0737813	51.2128	0.108037	-0.849957	0.470356	-5.78895	0.828722	2.34635	0.247694	-1.45441	0.515151	8.55104	0.102767	1.42776	0.29249
ILMN_1652171	CDKN2C	64.2732	0.28195	56.2009	0.690382	48.7893	0.743083	50.4484	0.675889	65.3771	0.227932	63.2278	0.445323	41.8888	0.870883	46.0171	0.411067	48.6977	0.102767	44.7807	0.570488	48.8672	0.209486	45.838	0.372859	5.4691	0.15415	-0.557248	0.455863	-6.77461	0.862978	-6.489	0.869565	-3.79857	0.682477	-5.41394	0.761528
ILMN_1652175	KRTAP9-8	63.0496	0.339921	60.3619	0.444005	52.1914	0.492754	56.911	0.258234	55.2531	0.787879	61.4637	0.555995	44.6491	0.625823	47.8135	0.270092	41.8142	0.379447	46.4085	0.395257	49.2989	0.181818	45.5487	0.388669	-6.14422	0.820817	-1.36402	0.534914	2.97616	0.221344	-5.33687	0.808959	3.01831	0.226614	-1.51603	0.474308
ILMN_1652178	FLJ41733	57.7522	0.673254	68.1412	0.1278	51.6159	0.533597	52.6385	0.520422	68.2364	0.158103	75.3533	0.11726	49.6039	0.254282	49.021	0.206851	42.804	0.306983	48.2289	0.251647	51.6696	0.113307	39.4615	0.927536	3.47899	0.218709	11.2724	0.0645586	-0.645096	0.405797	1.37466	0.320158	-2.43208	0.565217	0.724717	0.341239
ILMN_1652181	KIF2B	71.1553	0.0948617	72.3036	0.0764163	70.1091	0.0434783	60.7545	0.114625	65.4353	0.226614	88.7969	0.0395257	46.7199	0.437418	54.635	0.0737813	49.6697	0.0869565	44.3678	0.606061	51.6988	0.11199	47.536	0.243742	10.0449	0.0790514	13.1285	0.0513834	-0.318352	0.386034	5.5773	0.150198	11.8331	0.0671937	12.9114	0.0540185
ILMN_1652185	IL4R	355.693	0	407.989	0	150.024	0	293.372	0	805.948	0	300.984	0	421.312	0	376.335	0	313.391	0	676.283	0	545.309	0	519.886	0	347.627	0	281.652	0	157.961	0	526.828	0	840.198	0	538.753	0
ILMN_1652188	KIAA1632	58.5796	0.619236	56.3552	0.682477	49.4125	0.700922	50.3847	0.681159	59.2741	0.538867	63.7515	0.417655	47.4787	0.371542	42.067	0.798419	36.1141	0.895916	42.4531	0.786561	40.837	0.878788	37.3282	0.981555	-0.231296	0.42556	-0.249242	0.432148	-4.51247	0.741765	-10.085	0.97892	1.09569	0.334651	-8.07905	0.915678
ILMN_1652196	CTAG1A	62.7255	0.359684	57.3753	0.629776	49.3368	0.706192	53.2215	0.482213	61.0635	0.417655	56.403	0.83531	44.3565	0.662714	40.6685	0.886693	40.3552	0.519104	47.1153	0.337286	40.3011	0.919631	43.8073	0.546772	0.089428	0.397892	-6.60735	0.865613	-2.37588	0.557312	-1.26645	0.500659	0.74667	0.351779	2.68316	0.247694
ILMN_1652198	CCM2	64.7415	0.26087	60.8841	0.407115	51.9237	0.508564	55.3064	0.351779	68.6724	0.140975	61.1849	0.575758	45.2555	0.57444	46.209	0.399209	44.347	0.226614	40.909	0.910408	40.5823	0.905138	45.253	0.416337	-3.0438	0.617918	-6.14586	0.841897	-4.29819	0.724638	-4.60706	0.758893	-2.19766	0.544137	-1.91443	0.500659
ILMN_1652199	LOC642113	66.192	0.192358	75.8398	0.0527009	63.1484	0.11726	55.8705	0.306983	63.0896	0.324111	72.2275	0.156785	53.6099	0.108037	46.9423	0.329381	40.4949	0.509881	46.7146	0.367589	51.5807	0.11726	43.59	0.565217	-0.795727	0.469038	13.1663	0.0500659	5.64558	0.14361	8.19349	0.0961792	5.96327	0.142292	6.09974	0.134387
ILMN_1652205	LOC645785	61.3144	0.44137	65.3918	0.208169	53.8511	0.380764	52.3605	0.537549	60.3574	0.462451	76.946	0.0974967	47.7244	0.359684	42.4696	0.776021	47.9729	0.114625	52.6488	0.104084	50.9052	0.134387	42.6684	0.657444	11.4017	0.0632411	3.65763	0.191041	6.61129	0.12253	4.63734	0.167325	9.92975	0.085639	3.63704	0.214756
ILMN_1652206	LOC642628	58.2777	0.640316	60.9726	0.399209	42.9609	0.959157	52.2453	0.545455	55.5147	0.766798	61.2858	0.570488	41.5033	0.893281	44.8693	0.521739	37.6248	0.810277	44.3722	0.606061	41.454	0.83004	42.3342	0.706192	-0.312489	0.433465	5.28926	0.130435	-6.90948	0.869565	0.295695	0.367589	-7.96846	0.911726	-4.73696	0.71805
ILMN_1652207	COX4I1	13489.7	0	14574.4	0	15634.5	0	15101.5	0	20315.5	0	21929.7	0	13209.2	0	15082.3	0	16602	0	17217	0	17081.4	0	16612.9	0	13440	0	13213.7	0	16303.7	0	18335.8	0	19253.3	0	23872.8	0
ILMN_1652209	LOC731432	55.6857	0.790514	71.716	0.0843215	54.4826	0.345191	59.3155	0.15415	56.6745	0.690382	76.6702	0.104084	93.2189	0.00658761	83.0074	0.00922266	67.5922	0.0184453	88.3934	0.00527009	99.7978	0.00395257	87.6163	0.00922266	1.83706	0.3083	15.9326	0.0316205	17.3233	0.0289855	8.34474	0.0948617	11.0113	0.0737813	21.1323	0.0223979
ILMN_1652215	LOC644310	110.634	0.00263505	98.753	0.00395257	101.847	0.00395257	87.1726	0.00527009	71.4065	0.104084	160.646	0.00131752	110.112	0.00395257	95.0588	0.00658761	98.0932	0.0105402	113.668	0.00263505	136.424	0	120.841	0.00131752	40.7328	0.00527009	32.0122	0.00790514	64.6129	0.00395257	80.6729	0	38.9601	0.00658761	145.135	0
ILMN_1652218	LOC440080	62.5199	0.374177	56.6545	0.670619	58.811	0.193676	59.9708	0.137022	59.8647	0.496706	66.2211	0.332016	46.0621	0.504611	45.3477	0.478261	39.9393	0.570488	48.0995	0.259552	45.6084	0.429513	45.4846	0.396574	3.45781	0.220026	1.50775	0.301713	2.47996	0.245059	-2.32612	0.577075	2.6844	0.241107	-4.07497	0.674572
ILMN_1652219	C20orf112	53.2361	0.890646	53.224	0.853755	54.2754	0.351779	46.9824	0.878788	46.7436	0.993412	61.4891	0.555995	48.3	0.312253	51.1692	0.135705	40.6491	0.494071	46.4913	0.384717	46.3522	0.374177	44.9558	0.444005	-5.80908	0.805007	0.23389	0.400527	-7.70748	0.895916	-2.26292	0.575758	1.21188	0.330698	-6.10678	0.795784
ILMN_1652223	WDR91	350.61	0	440.665	0	287.07	0	257.082	0	407.643	0	334.637	0	792.633	0	572.864	0	489.06	0	492.035	0	374.759	0	385.652	0	406.689	0	509.97	0	486.152	0	330	0	410.885	0	460.454	0
ILMN_1652230	LOC647361	23328.6	0	25324.6	0	21017.5	0	19021.8	0	17959.2	0	24320.5	0	26779.2	0	26985.3	0	28773.4	0	20077.8	0	21706.5	0	20689.1	0	29440.2	0	29736.6	0	32230.7	0	24070.6	0	28503.3	0	31498.4	0
ILMN_1652236	LOC732313	59.9242	0.538867	63.5587	0.28195	55.8972	0.284585	60.7458	0.114625	65.7874	0.220026	61.8035	0.532279	43.2703	0.768116	45.5191	0.462451	40.0001	0.5639	46.2121	0.41502	42.272	0.747036	46.4969	0.318841	7.89031	0.105402	3.75604	0.185771	0.848641	0.322793	3.03362	0.237154	-1.46198	0.483531	3.09948	0.235837
ILMN_1652237	CBR3	74.6657	0.0566535	76.84	0.0474308	61.4015	0.139657	48.4591	0.807642	85.8921	0.0210804	63.1141	0.455863	57.223	0.0566535	76.6334	0.0118577	69.6472	0.0184453	50.4482	0.156785	45.7327	0.42029	51.8593	0.100132	11.6091	0.0632411	13.8171	0.0408432	2.36786	0.247694	-2.00891	0.559947	-5.68867	0.794466	4.30072	0.193676
ILMN_1652242	LOC643206	79.7595	0.0289855	68.4635	0.123847	69.1525	0.0487484	63.6277	0.0816864	84.7517	0.0237154	75.2913	0.11726	59.4168	0.0434783	57.0023	0.0540185	54.1337	0.0513834	59.3541	0.0382082	53.2863	0.0895916	60.3281	0.0329381	7.44111	0.11199	9.91559	0.0711462	11.2674	0.0658762	14.9505	0.0329381	13.5923	0.0540185	9.01767	0.0843215
ILMN_1652243	FLJ32784	73.0346	0.0632411	69.0473	0.11199	58.1506	0.205534	58.4944	0.187088	61.7662	0.376812	80.7701	0.0711462	51.3312	0.172596	49.5386	0.184453	42.7885	0.3083	46.3835	0.395257	48.8867	0.208169	48.8173	0.172596	5.23451	0.155468	2.96228	0.233202	2.26661	0.250329	3.12391	0.230567	-2.83963	0.610013	6.43249	0.130435
ILMN_1652244	POPDC3	49.944	0.964427	53.4495	0.841897	40.918	0.98946	42.7135	0.982872	60.7144	0.440053	70.1655	0.204216	43.1591	0.776021	40.1338	0.915678	33.8404	0.981555	43.781	0.660079	40.8835	0.873518	49.5608	0.150198	1.43749	0.332016	-0.249867	0.432148	-10.4119	0.974967	-6.37298	0.860343	0.104779	0.393939	-7.58762	0.885375
ILMN_1652246	KIAA0363	59.2145	0.56917	70.653	0.0922266	54.0758	0.361001	53.3125	0.472991	58.6598	0.571805	62.1339	0.511199	44.7844	0.610013	61.0945	0.0329381	39.0042	0.658761	44.9949	0.546772	47.4256	0.296443	45.6338	0.383399	1.08394	0.349144	13.7587	0.0421607	-1.82589	0.498024	-2.35248	0.578393	2.3283	0.263505	0.897203	0.328063
ILMN_1652248	LOC653319	66.1201	0.193676	66.3893	0.183136	55.305	0.305665	50.6798	0.657444	61.4199	0.397892	63.0649	0.458498	44.8504	0.606061	41.8704	0.811594	44.0153	0.249012	43.6311	0.670619	45.2993	0.45191	44.169	0.516469	-4.23469	0.710145	4.03482	0.172596	3.35489	0.201581	-0.952711	0.465086	1.64971	0.304348	-2.74239	0.565217
ILMN_1652249	PPP2R4	74.3221	0.057971	61.8386	0.359684	49.1925	0.711462	55.9283	0.305665	66.0655	0.214756	56.9959	0.810277	48.5672	0.299078	46.5429	0.361001	44.4527	0.220026	40.6941	0.914361	40.7062	0.894598	46.4057	0.324111	1.63172	0.320158	0.808208	0.347826	-3.84244	0.683794	-4.73182	0.768116	1.35435	0.320158	-7.30743	0.868248
ILMN_1652254	LOC643125	57.5142	0.678524	64.3617	0.245059	55.3287	0.304348	47.0916	0.876153	57.9393	0.612648	61.5958	0.545455	50.7476	0.202899	43.7792	0.652174	44.202	0.234519	46.3542	0.397892	44.6114	0.507246	46.6639	0.305665	2.9591	0.246377	3.26061	0.209486	-0.39061	0.388669	0.968264	0.333333	-2.55474	0.575758	-6.88299	0.84585
ILMN_1652259	LOC644311	60.3041	0.516469	61.8	0.362319	54.907	0.318841	56.2364	0.293808	65.0343	0.242424	63.2916	0.44137	45.5772	0.550725	47.3108	0.293808	42.9834	0.295125	48.5759	0.221344	41.9551	0.774704	44.1547	0.517787	0.523182	0.374177	3.72592	0.191041	0.431603	0.342556	0.670069	0.349144	1.0918	0.334651	1.74446	0.280632
ILMN_1652276	MAGEA3	78.2222	0.0316205	89.5593	0.00658761	77.2807	0.0223979	68.7505	0.0461133	77.834	0.0474308	95.5092	0.0316205	53.2729	0.121212	51.7146	0.1278	53.6334	0.0606061	55.4161	0.0606061	55.9303	0.0527009	54.627	0.0592885	4.08702	0.187088	6.55067	0.106719	8.70946	0.0790514	7.00965	0.114625	12.0832	0.0658762	6.16889	0.134387
ILMN_1652277	SECTM1	67.3718	0.160738	60.8563	0.40975	56.3237	0.272727	46.68	0.890646	63.6159	0.30303	65.7275	0.346509	52.4446	0.142292	52.6865	0.105402	55.1983	0.0487484	49.9769	0.16996	51.3665	0.121212	50.8436	0.11726	5.68983	0.151515	2.48995	0.262187	0.872002	0.322793	3.9269	0.196311	-0.313205	0.41502	2.55839	0.249012
ILMN_1652280	FBXO32	130.767	0	128.535	0	1432.17	0	112.137	0	167.913	0.00131752	888.034	0	89.1481	0.00790514	112.529	0.00263505	377.611	0	132.786	0	162.476	0	465.7	0	30.3417	0.0118577	44.6872	0.00395257	442.815	0	61.1441	0.00263505	65.4815	0.00263505	270.504	0
ILMN_1652284	PRM3	72.3882	0.0764163	65.4465	0.205534	48.1006	0.785244	50.1453	0.695652	64.256	0.27141	54.0971	0.914361	47.3204	0.379447	44.3136	0.575758	41.0974	0.462451	48.9753	0.204216	46.5403	0.355731	45.1975	0.421607	-5.35109	0.781291	8.9941	0.0737813	-1.86957	0.499341	-3.16513	0.641634	-6.69247	0.849802	-3.96195	0.666667
ILMN_1652287	NOG	62.9531	0.345191	57.4228	0.625823	52.8983	0.449275	57.5481	0.218709	63.7777	0.296443	64.5767	0.387352	39.519	0.972332	44.4031	0.56917	39.6538	0.599473	54.056	0.0816864	47.8304	0.267457	40.0687	0.890646	0.928181	0.354414	-1.17778	0.521739	-4.06778	0.70751	5.29737	0.152833	0.608014	0.359684	5.45878	0.151515
ILMN_1652291	EVX2	57.1981	0.6917	60.9042	0.40448	52.6989	0.470356	47.1668	0.8722	61.5537	0.389987	68.6944	0.235837	44.5333	0.640316	47.6844	0.280632	36.2057	0.886693	47.3027	0.326746	47.5455	0.28722	40.8855	0.832675	-2.7746	0.606061	-5.78568	0.828722	-7.69981	0.895916	-2.45234	0.586298	0.12267	0.393939	-1.8894	0.499341
ILMN_1652297	LOC642468	63.6771	0.305665	66.0218	0.192358	65.3846	0.0764163	49.8175	0.722003	66.2583	0.206851	69.341	0.223979	49.7307	0.245059	51.2698	0.134387	45.1267	0.193676	50.5267	0.15415	49.0136	0.200264	51.4799	0.101449	3.36464	0.222661	2.55334	0.258234	-6.03767	0.827404	-7.68625	0.911726	8.33104	0.105402	2.76963	0.245059
ILMN_1652300	ZNF507	68.3905	0.137022	77.3061	0.0447958	74.745	0.0289855	52.1167	0.552042	67.6721	0.171278	106.289	0.0131752	58.2685	0.0527009	81.8974	0.0105402	156.316	0	82.9105	0.00658761	88.0061	0.00790514	158.079	0	4.4626	0.168643	-0.155133	0.43083	21.2493	0.0250329	-1.69804	0.528327	9.86432	0.085639	40.756	0.0118577
ILMN_1652306	MEGF10	90.4588	0.00658761	90.2949	0.00527009	87.2406	0.0118577	86.9171	0.00527009	103.113	0.00527009	114.241	0.00922266	71.2702	0.0210804	65.6103	0.0263505	59.9202	0.027668	61.0247	0.0316205	55.3364	0.055336	61.4165	0.0289855	39.6298	0.00527009	21.9884	0.0197628	35.7057	0.0118577	34.1873	0.00790514	28.1071	0.0158103	28.0892	0.0210804
ILMN_1652309	TTC8	133.83	0	135.216	0	84.953	0.0118577	68.0489	0.0500659	117.465	0.00263505	112.481	0.00922266	145.557	0	147.966	0.00131752	133.197	0.00131752	99.743	0.00395257	102.407	0.00395257	126.629	0.00131752	69.9557	0.00263505	55.5727	0.00395257	30.4927	0.0158103	14.8474	0.0329381	50.4535	0.00395257	33.7923	0.0171278
ILMN_1652313	RNF215	225.906	0	248.8	0	123.055	0.00131752	152.257	0	240.776	0	158.673	0.00263505	123.311	0.00131752	99.1428	0.00527009	141.639	0.00131752	116.792	0.00263505	98.1296	0.00395257	96.6277	0.00527009	62.0625	0.00395257	48.0189	0.00395257	37.9209	0.0105402	54.7273	0.00263505	55.593	0.00395257	99.7892	0
ILMN_1652314	SPAG1	98.0085	0.00263505	101.121	0.00395257	66.6799	0.0632411	75.901	0.0131752	69.038	0.130435	93.4291	0.0355731	111.675	0.00395257	93.2724	0.00658761	62.0835	0.0237154	92.4106	0.00395257	88.8778	0.00790514	93.8412	0.00658761	42.2124	0.00527009	16.3155	0.030303	-5.02427	0.781291	28.0901	0.0144928	41.4123	0.00658761	40.9536	0.0118577
ILMN_1652319	LOC642528	61.3655	0.438735	57.0712	0.648221	58.8841	0.193676	67.1434	0.0540185	62.8056	0.330698	75.156	0.118577	52.1904	0.146245	44.9185	0.515151	43.4947	0.267457	45.7381	0.462451	49.7866	0.166008	48.9353	0.168643	-0.247875	0.426878	7.13557	0.0988142	6.41209	0.125165	-0.678525	0.447958	3.07606	0.226614	1.48869	0.288538
ILMN_1652331	KCTD5	113.959	0.00263505	94.7696	0.00395257	94.3071	0.00658761	108.101	0	187.609	0	135.835	0.00263505	78.1822	0.0144928	78.5543	0.0118577	96.711	0.0105402	130.16	0	111.136	0.00263505	107.947	0.00395257	26.2564	0.0158103	34.6417	0.00790514	21.8022	0.0237154	41.4572	0.00395257	59.3989	0.00263505	34.2732	0.0158103
ILMN_1652333	FN3KRP	708.958	0	792.847	0	1099.12	0	465.993	0	454.799	0	934.697	0	1570.24	0	1379.58	0	2158.14	0	1027.22	0	931.937	0	1080.73	0	1092.11	0	1146.35	0	1349.02	0	830.448	0	990.353	0	1307.76	0
ILMN_1652342	LOC649143	49.8675	0.964427	56.9528	0.653491	50.3346	0.624506	48.0796	0.824769	57.1134	0.660079	55.7905	0.853755	47.7892	0.354414	40.464	0.901186	39.4823	0.616601	42.2311	0.803689	41.8846	0.782609	41.6592	0.765481	-5.92979	0.812912	0.996608	0.333333	0.487564	0.337286	-1.79847	0.534914	-7.07769	0.86693	-1.3567	0.463768
ILMN_1652343	LOC652735	68.6852	0.126482	75.8354	0.0527009	62.9181	0.119895	69.1114	0.0434783	75.0477	0.0671937	81.7846	0.0606061	47.6291	0.362319	44.7614	0.529644	35.5951	0.922266	46.1627	0.422925	44.6549	0.505929	46.0243	0.357049	2.86254	0.249012	2.22991	0.272727	4.06362	0.181818	4.93004	0.158103	4.92366	0.167325	-1.85843	0.496706
ILMN_1652348	FLJ46481	68.8557	0.12253	73.1247	0.0685112	72.4509	0.030303	70.5032	0.0355731	88.0488	0.0158103	97.6253	0.027668	55.4825	0.0685112	59.3472	0.0382082	52.3485	0.0711462	55.7454	0.055336	52.3577	0.101449	51.6898	0.101449	12.0659	0.0619236	21.5101	0.0197628	12.7255	0.0513834	10.5602	0.0645586	27.9611	0.0158103	17.4799	0.027668
ILMN_1652357	PDHX	272.899	0	347.532	0	332.693	0	261.109	0	189.108	0	390.358	0	701.633	0	669.234	0	808.742	0	474.683	0	846.014	0	577.649	0	219.613	0	280.484	0	257.303	0	220.652	0	215.063	0	328.796	0
ILMN_1652365	LOC127602	49.8492	0.964427	62.535	0.324111	63.9751	0.0935441	51.5276	0.59025	59.1979	0.54282	64.7705	0.383399	46.5185	0.45191	46.2893	0.392622	42.4183	0.334651	43.3674	0.690382	43.8059	0.596838	41.5992	0.774704	-3.3995	0.644269	-5.71012	0.824769	-3.33877	0.638999	-2.41761	0.58498	0.573994	0.361001	-6.16965	0.801054
ILMN_1652366	NLRP7	71.3077	0.0935441	56.289	0.685112	42.9431	0.959157	59.9565	0.137022	86.2865	0.0210804	75.0052	0.121212	44.4197	0.654809	40.865	0.876153	39.5588	0.607378	57.6986	0.0421607	55.7568	0.0540185	40.7625	0.84058	-1.36907	0.508564	-5.53306	0.810277	0.76931	0.325428	-5.80787	0.831357	0.25713	0.380764	-6.01176	0.789196
ILMN_1652368	LOC647247	58.5167	0.625823	47.8688	0.974967	50.126	0.638999	49.4843	0.744401	54.3969	0.837945	56.4332	0.833992	44.6715	0.620553	44.8646	0.521739	36.6029	0.874835	45.0336	0.540184	41.4603	0.83004	43.5456	0.565217	-5.6465	0.794466	-2.18847	0.594203	-9.55478	0.957839	-2.29589	0.577075	-0.273937	0.412385	-5.94123	0.786561
ILMN_1652369	ERCC1	128.287	0	106.246	0.00131752	141.025	0	144.354	0	169.773	0.00131752	145.121	0.00263505	88.1352	0.00790514	71.3251	0.0184453	85.4917	0.0158103	74.3076	0.0131752	74.5193	0.0144928	64.9414	0.0197628	18.9823	0.0237154	22.3637	0.0197628	31.9908	0.0158103	21.2008	0.0171278	23.8766	0.0197628	25.9043	0.0223979
ILMN_1652371	KIAA1324L	56.559	0.724638	56.9792	0.650856	48.2808	0.773386	51.7107	0.57444	63.2502	0.320158	63.5816	0.426878	40.9913	0.919631	64.7976	0.027668	40.8817	0.476943	52.4892	0.105402	49.5472	0.171278	58.226	0.0408432	1.47229	0.328063	-0.706662	0.475626	0.664742	0.328063	1.80934	0.293808	19.3635	0.027668	-0.21466	0.389987
ILMN_1652376	IFNA17	56.2189	0.745718	51.2678	0.916996	51.0677	0.573122	46.075	0.907773	53.2354	0.876153	58.6193	0.722003	41.5046	0.893281	42.1189	0.795784	32.9495	0.992095	44.4896	0.592885	46.7999	0.339921	40.7067	0.84585	-4.00944	0.699605	-9.61432	0.961792	-3.75073	0.674572	-4.95031	0.782609	-5.86366	0.802372	-8.6852	0.931489
ILMN_1652378	IPO7	316.264	0	241.93	0	240.804	0	266.937	0	214.248	0	249.662	0	188.541	0	148.821	0.00131752	356.033	0	147.718	0	200.414	0	187.357	0	76.0233	0.00131752	107.428	0	177.389	0	44.8032	0.00263505	19.7962	0.0250329	127.228	0
ILMN_1652379	SUCLG2	623.811	0	667.881	0	652.376	0	359.056	0	313.904	0	921.48	0	1895.68	0	1591.1	0	2235.09	0	1195.96	0	1876.02	0	1377.53	0	907.856	0	969.49	0	1005.06	0	945.223	0	909.811	0	1222.43	0
ILMN_1652381	SIGLEC5	69.169	0.118577	71.1078	0.0895916	60.2115	0.167325	63.7353	0.0803689	80.9053	0.0316205	75.8231	0.11199	53.6539	0.108037	54.917	0.0737813	50.8207	0.083004	54.2791	0.0777339	49.9793	0.162055	50.8981	0.11726	2.58406	0.26614	4.83805	0.146245	-7.32648	0.886693	9.93975	0.0737813	2.10704	0.270092	-0.42385	0.399209
ILMN_1652392	DCHS2	69.1128	0.119895	64.7644	0.231884	48.4708	0.764163	52.8297	0.501976	57.1611	0.658761	57.3215	0.783926	47.0211	0.395257	43.6696	0.661397	39.7334	0.587615	48.9971	0.204216	37.7484	0.990777	42.3539	0.70224	-4.25744	0.715415	2.70443	0.247694	-0.634338	0.405797	-2.222	0.57444	-2.31298	0.55336	0.413262	0.359684
ILMN_1652394	RAB2A	301.637	0	362.541	0	416.655	0	372.32	0	237.266	0	893.143	0	533.537	0	412.246	0	496.431	0	462.621	0	617.158	0	553.582	0	320.71	0	325.181	0	425.461	0	411.516	0	428.26	0	504.518	0
ILMN_1652397	TRPT1	58.2831	0.640316	56.4948	0.678524	49.2453	0.70751	47.9497	0.828722	58.6235	0.577075	50.9172	0.97365	42.8784	0.797101	37.2539	0.996047	35.7155	0.914361	39.9847	0.942029	37.5634	0.990777	37.6117	0.977602	-10.8238	0.977602	-3.26941	0.674572	-5.79385	0.820817	-7.68161	0.911726	-1.62754	0.492754	-6.01632	0.789196
ILMN_1652407	ZMYND8	245.805	0	421.567	0	355.84	0	342.867	0	782.682	0	636.088	0	453.001	0	385.08	0	584.844	0	1048.91	0	898.208	0	707.804	0	313.676	0	394.392	0	449.445	0	486.985	0	753.117	0	543.512	0
ILMN_1652409	SPATA7	479.286	0	479.527	0	364.997	0	200.68	0	210.986	0	345.78	0	1024.59	0	994.654	0	601.229	0	449.08	0	594.248	0	358.793	0	757.28	0	741.614	0	449.674	0	261.928	0	489.055	0	311.122	0
ILMN_1652412	PHKB	93.027	0.00658761	68.4883	0.123847	81.2053	0.0144928	63.4441	0.083004	84.1825	0.0263505	119.836	0.00922266	94.842	0.00658761	67.1808	0.0237154	123.213	0.00131752	107.056	0.00263505	148.096	0	102.941	0.00395257	29.7877	0.0118577	26.2314	0.0158103	39.2981	0.00922266	57.5892	0.00263505	28.6295	0.0158103	113.715	0
ILMN_1652413	UCN2	60.8691	0.475626	62.543	0.324111	47.9012	0.790514	51.0668	0.629776	50.2634	0.968379	56.377	0.83531	49.3743	0.263505	49.613	0.183136	48.6126	0.104084	49.0317	0.202899	40.2889	0.919631	50.6366	0.119895	-1.89715	0.534914	-0.667828	0.472991	2.82309	0.226614	-9.14299	0.956522	-6.36127	0.836627	-7.70866	0.894598
ILMN_1652417	DC36	67.3199	0.160738	61.4709	0.375494	62.2798	0.123847	61.3811	0.106719	55.9373	0.743083	70.4218	0.192358	67.9908	0.0237154	67.3518	0.0237154	74.0419	0.0171278	91.2794	0.00395257	79.1248	0.0118577	84.8765	0.0105402	13.8322	0.0474308	6.37615	0.114625	5.79723	0.13834	5.50509	0.151515	3.57204	0.196311	8.11556	0.0935441
ILMN_1652424	OR1S1	52.2172	0.918314	64.9562	0.229249	54.5712	0.341239	58.9079	0.166008	63.0727	0.324111	68.6068	0.237154	50.7897	0.201581	42.7469	0.756258	36.7097	0.8722	47.8108	0.285903	44.7356	0.496706	46.7273	0.299078	2.96676	0.246377	0.651706	0.362319	2.29322	0.250329	-1.95981	0.55336	-0.438388	0.424242	0.0097514	0.380764
ILMN_1652429	CXorf30	108.187	0.00263505	97.3589	0.00395257	69.7372	0.0487484	95.0322	0.00263505	93.5893	0.0105402	105.454	0.0158103	48.7098	0.295125	48.1369	0.251647	40.79	0.484849	46.3741	0.395257	42.0785	0.769433	47.9445	0.218709	-5.35592	0.781291	-2.99431	0.654809	-4.42345	0.73386	2.68344	0.252964	-4.5738	0.731225	1.36983	0.296443
ILMN_1652430	LOC642268	57.6042	0.674572	56.5465	0.673254	47.997	0.789196	46.5671	0.893281	58.9531	0.555995	60.8886	0.587615	50.2865	0.223979	44.3499	0.575758	35.444	0.926219	41.6344	0.85112	46.4709	0.358366	48.8222	0.172596	-3.33269	0.633729	-1.65162	0.554677	1.75536	0.272727	-1.39921	0.509881	-0.716487	0.445323	-2.08085	0.519104
ILMN_1652431	CA1	60.2944	0.517787	55.3522	0.73386	54.7734	0.329381	53.8564	0.43083	61.2886	0.405797	57.506	0.776021	40.2775	0.953887	45.2025	0.492754	46.4535	0.150198	42.551	0.776021	43.483	0.628459	43.0902	0.619236	-1.81221	0.533597	-2.49672	0.619236	1.15903	0.30303	-5.0343	0.786561	-1.56636	0.487484	1.73841	0.280632
ILMN_1652434	MTHFD2L	109.156	0.00263505	114.636	0.00131752	99.7398	0.00395257	81.1976	0.00790514	115.783	0.00263505	123.038	0.00658761	149.844	0	134.451	0.00131752	160.214	0	125.612	0	133.55	0	135.247	0	62.6969	0.00395257	61.7297	0.00263505	60.0338	0.00395257	32.1375	0.0105402	47.9725	0.00395257	72.289	0.00395257
ILMN_1652436	LOC646029	68.5842	0.1278	65.1573	0.221344	49.8449	0.660079	60.532	0.12253	68.8214	0.137022	65.6636	0.349144	49.2116	0.272727	44.2257	0.586298	45.7058	0.179183	46.7968	0.363636	47.2901	0.306983	43.3681	0.588933	5.67924	0.151515	11.3511	0.0645586	2.23288	0.250329	9.3905	0.0750988	8.1679	0.106719	1.32095	0.300395
ILMN_1652439	KRTAP3-1	63.7996	0.30303	63.5288	0.28195	53.828	0.383399	56.6232	0.267457	64.1651	0.279315	72.3599	0.15415	49.7431	0.245059	50.8334	0.139657	43.102	0.285903	53.8299	0.0843215	50.0836	0.15942	46.1985	0.341239	-4.71949	0.737813	4.05384	0.171278	-0.665428	0.407115	0.0659815	0.380764	-4.75074	0.740448	-1.43473	0.469038
ILMN_1652445	RAC1	146.673	0	215.592	0	163.698	0	152.119	0	196.71	0	256.919	0	346.637	0	310.736	0	493.078	0	312.58	0	350.355	0	673.366	0	250.874	0	250.036	0	238.373	0	236.76	0	204.668	0	294.681	0
ILMN_1652450	LOC647509	63.9718	0.295125	60.4191	0.442688	52.166	0.492754	53.0446	0.491436	58.8019	0.5639	68.4573	0.238472	46.0706	0.504611	41.6221	0.824769	46.6292	0.144927	45.1695	0.524374	42.0817	0.769433	46.9667	0.28195	-3.02055	0.617918	-4.96197	0.785244	-3.01369	0.608696	3.30065	0.221344	-2.24438	0.550725	0.823594	0.334651
ILMN_1652456	TMEM98	54.8101	0.83531	57.7916	0.610013	70.5268	0.0395257	50.4788	0.675889	59.9541	0.488801	60.1816	0.636364	90.4625	0.00790514	67.0915	0.0237154	43.06	0.288538	48.3093	0.245059	56.422	0.0474308	45.1279	0.429513	14.4324	0.0461133	12.031	0.057971	4.3221	0.171278	-0.813093	0.45718	2.93857	0.231884	-3.74531	0.649539
ILMN_1652459	LOC654161	76.3413	0.0408432	61.3819	0.382082	68.0406	0.0566535	74.2365	0.0184453	94.4678	0.0105402	96.5658	0.027668	68.411	0.0223979	70.7445	0.0184453	66.0905	0.0197628	77.5907	0.0118577	63.2457	0.0250329	65.9728	0.0197628	24.1197	0.0158103	27.6348	0.0144928	26.0943	0.0210804	31.8662	0.0118577	34.0911	0.00922266	31.2448	0.0197628
ILMN_1652461	PARD3B	73.7746	0.0592885	66.5956	0.177866	60.1005	0.168643	62.8426	0.0895916	62.2434	0.357049	67.4737	0.272727	51.3741	0.172596	45.6784	0.453228	43.9199	0.250329	43.7403	0.666667	47.1259	0.322793	49.8455	0.146245	3.19134	0.231884	3.63999	0.191041	-3.36131	0.641634	4.88328	0.160738	0.73647	0.351779	-0.996535	0.429513
ILMN_1652464	TUBA3E	82.5616	0.0210804	65.564	0.201581	68.5987	0.0513834	74.9639	0.0158103	65.8423	0.220026	81.3653	0.0645586	106.174	0.00395257	90.8415	0.00658761	84.5599	0.0158103	90.6829	0.00395257	105.456	0.00263505	82.9775	0.0105402	23.9045	0.0171278	24.3881	0.0171278	15.4846	0.0355731	19.1401	0.0197628	21.2276	0.0250329	27.0544	0.0223979
ILMN_1652465	SLC26A4	45.7578	0.992095	54.0108	0.805007	57.197	0.235837	45.7077	0.916996	46.4796	0.993412	54.9714	0.885375	49.128	0.27668	48.1153	0.251647	40.9674	0.470356	43.2302	0.703557	45.5529	0.434783	41.5351	0.783926	-8.92612	0.932806	4.55937	0.155468	-3.03682	0.608696	-1.2111	0.490119	-9.08997	0.952569	-7.13959	0.86166
ILMN_1652466	LOC644366	60.9847	0.466403	62.9278	0.31357	52.5955	0.474308	54.2201	0.407115	63.633	0.300395	60.4149	0.625823	44.3235	0.669302	43.5333	0.670619	45.572	0.181818	45.7671	0.461133	52.8535	0.0948617	43.4018	0.586298	-0.0630683	0.413702	-0.508183	0.454545	-6.73218	0.86166	-7.66372	0.911726	-1.85211	0.505929	-3.0404	0.588933
ILMN_1652469	LOC648302	77.8914	0.0316205	78.6644	0.0342556	67.4286	0.0606061	57.1355	0.242424	76.6865	0.0527009	80.9442	0.0698287	55.9378	0.0645586	51.5714	0.129117	50.596	0.083004	52.7909	0.0988142	53.4295	0.0869565	53.099	0.0816864	12.6538	0.0592885	8.42176	0.0790514	11.2504	0.0658762	8.1327	0.0961792	8.59897	0.102767	8.08448	0.0961792
ILMN_1652472	BRAF	104.688	0.00263505	101.829	0.00395257	90.9187	0.00790514	77.2587	0.0118577	93.7391	0.0105402	99.4	0.0263505	113.749	0.00395257	103.828	0.00395257	166.151	0	73.1591	0.0131752	81.512	0.0105402	99.1767	0.00527009	21.6281	0.0171278	34.9475	0.00658761	27.0889	0.0197628	17.965	0.0250329	15.6245	0.0355731	25.5482	0.0223979
ILMN_1652486	THAP7	155.511	0	164.37	0	120.019	0.00131752	132.792	0	348.276	0	193.296	0	155.003	0	143.987	0.00131752	161.234	0	203.819	0	175.182	0	168.791	0	103.827	0	104.755	0	85.5193	0.00395257	110.329	0	146.06	0	144.892	0
ILMN_1652487	RIOK1	76.8521	0.0382082	80.971	0.0263505	117.9	0.00131752	69.2891	0.0421607	78.3112	0.0434783	100.341	0.0250329	113.6	0.00395257	91.5536	0.00658761	86.3763	0.0158103	90.6433	0.00395257	101.655	0.00395257	99.2375	0.00527009	25.1164	0.0158103	25.4678	0.0158103	23.917	0.0210804	16.2014	0.030303	14.7779	0.0395257	42.4687	0.0105402
ILMN_1652488	LOC644883	66.1241	0.193676	63.0237	0.312253	58.0954	0.205534	52.9608	0.498024	60.6106	0.44664	60.7571	0.596838	44.0332	0.69697	44.4119	0.56917	36.6429	0.874835	45.1716	0.524374	41.4876	0.827404	41.7682	0.757576	3.6185	0.213439	2.78611	0.243742	0.0308991	0.368907	-1.85385	0.54282	1.52645	0.312253	-1.72117	0.484849
ILMN_1652490	MANSC1	320.679	0	227.487	0	245.059	0	251.792	0	284.066	0	332.319	0	132.966	0.00131752	98.4179	0.00527009	194.033	0	135.146	0	127.541	0	162.839	0	176.538	0	361.501	0	225.302	0	167.388	0	126.565	0	201.533	0
ILMN_1652494	FAM139A	62.8693	0.350461	63.1896	0.299078	50.3303	0.625823	51.8854	0.566535	60.6845	0.442688	55.7787	0.853755	47.1514	0.387352	43.2578	0.703557	39.258	0.638999	40.0572	0.939394	42.4139	0.731225	41.8811	0.749671	0.348896	0.383399	-6.23626	0.848485	-6.17307	0.832675	-3.68444	0.685112	-6.71206	0.849802	-2.66643	0.559947
ILMN_1652505	APEX2	163.782	0	196.137	0	171.872	0	137.423	0	230.583	0	204.271	0	218.331	0	246.642	0	201.717	0	228.323	0	231.601	0	196.922	0	149.464	0	166.412	0	132.794	0	169.01	0	155.699	0	153.92	0
ILMN_1652507	LOC646870	71.0087	0.0988142	67.9298	0.13834	67.8413	0.0566535	60.8397	0.11199	65.955	0.217391	67.3602	0.280632	48.3623	0.309618	40.3334	0.906456	40.731	0.484849	44.5597	0.587615	47.9384	0.259552	43.4351	0.578393	0.863606	0.358366	-4.28058	0.740448	-1.22196	0.44664	2.02333	0.288538	5.27348	0.15942	3.33599	0.225296
ILMN_1652512	C2CD2	756.628	0	734.908	0	367.952	0	624.193	0	706.713	0	767.405	0	812.287	0	730.545	0	831.922	0	1058.12	0	676.594	0	867.389	0	616.926	0	579.855	0	331.583	0	676.067	0	1085.01	0	596.761	0
ILMN_1652521	MTMR9	220.674	0	255.243	0	219.763	0	213.284	0	203.452	0	440.06	0	231.454	0	230.257	0	208.786	0	358.508	0	341.66	0	365.022	0	153.714	0	144.701	0	145.764	0	218.231	0	245.689	0	226.116	0
ILMN_1652525	FAM125B	130.092	0	184.267	0	97.9238	0.00395257	82.6728	0.00527009	190.469	0	141.495	0.00263505	107.686	0.00395257	142.385	0.00131752	179.047	0	141.57	0	119.305	0.00263505	214.447	0	97.8196	0	94.7762	0	89.9932	0.00263505	76.8444	0.00131752	119.743	0	129.43	0
ILMN_1652527	LOC644808	50.3692	0.960474	56.3776	0.682477	50.1337	0.637681	51.712	0.57444	52.9594	0.889328	55.7453	0.853755	41.9511	0.86693	44.5932	0.554677	40.008	0.562582	38.6646	0.972332	39.0814	0.968379	44.0557	0.525692	-2.57492	0.591568	3.48839	0.198946	-5.77777	0.820817	-2.6699	0.600791	1.95911	0.28195	-3.14998	0.598155
ILMN_1652533	DKFZp434K191	124.402	0	147.551	0	84.169	0.0118577	92.6481	0.00395257	170.941	0	108.468	0.00922266	147.593	0	173.416	0	147.368	0.00131752	237.374	0	153.533	0	283.902	0	188.917	0	167.425	0	84.925	0.00395257	144.733	0	323.992	0	154.801	0
ILMN_1652540	RELL2	85.6777	0.0158103	82.5295	0.0184453	69.5177	0.0487484	124.324	0	200.536	0	79.0209	0.0816864	62.297	0.0368906	74.6114	0.0131752	61.6958	0.0237154	142.046	0	137.584	0	73.9656	0.0184453	9.19153	0.0843215	17.5197	0.0263505	15.7987	0.0342556	63.5836	0.00263505	59.2328	0.00263505	18.4062	0.027668
ILMN_1652549	DTNA	72.4698	0.0737813	68.4729	0.123847	55.1097	0.312253	67.3866	0.0540185	78.9759	0.0382082	74.2176	0.134387	54.6384	0.0909091	49.1805	0.204216	40.2165	0.533597	49.1043	0.200264	51.299	0.12253	43.6016	0.565217	3.6607	0.210804	1.17857	0.318841	-3.45381	0.648221	3.09813	0.231884	0.115948	0.393939	-4.22458	0.685112
ILMN_1652550	LOC647681	56.7573	0.71805	68.5308	0.12253	46.0973	0.880105	59.1115	0.158103	70.2524	0.115942	71.2273	0.172596	46.3339	0.476943	47.166	0.309618	42.8961	0.300395	46.5233	0.382082	44.6135	0.507246	47.0856	0.277997	5.25939	0.15415	7.42777	0.0961792	13.0677	0.0500659	0.849917	0.338603	6.49432	0.137022	8.01318	0.0961792
ILMN_1652574	LRRC4B	55.5075	0.799736	54.234	0.794466	54.2287	0.357049	46.4544	0.897233	49.7024	0.972332	51.8584	0.963109	44.0656	0.695652	47.5819	0.283268	43.1895	0.279315	48.3362	0.242424	45.9909	0.400527	42.4164	0.690382	-5.41313	0.783926	-7.10294	0.885375	-3.07973	0.611331	-5.43403	0.814229	-2.26992	0.550725	-6.87234	0.844532
ILMN_1652577	USP32	62.4097	0.376812	66.9441	0.158103	59.2013	0.188406	56.2639	0.291173	72.9713	0.085639	80.1988	0.0750988	53.2632	0.121212	54.9404	0.0724638	50.4445	0.083004	54.9641	0.0658762	46.2268	0.386034	52.2655	0.0909091	-6.57722	0.839262	5.05793	0.137022	6.70737	0.11726	-2.92307	0.620553	4.77689	0.168643	10.0844	0.0737813
ILMN_1652578	TSHB	54.8053	0.83531	56.5596	0.671937	50.474	0.612648	56.6029	0.270092	58.6378	0.57444	53.0044	0.942029	44.2101	0.682477	46.0955	0.408432	35.5054	0.926219	45.6046	0.479578	42.6369	0.700922	46.4094	0.324111	0.731693	0.367589	-1.24761	0.527009	1.2183	0.301713	1.82163	0.29249	-2.33176	0.554677	-3.79473	0.653491
ILMN_1652580	POLD1	209.668	0	243.949	0	223.176	0	206.896	0	443.693	0	199.578	0	172.026	0	240.709	0	380.643	0	233.165	0	208.138	0	379.304	0	142.399	0	128.169	0	214.156	0	169.997	0	201.646	0	295.342	0
ILMN_1652594	ACTR5	145.601	0	231.071	0	189.913	0	157.284	0	329.36	0	298.741	0	269.742	0	249.681	0	272.047	0	351.962	0	275.772	0	329.419	0	113.485	0	158.41	0	150.934	0	182.29	0	241.578	0	217.945	0
ILMN_1652602	C11orf35	64.4486	0.270092	72.5676	0.0737813	51.5084	0.544137	49.3159	0.753623	76.9301	0.0527009	62.4355	0.490119	52.3082	0.144927	46.9723	0.325428	51.5549	0.0750988	51.2377	0.137022	48.3306	0.233202	58.7587	0.0368906	1.35981	0.335968	12.0909	0.057971	6.6927	0.118577	-2.4284	0.58498	0.797848	0.351779	8.39288	0.0882741
ILMN_1652604	GGT1	81.0193	0.0250329	77.1178	0.0461133	74.4079	0.0289855	93.4382	0.00395257	98.0022	0.00922266	133.531	0.00263505	49.4536	0.259552	48.9133	0.213439	46.2845	0.152833	56.8128	0.0447958	59.3338	0.0355731	50.0203	0.140975	-2.45661	0.58498	-3.21969	0.670619	-2.34372	0.55336	1.63832	0.304348	-0.686801	0.442688	-4.72182	0.71805
ILMN_1652609	RGNEF	121.376	0.00131752	121.809	0	79.6715	0.0158103	84.3802	0.00527009	151.795	0.00131752	98.3771	0.0263505	140.841	0.00131752	121.368	0.00131752	101.406	0.00922266	112.31	0.00263505	117.351	0.00263505	106.899	0.00395257	58.9729	0.00395257	61.8751	0.00263505	32.4363	0.0158103	38.3096	0.00790514	44.1004	0.00395257	58.9194	0.00658761
ILMN_1652611	LOC642538	72.8519	0.0645586	58.1469	0.592885	56.6512	0.252964	54.6583	0.388669	56.219	0.725955	65.5099	0.354414	45.0191	0.594203	44.5834	0.554677	42.7618	0.310935	46.7261	0.367589	49.2102	0.188406	48.4071	0.198946	-2.44831	0.58498	-1.83308	0.575758	-1.12797	0.440053	1.34918	0.320158	9.13127	0.0948617	7.11315	0.114625
ILMN_1652628	LOC375295	57.3136	0.689065	65.8638	0.194993	52.8059	0.455863	49.9166	0.715415	57.4159	0.650856	58.127	0.745718	48.9981	0.283268	44.3756	0.570488	44.1105	0.241107	45.6645	0.472991	48.4206	0.231884	40.6815	0.847167	3.1753	0.231884	6.31853	0.114625	4.5435	0.167325	-2.92993	0.620553	3.53922	0.196311	-3.65526	0.635046
ILMN_1652631	GLIPR2	81.2265	0.0237154	122.502	0	94.6982	0.00527009	65.8822	0.0606061	76.6698	0.0527009	93.8097	0.0355731	60.4224	0.0395257	203.025	0	65.8035	0.0197628	54.2842	0.0777339	52.1349	0.102767	52.1918	0.0948617	26.0805	0.0158103	60.6955	0.00263505	45.5359	0.00658761	9.62055	0.0750988	13.0435	0.0566535	7.22604	0.113307
ILMN_1652638	LRRC58	193.203	0	169.66	0	243.265	0	125.078	0	132.809	0.00131752	169.626	0	261.877	0	344.541	0	392.637	0	223.901	0	234.293	0	246.915	0	150.301	0	185.969	0	154.595	0	104.856	0	110.323	0	197.677	0
ILMN_1652639	LOC652173	56.8949	0.706192	60.6392	0.42556	54.0017	0.364954	47.3322	0.862978	63.2378	0.320158	69.8136	0.212121	42.9117	0.794466	44.8661	0.521739	40.3213	0.520422	48.1291	0.255599	50.1182	0.158103	45.5793	0.387352	0.0547753	0.40448	0.0455733	0.408432	4.67718	0.16469	-1.70209	0.528327	1.16387	0.330698	2.72483	0.247694
ILMN_1652646	LOC441196	57.127	0.69697	52.2237	0.890646	60.3767	0.166008	52.1594	0.550725	59.5199	0.521739	59.595	0.664032	46.3103	0.479578	43.639	0.662714	34.6126	0.963109	45.5275	0.487484	46.4339	0.359684	39.8779	0.902503	-1.98232	0.544137	-2.79754	0.642951	-1.64887	0.484849	1.55846	0.309618	0.24062	0.382082	-9.52811	0.961792
ILMN_1652647	INPP4A	102.272	0.00263505	114.416	0.00131752	119.811	0.00131752	105.101	0	133.607	0.00131752	104.985	0.0184453	116.887	0.00395257	122.789	0.00131752	166.647	0	155.345	0	122.603	0.00263505	107.705	0.00395257	36.8249	0.00790514	59.5722	0.00263505	83.7657	0.00395257	67.2332	0.00263505	80.9929	0.00131752	83.5523	0.00395257
ILMN_1652649	LOC643722	58.7309	0.606061	68.1988	0.125165	62.3953	0.123847	56.4459	0.27668	86.1149	0.0210804	71.007	0.177866	56.0239	0.0645586	43.4395	0.682477	48.4303	0.105402	60.4733	0.0316205	54.018	0.0737813	52.1154	0.0974967	2.09802	0.293808	7.63101	0.0909091	3.28136	0.205534	7.51741	0.104084	-4.99525	0.748353	15.2338	0.0355731
ILMN_1652650	SH3KBP1	52.6627	0.909091	55.7005	0.719368	57.057	0.238472	48.338	0.810277	58.0826	0.599473	70.4871	0.189723	45.8626	0.517787	47.7476	0.274045	41.3323	0.43083	45.7792	0.461133	45.2864	0.45191	45.3712	0.405797	0.0287591	0.407115	-10.6126	0.976285	-0.946465	0.428195	-1.39431	0.509881	-4.69847	0.73913	-0.839538	0.421607
ILMN_1652660	LOC647357	64.7031	0.26087	58.3308	0.581028	59.1122	0.192358	50.8922	0.641634	68.5322	0.147563	61.1961	0.57444	49.6168	0.252964	43.5771	0.667984	43.3229	0.270092	53.1734	0.0909091	44.0395	0.577075	41.802	0.753623	-3.61819	0.667984	1.34747	0.309618	3.95218	0.181818	3.22203	0.227932	4.14057	0.181818	-1.87862	0.499341
ILMN_1652662	GRB10	59.8166	0.540184	63.804	0.272727	45.7562	0.897233	51.9691	0.562582	70.8622	0.11199	58.8997	0.70751	44.7848	0.610013	49.5791	0.183136	52.5408	0.0711462	51.6053	0.130435	47.9925	0.252964	46.8265	0.295125	9.47578	0.083004	2.84658	0.238472	5.10207	0.162055	2.99298	0.239789	6.3731	0.13834	-6.6001	0.828722
ILMN_1652666	LOC647049	72.9748	0.0632411	61.0279	0.397892	62.3606	0.123847	51.2368	0.617918	60.4094	0.459815	68.2972	0.243742	47.0495	0.393939	44.4557	0.561265	36.0532	0.895916	39.8832	0.944664	43.6914	0.607378	41.758	0.757576	0.508572	0.374177	-3.695	0.70224	-2.44781	0.561265	-5.87173	0.833992	-2.24378	0.550725	-7.86297	0.901186
ILMN_1652670	PRAMEF1	81.2314	0.0237154	73.2521	0.0685112	71.2722	0.0382082	63.6927	0.0803689	78.1713	0.0434783	73.3664	0.142292	49.2758	0.268775	48.2701	0.242424	44.7633	0.210804	46.5498	0.380764	48.875	0.208169	49.8383	0.146245	8.31893	0.0935441	8.74762	0.0750988	1.89523	0.26614	9.60008	0.0750988	7.46133	0.118577	13.0467	0.0527009
ILMN_1652674	LLGL2	61.3882	0.438735	72.0018	0.0803689	48.8152	0.737813	56.5273	0.272727	81.325	0.0316205	63.4293	0.434783	42.6459	0.818182	40.543	0.894598	38.1878	0.756258	46.2069	0.416337	45.0274	0.475626	45.8834	0.367589	3.96933	0.189723	7.08149	0.0988142	-4.26191	0.719368	3.7601	0.206851	-5.94373	0.806324	-0.169753	0.387352
ILMN_1652677	FAM89A	116.012	0.00263505	130.158	0	161.306	0	125.497	0	169.847	0.00131752	171.724	0	98.9009	0.00527009	128.406	0.00131752	328.065	0	169.165	0	184.863	0	187.315	0	68.3023	0.00263505	54.8108	0.00395257	101.846	0.00131752	105.138	0	86.6878	0	100.744	0
ILMN_1652680	LOC652616	67.5542	0.15415	63.2013	0.299078	54.3131	0.350461	58.6021	0.185771	65.0515	0.242424	66.9075	0.305665	47.0202	0.395257	46.3416	0.387352	40.3056	0.521739	46.5968	0.376812	45.458	0.440053	46.8064	0.296443	9.47937	0.083004	-2.03247	0.583663	3.74253	0.189723	2.74768	0.251647	10.3529	0.083004	4.24111	0.196311
ILMN_1652685	LOC642595	55.4152	0.808959	68.7489	0.119895	55.5819	0.29776	53.1841	0.483531	70.4092	0.115942	68.1988	0.247694	46.976	0.407115	47.262	0.301713	45.5004	0.181818	50.4292	0.158103	46.4547	0.359684	43.2838	0.596838	-7.07144	0.853755	-4.58217	0.762846	-1.79294	0.492754	0.688242	0.349144	1.27823	0.324111	-6.59623	0.827404
ILMN_1652687	LOC440104	56.2157	0.745718	60.9351	0.401844	51.1378	0.567852	52.6734	0.519104	63.7294	0.29776	62.2208	0.503294	46.2871	0.482213	46.7877	0.345191	39.5553	0.608696	46.51	0.383399	46.1761	0.386034	47.6849	0.233202	0.689205	0.370224	-2.95741	0.653491	0.365295	0.347826	3.59571	0.208169	2.20095	0.270092	-6.24069	0.807642
ILMN_1652689	LOC202134	54.304	0.852437	58.6577	0.559947	48.9359	0.729908	48.3705	0.810277	64.5305	0.259552	56.4202	0.833992	51.0933	0.184453	43.3993	0.687747	42.012	0.361001	52.4791	0.105402	46.0354	0.396574	46.805	0.296443	2.28817	0.280632	-1.48777	0.54282	-4.82248	0.766798	-5.91807	0.837945	-0.20277	0.411067	-1.13535	0.44137
ILMN_1652693	SHH	70.2956	0.104084	77.242	0.0447958	84.3222	0.0118577	52.5303	0.528327	72.0645	0.0974967	77.5621	0.0909091	62.9783	0.0342556	57.7246	0.0500659	67.8031	0.0184453	55.8845	0.0540185	56.1167	0.0513834	54.4853	0.0606061	7.17746	0.118577	15.8974	0.0316205	28.9856	0.0171278	6.24266	0.129117	4.27346	0.179183	0.0515681	0.378129
ILMN_1652694	FAM131B	73.0182	0.0632411	66.3386	0.188406	61.296	0.142292	59.0725	0.158103	78.0223	0.0461133	91.3631	0.0382082	82.1253	0.00790514	80.0573	0.0118577	88.1675	0.0144928	80.3331	0.00658761	83.5691	0.0105402	84.0419	0.0105402	22.3355	0.0171278	22.9248	0.0184453	32.5363	0.0158103	19.6194	0.0171278	18.311	0.027668	46.8022	0.00922266
ILMN_1652700	LOC647102	69.3506	0.114625	58.2296	0.588933	52.2082	0.491436	52.9207	0.499341	62.9993	0.325428	65.2543	0.367589	51.1512	0.179183	52.15	0.115942	48.8428	0.101449	51.431	0.137022	51.3709	0.121212	50.2853	0.130435	-3.18907	0.620553	9.21131	0.0724638	0.250366	0.355731	5.61638	0.14888	-0.874034	0.45191	-1.19298	0.444005
ILMN_1652701	FLJ20972	68.4044	0.137022	65.6272	0.201581	61.7229	0.135705	51.1372	0.621871	72.9609	0.085639	59.4588	0.670619	44.8283	0.607378	45.4684	0.465086	46.0421	0.168643	46.8308	0.363636	47.2263	0.31357	48.7494	0.177866	5.26256	0.15415	5.45821	0.129117	-2.72176	0.582345	1.32161	0.320158	0.719128	0.351779	-0.825011	0.418972
ILMN_1652711	LOC648815	62.0986	0.396574	65.6513	0.201581	52.3975	0.480896	48.6533	0.794466	59.9183	0.492754	61.0298	0.581028	49.6473	0.251647	50.7769	0.139657	47.9657	0.114625	49.7733	0.181818	51.2609	0.12253	53.5281	0.0764163	7.3894	0.11199	9.20963	0.0724638	-5.70528	0.818182	-3.48588	0.667984	-2.49575	0.567852	-6.68417	0.831357
ILMN_1652715	C10orf111	65.1282	0.245059	79.2584	0.0329381	58.8365	0.193676	62.1528	0.0974967	66.8962	0.191041	77.2514	0.0961792	50.4254	0.216074	45.506	0.463768	46.0033	0.16996	47.2141	0.329381	53.0172	0.0935441	47.5483	0.242424	3.04696	0.241107	2.60078	0.255599	4.82827	0.163373	8.04923	0.0961792	5.63856	0.15415	-2.87915	0.582345
ILMN_1652716	THEX1	73.6539	0.0592885	69.959	0.101449	90.9874	0.00790514	49.6194	0.736495	64.1802	0.279315	90.4981	0.0382082	204.407	0	196.913	0	393.217	0	171.064	0	190.904	0	308.453	0	73.8527	0.00131752	46.4381	0.00395257	156.638	0	24.6848	0.0144928	42.156	0.00527009	166.32	0
ILMN_1652719	TMCO5A	64.1557	0.284585	55.322	0.73386	43.1021	0.956522	47.6784	0.844532	60.0944	0.478261	58.9691	0.704875	48.9039	0.285903	51.6195	0.129117	46.2677	0.152833	52.0979	0.115942	49.2145	0.188406	51.7193	0.101449	-5.85307	0.806324	3.48719	0.198946	3.14963	0.213439	-7.74385	0.913044	-2.45844	0.566535	3.8437	0.209486
ILMN_1652721	LOC648758	57.4825	0.683794	57.3228	0.633729	52.494	0.475626	55.5469	0.332016	63.5183	0.3083	63.5488	0.428195	49.9242	0.234519	49.257	0.197629	46.3232	0.151515	55.4787	0.0606061	48.1102	0.243742	52.4302	0.0909091	0.735088	0.367589	-0.948552	0.504611	6.58321	0.12253	6.89617	0.114625	8.79963	0.100132	1.06542	0.317523
ILMN_1652722	C14orf2	525.599	0	569.937	0	929.671	0	420.09	0	442.963	0	827.617	0	689.39	0	684.046	0	982.696	0	555.415	0	586.835	0	721.989	0	553.657	0	498.619	0	854.837	0	619.37	0	476.173	0	921.546	0
ILMN_1652727	GLT8D1	64.3253	0.27668	71.8847	0.083004	53.1531	0.433465	62.6635	0.0909091	61.2178	0.408432	77.416	0.0948617	51.944	0.150198	44.3868	0.56917	44.7162	0.210804	51.7216	0.123847	47.0253	0.329381	48.9937	0.166008	3.85809	0.198946	0.660602	0.362319	1.40776	0.29776	-1.93466	0.549407	1.39812	0.318841	-7.52521	0.881423
ILMN_1652729	ANK2	52.3297	0.916996	52.4152	0.878788	55.5376	0.300395	46.4085	0.897233	54.9304	0.807642	72.7444	0.150198	42.4786	0.828722	46.1078	0.407115	40.6695	0.492754	47.6965	0.299078	42.0794	0.769433	43.2153	0.603426	-3.38511	0.641634	-4.88956	0.781291	3.66856	0.193676	-2.58832	0.598155	-2.02339	0.523057	-7.22954	0.865613
ILMN_1652732	HTR7	68.5345	0.129117	67.5039	0.147563	59.7288	0.179183	56.8117	0.263505	60.1147	0.476943	81.338	0.0645586	60.0193	0.0395257	58.7754	0.0421607	64.0917	0.0210804	57.7266	0.0421607	60.0925	0.0355731	52.6017	0.0882741	10.6244	0.0737813	7.81689	0.0869565	26.5251	0.0197628	7.86092	0.101449	15.129	0.0395257	23.178	0.0223979
ILMN_1652735	RFXAP	72.5245	0.0724638	82.2078	0.0184453	87.1105	0.0118577	78.2644	0.00922266	82.9988	0.027668	126.248	0.00527009	80.6363	0.0118577	87.2796	0.00790514	98.0845	0.0105402	83.9245	0.00658761	96.2944	0.00395257	89.1124	0.00790514	27.7478	0.0131752	21.2203	0.0197628	22.2595	0.0223979	22.6481	0.0171278	35.1404	0.00790514	35.4714	0.0131752
ILMN_1652736	RPS6KA3	102.696	0.00263505	99.7744	0.00395257	55.7471	0.288538	76.5675	0.0131752	101.697	0.00658761	94.1821	0.0355731	74.8419	0.0184453	60.4044	0.0368906	55.2382	0.0487484	73.2361	0.0131752	69.1833	0.0210804	58.155	0.0408432	15.6759	0.0342556	20.9608	0.0197628	26.1424	0.0210804	23.3735	0.0158103	29.8956	0.0144928	23.563	0.0223979
ILMN_1652737	LOC646871	61.2151	0.45191	62.7837	0.317523	48.6325	0.753623	57.7541	0.213439	58.3621	0.58498	56.6057	0.828722	45.9313	0.513834	40.9572	0.8722	43.41	0.268775	44.5639	0.587615	43.2693	0.645586	46.8865	0.29249	-4.10821	0.703557	6.7895	0.102767	-1.41696	0.462451	-0.542547	0.434783	0.635296	0.353096	-0.708282	0.412385
ILMN_1652740	LOC389786	60.1938	0.524374	60.8589	0.40975	62.6825	0.12253	61.3522	0.106719	62.8589	0.329381	65.7726	0.346509	40.5633	0.942029	47.7328	0.275362	37.8237	0.789196	49.224	0.196311	51.4738	0.118577	47.3277	0.259552	-4.50339	0.729908	-4.10116	0.731225	1.13106	0.304348	-0.267499	0.408432	-1.49421	0.487484	-2.61536	0.557312
ILMN_1652745	LOC642257	50.6403	0.955204	60.4001	0.444005	49.4423	0.699605	47.6072	0.848485	70.0077	0.115942	61.9916	0.512517	47.0118	0.396574	42.9114	0.743083	37.2208	0.83531	44.8178	0.565217	39.4911	0.949934	40.0345	0.891963	-2.34783	0.577075	0.394374	0.386034	1.6787	0.275362	-3.5287	0.670619	-1.06278	0.467721	-1.50275	0.472991
ILMN_1652747	LOC644631	63.9211	0.295125	63.6144	0.28195	57.0411	0.238472	65.1029	0.0619236	68.4976	0.14888	67.8534	0.256917	50.0289	0.230567	49.1566	0.204216	44.1675	0.239789	47.5804	0.309618	49.0824	0.196311	49.7214	0.146245	5.08308	0.15942	3.06311	0.225296	6.07201	0.13307	2.9587	0.239789	4.44896	0.177866	13.5027	0.0500659
ILMN_1652749	ERF	201.375	0	263.797	0	162.893	0	161.001	0	488.266	0	198.379	0	154.361	0	179.275	0	226.295	0	244.487	0	193.182	0	261.063	0	205.384	0	174.46	0	189.932	0	122.342	0	232.872	0	141.084	0
ILMN_1652753	PAAF1	293.794	0	429.734	0	712.363	0	252.859	0	308.585	0	635.308	0	805.713	0	644.289	0	1011.51	0	435.895	0	629.394	0	785.884	0	422.931	0	514.008	0	542.002	0	434.088	0	364.098	0	540.579	0
ILMN_1652754	ZNF428	2730.32	0	3158.73	0	1955.13	0	1160.55	0	1475.8	0	1467.51	0	1528.09	0	1466.25	0	2433.48	0	1103.77	0	1135.36	0	1336.81	0	2537.32	0	2098.95	0	2214.53	0	1483.57	0	2812.62	0	1334.99	0
ILMN_1652756	LOC643878	57.1824	0.6917	62.2872	0.335968	52.8175	0.454545	46.8209	0.888011	54.6394	0.828722	62.3302	0.495389	51.4034	0.172596	43.1666	0.719368	44.4731	0.218709	48.4063	0.237154	45.7296	0.42029	42.9561	0.633729	-0.0770759	0.416337	-1.94983	0.57971	-2.04566	0.521739	0.368548	0.364954	-5.91922	0.805007	2.24474	0.259552
ILMN_1652758	LOC647579	82.1034	0.0210804	65.8513	0.194993	66.5952	0.0658762	55.5113	0.333333	63.5252	0.3083	65.2673	0.364954	54.711	0.0882741	48.5875	0.226614	43.5852	0.264822	47.5272	0.314888	48.405	0.231884	49.5969	0.150198	-0.366184	0.434783	3.80172	0.185771	4.03947	0.181818	4.01895	0.194993	7.00585	0.130435	9.56112	0.0790514
ILMN_1652761	LOC653203	60.2906	0.517787	61.3588	0.382082	53.9983	0.364954	45.7251	0.916996	66.3881	0.205534	64.3795	0.399209	52.6335	0.135705	46.2499	0.395257	46.1947	0.15942	47.1925	0.332016	44.6666	0.505929	41.3599	0.801054	-3.2192	0.627141	0.585368	0.367589	-5.38522	0.803689	1.79263	0.295125	-1.3807	0.479578	-2.62948	0.55863
ILMN_1652762	HIC2	192.628	0	271.649	0	327.159	0	205.221	0	294.025	0	493.9	0	196.172	0	240.673	0	343.045	0	426.802	0	315.418	0	404.935	0	183.091	0	154.949	0	282.167	0	347.315	0	418.156	0	421.469	0
ILMN_1652763	LOC389203	77.0152	0.0368906	83.3067	0.0158103	101.681	0.00395257	77.4482	0.0118577	83.2027	0.027668	121.44	0.00790514	89.6192	0.00790514	81.6007	0.0105402	82.8408	0.0158103	69.9321	0.0171278	83.5719	0.0105402	79.506	0.0131752	36.1546	0.00790514	21.4262	0.0197628	43.0185	0.00922266	37.9205	0.00790514	20.8516	0.0250329	45.6023	0.0105402
ILMN_1652768	LOC440589	20399.6	0	19089.1	0	26131.3	0	18660.2	0	20940.9	0	27976.5	0	11342	0	12430	0	23281.9	0	12038.9	0	11013.1	0	16515.2	0	14416.7	0	15035.1	0	27449.2	0	13891.9	0	14130.5	0	29399.6	0
ILMN_1652777	CDC42EP2	146.262	0	160.095	0	218.937	0	134.86	0	143.534	0.00131752	236.319	0	142.206	0	180.446	0	217.173	0	166.371	0	158.879	0	179.497	0	86.6968	0.00131752	123.282	0	125.954	0	155.431	0	160.7	0	258.079	0
ILMN_1652780	TMOD2	55.3993	0.808959	49.5066	0.956522	49.6016	0.68643	46.1484	0.903821	71.5833	0.102767	53.5288	0.930171	42.238	0.85112	41.8544	0.811594	36.2082	0.886693	39.8031	0.944664	41.4213	0.832675	40.8358	0.83531	-6.71384	0.847167	-5.73283	0.827404	-3.45477	0.648221	-5.46565	0.814229	-0.0655398	0.403162	-3.66716	0.636364
ILMN_1652784	MUCDHL	72.7842	0.0671937	64.9631	0.229249	54.4904	0.343873	63.7742	0.0803689	74.9844	0.0671937	68.6157	0.235837	46.8991	0.418972	42.5393	0.772069	41.3395	0.43083	45.0815	0.533597	43.8052	0.596838	45.5555	0.387352	7.06269	0.121212	3.06489	0.225296	-0.536789	0.396574	9.85767	0.0737813	5.16279	0.160738	1.89948	0.27668
ILMN_1652786	LOC338805	55.2845	0.811594	47.6897	0.97892	49.1929	0.711462	53.3762	0.467721	50.9768	0.951252	59.65	0.662714	44.8659	0.604743	41.5619	0.828722	41.4203	0.42029	43.7665	0.660079	38.2854	0.985507	39.7827	0.909091	-6.99481	0.853755	-8.00731	0.914361	-11.0265	0.981555	-1.53816	0.516469	-6.52359	0.84585	-8.58423	0.930171
ILMN_1652787	PIK3AP1	118.131	0.00131752	84.5603	0.0144928	71.0888	0.0382082	62.3727	0.0935441	65.066	0.242424	76.6341	0.104084	207.123	0	269.814	0	183.941	0	631.323	0	716.684	0	276.578	0	254.038	0	157.016	0	83.0074	0.00395257	370.877	0	529.654	0	295.166	0
ILMN_1652790	CLK1	85.3438	0.0171278	71.2792	0.0869565	61.6669	0.137022	66.98	0.0540185	81.9924	0.0289855	79.7947	0.0764163	179.339	0	149.352	0.00131752	93.3747	0.0131752	212.256	0	288.976	0	112.353	0.00131752	22.0682	0.0171278	27.3071	0.0144928	13.5043	0.0500659	15.4369	0.0329381	17.532	0.0289855	12.3769	0.0606061
ILMN_1652797	FAM174B	274.51	0	234.427	0	122.247	0.00131752	260.805	0	330.172	0	185.217	0	173.081	0	247.083	0	118.617	0.00263505	353.665	0	293.072	0	96.904	0.00527009	161.148	0	175.465	0	77.1196	0.00395257	252.892	0	425.568	0	176.868	0
ILMN_1652799	LOC441873	57.6907	0.674572	65.9168	0.194993	57.5258	0.225296	56.6095	0.270092	60.2869	0.470356	61.7897	0.532279	53.7161	0.105402	46.067	0.40975	44.5453	0.217391	51.454	0.135705	47.0119	0.330698	49.0237	0.16469	-3.56828	0.660079	4.88216	0.14361	-4.53791	0.745718	3.43359	0.213439	-1.57556	0.487484	4.60571	0.179183
ILMN_1652806	ATP5J	533.506	0	442.783	0	468.447	0	581.261	0	273.616	0	875.357	0	152.651	0	130.846	0.00131752	174.506	0	142.856	0	127.966	0	165.516	0	77.927	0.00131752	69.9725	0.00263505	130.871	0	91.5528	0	69.0534	0.00263505	174.823	0
ILMN_1652807	HOXA3	54.1947	0.857707	57.169	0.644269	53.5793	0.397892	43.6929	0.965744	59.3942	0.528327	62.6642	0.475626	49.3721	0.263505	45.5693	0.461133	43.2737	0.275362	45.9509	0.445323	44.6299	0.507246	45.2693	0.412385	-1.49541	0.516469	-6.01253	0.83531	-4.93201	0.774704	-5.82348	0.831357	-4.93318	0.747036	-3.86301	0.661397
ILMN_1652808	LOC643191	56.1939	0.748353	55.7226	0.719368	47.7293	0.799736	53.3808	0.466403	57.1395	0.658761	64.8901	0.374177	42.145	0.859025	40.846	0.87747	42.6667	0.31357	47.2371	0.329381	49.2144	0.188406	41.0617	0.823452	-8.02907	0.905138	-2.8023	0.642951	-0.141464	0.376812	0.656924	0.349144	-7.17544	0.870883	-1.2412	0.450593
ILMN_1652819	OPA3	121.056	0.00131752	169.002	0	115.11	0.00131752	112.159	0	306.451	0	153.472	0.00263505	75.7382	0.0171278	66.8946	0.0237154	85.6773	0.0158103	115.491	0.00263505	109.154	0.00263505	138.602	0	58.6971	0.00395257	45.8463	0.00395257	19.5021	0.0263505	58.333	0.00263505	61.2247	0.00263505	52.596	0.00658761
ILMN_1652825	IL10RA	70.2376	0.104084	70.4021	0.0948617	49.6492	0.681159	61.5822	0.104084	78.8496	0.0382082	65.8203	0.343873	56.5318	0.0592885	59.9848	0.0368906	49.0044	0.101449	50.8702	0.146245	53.9582	0.0737813	50.3376	0.130435	0.633282	0.370224	5.37181	0.130435	-4.19208	0.715415	-0.901563	0.462451	-0.354114	0.417655	2.81546	0.242424
ILMN_1652826	LRRC17	377.764	0	335.866	0	349.426	0	256.057	0	231.821	0	314.052	0	668.659	0	929.711	0	88.7868	0.0131752	390.467	0	237.544	0	123.073	0.00131752	158.291	0	404.514	0	72.8898	0.00395257	54.0521	0.00263505	120.234	0	82.2393	0.00395257
ILMN_1652837	LOC644010	63.2612	0.325428	68.6797	0.121212	57.8311	0.216074	58.3777	0.192358	70.6267	0.11199	73.7704	0.137022	64.2763	0.030303	59.2064	0.0382082	55.3702	0.0487484	58.8809	0.0395257	57.172	0.0447958	58.3204	0.0408432	15.6463	0.0342556	15.4848	0.0329381	9.30067	0.0737813	26.0023	0.0144928	19.7749	0.0250329	13.0503	0.0527009
ILMN_1652846	PCYT2	181.739	0	235.403	0	397.949	0	167.573	0	249.659	0	290.267	0	155.4	0	163.767	0	426.296	0	226.293	0	183.228	0	291.227	0	187.264	0	148.309	0	207.465	0	238.606	0	213.693	0	217.881	0
ILMN_1652852	GAS2	59.9716	0.537549	48.9181	0.963109	49.1367	0.716733	52.0813	0.55336	61.7351	0.382082	62.0564	0.511199	49.0552	0.280632	45.0958	0.503294	42.7396	0.310935	40.4887	0.927536	47.45	0.293808	44.5952	0.471673	-2.87192	0.610013	-2.20158	0.596838	1.05034	0.312253	0.391833	0.364954	-2.07812	0.529644	-5.19251	0.740448
ILMN_1652854	LOC653569	62.3565	0.376812	63.4147	0.289855	58.3455	0.200264	60.1194	0.131752	59.4301	0.527009	62.9891	0.462451	53.6391	0.108037	50.5376	0.147563	43.9306	0.250329	54.3623	0.0764163	51.1953	0.125165	51.6658	0.101449	4.67476	0.162055	-1.60923	0.55336	6.46211	0.123847	2.03966	0.28722	-2.99452	0.623188	3.56345	0.218709
ILMN_1652857	SLC15A1	89.3796	0.00922266	91.3699	0.00527009	66.8798	0.0632411	102.051	0	150.5	0.00131752	90.3726	0.0382082	192.143	0	191.969	0	60.197	0.027668	717.018	0	780.725	0	235.788	0	153.418	0	80.7173	0	1.4976	0.291173	348.914	0	407.823	0	118.465	0
ILMN_1652865	BAIAP2	68.1231	0.144927	64.6261	0.235837	67.7106	0.0592885	71.3614	0.0263505	73.1344	0.0843215	80.1017	0.0764163	52.1972	0.146245	52.7604	0.104084	56.5822	0.0395257	52.5876	0.104084	57.0629	0.0447958	57.3947	0.0408432	10.8116	0.0685112	17.4932	0.0263505	9.02243	0.0737813	11.5021	0.0592885	16.5068	0.0342556	9.9374	0.0737813
ILMN_1652866	LMX1B	59.9864	0.537549	52.5879	0.876153	56.1957	0.27668	53.225	0.482213	49.7873	0.971015	58.002	0.754941	44.9582	0.599473	48.9237	0.212121	45.4969	0.181818	51.0811	0.140975	44.8496	0.488801	49.0869	0.162055	-0.0821342	0.416337	-9.58324	0.961792	-3.17281	0.624506	4.54898	0.167325	-7.84462	0.903821	-3.18667	0.603426
ILMN_1652871	PLSCR5	65.9085	0.208169	69.2227	0.108037	50.064	0.644269	66.8333	0.0540185	68.2261	0.158103	58.808	0.71278	44.8904	0.603426	45.9365	0.418972	39.3746	0.631094	43.6259	0.670619	44.8522	0.488801	42.9893	0.629776	-4.84281	0.744401	-1.6067	0.55336	2.05028	0.255599	0.168627	0.374177	-0.704128	0.442688	2.4935	0.252964
ILMN_1652872	UBOX5	71.3836	0.0909091	78.6034	0.0342556	81.3802	0.0144928	72.8545	0.0197628	80.5663	0.0329381	95.4305	0.0316205	78.7845	0.0131752	59.8525	0.0368906	60.717	0.0250329	66.8413	0.0223979	65.6841	0.0223979	72.8978	0.0184453	12.1704	0.0606061	14.9939	0.0342556	17.5639	0.0289855	18.4202	0.0223979	9.55761	0.0869565	30.17	0.0197628
ILMN_1652876	LOC392215	58.2531	0.644269	59.0167	0.533597	53.9164	0.372859	61.9644	0.0988142	59.7576	0.505929	63.0998	0.45718	41.4747	0.895916	46.8246	0.342556	41.0607	0.462451	45.3715	0.501976	44.0641	0.570488	43.5408	0.565217	5.63157	0.152833	-2.07175	0.586298	2.43911	0.247694	1.50677	0.310935	-0.599201	0.438735	-1.27783	0.455863
ILMN_1652881	FLJ00312	65.1786	0.242424	71.3542	0.0869565	57.0239	0.238472	58.8851	0.16996	63.3141	0.316205	62.2977	0.499341	50.3202	0.221344	51.9501	0.119895	45.1934	0.193676	49.5323	0.185771	46.2639	0.380764	49.1552	0.160738	1.71482	0.316205	6.95657	0.100132	-2.34876	0.555995	5.74	0.146245	-0.982219	0.463768	4.13541	0.202899
ILMN_1652888	C8orf30A	73.843	0.0592885	72.6521	0.0737813	65.1593	0.0803689	74.391	0.0158103	90.881	0.0118577	75.3719	0.11726	51.2846	0.176548	49.1759	0.204216	46.5579	0.144927	50.913	0.144927	50.0065	0.162055	56.8381	0.0447958	6.15465	0.139657	-0.107663	0.426878	-3.24499	0.628459	10.3272	0.0698287	-1.66549	0.496706	5.60838	0.147563
ILMN_1652890	LOC653349	53.8658	0.869565	56.6109	0.670619	50.5384	0.607378	48.8946	0.776021	59.7614	0.504611	61.5135	0.555995	44.9144	0.603426	45.3799	0.475626	43.4834	0.267457	43.3935	0.690382	42.4292	0.729908	44.8295	0.454545	6.70914	0.129117	-0.144589	0.428195	-2.93787	0.604743	-3.64142	0.681159	0.0389676	0.396574	-2.48633	0.546772
ILMN_1652906	GBGT1	58.2543	0.644269	55.9419	0.708827	51.6454	0.532279	56.757	0.26614	52.5161	0.902503	73.9386	0.137022	48.9781	0.284585	59.4174	0.0382082	35.7018	0.914361	52.5868	0.104084	48.9139	0.205534	44.7015	0.463768	-4.95032	0.749671	-2.08306	0.588933	-0.453255	0.391304	1.47061	0.314888	-4.2435	0.71278	1.47771	0.289855
ILMN_1652907	CDC5L	143.403	0	167.506	0	137.31	0	132.537	0	235.522	0	171.523	0	595.803	0	509.034	0	487.933	0	533.178	0	641.378	0	468.139	0	206.084	0	225.939	0	227.195	0	196.456	0	198.963	0	295.928	0
ILMN_1652913	EZH2	85.9045	0.0158103	87.9223	0.00922266	112.007	0.00131752	68.8181	0.0447958	67.8034	0.168643	106.162	0.0131752	77.2295	0.0158103	74.4797	0.0144928	91.3603	0.0131752	97.3331	0.00395257	86.6863	0.00922266	80.8346	0.0131752	12.2859	0.0606061	15.1722	0.0342556	39.9217	0.00922266	22.5139	0.0171278	25.0824	0.0184453	76.3548	0.00395257
ILMN_1652918	RHOF	225.733	0	196.684	0	110.256	0.00131752	196.356	0	666.756	0	187.34	0	191.798	0	191.415	0	211.96	0	401.606	0	443.918	0	262.277	0	136.154	0	120.06	0	99.0613	0.00131752	321.332	0	257.49	0	222.088	0
ILMN_1652927	LOC641851	58.057	0.658761	68.5927	0.12253	51.3201	0.557312	52.3344	0.540184	62.9801	0.325428	60.8775	0.59025	47.5338	0.371542	52.9978	0.0988142	47.4344	0.125165	49.245	0.191041	44.0916	0.566535	50.0651	0.135705	8.56993	0.0922266	5.58747	0.126482	0.343941	0.347826	-2.32678	0.577075	1.9856	0.280632	2.67619	0.247694
ILMN_1652928	ORAI2	57.2504	0.690382	63.7019	0.277997	51.8389	0.516469	55.4138	0.342556	58.1834	0.592885	67.5746	0.270092	49.5572	0.254282	42.3475	0.782609	32.9551	0.992095	44.9924	0.546772	50.1882	0.158103	47.5715	0.242424	8.91181	0.0869565	-0.461186	0.44664	-1.59827	0.480896	7.64975	0.101449	5.63846	0.15415	3.69997	0.213439
ILMN_1652929	POGZ	122.242	0	138.277	0	78.1179	0.0223979	86.7906	0.00527009	110.999	0.00263505	84.7726	0.0487484	139.733	0.00131752	172.376	0	103.417	0.00790514	185.526	0	80.7105	0.0105402	121.428	0.00131752	123.525	0	158.789	0	18.502	0.027668	42.5594	0.00395257	145.197	0	49.6225	0.00658761
ILMN_1652931	LOC644672	71.2858	0.0935441	65.5787	0.201581	59.1138	0.192358	48.0331	0.827404	69.4851	0.126482	63.7539	0.417655	51.2953	0.175231	47.4168	0.289855	51.2294	0.0790514	48.9448	0.205534	53.5131	0.0816864	48.6449	0.188406	1.15248	0.345191	-6.38054	0.853755	0.67054	0.328063	8.13137	0.0961792	11.4786	0.0698287	1.75179	0.280632
ILMN_1652938	PRRG3	64.0967	0.284585	58.4482	0.571805	63.1773	0.11726	52.2424	0.545455	61.7947	0.376812	69.6081	0.220026	48.5793	0.29776	50.4617	0.14888	42.2613	0.337286	47.6037	0.305665	43.6818	0.607378	43.8323	0.541502	3.22762	0.230567	3.40934	0.201581	2.42033	0.247694	-2.10083	0.566535	4.14892	0.181818	1.7057	0.280632
ILMN_1652939	LOC647060	77.588	0.0329381	67.1554	0.151515	60.8674	0.15415	63.7985	0.0803689	72.4343	0.0922266	70.5227	0.189723	43.3349	0.754941	50.8091	0.139657	46.511	0.147563	50.6485	0.14888	50.7539	0.13834	52.9699	0.085639	4.89495	0.162055	-1.07154	0.513834	7.66631	0.101449	8.0388	0.0974967	-3.01822	0.623188	3.37233	0.221344
ILMN_1652940	MGC16703	63.2602	0.325428	62.2755	0.337286	43.5085	0.952569	50.0354	0.70751	64.1656	0.279315	57.2556	0.786561	53.0534	0.123847	43.6793	0.661397	41.2538	0.442688	43.131	0.714098	45.482	0.437418	40.4748	0.86693	-2.75779	0.606061	4.12573	0.167325	1.55273	0.284585	-1.14101	0.484849	-1.95842	0.517787	-0.353278	0.399209
ILMN_1652946	LOC387804	57.3049	0.690382	64.2257	0.254282	58.6756	0.194993	65.5119	0.0606061	63.7828	0.295125	60.216	0.636364	46.1599	0.499341	49.9056	0.16996	42.3423	0.334651	50.9847	0.142292	46.1436	0.387352	47.326	0.259552	2.17724	0.288538	8.25857	0.0816864	1.57439	0.283268	6.1057	0.134387	-5.70451	0.794466	1.29233	0.301713
ILMN_1652952	RASAL2	71.1878	0.0948617	74.9515	0.055336	61.2677	0.14361	56.1567	0.296443	56.9361	0.671937	67.9672	0.254282	54.6038	0.0922266	47.0934	0.317523	38.8118	0.673254	45.4354	0.494071	49.6106	0.168643	47.2978	0.262187	9.38367	0.083004	0.771236	0.351779	-0.237038	0.382082	-7.24405	0.894598	-6.53578	0.84585	-2.69247	0.562582
ILMN_1652955	LOC648622	3151.12	0	4286.35	0	4224.27	0	2907.07	0	3813.03	0	4333.21	0	7582.86	0	7498.8	0	7027.33	0	4618.92	0	5173.15	0	3662.31	0	6017.89	0	5722.23	0	5175	0	3270.26	0	3820.96	0	4945.94	0
ILMN_1652959	ABCD2	67.0753	0.171278	64.2112	0.254282	51.4298	0.552042	54.2194	0.407115	55.7877	0.750988	61.5908	0.545455	49.3293	0.26614	45.0483	0.507246	37.1903	0.836627	49.2401	0.192358	46.2975	0.378129	46.6799	0.305665	-1.71222	0.525692	1.40322	0.3083	7.42198	0.101449	-2.37997	0.582345	0.479039	0.364954	2.53403	0.250329
ILMN_1652963	C1orf194	54.4556	0.847167	65.4539	0.204216	49.9802	0.652174	49.8038	0.724638	58.2903	0.587615	66.3726	0.325428	42.8939	0.795784	46.2505	0.395257	36.7996	0.86693	39.9469	0.942029	40.3134	0.919631	42.3592	0.70224	-1.36723	0.508564	1.89887	0.291173	-4.99567	0.781291	-1.26473	0.500659	-9.05715	0.952569	-0.885139	0.422925
ILMN_1652967	LOC390332	64.9944	0.251647	65.8221	0.194993	55.9959	0.28195	49.4232	0.749671	69.9786	0.11726	70.3907	0.194993	43.3755	0.750988	42.2331	0.790514	43.2605	0.27668	45.2137	0.520422	46.4459	0.359684	50.2162	0.13307	1.85952	0.304348	6.61792	0.106719	2.24883	0.250329	0.806788	0.339921	-2.21319	0.546772	6.39611	0.130435
ILMN_1652969	ZNF479	62.84	0.351779	55.4059	0.732543	48.4881	0.764163	62.1215	0.0974967	55.7688	0.752306	54.391	0.905138	43.5306	0.73386	48.1726	0.247694	43.2431	0.277997	44.1633	0.620553	48.838	0.210804	48.0155	0.216074	1.27449	0.338603	-0.772099	0.487484	-3.70309	0.670619	3.49021	0.213439	-0.244319	0.412385	-7.72296	0.894598
ILMN_1652975	DLK1	70.319	0.104084	73.2473	0.0685112	58.4815	0.198946	52.0863	0.55336	62.3603	0.357049	60.303	0.632411	42.0868	0.86166	55.2301	0.0671937	39.8075	0.57971	45.9469	0.445323	48.349	0.233202	43.8616	0.540184	2.93104	0.247694	16.7989	0.0289855	0.680374	0.328063	-2.13343	0.56917	-3.34159	0.644269	-10.3991	0.972332
ILMN_1652977	LOC652191	62.1644	0.393939	58.1275	0.594203	53.9559	0.371542	58.5123	0.185771	67.9965	0.162055	64.419	0.397892	45.2626	0.57444	46.8254	0.342556	37.2692	0.831357	44.8904	0.559947	45.0119	0.476943	45.6983	0.376812	-3.27926	0.631094	-4.7312	0.773386	-2.99869	0.608696	-0.512815	0.432148	-1.16198	0.471673	-5.74217	0.779974
ILMN_1652982	LOC23117	59.3893	0.562582	58.3842	0.578393	46.3614	0.865613	53.3876	0.466403	64.6931	0.252964	50.9706	0.97365	46.1351	0.500659	42.0839	0.798419	47.3601	0.126482	54.7068	0.0671937	49.9322	0.16469	51.7859	0.101449	-7.97662	0.901186	-8.83048	0.936759	-5.07522	0.783926	-0.361875	0.418972	-1.15455	0.471673	-5.56771	0.772069
ILMN_1652989	NUP160	429.835	0	552.319	0	794.373	0	463.281	0	386.074	0	900.318	0	1072.33	0	885.926	0	1426.95	0	647.812	0	987.728	0	1037.36	0	343.81	0	472.502	0	639.226	0	399.354	0	333.471	0	1289.13	0
ILMN_1652990	LOC649745	71.2598	0.0935441	62.48	0.325428	65.6723	0.0737813	53.6645	0.447958	73.1985	0.0843215	72.024	0.156785	49.0475	0.28195	50.2486	0.160738	44.5037	0.217391	46.8166	0.363636	53.5544	0.0790514	51.3339	0.106719	14.0024	0.0474308	11.844	0.057971	10.738	0.0671937	1.42748	0.318841	3.81149	0.192358	4.98271	0.166008
ILMN_1652991	NBPF10	74.9035	0.0527009	65.5473	0.202899	57.235	0.234519	56.5064	0.274045	64.8153	0.250329	61.9244	0.520422	49.4461	0.259552	49.3248	0.194993	50.7819	0.083004	52.7075	0.101449	48.2531	0.234519	50.3847	0.1278	5.4991	0.15415	7.38687	0.0961792	13.1506	0.0500659	10.2147	0.0698287	9.75236	0.085639	7.01913	0.121212
ILMN_1652992	PRDM2	56.77	0.716733	50.2643	0.940711	48.4461	0.764163	56.7592	0.26614	54.2859	0.84058	68.0388	0.251647	52.5023	0.142292	42.336	0.782609	35.1637	0.945982	46.103	0.429513	49.6284	0.166008	37.8714	0.976285	2.7	0.259552	-3.32538	0.678524	-1.83213	0.498024	-1.80301	0.534914	-3.53064	0.662714	-2.64367	0.55863
ILMN_1652996	SMG1	65.4701	0.230567	69.6621	0.102767	47.2388	0.826087	62.3089	0.0935441	61.3451	0.403162	72.2393	0.156785	49.1844	0.272727	47.0335	0.322793	46.2727	0.152833	49.685	0.181818	53.7827	0.0750988	48.5958	0.191041	5.73652	0.150198	1.53369	0.29776	4.12606	0.181818	8.17533	0.0961792	7.02401	0.130435	7.96559	0.0961792
ILMN_1652998	HIST1H2BL	57.9842	0.660079	64.4383	0.241107	46.0267	0.88274	49.8264	0.720685	60.5292	0.45191	62.2895	0.499341	43.9732	0.700922	52.5234	0.109354	55.3612	0.0487484	45.1982	0.520422	42.4634	0.72332	45.0465	0.433465	-4.17594	0.704875	0.629771	0.363636	-8.74468	0.927536	0.00160463	0.387352	-3.20342	0.636364	-3.58184	0.628459
ILMN_1653001	CABLES1	160.939	0	190.125	0	93.6466	0.00658761	119.495	0	310.226	0	193.78	0	222.32	0	231.186	0	77.3007	0.0171278	237.318	0	252.56	0	187.776	0	158.338	0	186.664	0	61.5917	0.00395257	152.903	0	207.926	0	150.097	0
ILMN_1653006	CSN1S1	62.1959	0.391304	55.5493	0.725955	48.801	0.73913	51.618	0.582345	61.2572	0.407115	62.7275	0.471673	47.3568	0.379447	45.7117	0.450593	39.4373	0.619236	45.6089	0.478261	50.5183	0.144927	42.2752	0.708827	-7.00369	0.853755	-1.10017	0.516469	-5.1079	0.786561	-5.14483	0.799736	-1.89106	0.511199	-0.978553	0.428195
ILMN_1653018	LOC647447	56.1203	0.754941	56.8841	0.657444	46.6828	0.85112	49.8557	0.719368	52.8856	0.890646	59.1249	0.698287	43.6441	0.720685	43.0579	0.729908	37.1667	0.839262	42.7788	0.758893	41.5607	0.822134	37.6302	0.977602	-1.93166	0.538867	-3.18782	0.669302	-4.31223	0.725955	-5.74467	0.83004	-5.20304	0.762846	-4.38954	0.699605
ILMN_1653026	PLAC8	454.6	0	331.323	0	953.744	0	222.559	0	187.676	0	460.018	0	174.609	0	148.215	0.00131752	428.589	0	81.7725	0.00658761	140.974	0	198.409	0	93.0637	0	98.0338	0	380.035	0	88.1437	0	57.1551	0.00395257	65.5504	0.00527009
ILMN_1653028	COL4A1	2558.41	0	4474.29	0	3295.14	0	1910	0	4162.2	0	2638.59	0	4793.95	0	5922	0	4251.53	0	2675.71	0	2432.22	0	3242.87	0	3742.6	0	3854.97	0	3398.72	0	2282.59	0	2343.69	0	3896.49	0
ILMN_1653031	LOC653766	74.463	0.057971	70.3806	0.0948617	52.9179	0.447958	57.9475	0.204216	60.4605	0.455863	69.7724	0.217391	46.1674	0.499341	49.4877	0.187088	42.8213	0.306983	46.8595	0.358366	45.0196	0.476943	48.9352	0.168643	11.0023	0.0685112	2.2692	0.272727	3.77633	0.188406	-2.41121	0.58498	-0.867412	0.45191	-0.492164	0.401844
ILMN_1653033	LOC644679	73.6184	0.0592885	66.8086	0.167325	59.8138	0.176548	55.445	0.341239	76.1424	0.055336	68.5835	0.238472	46.6267	0.44137	45.17	0.495389	42.4259	0.334651	49.5141	0.185771	44.9519	0.480896	44.7722	0.459815	6.00293	0.14361	8.37041	0.0803689	0.57914	0.333333	2.11239	0.28722	6.22541	0.13834	4.75427	0.173913
ILMN_1653039	LOC642934	2102.03	0	2405.2	0	1736.9	0	1904.48	0	2668.06	0	3908.99	0	4654.48	0	4660.39	0	2776.96	0	5675.93	0	5241.88	0	3974.97	0	3309.74	0	2732.14	0	2861.95	0	2451.82	0	4925.64	0	3956.29	0
ILMN_1653040	PCDHGA12	57.0046	0.70224	60.656	0.42556	49.3291	0.706192	56.3615	0.284585	59.773	0.504611	64.5652	0.387352	44.412	0.657444	43.1891	0.71278	36.9844	0.852437	44.398	0.603426	44.2227	0.550725	46.6683	0.305665	-3.2136	0.624506	1.22196	0.314888	-4.48306	0.737813	2.26179	0.279315	-6.04544	0.815547	-6.06769	0.790514
ILMN_1653042	HSD3B7	205.179	0	253.36	0	126.788	0.00131752	171.139	0	461.72	0	228.833	0	112.312	0.00395257	137.714	0.00131752	74.1838	0.0171278	178.55	0	159.264	0	120.877	0.00131752	85.5344	0.00131752	86.7576	0	80.1481	0.00395257	122.61	0	109.522	0	138.286	0
ILMN_1653043	LOC649198	54.5628	0.84585	62.3476	0.330698	54.6596	0.334651	51.2797	0.613966	59.4503	0.525692	62.0067	0.512517	44.2478	0.682477	44.5135	0.555995	38.5463	0.70224	46.6639	0.372859	45.9968	0.400527	43.6282	0.561265	-3.46727	0.653491	3.20616	0.214756	5.96792	0.13307	-3.64603	0.682477	-1.60579	0.491436	-4.01175	0.669302
ILMN_1653047	DHX40	102.72	0.00263505	108.436	0.00131752	196.836	0	73.4587	0.0184453	72.9411	0.085639	204.047	0	189.215	0	151.381	0.00131752	150.524	0	80.4382	0.00658761	124.357	0.00263505	101.877	0.00395257	67.2783	0.00263505	74.3862	0.00131752	63.6867	0.00395257	14.2845	0.0342556	16.7775	0.0329381	73.4352	0.00395257
ILMN_1653055	SOX3	53.645	0.876153	66.5254	0.183136	48.6553	0.750988	56.8566	0.262187	57.2803	0.652174	68.6003	0.237154	46.293	0.480896	48.6909	0.221344	37.9374	0.778656	44.2366	0.617918	45.8958	0.407115	41.3457	0.801054	-3.98556	0.699605	3.51831	0.194993	-8.57872	0.923584	1.82584	0.29249	-0.547191	0.433465	-4.10454	0.677207
ILMN_1653056	ATP6V0C	67.6924	0.151515	71.2797	0.0869565	65.527	0.0750988	55.6421	0.318841	80.081	0.0342556	83.9268	0.0500659	54.4938	0.0922266	48.0632	0.255599	45.9484	0.172596	56.9887	0.0434783	50.7199	0.13834	50.3658	0.1278	9.57003	0.083004	9.935	0.0711462	4.76975	0.163373	8.80683	0.083004	5.52194	0.155468	4.23735	0.196311
ILMN_1653057	LOC221981	66.5426	0.183136	63.7051	0.277997	60.0068	0.172596	50.8425	0.645586	65.7792	0.221344	68.5647	0.238472	47.7989	0.353096	54.0408	0.0843215	40.4793	0.511199	50.0524	0.167325	48.001	0.251647	49.9944	0.14361	2.64514	0.262187	10.6713	0.0671937	7.60619	0.101449	5.11378	0.155468	11.5975	0.0671937	4.92678	0.16996
ILMN_1653073	OR10Q1	57.4088	0.68643	63.6641	0.277997	55.5721	0.299078	51.9507	0.562582	60.2214	0.472991	65.1075	0.370224	47.235	0.380764	39.8731	0.926219	38.7976	0.675889	43.3529	0.6917	43.1181	0.666667	44.5334	0.482213	-3.80992	0.679842	-6.36403	0.852437	0.23497	0.355731	3.17232	0.230567	4.51605	0.177866	-3.85892	0.661397
ILMN_1653077	LOC650549	60.1663	0.528327	65.7017	0.200264	58.1488	0.205534	55.5468	0.332016	57.2209	0.657444	68.1411	0.249012	46.2253	0.488801	48.9834	0.209486	44.0858	0.243742	48.2764	0.247694	47.0201	0.330698	48.4131	0.198946	-0.801449	0.469038	5.995	0.119895	-0.423881	0.388669	9.07639	0.0803689	3.35817	0.208169	0.655923	0.343873
ILMN_1653092	LOC643275	67.1849	0.168643	62.092	0.349144	51.934	0.508564	55.7134	0.314888	67.5195	0.176548	59.4784	0.670619	49.408	0.262187	48.3088	0.241107	40.8504	0.478261	49.0601	0.201581	42.7967	0.6917	45.0274	0.434783	-1.87251	0.533597	-1.71987	0.55863	0.924523	0.318841	-1.16131	0.486166	4.24398	0.180501	0.686113	0.343873
ILMN_1653098	SLC30A4	58.16	0.652174	51.6865	0.907773	50.5991	0.604743	44.6309	0.948617	52.9623	0.889328	56.1917	0.841897	45.4534	0.557312	44.435	0.565217	35.2585	0.939394	44.6874	0.577075	44.1496	0.55863	39.2707	0.932806	-8.26734	0.913044	-1.77375	0.562582	-15.3066	0.998683	0.570414	0.357049	-2.16433	0.538867	-5.29706	0.757576
ILMN_1653102	CCDC64	63.6273	0.312253	70.9647	0.0895916	65.0655	0.0816864	52.6222	0.520422	70.3394	0.115942	70.9224	0.177866	51.7861	0.158103	44.2559	0.582345	39.257	0.638999	46.1929	0.417655	43.3429	0.636364	42.6678	0.657444	2.69449	0.259552	4.77319	0.151515	0.941727	0.317523	7.24996	0.109354	0.727345	0.351779	0.89792	0.328063
ILMN_1653103	C20orf152	56.9117	0.706192	60.5423	0.434783	46.778	0.844532	52.7559	0.511199	58.8481	0.562582	61.2972	0.56917	47.24	0.380764	41.138	0.865613	40.4875	0.511199	41.8355	0.83531	44.5703	0.509881	50.0022	0.142292	7.81501	0.105402	-1.12118	0.516469	-1.79707	0.492754	-2.68969	0.600791	16.6045	0.0342556	0.237435	0.364954
ILMN_1653106	LOC650677	60.4059	0.512517	61.1328	0.395257	56.5027	0.262187	53.3709	0.469038	67.0682	0.187088	62.5155	0.482213	45.8188	0.524374	46.9353	0.329381	39.9436	0.570488	45.1096	0.532279	42.6067	0.70751	42.4895	0.682477	4.72642	0.162055	-0.240521	0.432148	0.299507	0.353096	-0.376081	0.422925	0.791745	0.351779	-5.39625	0.761528
ILMN_1653115	ECH1	6106.61	0	5979.03	0	4989.42	0	3771.84	0	5677.39	0	8231.39	0	3546.45	0	3740.42	0	5755.53	0	3068.3	0	3459.95	0	6467.44	0	3031.7	0	3429.96	0	4122.54	0	2910.81	0	3354.47	0	4112.85	0
ILMN_1653120	ST6GAL1	81.4549	0.0237154	71.5016	0.0869565	61.2518	0.144927	68.5032	0.0474308	69.0924	0.130435	83.5204	0.0527009	43.7893	0.71278	42.9066	0.744401	40.7276	0.484849	45.1288	0.529644	45.2486	0.458498	45.9454	0.362319	7.63434	0.108037	-1.03456	0.512517	1.57939	0.28195	0.466425	0.364954	9.36793	0.0909091	-4.79125	0.719368
ILMN_1653125	PER1	48.274	0.974967	69.9962	0.100132	54.4191	0.345191	53.3231	0.472991	59.6112	0.516469	65.1212	0.370224	52.2709	0.144927	48.9928	0.208169	52.9692	0.0658762	55.0441	0.0658762	51.5912	0.11726	51.3848	0.105402	8.06215	0.0988142	7.07476	0.0988142	4.85642	0.163373	2.81079	0.246377	11.4423	0.0698287	-0.554671	0.405797
ILMN_1653127	HERC2P2	70.7052	0.101449	72.5847	0.0737813	58.382	0.200264	59.2453	0.156785	73.0115	0.085639	68.257	0.243742	56.1012	0.0632411	50.384	0.155468	50.6133	0.083004	59.0296	0.0395257	55.7104	0.0540185	55.6793	0.0540185	13.9848	0.0474308	15.2408	0.0342556	5.44701	0.14888	13.7322	0.0368906	11.7135	0.0671937	3.56876	0.217391
ILMN_1653129	CSTF2	537.742	0	556.606	0	618.474	0	367.032	0	450.24	0	573.401	0	564.624	0	703.215	0	634.962	0	705.13	0	787.511	0	660.509	0	386.069	0	373.322	0	510.115	0	459.887	0	420.254	0	433.235	0
ILMN_1653133	SH3D19	293.701	0	374.41	0	244.182	0	249.474	0	293.16	0	274.74	0	787.022	0	765.781	0	626.261	0	596.141	0	698.047	0	483.416	0	347.419	0	361.08	0	298.949	0	322.211	0	287.772	0	395.342	0
ILMN_1653134	TMEM188	357.343	0	374.47	0	363.115	0	409.491	0	365.569	0	427.168	0	350.611	0	355.663	0	398.761	0	506.768	0	586.967	0	401.613	0	182.483	0	234.182	0	130.368	0	282.083	0	263.627	0	246.652	0
ILMN_1653142	LOC651454	63.1698	0.329381	66.8481	0.162055	50.5717	0.606061	58.0791	0.204216	55.6301	0.762846	55.9568	0.848485	45.1641	0.57971	43.3795	0.6917	43.9579	0.250329	47.0696	0.341239	49.2698	0.184453	51.3803	0.105402	-4.00379	0.699605	1.67364	0.296443	-4.47146	0.736495	-1.95507	0.55336	-2.0589	0.527009	-5.75205	0.779974
ILMN_1653143	ECD	129.402	0	87.4015	0.0118577	231.116	0	124.734	0	95.4037	0.0105402	278.087	0	203.986	0	115.831	0.00131752	155.985	0	117.84	0.00263505	186.079	0	154.499	0	25.2581	0.0158103	40.8483	0.00395257	77.543	0.00395257	38.072	0.00790514	18.8618	0.027668	104.196	0
ILMN_1653146	MSH4	70.9076	0.0988142	69.1026	0.110672	59.6039	0.180501	54.283	0.40448	61.3923	0.399209	81.0952	0.0685112	50.1665	0.227932	48.9751	0.210804	51.2416	0.0790514	50.2993	0.160738	49.4011	0.177866	50.027	0.140975	2.32851	0.279315	8.20112	0.0816864	3.17915	0.213439	1.78775	0.295125	6.85339	0.131752	5.40024	0.15415
ILMN_1653150	LOC642961	62.4035	0.376812	62.7142	0.318841	53.1829	0.429513	55.1284	0.363636	60.171	0.476943	59.9509	0.646904	46.7281	0.437418	39.9017	0.924901	41.4368	0.42029	52.1367	0.11199	46.0264	0.399209	55.4325	0.055336	-8.3409	0.918314	-0.447774	0.445323	-6.98566	0.873518	3.25737	0.223979	-4.53313	0.727273	-0.600768	0.407115
ILMN_1653155	KIAA1957	62.2272	0.391304	63.5391	0.28195	59.7574	0.176548	67.2823	0.0540185	62.3886	0.353096	58.4159	0.731225	50.7437	0.202899	44.3769	0.570488	50.7422	0.083004	51.4215	0.137022	51.3907	0.121212	49.3974	0.155468	-5.26604	0.774704	4.33405	0.163373	7.56944	0.101449	7.7768	0.101449	0.131169	0.393939	2.81024	0.242424
ILMN_1653158	DPRX	58.2375	0.646904	56.8651	0.657444	47.8337	0.793149	51.2872	0.613966	59.3402	0.530962	61.5998	0.544137	43.5112	0.740448	44.7037	0.534914	34.6919	0.960474	42.694	0.768116	44.1741	0.555995	44.7569	0.459815	-0.0257377	0.40975	4.04108	0.172596	-8.61962	0.924901	-3.32472	0.652174	-1.03471	0.465086	-5.90208	0.785244
ILMN_1653161	SNCG	71.9162	0.0843215	80.7342	0.0263505	63.6382	0.108037	88.5097	0.00527009	129.846	0.00131752	69.8348	0.210804	54.9796	0.0803689	67.4809	0.0237154	44.8834	0.204216	106.598	0.00263505	73.4629	0.0144928	45.9378	0.366271	2.38591	0.275362	-1.20983	0.523057	15.4827	0.0355731	-1.23689	0.496706	5.63928	0.15415	1.31473	0.300395
ILMN_1653163	ZSCAN2	83.255	0.0210804	84.7023	0.0144928	97.9454	0.00395257	82.1808	0.00658761	174.545	0	126.715	0.00527009	79.9708	0.0118577	111.8	0.00263505	102.399	0.00922266	133.122	0	194.317	0	124.913	0.00131752	35.3544	0.00922266	40.9244	0.00395257	72.742	0.00395257	75.5686	0.00131752	89.2712	0	96.5973	0
ILMN_1653165	AAMP	207.489	0	232.522	0	167.753	0	185.399	0	505.008	0	267.738	0	311.913	0	272.325	0	342.867	0	358.219	0	334.495	0	381.293	0	243.814	0	254.989	0	306.427	0	276.078	0	240.88	0	334.242	0
ILMN_1653166	CLEC10A	61.6423	0.421607	60.9312	0.401844	55.8729	0.285903	48.0209	0.827404	59.7624	0.504611	63.8877	0.412385	46.3518	0.474308	43.987	0.629776	43.1529	0.28195	45.8258	0.458498	46.5765	0.353096	40.263	0.880105	-2.1322	0.555995	-3.31313	0.677207	-12.1979	0.988142	2.54474	0.267457	-6.23231	0.824769	-9.63111	0.961792
ILMN_1653174	GCNT2	60.3465	0.516469	65.4852	0.204216	54.4764	0.345191	49.413	0.749671	65.6248	0.223979	59.2724	0.687747	49.8564	0.235837	44.7326	0.530962	42.2547	0.338603	46.4586	0.387352	43.344	0.636364	41.7973	0.754941	-3.72402	0.674572	6.49459	0.108037	-0.874267	0.424242	7.34333	0.108037	-0.886501	0.455863	-6.40621	0.815547
ILMN_1653180	TPM4	115.673	0.00263505	113.56	0.00131752	93.6643	0.00658761	112.918	0	252.302	0	82.9454	0.0540185	161.307	0	159.805	0	202.019	0	352.515	0	328.394	0	166.14	0	104.662	0	110.871	0	103.76	0.00131752	145.023	0	133.105	0	101.744	0
ILMN_1653182	LOC732139	74.4243	0.057971	70.7496	0.0909091	55.7263	0.288538	53.9691	0.424242	69.6235	0.12253	72.8235	0.14888	46.9235	0.412385	44.1825	0.592885	42.5271	0.329381	50.1711	0.166008	46.5644	0.353096	51.7042	0.101449	0.514416	0.374177	3.76284	0.185771	0.484184	0.338603	4.44718	0.168643	3.82277	0.192358	-1.50306	0.472991
ILMN_1653185	LOC731196	74.6879	0.055336	73.2952	0.0685112	65.3812	0.0764163	75.8895	0.0131752	96.2529	0.0105402	73.3222	0.14361	50.4216	0.216074	53.4951	0.0909091	43.1136	0.284585	49.0794	0.201581	50.7274	0.13834	48.9882	0.166008	5.01573	0.15942	3.54667	0.193676	10.8147	0.0671937	8.84909	0.083004	9.15012	0.0948617	7.70498	0.101449
ILMN_1653189	GTF2I	59.2027	0.56917	67.3324	0.150198	56.6253	0.256917	54.6367	0.388669	64.2301	0.274045	63.3928	0.434783	37.6151	0.997365	45.9763	0.417655	41.467	0.411067	46.9665	0.353096	38.0438	0.98946	44.962	0.444005	3.8057	0.204216	-1.29007	0.528327	1.83575	0.267457	0.524394	0.359684	4.5205	0.177866	0.268792	0.363636
ILMN_1653193	LOC643377	62.5375	0.371542	73.8301	0.0632411	54.6385	0.337286	60.2178	0.1278	60.7495	0.4361	62.1758	0.505929	42.605	0.819499	41.2481	0.852437	39.3236	0.635046	46.7756	0.364954	43.0691	0.670619	42.095	0.727273	-3.93024	0.693017	-3.80706	0.711462	-8.383	0.918314	-8.79054	0.948617	-2.08926	0.530962	-6.38345	0.814229
ILMN_1653198	LOC643695	53.6295	0.876153	60.5794	0.43083	49.8408	0.660079	54.2695	0.40448	62.4835	0.351779	61.1597	0.575758	45.9313	0.513834	42.7079	0.757576	37.4897	0.815547	41.1293	0.895916	41.6594	0.811594	38.7582	0.951252	4.09822	0.187088	-3.67094	0.70224	-7.60797	0.895916	-3.61133	0.678524	-2.89026	0.613966	-2.23769	0.527009
ILMN_1653200	SLC22A17	205.977	0	219.694	0	119.716	0.00131752	95.9712	0.00263505	129.621	0.00131752	120.575	0.00790514	345.511	0	399.701	0	267.858	0	149.495	0	168.508	0	159.131	0	360.337	0	443.489	0	177.542	0	89.5444	0	137.695	0	59.9766	0.00658761
ILMN_1653202	LOC643717	59.2933	0.565217	68.5084	0.12253	45.9248	0.888011	54.6751	0.386034	67.9773	0.162055	61.0087	0.583663	45.2766	0.573122	44.702	0.534914	39.6449	0.602108	44.5189	0.592885	43.843	0.592885	44.1401	0.517787	1.75133	0.312253	2.58934	0.256917	3.81338	0.183136	0.332446	0.364954	-2.38501	0.561265	1.17167	0.309618
ILMN_1653203	EFEMP2	66.1368	0.193676	82.2421	0.0184453	70.8868	0.0382082	57.1917	0.241107	71.0627	0.110672	96.2268	0.0289855	45.8167	0.524374	295.999	0	77.7273	0.0171278	42.1781	0.805007	48.9652	0.204216	66.7738	0.0184453	2.75695	0.258234	56.8928	0.00395257	27.4897	0.0197628	-1.97912	0.55863	10.3938	0.0816864	13.7368	0.0461133
ILMN_1653205	C8orf59	1161.42	0	1150.35	0	940.261	0	1106.13	0	610.783	0	1852.6	0	2722.4	0	2690.47	0	2577.77	0	2351.61	0	2842.14	0	2927.65	0	1450.36	0	1406.57	0	1509.97	0	1646.9	0	1326.41	0	2202.65	0
ILMN_1653207	LOC441662	68.4987	0.130435	62.3382	0.330698	61.3539	0.142292	70.4468	0.0355731	61.3337	0.403162	76.0538	0.109354	51.7431	0.15942	52.5939	0.109354	44.3401	0.226614	51.7194	0.123847	47.1132	0.322793	46.2887	0.334651	0.473477	0.376812	6.47409	0.11199	-0.717316	0.411067	2.58277	0.262187	11.5622	0.0671937	2.90067	0.239789
ILMN_1653209	ZWINT	63.5997	0.31357	61.895	0.358366	50.5911	0.604743	59.7839	0.139657	60.2552	0.471673	65.0868	0.370224	54.9857	0.0803689	53.746	0.0895916	39.7646	0.58498	52.7646	0.100132	50.8973	0.134387	45.1676	0.424242	-0.698124	0.459815	1.30723	0.310935	2.35608	0.247694	3.87178	0.200264	3.39728	0.206851	5.00066	0.166008
ILMN_1653211	ATP1B4	61.6564	0.42029	62.0019	0.349144	50.2114	0.632411	47.2315	0.868248	64.3391	0.267457	58.0768	0.748353	46.9971	0.401844	50.4978	0.147563	44.3032	0.227932	42.8519	0.754941	44.8942	0.483531	43.0672	0.621871	1.8355	0.3083	-2.12306	0.591568	-3.44286	0.646904	-0.612615	0.442688	0.965336	0.339921	2.25002	0.259552
ILMN_1653220	PITPNM1	1284.58	0	1703.43	0	549.478	0	1060.2	0	3012.28	0	831.526	0	1711.61	0	1203.43	0	995.312	0	1781.7	0	1300.57	0	1023.44	0	1280.46	0	2088.12	0	1035.82	0	1367.78	0	1624.7	0	1064.8	0
ILMN_1653228	C3orf22	69.9803	0.104084	63.5358	0.28195	53.4619	0.407115	52.9068	0.499341	64.9178	0.247694	68.8067	0.233202	46.709	0.437418	45.5067	0.463768	47.6211	0.118577	47.7059	0.296443	44.7858	0.490119	50.0725	0.135705	-0.842434	0.469038	-1.48343	0.54282	2.81356	0.226614	-5.21865	0.802372	0.420735	0.367589	-2.36958	0.538867
ILMN_1653240	LOC644683	59.6382	0.54809	74.5721	0.057971	52.188	0.492754	58.8488	0.171278	59.893	0.494071	63.8747	0.412385	47.1855	0.387352	46.6116	0.354414	41.1039	0.462451	44.2597	0.613966	45.4271	0.440053	43.1726	0.607378	-4.39518	0.725955	2.9722	0.231884	-2.88023	0.600791	0.349284	0.364954	2.6205	0.242424	-1.78718	0.488801
ILMN_1653251	HIST1H1B	69.6014	0.11199	60.0484	0.469038	55.7348	0.288538	55.4328	0.341239	71.5351	0.102767	60.1714	0.636364	50.6905	0.206851	57.7394	0.0500659	50.3854	0.083004	61.7203	0.0289855	51.6981	0.11199	53.0452	0.083004	3.17903	0.231884	5.79757	0.126482	0.25074	0.355731	0.0892893	0.380764	2.67339	0.241107	1.52833	0.288538
ILMN_1653263	GPRIN1	106.912	0.00263505	90.5435	0.00527009	76.4708	0.0250329	70.9244	0.0316205	220.126	0	92.9548	0.0355731	108.405	0.00395257	88.1315	0.00790514	103.14	0.00790514	102.508	0.00395257	89.7295	0.00790514	105.735	0.00395257	30.7502	0.0105402	35.7232	0.00658761	69.2906	0.00395257	46.1266	0.00263505	55.6801	0.00395257	87.6503	0.00263505
ILMN_1653266	DNAJB14	229.408	0	324.272	0	177.416	0	176.062	0	131.698	0.00131752	227.253	0	423.812	0	381.093	0	354.578	0	554.011	0	577.039	0	405.942	0	151.986	0	165.302	0	87.9304	0.00263505	138.878	0	185.984	0	114.546	0
ILMN_1653267	GPR26	60.7304	0.490119	49.6154	0.951252	54.4421	0.345191	45.3266	0.926219	59.799	0.503294	61.4739	0.555995	48.0231	0.333333	43.4199	0.68643	40.5629	0.498024	46.8656	0.358366	45.6999	0.422925	46.6797	0.305665	2.10446	0.293808	1.16133	0.321476	2.39822	0.247694	1.57952	0.3083	-2.46354	0.566535	-5.65866	0.774704
ILMN_1653274	NUDT10	56.4008	0.735178	61.2988	0.386034	52.464	0.476943	49.3094	0.753623	57.3972	0.650856	64.8768	0.374177	44.8684	0.604743	45.2761	0.484849	40.2674	0.527009	42.6327	0.770751	46.5171	0.357049	43.1415	0.610013	2.73891	0.259552	-1.12227	0.516469	-0.244789	0.383399	4.19188	0.183136	-4.78874	0.741765	-6.59326	0.827404
ILMN_1653276	LOC645276	52.5999	0.911726	62.3038	0.334651	47.0027	0.839262	46.0998	0.907773	51.626	0.932806	59.9091	0.646904	56.2337	0.0632411	55.8691	0.0632411	45.8826	0.172596	56.6692	0.0447958	48.5874	0.221344	52.1693	0.0948617	-3.2694	0.631094	0.428165	0.380764	4.05352	0.181818	-2.59696	0.598155	5.21942	0.15942	-1.07632	0.432148
ILMN_1653278	MUC20	657.507	0	395.966	0	78.4903	0.0210804	472.974	0	549.023	0	153.736	0.00263505	374.237	0	371.837	0	208.308	0	536.94	0	442.577	0	274.071	0	530.96	0	494.951	0	105.928	0	625.808	0	793.353	0	398.765	0
ILMN_1653282	LCE2A	55.2926	0.811594	65.5259	0.204216	52.3322	0.483531	57.4277	0.229249	56.5199	0.700922	58.8464	0.710145	44.5095	0.645586	45.8575	0.42556	39.8848	0.570488	46.2438	0.407115	45.7491	0.417655	42.5771	0.678524	-7.57155	0.881423	-1.95834	0.582345	0.325363	0.349144	-6.57311	0.869565	-2.84508	0.611331	-0.527907	0.403162
ILMN_1653283	APP	165.073	0	116.162	0.00131752	122.256	0.00131752	166.738	0	152.594	0.00131752	233.573	0	152.748	0	90.1649	0.00790514	115.04	0.00395257	157.98	0	160.638	0	172.001	0	43.0053	0.00527009	88.1913	0	61.0387	0.00395257	64.6856	0.00263505	27.382	0.0158103	138.363	0
ILMN_1653286	LOC642345	67.9433	0.147563	73.7897	0.0632411	55.3998	0.30303	58.4789	0.188406	65.1081	0.239789	62.7593	0.469038	49.4811	0.258234	53.1913	0.0948617	43.707	0.259552	48.0602	0.262187	46.7824	0.341239	48.446	0.198946	7.94533	0.102767	2.79065	0.243742	3.74549	0.189723	3.38005	0.216074	4.28343	0.179183	2.78558	0.243742
ILMN_1653292	PFKFB4	208.776	0	264.884	0	626.384	0	113.321	0	443.112	0	381.882	0	321.663	0	511.207	0	442.072	0	387.187	0	436.312	0	333.518	0	259.411	0	349.623	0	1565.22	0	119.652	0	488.419	0	212.814	0
ILMN_1653310	ZNF580	65.3122	0.239789	60.2927	0.449275	52.1664	0.492754	54.3419	0.40448	57.9039	0.613966	65.5251	0.354414	48.9926	0.283268	51.2008	0.134387	46.4604	0.150198	52.5943	0.104084	51.5469	0.118577	50.4943	0.125165	9.01065	0.085639	-2.32782	0.604743	5.5769	0.146245	2.15229	0.284585	8.37861	0.105402	-2.26971	0.530962
ILMN_1653314	LOC642576	73.2571	0.0606061	82.6592	0.0171278	66.5606	0.0671937	61.966	0.0988142	71.6736	0.101449	66.1858	0.335968	50.2823	0.223979	45.1562	0.495389	47.4517	0.125165	50.1837	0.163373	51.4958	0.118577	51.2059	0.108037	-2.59419	0.591568	-1.29571	0.529644	1.73006	0.272727	-2.20866	0.573122	0.632718	0.354414	1.16686	0.309618
ILMN_1653319	MC1R	585.512	0	581.706	0	266.73	0	476.572	0	657.29	0	635.448	0	345.67	0	365.085	0	257.706	0	532.463	0	496.465	0	596.467	0	356.594	0	374.597	0	205.945	0	472.282	0	771.138	0	425.759	0
ILMN_1653324	IL22RA2	57.0425	0.700922	48.2616	0.969697	41.9627	0.974967	51.574	0.586298	64.6582	0.252964	59.8148	0.650856	46.2184	0.490119	46.8401	0.341239	46.6737	0.14361	48.8224	0.212121	48.476	0.226614	51.1243	0.109354	-4.34706	0.724638	-2.81571	0.642951	-3.23366	0.627141	-8.67382	0.947299	-9.99752	0.963109	-11.4224	0.98946
ILMN_1653332	FAM29A	63.0241	0.341239	52.6645	0.873518	49.3977	0.700922	49.6576	0.735178	44.9475	0.993412	55.2256	0.874835	41.4196	0.902503	42.2244	0.791831	37.6836	0.806324	49.6221	0.183136	49.6326	0.166008	43.4736	0.57444	-7.0123	0.853755	0.717227	0.355731	-1.37402	0.459815	-7.99656	0.920949	-2.64103	0.594203	-8.60768	0.930171
ILMN_1653337	USP32	53.7211	0.870883	58.4887	0.56917	55.472	0.301713	55.9495	0.305665	58.8787	0.559947	58.2704	0.735178	61.9549	0.0368906	61.6952	0.0316205	71.4538	0.0184453	57.7434	0.0421607	65.8821	0.0223979	54.0135	0.0698287	1.03693	0.351779	1.47695	0.30303	1.77116	0.27141	4.17253	0.187088	2.3996	0.259552	6.6571	0.1278
ILMN_1653340	RECQL5	59.3155	0.5639	68.2843	0.125165	56.446	0.26614	52.7388	0.515151	64.3384	0.267457	58.309	0.735178	51.0873	0.184453	48.1307	0.251647	40.6128	0.496706	56.405	0.0447958	53.8911	0.0737813	51.6707	0.101449	5.41778	0.15415	0.695903	0.358366	7.3671	0.104084	13.664	0.0382082	9.82743	0.085639	-0.126304	0.386034
ILMN_1653342	DUS1L	208.656	0	226.821	0	183.317	0	164.707	0	456.185	0	208.783	0	160.322	0	177.801	0	242.547	0	231.749	0	218.968	0	283.408	0	139.356	0	131.283	0	160.419	0	141.367	0	180.61	0	195.387	0
ILMN_1653347	LOC643697	67.0452	0.171278	59.3171	0.523057	63.815	0.101449	58.7045	0.177866	69.5345	0.125165	79.6456	0.0777339	45.1831	0.578393	46.7453	0.350461	43.0642	0.288538	41.7302	0.847167	44.6232	0.507246	42.7742	0.646904	5.0306	0.15942	-1.38133	0.536232	4.35284	0.171278	0.475718	0.364954	2.58359	0.243742	1.88752	0.27668
ILMN_1653352	LOC644975	63.2705	0.324111	60.4101	0.442688	46.6228	0.85112	58.6697	0.181818	57.0251	0.664032	70.5323	0.189723	46.8238	0.432148	50.4845	0.147563	44.5045	0.217391	44.3428	0.607378	48.6113	0.218709	50.8344	0.11726	-0.342747	0.434783	3.53849	0.193676	0.39209	0.346509	-2.74714	0.603426	2.02147	0.27668	0.730126	0.341239
ILMN_1653355	A26C3	96.8014	0.00395257	89.6565	0.00527009	91.6705	0.00658761	83.8652	0.00527009	122.464	0.00131752	101.012	0.0250329	71.9436	0.0184453	79.5345	0.0118577	68.8088	0.0184453	93.3249	0.00395257	69.9987	0.0184453	81.3857	0.0131752	31.4052	0.0105402	29.1799	0.0105402	22.0916	0.0237154	31.8228	0.0118577	33.1154	0.00922266	42.4487	0.0105402
ILMN_1653358	FUT3	171.208	0	156.187	0	65.149	0.0803689	234.217	0	459.328	0	77.1092	0.0974967	71.7834	0.0184453	98.1886	0.00527009	39.441	0.619236	510.687	0	339.568	0	52.8757	0.085639	57.5084	0.00395257	22.995	0.0184453	-1.32033	0.454545	265.153	0	335.148	0	25.3061	0.0223979
ILMN_1653367	TAF12	255.778	0	314.704	0	434.454	0	234.715	0	275.866	0	487.58	0	339.092	0	239.164	0	289.861	0	208.369	0	287.357	0	287.139	0	126.799	0	186.932	0	148.877	0	162.935	0	86.2415	0	196.668	0
ILMN_1653368	LOC645238	66.8589	0.175231	50.3948	0.938076	57.8489	0.216074	46.9925	0.878788	63.3437	0.316205	65.7133	0.346509	48.6663	0.295125	48.7106	0.220026	39.9741	0.566535	49.6559	0.181818	45.5905	0.432148	44.9118	0.44664	-0.492222	0.444005	-8.83208	0.936759	3.11843	0.216074	-0.605825	0.44137	-2.42991	0.5639	-3.69099	0.642951
ILMN_1653369	FLJ39739	52.3543	0.916996	67.8653	0.140975	50.827	0.592885	54.9566	0.372859	62.988	0.325428	60.7214	0.598155	49.0126	0.283268	49.5265	0.184453	45.2664	0.187088	47.31	0.326746	45.1373	0.469038	44.4546	0.487484	-2.22739	0.566535	3.56327	0.192358	0.581032	0.333333	3.69677	0.206851	-4.34091	0.716733	-2.76521	0.566535
ILMN_1653372	ATP8B3	55.8819	0.774704	69.9546	0.101449	56.8344	0.242424	53.2841	0.478261	56.1086	0.729908	56.6425	0.827404	48.5143	0.305665	44.16	0.596838	43.7542	0.256917	48.0921	0.259552	41.0793	0.85639	46.4438	0.322793	5.05619	0.15942	-4.22204	0.737813	8.89555	0.0777339	0.123217	0.378129	0.353527	0.376812	-0.950164	0.42556
ILMN_1653376	FAM171B	67.5219	0.15415	68.5911	0.12253	57.4066	0.227932	59.3772	0.15415	52.8777	0.890646	78.4719	0.083004	69.906	0.0210804	69.5143	0.0210804	53.6688	0.0592885	57.045	0.0434783	56.3914	0.0487484	56.0335	0.0500659	20.5461	0.0223979	12.4348	0.0540185	4.09547	0.181818	-1.60837	0.521739	2.17671	0.270092	8.90981	0.0843215
ILMN_1653378	LOC646589	66.6373	0.180501	59.6839	0.494071	49.4202	0.700922	46.6717	0.891963	60.228	0.472991	67.7788	0.259552	45.1705	0.578393	47.8473	0.270092	42.011	0.361001	45.8369	0.45718	45.7326	0.42029	42.9695	0.632411	-4.37343	0.724638	-0.197896	0.43083	-1.48403	0.467721	-2.12887	0.56917	-5.74321	0.794466	1.37367	0.296443
ILMN_1653385	KIF3A	61.5598	0.42556	72.1006	0.0790514	66.9262	0.0632411	56.9683	0.254282	70.6144	0.11199	76.8024	0.100132	131.382	0.00131752	108.866	0.00263505	111.385	0.00395257	96.894	0.00395257	101.161	0.00395257	71.0523	0.0184453	20.6023	0.0223979	21.3028	0.0197628	13.2702	0.0500659	12.3597	0.0527009	11.8202	0.0671937	7.71403	0.101449
ILMN_1653386	SULT6B1	90.5298	0.00658761	94.5318	0.00527009	81.8059	0.0144928	76.8511	0.0118577	83.3617	0.027668	120.854	0.00790514	63.1612	0.0329381	60.6929	0.0355731	56.757	0.0368906	61.4108	0.0316205	57.8081	0.0447958	55.288	0.055336	17.8438	0.0250329	15.434	0.0329381	16.0544	0.0316205	14.99	0.0329381	23.095	0.0197628	14.7284	0.0408432
ILMN_1653390	SDHALP1	71.8473	0.0843215	76.8222	0.0474308	58.4511	0.200264	60.6035	0.118577	74.6887	0.0737813	68.7836	0.234519	66.0973	0.0263505	53.5444	0.0895916	51.9259	0.0737813	53.565	0.0869565	54.9645	0.0592885	58.9634	0.0368906	-0.124409	0.42029	4.26879	0.163373	-1.05132	0.434783	-1.78224	0.533597	4.27997	0.179183	5.84145	0.14361
ILMN_1653394	LOC642916	64.5834	0.267457	71.2848	0.0869565	65.6647	0.0737813	57.4527	0.226614	80.0981	0.0342556	70.7109	0.185771	52.4346	0.142292	52.4631	0.109354	56.2734	0.0421607	55.0768	0.0658762	54.8665	0.0592885	57.0225	0.0408432	0.928242	0.354414	11.0742	0.0658762	4.8175	0.163373	5.5671	0.151515	2.1016	0.27141	6.69579	0.126482
ILMN_1653395	CCR5	57.4708	0.683794	72.2058	0.0764163	53.6185	0.392622	57.8389	0.210804	59.255	0.541502	59.3073	0.68643	47.6741	0.361001	44.4028	0.56917	43.3999	0.268775	44.4696	0.596838	45.154	0.466403	45.5413	0.388669	-2.33398	0.577075	-2.9001	0.649539	-2.16335	0.533597	-1.70554	0.528327	-1.731	0.499341	-2.14681	0.520422
ILMN_1653404	NKIRAS2	199.727	0	306.118	0	163.685	0	129.426	0	428.571	0	213.535	0	315.216	0	345.476	0	462.394	0	372.55	0	342.228	0	371.397	0	327.391	0	224.772	0	296.655	0	257.267	0	366.322	0	229.817	0
ILMN_1653410	LOC647274	65.3202	0.239789	71.6623	0.0843215	57.6776	0.222661	61.4476	0.105402	75.6237	0.0606061	68.204	0.247694	52.6902	0.131752	48.9317	0.212121	43.2079	0.279315	47.6917	0.299078	49.9474	0.163373	46.415	0.322793	8.85771	0.0869565	5.97394	0.121212	3.46393	0.198946	2.85394	0.245059	9.04653	0.0961792	1.79287	0.279315
ILMN_1653412	RAXL1	176.785	0	217.726	0	82.1393	0.0144928	97.247	0.00263505	257.311	0	143.264	0.00263505	316.601	0	450.319	0	352.079	0	512.294	0	245.542	0	663.08	0	632.205	0	475.824	0	165.818	0	267.928	0	865.496	0	260.118	0
ILMN_1653415	SPANXA2	69.5656	0.11199	63.2034	0.299078	53.4449	0.412385	54.4899	0.395257	65.8614	0.220026	74.3064	0.134387	51.3648	0.172596	48.7922	0.217391	48.7821	0.101449	49.3407	0.188406	52.1137	0.102767	52.4574	0.0909091	5.60609	0.152833	5.71096	0.126482	5.73559	0.139657	1.49585	0.312253	4.59007	0.173913	5.97635	0.13834
ILMN_1653420	LOC648278	58.6744	0.612648	56.7452	0.664032	56.8146	0.243742	52.5997	0.523057	54.6359	0.83004	67.999	0.254282	47.1194	0.388669	42.5579	0.768116	38.0776	0.769433	44.2656	0.613966	40.7214	0.894598	41.1576	0.818182	1.09719	0.347826	-1.04717	0.512517	0.0382539	0.368907	-2.71947	0.600791	-0.412899	0.422925	-1.6447	0.480896
ILMN_1653428	SPINK9	60.1991	0.524374	52.5821	0.876153	56.6401	0.255599	50.9115	0.638999	63.0087	0.325428	68.0612	0.250329	47.0501	0.392622	39.1175	0.956522	37.2343	0.832675	40.8742	0.910408	42.5971	0.710145	37.6222	0.977602	-1.13608	0.486166	-8.88954	0.938076	-3.3439	0.640316	-8.63854	0.943346	-3.71923	0.677207	-5.50655	0.768116
ILMN_1653429	SLC35A3	569.088	0	532.721	0	695.136	0	425.504	0	276.041	0	875.391	0	829.999	0	771.308	0	1014.46	0	785.255	0	836.391	0	541.985	0	440.736	0	402.505	0	277.738	0	398.21	0	437.793	0	522.923	0
ILMN_1653432	HNRPDL	281.499	0	393.144	0	371.62	0	295.003	0	368.373	0	474.593	0	814.63	0	670.209	0	509.073	0	834.853	0	797.471	0	394.661	0	148.105	0	219.269	0	323.244	0	213.647	0	280.596	0	305.168	0
ILMN_1653434	DMD	64.9636	0.251647	75.7625	0.0527009	66.7776	0.0632411	50.2056	0.694335	81.264	0.0316205	62.7408	0.471673	95.4698	0.00658761	87.8597	0.00790514	128.217	0.00131752	68.703	0.0197628	68.7657	0.0210804	66.0575	0.0197628	42.9142	0.00527009	35.2684	0.00658761	39.3177	0.00922266	18.7022	0.0223979	18.1603	0.027668	18.3722	0.027668
ILMN_1653437	LOC642360	61.7077	0.418972	49.5206	0.955204	48.0602	0.786561	56.4947	0.274045	58.4293	0.581028	67.3769	0.280632	42.5013	0.827404	41.4981	0.831357	48.8155	0.101449	42.8679	0.752306	47.0528	0.328063	43.6549	0.55863	-3.62453	0.667984	-6.61405	0.865613	-6.37434	0.84058	0.805689	0.339921	-9.57977	0.959157	-6.47695	0.820817
ILMN_1653438	PHF14	171.139	0	183.483	0	175.25	0	107.035	0	110.694	0.00395257	272.478	0	527.339	0	343.147	0	299.76	0	441.6	0	412.02	0	507.039	0	137.376	0	153.105	0	168.068	0	141.132	0	152.736	0	206.707	0
ILMN_1653443	CDK2	84.0477	0.0184453	99.2976	0.00395257	150.568	0	88.2505	0.00527009	130.964	0.00131752	157.126	0.00263505	104.39	0.00527009	100.224	0.00527009	106.873	0.00527009	120.963	0	120.511	0.00263505	104.677	0.00395257	30.8609	0.0105402	36.2116	0.00658761	49.0245	0.00658761	40.8807	0.00395257	49.7746	0.00395257	88.702	0.00263505
ILMN_1653447	PSORS1C2	66.9589	0.173913	67.99	0.134387	56.2335	0.275362	54.0535	0.417655	75.408	0.0632411	66.4107	0.324111	51.9388	0.150198	44.2189	0.588933	40.7185	0.484849	51.0521	0.142292	51.3383	0.12253	53.228	0.0803689	-1.7146	0.525692	4.29838	0.163373	-2.76368	0.586298	0.144679	0.375494	8.95936	0.0974967	-2.05691	0.516469
ILMN_1653453	MID1	57.1385	0.693017	63.1912	0.299078	48.3268	0.772069	52.8332	0.501976	56.5432	0.698287	50.7767	0.976285	46.0952	0.503294	43.5403	0.670619	35.6664	0.918314	42.1818	0.805007	45.5261	0.434783	50.1681	0.134387	-3.95729	0.694335	-3.53714	0.6917	-5.08671	0.785244	-6.47796	0.869565	-7.79929	0.903821	-0.92826	0.42556
ILMN_1653458	LOC648840	58.5236	0.623188	58.7615	0.552042	44.6325	0.932806	57.5478	0.218709	52.9621	0.889328	63.7544	0.417655	46.8441	0.428195	45.612	0.458498	34.3666	0.968379	45.2327	0.519104	40.7326	0.889328	42.8212	0.642951	-4.60675	0.736495	-6.09463	0.839262	-5.32982	0.802372	-6.6913	0.876153	-5.73928	0.794466	-2.53017	0.54809
ILMN_1653459	IL11RA	58.4922	0.629776	62.0493	0.349144	52.2071	0.491436	48.3984	0.810277	64.6804	0.252964	63.6422	0.42556	47.8293	0.351779	41.7536	0.819499	36.9094	0.859025	47.3893	0.321476	42.2077	0.754941	47.6498	0.235837	-9.41348	0.948617	-2.50109	0.620553	-2.51249	0.566535	-1.48571	0.515151	-4.50697	0.722003	-0.0962896	0.386034
ILMN_1653461	MGC48628	55.5856	0.797101	58.2684	0.58498	56.7536	0.247694	56.3603	0.285903	53.5453	0.873518	70.8564	0.180501	45.9908	0.511199	53.6688	0.0895916	41.4762	0.408432	46.1126	0.429513	43.6503	0.610013	42.4183	0.690382	4.23265	0.180501	-7.61363	0.902503	1.84944	0.267457	0.940218	0.335968	2.29921	0.263505	-2.66769	0.559947
ILMN_1653463	SULT1C3	62.8703	0.350461	58.1481	0.592885	59.9169	0.173913	52.0252	0.557312	62.0417	0.366271	71.1517	0.173913	45.8351	0.523057	47.2371	0.30303	43.2166	0.277997	46.3017	0.399209	45.1737	0.466403	41.7672	0.757576	-0.989429	0.476943	-1.96134	0.582345	0.486771	0.337286	3.30148	0.221344	4.11382	0.181818	-1.7177	0.484849
ILMN_1653466	HES4	1266.7	0	995.564	0	1564.38	0	1571.05	0	1516.41	0	2109.51	0	1185.49	0	1263.72	0	1867.91	0	2404.48	0	1692.03	0	1386.86	0	1258.48	0	1214.31	0	2388.55	0	2512.36	0	3161.09	0	2438.06	0
ILMN_1653468	LOC653145	73.9357	0.057971	65.5485	0.202899	61.142	0.146245	66.8543	0.0540185	72.2752	0.0922266	68.0686	0.250329	52.6515	0.134387	50.836	0.139657	46.2911	0.152833	49.8223	0.180501	51.7956	0.109354	51.5004	0.101449	8.59606	0.0922266	14.2488	0.0368906	4.94703	0.162055	11.2777	0.0592885	11.6079	0.0671937	13.2351	0.0513834
ILMN_1653469	RPL12	4287.42	0	3486.91	0	7294.05	0	2905.57	0	3826.79	0	7950.76	0	5664.68	0	5506.11	0	7557.35	0	4001.82	0	3692.73	0	5472.98	0	4400.1	0	5078.68	0	7898.52	0	3756.54	0	3748.84	0	6069.01	0
ILMN_1653470	KLC2	56.6224	0.72332	58.4173	0.575758	51.9254	0.508564	54.0908	0.412385	56.5669	0.69697	59.1499	0.69697	51.0027	0.188406	48.6379	0.225296	44.8884	0.204216	50.9262	0.144927	45.3455	0.45191	55.7769	0.0527009	-1.11457	0.482213	6.69279	0.104084	7.30323	0.104084	0.68368	0.349144	-3.29748	0.641634	2.56846	0.249012
ILMN_1653471	CDY1	72.9027	0.0645586	79.5308	0.0329381	56.4375	0.267457	61.3689	0.106719	68.4677	0.14888	69.3629	0.223979	46.4457	0.462451	45.2032	0.492754	39.6631	0.59552	46.4267	0.393939	46.4507	0.359684	45.4396	0.399209	5.67009	0.151515	7.76041	0.0882741	12.9396	0.0513834	6.22801	0.129117	3.73049	0.192358	2.22603	0.259552
ILMN_1653480	KENAE	116.893	0.00263505	158.7	0	118.442	0.00131752	82.2343	0.00658761	123.014	0.00131752	147.738	0.00263505	69.2218	0.0210804	65.2746	0.0263505	61.5818	0.0237154	58.4497	0.0421607	64.3641	0.0250329	61.2381	0.030303	27.0066	0.0144928	31.1195	0.00790514	14.4692	0.0434783	12.6091	0.0487484	21.4714	0.0250329	22.2212	0.0223979
ILMN_1653494	S100A1	265.58	0	201.082	0	436.391	0	247.08	0	870.671	0	202.574	0	668.017	0	706.681	0	1276.8	0	825.587	0	658.341	0	397.479	0	482.934	0	579.044	0	685.02	0	468.4	0	535.381	0	789.321	0
ILMN_1653496	GLUL	78.0784	0.0316205	78.007	0.0368906	66.4804	0.0698287	61.1623	0.109354	59.3089	0.533597	85.1701	0.0474308	77.9518	0.0144928	51.1966	0.135705	46.4343	0.150198	47.6013	0.306983	47.8698	0.262187	58.1948	0.0408432	11.3415	0.0632411	25.4828	0.0158103	1.85331	0.267457	6.05526	0.137022	5.68241	0.152833	22.3463	0.0223979
ILMN_1653498	IGSF6	66.9556	0.173913	54.3049	0.785244	52.7306	0.466403	53.2099	0.483531	67.1275	0.185771	59.7061	0.657444	45.7429	0.532279	42.5156	0.772069	42.6684	0.31357	43.4206	0.687747	44.6804	0.504611	45.3975	0.403162	0.130367	0.397892	-4.74777	0.773386	-11.9121	0.985507	-1.18619	0.487484	-8.69029	0.936759	0.485765	0.357049
ILMN_1653500	LOC649902	62.3744	0.376812	62.3139	0.334651	42.3143	0.972332	55.6233	0.321476	58.5442	0.57971	65.1863	0.370224	50.7595	0.202899	43.5591	0.670619	37.1979	0.836627	45.1034	0.532279	43.1314	0.662714	42.1375	0.725955	5.2674	0.15415	1.66667	0.296443	-0.566399	0.397892	-7.20267	0.890646	-1.34817	0.476943	-0.0985097	0.386034
ILMN_1653501	SEMA3B	124.572	0	114.586	0.00131752	79.1096	0.0184453	161.149	0	391.75	0	116.135	0.00922266	267.054	0	249.668	0	126.459	0.00131752	353.918	0	309.474	0	155.905	0	235.138	0	204.413	0	45.1298	0.00658761	289.907	0	349.954	0	76.6988	0.00395257
ILMN_1653504	EDG1	62.2326	0.391304	62.9885	0.312253	59.1963	0.188406	48.4167	0.808959	68.6838	0.139657	68.1338	0.249012	55.6501	0.0685112	53.9366	0.085639	50.0233	0.0843215	50.0412	0.167325	59.0208	0.0355731	53.0625	0.083004	8.33498	0.0935441	8.10241	0.085639	0.883568	0.322793	-0.840665	0.461133	3.73073	0.192358	-1.16465	0.442688
ILMN_1653506	LOC442015	73.2918	0.0606061	69.8813	0.101449	57.455	0.226614	63.8853	0.0790514	64.9393	0.246377	64.9047	0.374177	47.5773	0.366271	46.5366	0.362319	42.0585	0.354414	46.0705	0.432148	47.1726	0.320158	46.2517	0.338603	-0.846035	0.469038	-1.51527	0.545455	-2.52061	0.566535	3.20436	0.227932	3.85044	0.191041	8.16882	0.0922266
ILMN_1653514	RBBP4	155.172	0	170.683	0	150.024	0	148.161	0	199.806	0	217.566	0	170.06	0	172.749	0	170.348	0	171.148	0	165.699	0	160.456	0	110.109	0	116.277	0	109.031	0	121.49	0	139.657	0	113.95	0
ILMN_1653524	SIKE	75.2736	0.0527009	68.0465	0.13307	77.7819	0.0223979	65.0098	0.0619236	65.3977	0.227932	75.0479	0.121212	63.6671	0.0329381	59.085	0.0395257	72.5177	0.0171278	74.3297	0.0131752	76.3974	0.0131752	76.1381	0.0158103	5.78111	0.150198	14.3375	0.0368906	16.6752	0.0316205	17.545	0.0263505	6.04005	0.142292	37.7892	0.0131752
ILMN_1653527	LOC648358	65.343	0.237154	59.2503	0.524374	58.0682	0.205534	56.1701	0.296443	65.9467	0.217391	65.1571	0.370224	52.1638	0.147563	48.5159	0.230567	43.8088	0.254282	43.3245	0.695652	51.579	0.11726	47.8861	0.221344	4.98235	0.15942	3.87905	0.184453	0.493835	0.337286	0.264895	0.370224	5.2135	0.15942	2.29476	0.259552
ILMN_1653529	TEX10	304.733	0	304.609	0	342.851	0	256.63	0	421.076	0	568.938	0	274.012	0	313.841	0	252.927	0	254.866	0	311.433	0	439.627	0	155.927	0	165.36	0	254.19	0	198.756	0	197.52	0	265.111	0
ILMN_1653553	C14orf80	218.708	0	293.124	0	360.748	0	144.94	0	308.347	0	287.078	0	165.916	0	215.857	0	278.986	0	169.467	0	120.029	0.00263505	173.542	0	143.572	0	122.996	0	191.487	0	117.794	0	164.243	0	148.71	0
ILMN_1653562	ZNF705D	68.7248	0.125165	55.5297	0.727273	56.9679	0.238472	52.6393	0.519104	64.6985	0.252964	64.3622	0.399209	54.2356	0.0961792	53.8422	0.0869565	42.627	0.317523	48.188	0.251647	45.2065	0.463768	45.6264	0.383399	-1.09059	0.482213	5.17352	0.135705	0.557793	0.333333	1.51696	0.310935	4.04705	0.183136	-1.82052	0.492754
ILMN_1653566	LOC391282	48.0818	0.976285	55.965	0.70224	45.512	0.903821	49.2008	0.762846	62.8117	0.330698	58.1325	0.745718	42.7248	0.814229	43.8794	0.641634	33.8573	0.980237	41.7848	0.841897	40.7567	0.885375	43.3675	0.588933	-6.19851	0.822134	3.46482	0.198946	-9.96218	0.969697	-3.42118	0.664032	4.91399	0.167325	-4.73778	0.71805
ILMN_1653567	LOC651308	65.728	0.218709	69.9694	0.101449	57.4321	0.226614	53.0389	0.492754	64.7635	0.250329	68.6294	0.235837	54.1024	0.0974967	51.3907	0.131752	53.8168	0.057971	52.5956	0.104084	50.3157	0.150198	47.8182	0.227932	1.47207	0.328063	0.462649	0.379447	7.43195	0.101449	4.03403	0.193676	3.06619	0.226614	11.8492	0.0619236
ILMN_1653572	LOC647529	55.5344	0.799736	50.8694	0.931489	49.3674	0.703557	50.4465	0.675889	49.5545	0.976285	51.8987	0.961792	53.0561	0.123847	49.4213	0.191041	44.5063	0.217391	50.1712	0.166008	49.972	0.162055	49.3589	0.158103	1.75704	0.310935	-2.17492	0.594203	-4.49513	0.73913	-4.30268	0.732543	-10.895	0.976285	2.21397	0.259552
ILMN_1653573	LOC644846	65.1784	0.242424	65.812	0.194993	56.4009	0.270092	53.214	0.483531	65.4789	0.226614	67.7721	0.259552	45.7635	0.529644	48.3385	0.238472	38.6633	0.689065	47.2294	0.329381	50.111	0.15942	49.4599	0.151515	5.08596	0.15942	2.02671	0.285903	5.19208	0.15942	6.64032	0.115942	4.1147	0.181818	-0.655967	0.411067
ILMN_1653575	IL18BP	80.753	0.0250329	108.454	0.00131752	80.0384	0.0144928	87.8387	0.00527009	99.003	0.00922266	103.425	0.0223979	49.7303	0.245059	50.0137	0.168643	41.0349	0.462451	50.2292	0.163373	41.6546	0.811594	51.4228	0.104084	8.0501	0.0988142	-1.1115	0.516469	2.78747	0.226614	3.8133	0.200264	9.89094	0.085639	5.79388	0.14361
ILMN_1653577	C21orf41	53.7347	0.870883	65.0234	0.227932	48.8926	0.73386	52.0473	0.557312	57.5275	0.644269	63.6037	0.426878	39.0726	0.982872	44.3259	0.575758	43.3032	0.274045	44.4095	0.602108	46.0218	0.399209	45.0756	0.43083	5.05332	0.15942	2.64635	0.250329	-3.49863	0.649539	-6.27302	0.85639	1.98018	0.280632	1.72306	0.280632
ILMN_1653578	XYLT1	68.3403	0.139657	66.8945	0.160738	55.921	0.284585	64.3216	0.0711462	67.1239	0.185771	71.1406	0.173913	45.367	0.567852	40.7182	0.88274	40.4853	0.511199	50.1281	0.167325	48.0363	0.249012	42.7756	0.646904	5.53957	0.15415	-5.75326	0.827404	2.21818	0.250329	4.41152	0.16996	5.74869	0.152833	3.73988	0.210804
ILMN_1653579	LOC401845	72.159	0.0790514	52.8658	0.864295	53.8928	0.378129	60.837	0.11199	68.4063	0.150198	72.1564	0.156785	46.595	0.445323	49.5914	0.183136	40.0404	0.559947	44.1581	0.621871	50.2559	0.15415	48.4939	0.196311	-0.25433	0.426878	0.839381	0.345191	3.93904	0.181818	5.27036	0.15415	3.98273	0.188406	-4.66225	0.715415
ILMN_1653583	LOC728601	53.968	0.868248	51.6193	0.909091	45.2141	0.918314	48.7351	0.787879	52.2115	0.919631	51.7875	0.963109	42.457	0.832675	45.581	0.459815	42.6437	0.31357	38.126	0.985507	42.4057	0.731225	41.0718	0.823452	0.0640221	0.403162	-5.01909	0.789196	-7.27988	0.88274	-9.73701	0.971015	-11.0198	0.976285	-2.78393	0.56917
ILMN_1653591	TRIM40	62.4722	0.375494	56.9154	0.656126	56.2804	0.272727	49.2924	0.753623	65.9101	0.218709	60.5947	0.610013	48.7159	0.295125	51.9183	0.121212	50.6412	0.083004	49.7173	0.181818	53.6437	0.0777339	49.2293	0.160738	1.39277	0.333333	3.2657	0.209486	7.12073	0.11199	0.71683	0.347826	8.47174	0.104084	2.9859	0.238472
ILMN_1653599	ATP5D	1560.06	0	1588.29	0	1368.4	0	1359.25	0	3582.57	0	2198.3	0	687.513	0	875.295	0	1442.47	0	2280.43	0	1731.21	0	1885.49	0	964.86	0	798.843	0	1306.21	0	1386.74	0	1474.76	0	1776.02	0
ILMN_1653601	LOC646144	67.2779	0.160738	72.7423	0.0737813	68.304	0.055336	60.0886	0.131752	80.2846	0.0342556	75.358	0.11726	74.8718	0.0184453	62.7157	0.027668	66.0947	0.0197628	92.0972	0.00395257	80.7145	0.0105402	81.675	0.0131752	15.4684	0.0382082	13.7431	0.0421607	13.0143	0.0500659	15.3948	0.0329381	19.3752	0.027668	21.1745	0.0223979
ILMN_1653603	LOC645084	60.7928	0.482213	63.9671	0.26614	54.6042	0.338603	56.6645	0.26614	66.7678	0.192358	80.644	0.0724638	47.404	0.375494	48.8824	0.213439	45.3036	0.185771	46.9128	0.354414	41.2044	0.849802	48.9532	0.168643	0.426579	0.376812	-2.2776	0.600791	6.24052	0.131752	5.79381	0.14361	5.03545	0.16469	9.27385	0.0816864
ILMN_1653607	TXNDC2	67.12	0.168643	70.7061	0.0909091	55.1182	0.312253	53.0944	0.487484	63.3478	0.314888	76.7917	0.100132	47.7933	0.354414	44.876	0.519104	40.0258	0.561265	49.5074	0.185771	46.713	0.342556	46.8357	0.295125	8.69776	0.0909091	2.46088	0.263505	2.71693	0.231884	6.57357	0.115942	-0.703128	0.442688	2.20944	0.259552
ILMN_1653612	KCTD9	179.14	0	214.946	0	228.973	0	198.949	0	273.133	0	303.712	0	253.486	0	274.754	0	316.685	0	489.506	0	495.806	0	396.152	0	131.84	0	116.51	0	173.656	0	237.838	0	247.4	0	375.529	0
ILMN_1653613	PIGO	145.242	0	150.187	0	134.566	0	152.66	0	267.449	0	165.501	0	146.801	0	148.436	0.00131752	167.944	0	157.733	0	167.819	0	168.707	0	116.44	0	129.33	0	99.0269	0.00131752	132.647	0	152.427	0	143.122	0
ILMN_1653615	FLJ34969	64.109	0.284585	65.6597	0.201581	49.6648	0.678524	53.7924	0.438735	64.7172	0.252964	62.4102	0.492754	46.7046	0.437418	46.0347	0.40975	42.215	0.341239	44.6463	0.57971	43.2175	0.653491	45.1569	0.426878	-3.52367	0.654809	-0.150235	0.429513	2.13438	0.251647	-0.862478	0.462451	-3.2697	0.640316	-3.64647	0.635046
ILMN_1653618	ZZZ3	379.022	0	432.484	0	457.715	0	296.558	0	237.128	0	595.177	0	695.134	0	614.152	0	793.318	0	643.8	0	777.811	0	649.085	0	305.932	0	313.968	0	301.255	0	263.989	0	283.422	0	396.668	0
ILMN_1653622	LOC648716	69.3565	0.114625	71.6824	0.0843215	65.6127	0.0737813	63.2299	0.0869565	71.7259	0.101449	71.8164	0.16469	56.4531	0.0606061	53.9854	0.0843215	49.0268	0.100132	57.8442	0.0421607	52.6402	0.0988142	51.4582	0.101449	3.27726	0.227932	2.43172	0.263505	4.77071	0.163373	5.25226	0.15415	12.7062	0.0592885	2.12737	0.263505
ILMN_1653628	LOC652641	66.0208	0.201581	65.8008	0.194993	51.1624	0.566535	50.6303	0.662714	55.0763	0.797101	60.4602	0.620553	47.9491	0.341239	41.408	0.84585	37.0159	0.849802	47.6944	0.299078	45.9087	0.405797	40.9867	0.827404	0.779476	0.367589	5.82213	0.126482	4.72391	0.163373	5.1354	0.155468	-0.25349	0.412385	-0.496299	0.401844
ILMN_1653636	LOC644856	67.1241	0.168643	58.3051	0.581028	53.7237	0.388669	58.4823	0.187088	63.9187	0.291173	63.615	0.42556	47.977	0.339921	44.0538	0.625823	38.8169	0.673254	48.2487	0.249012	42.9562	0.675889	42.0603	0.72859	3.95401	0.191041	1.43898	0.306983	5.31992	0.151515	7.45803	0.105402	-1.78589	0.504611	1.32902	0.300395
ILMN_1653646	UBL7	71.3551	0.0922266	72.9607	0.0724638	97.3383	0.00395257	77.2363	0.0118577	99.2809	0.00922266	109.277	0.00922266	57.5259	0.0566535	52.1102	0.11726	50.3772	0.083004	51.1331	0.137022	56.5841	0.0447958	53.6088	0.0724638	0.874592	0.358366	2.59169	0.256917	5.14576	0.15942	6.63291	0.115942	-3.16162	0.632411	17.8804	0.027668
ILMN_1653648	GPR63	67.0695	0.171278	73.0935	0.0698287	58.3668	0.200264	48.3534	0.810277	61.2058	0.40975	67.6158	0.268775	38.4116	0.990777	45.4991	0.463768	37.8771	0.785244	48.1061	0.258234	46.65	0.349144	47.2955	0.262187	-9.0147	0.935441	-1.06582	0.513834	-3.922	0.690382	-2.70354	0.600791	-0.35242	0.417655	-4.63737	0.715415
ILMN_1653650	LOC641948	58.5767	0.619236	67.3009	0.150198	62.9063	0.119895	62.3867	0.0935441	77.9479	0.0461133	67.6658	0.26614	48.9833	0.284585	45.9269	0.42029	42.4893	0.330698	46.7136	0.367589	48.7024	0.213439	48.1958	0.209486	6.23084	0.139657	6.1205	0.119895	7.895	0.0948617	8.98445	0.0816864	-1.81441	0.504611	2.05443	0.26614
ILMN_1653652	PTPRC	60.9423	0.471673	61.6321	0.370224	59.151	0.189723	49.1093	0.766798	58.522	0.581028	63.4505	0.434783	42.5175	0.827404	44.2225	0.587615	39.5478	0.610013	46.5764	0.376812	49.9355	0.16469	41.4406	0.794466	-2.07549	0.55336	-4.29319	0.740448	2.56648	0.241107	-2.37784	0.582345	-1.21453	0.472991	-2.77225	0.567852
ILMN_1653660	LOC642947	59.1621	0.573122	58.4016	0.577075	55.3765	0.304348	61.1791	0.109354	65.1241	0.239789	71.2642	0.171278	50.3185	0.221344	50.3771	0.155468	49.5366	0.0909091	45.1817	0.523057	46.4112	0.362319	50.0557	0.135705	9.23853	0.0843215	2.1239	0.283268	6.9522	0.11199	6.65511	0.115942	13.6992	0.0527009	0.981507	0.318841
ILMN_1653665	TTN	63.9607	0.295125	71.4161	0.0869565	66.2727	0.0698287	59.2333	0.156785	53.0676	0.880105	67.5682	0.270092	44.3262	0.669302	43.7122	0.656126	41.2714	0.438735	43.9647	0.636364	43.5958	0.620553	42.1288	0.725955	8.92455	0.0869565	6.32933	0.114625	-7.51846	0.893281	-0.187841	0.403162	-0.254489	0.412385	-0.685431	0.412385
ILMN_1653666	KLHL7	65.1242	0.245059	75.9147	0.0513834	66.9801	0.0632411	65.4745	0.0606061	80.0211	0.0342556	80.4482	0.0737813	49.9204	0.234519	55.5385	0.0658762	51.8548	0.0737813	62.3756	0.0250329	76.1383	0.0131752	52.0543	0.0974967	0.728909	0.367589	5.58577	0.126482	0.902496	0.320158	0.880747	0.338603	4.81903	0.168643	0.581048	0.346509
ILMN_1653667	LOC643423	67.1736	0.168643	69.9391	0.101449	63.1515	0.11726	54.6117	0.389987	140.222	0.00131752	74.6331	0.129117	54.3687	0.0948617	56.3031	0.057971	58.5441	0.030303	60.4387	0.0316205	53.5638	0.0790514	75.9092	0.0171278	14.2049	0.0474308	10.1869	0.0711462	9.68581	0.0698287	5.22506	0.15415	12.4812	0.0619236	10.4328	0.0698287
ILMN_1653670	CUL3	54.7243	0.843215	51.3614	0.913044	46.7794	0.844532	57.0367	0.250329	51.4123	0.936759	72.3282	0.155468	50.0807	0.230567	48.4307	0.237154	42.7082	0.31357	51.6307	0.129117	54.9273	0.0592885	55.5547	0.055336	-0.646709	0.458498	3.52735	0.194993	-10.7486	0.977602	-5.80495	0.831357	2.09567	0.27141	-2.43518	0.54282
ILMN_1653678	DTX4	63.5474	0.31357	71.6635	0.0843215	58.7313	0.194993	52.4406	0.532279	77.8833	0.0461133	57.3911	0.782609	47.4271	0.374177	43.9133	0.640316	40.3102	0.521739	45.6064	0.478261	43.7173	0.607378	49.4163	0.15415	-0.966793	0.476943	-1.05066	0.512517	3.37369	0.201581	-0.219007	0.40448	-4.64254	0.736495	-7.0566	0.85639
ILMN_1653687	GALNT9	81.4059	0.0237154	100.94	0.00395257	262.994	0	65.1179	0.0619236	65.847	0.220026	155.075	0.00263505	49.8625	0.235837	60.6316	0.0355731	208.88	0	54.887	0.0658762	50.4096	0.14888	95.2897	0.00527009	6.23679	0.139657	12.5163	0.0540185	52.3111	0.00658761	0.847727	0.338603	4.64992	0.172596	56.7468	0.00658761
ILMN_1653704	IL9	66.3792	0.188406	66.5701	0.181818	48.676	0.750988	55.6709	0.317523	63.3488	0.314888	68.2645	0.243742	44.4971	0.645586	42.2939	0.783926	40.3749	0.517787	45.4075	0.495389	46.2641	0.380764	45.122	0.429513	-2.66474	0.596838	1.16545	0.321476	3.82331	0.183136	-0.593717	0.44137	2.19046	0.270092	-2.0536	0.516469
ILMN_1653708	CORO1B	822.307	0	837.335	0	549.437	0	619.791	0	2198.72	0	799.997	0	833.591	0	784.036	0	1219.54	0	1262.11	0	1034.13	0	1009.1	0	849.798	0	911.813	0	847.879	0	1171.35	0	1314.63	0	840.583	0
ILMN_1653709	TIMM9	263.104	0	262.892	0	354.398	0	155.752	0	160.442	0.00131752	252.804	0	581.799	0	558.632	0	1077.66	0	467.699	0	479.96	0	541.481	0	339.466	0	330.92	0	490.531	0	233.526	0	228.418	0	421.911	0
ILMN_1653711	FZD2	144.461	0	213.603	0	116.823	0.00131752	72.8502	0.0197628	184.362	0	60.9517	0.583663	425.414	0	348.923	0	149.469	0.00131752	65.0409	0.0223979	53.989	0.0737813	66.2449	0.0184453	248.01	0	491.212	0	78.0624	0.00395257	6.26212	0.1278	21.0679	0.0250329	19.1667	0.0263505
ILMN_1653712	UAP1L1	97.225	0.00395257	95.029	0.00395257	61.7588	0.13307	66.7162	0.055336	130.95	0.00131752	104.785	0.0197628	60.9501	0.0382082	62.8859	0.027668	97.8708	0.0105402	87.0966	0.00527009	74.0522	0.0144928	110.411	0.00395257	27.2253	0.0131752	32.3282	0.00790514	36.2676	0.0118577	35.7475	0.00790514	32.7855	0.0118577	19.6335	0.0263505
ILMN_1653716	LOC645565	55.2908	0.811594	58.4946	0.56917	51.0719	0.571805	53.3203	0.472991	53.7131	0.859025	52.5754	0.949934	47.5084	0.371542	47.1183	0.316205	43.291	0.274045	47.9481	0.272727	46.6941	0.342556	46.3966	0.325428	-1.98539	0.545455	-1.43919	0.537549	-0.117226	0.374177	4.89529	0.160738	1.91339	0.28195	-5.01301	0.73386
ILMN_1653718	ZFAND2B	231.612	0	253.734	0	182.378	0	232.456	0	639.223	0	335.527	0	323.709	0	338.557	0	282.195	0	347.321	0	400.264	0	224.876	0	202.441	0	223.123	0	214.338	0	337.032	0	345.62	0	245.935	0
ILMN_1653719	ITGBL1	76.631	0.0395257	56.9559	0.653491	59.5753	0.181818	51.268	0.613966	67.8368	0.166008	68.5567	0.238472	52.5147	0.140975	57.9213	0.0474308	44.825	0.206851	49.2946	0.189723	46.2202	0.386034	46.6597	0.305665	5.22893	0.155468	-1.33108	0.532279	9.23506	0.0737813	0.740122	0.343873	2.8769	0.235837	-6.20141	0.805007
ILMN_1653724	LOC648716	65.9678	0.204216	64.0447	0.259552	50.6455	0.602108	55.1529	0.362319	60.8274	0.432148	69.7736	0.217391	41.8894	0.870883	44.4611	0.561265	40.1763	0.541502	45.4787	0.494071	46.9917	0.330698	46.2102	0.341239	4.67655	0.162055	2.6208	0.254282	-0.207359	0.380764	-2.62665	0.598155	6.83669	0.131752	-1.80452	0.488801
ILMN_1653728	ERBB4	97.239	0.00395257	100.213	0.00395257	100.6	0.00395257	88.1111	0.00527009	122.102	0.00131752	113.979	0.00922266	83.4886	0.00790514	76.3147	0.0118577	74.8729	0.0171278	71.4404	0.0158103	73.7031	0.0144928	79.356	0.0144928	42.8942	0.00527009	42.6935	0.00395257	32.1319	0.0158103	48.5421	0.00263505	37.6853	0.00790514	36.8389	0.0131752
ILMN_1653730	OXCT2	68.7783	0.125165	85.7539	0.0131752	98.2352	0.00395257	76.2865	0.0131752	140.232	0.00131752	101.769	0.0250329	54.6089	0.0922266	64.3847	0.027668	82.746	0.0158103	102.767	0.00395257	82.2903	0.0105402	99.5731	0.00395257	21.0588	0.0210804	14.8331	0.0342556	43.4589	0.00790514	38.2146	0.00790514	76.868	0.00263505	54.3276	0.00658761
ILMN_1653738	INTS4	63.7793	0.30303	59.4859	0.511199	86.9234	0.0118577	61.7966	0.100132	60.9889	0.421607	91.6193	0.0382082	70.7123	0.0210804	61.7514	0.0316205	57.2085	0.0355731	54.683	0.0685112	58.669	0.0382082	56.7054	0.0447958	12.0756	0.0619236	11.7398	0.0592885	21.5622	0.0237154	4.91663	0.15942	0.102017	0.393939	19.2994	0.0263505
ILMN_1653742	FAM48B1	67.5576	0.15415	65.8933	0.194993	57.8728	0.214756	57.6503	0.217391	72.654	0.0882741	77.8138	0.0882741	48.1491	0.322793	48.6953	0.221344	39.2703	0.637681	46.9435	0.353096	46.7641	0.341239	45.5461	0.388669	-1.06436	0.480896	-0.301702	0.434783	-4.21128	0.716733	-1.777	0.533597	-5.55325	0.782609	-6.38852	0.815547
ILMN_1653744	LOC643927	58.947	0.59025	56.6805	0.667984	41.5836	0.97892	44.8013	0.944664	55.9412	0.743083	56.296	0.839262	45.4837	0.554677	35.3852	0.998683	37.6893	0.805007	38.165	0.98419	41.3824	0.832675	45.0197	0.434783	-10.9745	0.97892	-7.65687	0.903821	-5.65704	0.815547	-10.4948	0.986825	-4.27011	0.714098	2.76674	0.245059
ILMN_1653745	LOC727958	64.1114	0.284585	71.3727	0.0869565	51.9228	0.508564	54.2656	0.40448	71.0335	0.110672	63.5346	0.428195	48.7048	0.295125	48.0041	0.258234	39.8665	0.571805	47.9047	0.279315	49.1883	0.191041	46.5619	0.309618	1.95912	0.299078	-0.559605	0.45718	3.52296	0.196311	-1.75435	0.532279	9.04452	0.0961792	-4.1407	0.678524
ILMN_1653748	CST11	57.2238	0.6917	55.6377	0.72332	51.501	0.545455	48.5442	0.801054	54.1689	0.84585	61.2494	0.573122	43.1142	0.779974	41.1255	0.865613	39.4566	0.617918	44.9327	0.554677	40.8411	0.878788	38.5322	0.959157	-5.26781	0.774704	-6.26325	0.849802	-4.78794	0.764163	-2.75371	0.603426	-5.55634	0.782609	4.98656	0.166008
ILMN_1653750	SOX10	46.8614	0.98946	63.1103	0.305665	53.9161	0.374177	53.0085	0.492754	53.7041	0.860343	60.9804	0.583663	42.1459	0.859025	53.317	0.0922266	38.8526	0.671937	46.9112	0.354414	41.4812	0.828722	45.8302	0.372859	-1.91597	0.538867	-7.6252	0.902503	-6.4447	0.843215	-6.23612	0.853755	1.35477	0.320158	-4.30902	0.690382
ILMN_1653760	LOC651430	60.1822	0.525692	67.1877	0.150198	48.7871	0.743083	56.3211	0.28722	60.5314	0.449275	60.2271	0.636364	44.3802	0.660079	47.6973	0.277997	39.9612	0.566535	51.5767	0.130435	47.3466	0.29776	43.2429	0.603426	5.28824	0.15415	7.3374	0.0961792	-4.23446	0.71805	-2.50103	0.594203	-6.43549	0.839262	-5.8853	0.785244
ILMN_1653761	MYCN	71.3247	0.0935441	71.8102	0.0843215	55.1182	0.312253	57.0827	0.249012	60.2128	0.474308	59.3436	0.68643	81.3326	0.00922266	63.2257	0.027668	40.8781	0.476943	48.4789	0.231884	48.7042	0.213439	44.7334	0.459815	11.2494	0.0645586	16.8763	0.027668	2.44379	0.247694	7.12164	0.11199	-6.39471	0.839262	7.50972	0.108037
ILMN_1653762	NRSN1	64.0282	0.289855	61.1128	0.395257	48.7143	0.749671	56.683	0.26614	57.4971	0.648221	60.0451	0.644269	44.9805	0.599473	42.8171	0.748353	42.0629	0.354414	41.1357	0.895916	45.0924	0.471673	39.3303	0.931489	-2.33609	0.577075	-0.671323	0.472991	-0.0560988	0.371542	-2.52803	0.59552	-4.40574	0.719368	-4.37333	0.698287
ILMN_1653766	CCL24	61.0919	0.455863	55.1584	0.744401	53.4046	0.417655	47.9152	0.83004	65.2429	0.234519	61.2713	0.571805	40.9473	0.920949	40.6986	0.88274	35.6574	0.919631	40.8773	0.910408	45.342	0.45191	40.0121	0.894598	-8.9734	0.934124	-7.06634	0.884058	-10.579	0.977602	-11.5846	0.99473	0.0307813	0.399209	-6.18612	0.802372
ILMN_1653768	LOC641733	61.4908	0.429513	67.1885	0.150198	50.7382	0.59552	45.3274	0.926219	62.8233	0.329381	57.9931	0.754941	42.688	0.816864	43.3481	0.69697	38.6196	0.694335	37.5787	0.98946	46.8163	0.339921	42.6923	0.654809	0.759373	0.367589	4.7317	0.152833	-3.59246	0.658761	0.373461	0.364954	-6.00325	0.814229	-7.27516	0.86693
ILMN_1653771	WDR63	54.2565	0.855072	64.1382	0.258234	48.4214	0.765481	52.705	0.519104	59.6025	0.516469	72.1737	0.156785	44.8118	0.610013	51.8869	0.12253	42.3614	0.334651	50.5144	0.15415	54.4296	0.0685112	47.46	0.249012	2.61374	0.264822	-4.88779	0.781291	-3.30025	0.638999	2.23404	0.279315	3.60497	0.196311	1.15067	0.310935
ILMN_1653783	MLC1	57.3177	0.689065	62.704	0.318841	54.8116	0.329381	48.951	0.773386	59.2356	0.54282	63.1128	0.45718	45.9199	0.513834	43.1009	0.725955	45.479	0.181818	43.2903	0.699605	47.1448	0.322793	43.0606	0.621871	3.14694	0.231884	-0.5108	0.454545	-5.20383	0.790514	-5.87162	0.833992	-3.1089	0.625823	-1.71276	0.484849
ILMN_1653786	LOC644887	69.93	0.105402	70.9733	0.0895916	52.8977	0.449275	58.3593	0.193676	77.0984	0.0513834	66.4893	0.318841	54.1503	0.0974967	47.0203	0.324111	41.1869	0.454545	45.0545	0.534914	46.1947	0.386034	47.2378	0.268775	4.87816	0.162055	2.39611	0.26614	9.04289	0.0737813	4.20669	0.181818	1.65064	0.304348	5.9364	0.139657
ILMN_1653787	LOC341604	71.6	0.0869565	67.7363	0.146245	55.2507	0.306983	53.6202	0.449275	66.8816	0.191041	64.4292	0.397892	47.973	0.339921	48.4075	0.237154	41.6259	0.397892	47.4379	0.317523	49.5808	0.16996	47.245	0.267457	8.43348	0.0935441	7.4157	0.0961792	7.74913	0.100132	7.35293	0.108037	9.00949	0.0974967	2.83604	0.242424
ILMN_1653788	RNF208	52.004	0.926219	58.5152	0.566535	49.0361	0.724638	57.806	0.212121	80.4209	0.0342556	55.7586	0.853755	41.2285	0.910408	40.0291	0.919631	37.2547	0.831357	45.6783	0.470356	47.0811	0.324111	46.731	0.299078	-0.125698	0.42029	-4.63978	0.765481	3.82735	0.183136	4.68156	0.166008	-4.68495	0.73913	-8.59504	0.930171
ILMN_1653793	PDPK1	151.819	0	158.951	0	199.212	0	123.246	0	138.114	0.00131752	264.757	0	93.9006	0.00658761	81.3624	0.0105402	113.56	0.00395257	105.69	0.00263505	138.345	0	102.49	0.00395257	25.2046	0.0158103	28.2038	0.0118577	25.2542	0.0210804	42.7983	0.00395257	34.058	0.00922266	77.4956	0.00395257
ILMN_1653794	C6orf160	1156.16	0	1283.96	0	1331.95	0	819.306	0	1014.73	0	1236.93	0	4246.2	0	4791.68	0	5769.98	0	3757.14	0	4109.9	0	3918.21	0	3853.25	0	3286.4	0	5028.31	0	2475.39	0	3080.16	0	4519.34	0
ILMN_1653797	C6orf62	1097.91	0	1344.2	0	822.381	0	815.67	0	580.514	0	782.743	0	1654.44	0	1543.86	0	1642.61	0	1535.02	0	1668.98	0	1016.8	0	672.111	0	656.439	0	546.642	0	577.293	0	589.109	0	500.084	0
ILMN_1653799	LOC727735	61.5841	0.42556	55.7133	0.719368	55.5243	0.300395	56.6807	0.26614	60.2061	0.474308	57.8856	0.761528	46.3009	0.479578	44.041	0.625823	43.6638	0.26087	49.2654	0.191041	41.82	0.797101	43.1998	0.604743	-0.381168	0.437418	3.09909	0.222661	-2.59867	0.570488	-1.59436	0.520422	4.58127	0.175231	0.940545	0.325428
ILMN_1653801	LOC388282	77.5382	0.0342556	81.2522	0.0250329	57.1467	0.238472	71.4845	0.0263505	107.286	0.00395257	82.55	0.0540185	66.6473	0.0263505	65.5798	0.0263505	60.1385	0.027668	66.4486	0.0223979	68.6647	0.0210804	70.8352	0.0184453	25.7518	0.0158103	19.7594	0.0197628	15.8378	0.0329381	25.9226	0.0144928	23.4517	0.0197628	16.726	0.0289855
ILMN_1653807	LOC730760	55.0324	0.826087	57.7634	0.611331	55.5153	0.301713	49.8855	0.71805	49.0585	0.98419	58.5449	0.724638	50.172	0.227932	48.5628	0.230567	42.4093	0.334651	45.0524	0.534914	45.0368	0.474308	47.5513	0.242424	-3.8923	0.687747	-2.8014	0.642951	-3.42969	0.644269	-2.71963	0.600791	1.08982	0.334651	-1.14014	0.44137
ILMN_1653814	HBBP1	65.1261	0.245059	61.8151	0.362319	52.4154	0.480896	64.2342	0.0724638	58.8215	0.5639	64.4951	0.391304	45.8568	0.517787	47.7566	0.274045	43.4102	0.268775	44.7446	0.571805	46.0806	0.395257	45.8652	0.372859	3.65461	0.212121	5.00617	0.13834	3.32935	0.202899	12.7139	0.0487484	0.786725	0.351779	3.36535	0.221344
ILMN_1653821	ADRA1A	68.0501	0.144927	62.171	0.343873	53.2514	0.426878	60.3203	0.1278	59.223	0.54282	60.2746	0.635046	41.1309	0.915678	46.1929	0.400527	40.8724	0.476943	48.472	0.231884	41.4932	0.826087	48.9739	0.167325	6.02675	0.14361	-2.4403	0.616601	-1.78061	0.491436	-5.51089	0.814229	-6.16555	0.822134	-1.7846	0.488801
ILMN_1653822	NEK2	106.088	0.00263505	124.998	0	118.623	0.00131752	102.951	0	120.375	0.00131752	121.975	0.00658761	173.736	0	170.611	0	240.933	0	148.188	0	142.434	0	125.446	0.00131752	52.6714	0.00395257	79.9133	0	114.826	0	75.8531	0.00131752	69.61	0.00263505	210.944	0
ILMN_1653824	LAMC2	443.062	0	499.022	0	709.033	0	734.046	0	1877.03	0	538.557	0	1126.69	0	1035.62	0	1586.52	0	2087.41	0	2994.45	0	989.028	0	417.584	0	632.016	0	906.54	0	1107.28	0	1156.79	0	1460.88	0
ILMN_1653826	FGF13	82.6295	0.0210804	104.743	0.00131752	109.034	0.00263505	56.0817	0.301713	77.104	0.0513834	100.705	0.0250329	98.9698	0.00527009	124.883	0.00131752	217.321	0	72.9541	0.0158103	97.3043	0.00395257	87.7337	0.00922266	75.6663	0.00131752	57.4052	0.00395257	71.7887	0.00395257	12.6291	0.0487484	31.9758	0.0118577	78.4674	0.00395257
ILMN_1653828	CHFR	530.862	0	622.824	0	416.447	0	512.68	0	945.917	0	491.52	0	544.586	0	801.712	0	875.562	0	1089.58	0	895.139	0	699.663	0	559.049	0	478.746	0	778.786	0	804.381	0	1272.8	0	834.563	0
ILMN_1653829	LOC643338	62.4588	0.375494	63.174	0.299078	47.3983	0.819499	59.6767	0.139657	61.4679	0.395257	67.7119	0.26614	44.736	0.616601	45.1056	0.501976	41.6701	0.389987	47.2506	0.329381	42.3144	0.745718	44.3523	0.496706	-2.89952	0.612648	2.75167	0.243742	3.60827	0.196311	0.134249	0.378129	1.0109	0.337286	2.7324	0.247694
ILMN_1653833	LOC144776	66.1162	0.193676	64.0049	0.26087	49.5913	0.68643	64.8934	0.0632411	65.5891	0.223979	55.9023	0.85112	48.5547	0.300395	46.2137	0.397892	43.0398	0.289855	56.802	0.0447958	50.3577	0.150198	50.7873	0.11726	5.41953	0.15415	0.586268	0.367589	-3.44508	0.646904	1.67958	0.301713	-1.58979	0.487484	0.633195	0.345191
ILMN_1653834	OGFOD1	62.3032	0.380764	59.96	0.472991	57.8677	0.216074	53.3531	0.469038	55.1485	0.793149	77.7508	0.0895916	45.4323	0.561265	44.4976	0.55863	38.3334	0.735178	46.8001	0.363636	48.2657	0.234519	43.1482	0.610013	-8.00921	0.905138	-3.92874	0.720685	-7.77648	0.898551	-3.69007	0.68643	-7.14828	0.870883	-1.56367	0.475626
ILMN_1653836	C11orf41	58.5624	0.619236	64.5257	0.241107	55.1246	0.310935	50.8159	0.648221	64.5686	0.258234	59.7051	0.657444	48.0593	0.330698	67.6871	0.0237154	41.7966	0.379447	47.347	0.324111	51.9766	0.104084	45.9146	0.366271	-3.55236	0.658761	3.58367	0.191041	-2.04987	0.521739	0.234202	0.370224	11.8199	0.0671937	3.33489	0.225296
ILMN_1653846	WHDC1L2	75.5334	0.0500659	86.2397	0.0131752	65.4594	0.0764163	69.1445	0.0434783	69.7646	0.12253	84.3706	0.0487484	52.6583	0.134387	59.19	0.0382082	57.6668	0.0329381	53.0777	0.0909091	48.5909	0.220026	48.6577	0.188406	12.2893	0.0606061	14.418	0.0368906	10.551	0.0671937	10.6413	0.0645586	13.2624	0.055336	7.968	0.0961792
ILMN_1653856	STS-1	99.6015	0.00263505	105.069	0.00131752	251.717	0	136.879	0	73.6519	0.083004	127.273	0.00527009	97.8228	0.00527009	128.572	0.00131752	436.51	0	239.896	0	102.949	0.00395257	110.919	0.00263505	63.6078	0.00263505	84.9435	0	149.428	0	89.7446	0	111.913	0	518.464	0
ILMN_1653861	SCMH1	165.884	0	275.399	0	417.754	0	127.642	0	248.778	0	538.212	0	414.596	0	408.446	0	616.814	0	444.85	0	355.183	0	552.145	0	313.364	0	306.892	0	631.605	0	218.434	0	316.251	0	416.922	0
ILMN_1653864	LOC644326	67.8568	0.150198	71.0565	0.0895916	56.8404	0.242424	53.3147	0.472991	64.1347	0.279315	61.2216	0.57444	48.5783	0.29776	49.7147	0.175231	38.5712	0.698287	47.1315	0.335968	51.5259	0.118577	49.8539	0.146245	8.85254	0.0869565	7.63294	0.0909091	4.39761	0.171278	4.97112	0.158103	2.57736	0.243742	4.39819	0.188406
ILMN_1653865	LOC642451	85.0407	0.0171278	72.5722	0.0737813	68.2685	0.055336	69.1884	0.0434783	70.2399	0.115942	92.9664	0.0355731	49.7565	0.241107	54.8994	0.0737813	52.3851	0.0711462	51.5222	0.13307	52.3227	0.102767	55.5941	0.0540185	5.65814	0.151515	7.85858	0.0869565	3.75728	0.189723	2.62061	0.258234	10.959	0.0737813	8.63418	0.0869565
ILMN_1653867	ZNF483	50.9779	0.948617	57.069	0.648221	45.1613	0.918314	54.1248	0.412385	69.3348	0.1278	69.6636	0.217391	47.1861	0.387352	45.2774	0.484849	44.8906	0.202899	43.2775	0.699605	43.5337	0.627141	39.6576	0.914361	-6.06662	0.818182	0.516627	0.376812	-1.73306	0.488801	-8.33883	0.938076	-6.1491	0.822134	-7.71538	0.894598
ILMN_1653871	NAMPT	123.072	0	133.273	0	153.573	0	156.432	0	113.886	0.00263505	195.157	0	443.5	0	358.477	0	416.965	0	361.203	0	492.987	0	190.992	0	132.607	0	150.335	0	158.863	0	157.803	0	133.615	0	254.516	0
ILMN_1653876	SPG21	92.0251	0.00658761	107.419	0.00131752	88.4295	0.00922266	78.1408	0.00922266	105.17	0.00395257	113.751	0.00922266	61.3087	0.0368906	69.2815	0.0210804	62.3615	0.0223979	59.4079	0.0368906	62.013	0.0289855	62.7871	0.0237154	27.467	0.0131752	29.9964	0.0105402	22.7569	0.0223979	14.4943	0.0342556	23.8563	0.0197628	24.3407	0.0223979
ILMN_1653878	CACNB2	60.8779	0.475626	53.7608	0.816864	52.2255	0.490119	49.4517	0.749671	58.1193	0.599473	52.8527	0.944664	42.7432	0.814229	45.6912	0.45191	32.3053	0.997365	44.9446	0.552042	44.3265	0.541502	39.7036	0.913044	-10.2117	0.967062	0.218585	0.401844	9.57787	0.0724638	-0.995664	0.470356	-8.45331	0.928854	-6.24004	0.807642
ILMN_1653879	NPTX1	89.0586	0.00922266	94.6623	0.00527009	76.9698	0.0237154	79.5927	0.00790514	85.8621	0.0210804	92.4666	0.0368906	47.9528	0.339921	48.7966	0.217391	38.2892	0.747036	41.7835	0.841897	45.4088	0.444005	45.387	0.403162	-1.48127	0.516469	-0.401662	0.440053	-0.423202	0.388669	-2.10341	0.566535	-2.28845	0.550725	2.53608	0.250329
ILMN_1653896	ATRIP	165.322	0	200.268	0	274.543	0	131.605	0	423.144	0	198.074	0	158.543	0	264.574	0	257.636	0	181.955	0	148.776	0	191.031	0	161.602	0	147.16	0	249.055	0	100.426	0	165.972	0	179.076	0
ILMN_1653904	TXNRD2	72.3179	0.0764163	76.111	0.0500659	62.9603	0.119895	63.6738	0.0816864	73.0372	0.0843215	72.1019	0.156785	53.5809	0.108037	50.4259	0.151515	44.4309	0.221344	49.1832	0.198946	52.7007	0.0988142	47.4322	0.251647	17.3367	0.0250329	11.2257	0.0645586	7.56781	0.101449	7.24425	0.109354	12.4477	0.0619236	6.99542	0.12253
ILMN_1653910	LOC650496	62.32	0.378129	60.724	0.42029	52.3497	0.483531	47.5543	0.852437	58.0349	0.607378	60.4907	0.616601	49.2704	0.268775	44.1499	0.599473	44.4403	0.220026	49.3034	0.189723	49.0473	0.196311	46.4098	0.324111	2.78647	0.256917	0.952228	0.335968	2.53803	0.245059	4.03582	0.193676	4.41306	0.179183	3.79242	0.210804
ILMN_1653927	SNORD83A	58.9216	0.59025	53.3962	0.843215	48.4714	0.764163	50.3428	0.682477	59.4442	0.525692	61.6736	0.540184	47.9837	0.338603	44.081	0.617918	41.5183	0.40448	45.8226	0.458498	47.6728	0.272727	44.7829	0.458498	-4.66337	0.737813	-1.02162	0.508564	-5.53916	0.814229	1.98063	0.289855	-2.25653	0.550725	-1.75711	0.487484
ILMN_1653934	LOC650517	56.7347	0.719368	60.8227	0.413702	52.4644	0.476943	65.0711	0.0619236	147.649	0.00131752	62.3873	0.495389	47.1655	0.387352	53.968	0.085639	39.7117	0.591568	114.926	0.00263505	79.3083	0.0118577	42.5915	0.675889	-1.75674	0.527009	2.29843	0.270092	1.5783	0.28195	27.4552	0.0144928	24.5059	0.0184453	0.523942	0.353096
ILMN_1653940	USP2	68.3158	0.140975	77.1765	0.0447958	69.6665	0.0487484	65.5593	0.0606061	74.8987	0.0711462	75.9278	0.110672	59.9651	0.0395257	57.1748	0.0540185	56.9429	0.0368906	61.848	0.027668	62.7538	0.0263505	55.388	0.055336	10.1314	0.0790514	10.1578	0.0711462	5.13429	0.160738	15.377	0.0329381	12.7504	0.0592885	9.00408	0.0843215
ILMN_1653945	LOC644116	65.2239	0.242424	62.8637	0.316205	50.9331	0.581028	60.0301	0.13307	68.02	0.160738	69.7695	0.217391	47.6337	0.362319	47.076	0.318841	41.2184	0.44664	48.9955	0.204216	53.6626	0.0777339	49.3711	0.156785	3.66335	0.210804	8.10749	0.0843215	-0.630073	0.40448	8.39224	0.0948617	5.47206	0.155468	-0.36888	0.399209
ILMN_1653956	LOC644624	109.401	0.00263505	106.72	0.00131752	127.369	0.00131752	72.8733	0.0197628	84.5582	0.0237154	98.4755	0.0263505	72.1714	0.0184453	84.0758	0.00922266	130.186	0.00131752	70.2004	0.0158103	60.026	0.0355731	66.0459	0.0197628	20.7354	0.0210804	31.9832	0.00790514	38.0665	0.0105402	2.4691	0.268775	14.679	0.0395257	56.705	0.00658761
ILMN_1653965	ITGB4	51.8875	0.928854	61.241	0.393939	61.7438	0.13307	48.6508	0.795784	53.0114	0.888011	62.7217	0.471673	53.2481	0.121212	45.21	0.491436	47.9993	0.114625	51.8748	0.121212	48.2064	0.235837	49.5253	0.150198	3.38462	0.222661	10.7829	0.0671937	-7.12993	0.876153	2.57231	0.263505	4.04185	0.183136	3.16748	0.234519
ILMN_1653980	METTL8	67.2697	0.160738	67.6658	0.146245	61.5199	0.139657	60.9642	0.11199	80.294	0.0342556	73.536	0.137022	50.6954	0.206851	60.5428	0.0355731	53.5479	0.0606061	65.4297	0.0223979	58.4041	0.0421607	57.9937	0.0408432	8.067	0.0988142	5.34539	0.130435	19.7695	0.0263505	6.23159	0.129117	9.27696	0.0922266	4.68743	0.176548
ILMN_1653991	LOC643344	56.5453	0.724638	61.4022	0.382082	49.4123	0.700922	48.0936	0.824769	51.0328	0.948617	54.5858	0.898551	41.7583	0.880105	39.8696	0.926219	38.9447	0.664032	45.3952	0.498024	39.6039	0.942029	36.9269	0.988142	-1.75722	0.527009	-3.1256	0.665349	-2.07459	0.524374	-2.5429	0.596838	-8.17485	0.922266	-6.74603	0.83531
ILMN_1653995	LOC390570	54.9057	0.83004	57.9652	0.599473	53.3709	0.418972	54.3913	0.401844	65.8938	0.218709	61.1684	0.575758	45.9641	0.512517	43.1331	0.720685	40.7164	0.484849	46.3434	0.397892	45.9715	0.400527	45.8188	0.372859	2.08212	0.295125	3.41088	0.201581	-3.55537	0.653491	2.40933	0.27141	1.92127	0.28195	-5.00057	0.73386
ILMN_1654001	SMC6	79.1525	0.030303	112.389	0.00131752	113.709	0.00131752	90.7761	0.00527009	113.103	0.00263505	114.35	0.00922266	208.129	0	246.136	0	283.781	0	222.931	0	231.308	0	257.348	0	58.9838	0.00395257	70.1653	0.00263505	83.3712	0.00395257	39.3499	0.00658761	45.3301	0.00395257	150.064	0
ILMN_1654010	AGPAT3	98.1675	0.00263505	110.045	0.00131752	79.766	0.0158103	119.902	0	154.568	0.00131752	136.667	0.00263505	60.3533	0.0395257	67.9824	0.0237154	56.4148	0.0408432	86.9544	0.00527009	74.5617	0.0144928	73.1316	0.0184453	9.58361	0.083004	16.0651	0.0316205	23.893	0.0210804	15.9456	0.0316205	34.4162	0.00790514	16.2934	0.030303
ILMN_1654013	C17orf28	236.334	0	241.757	0	199.896	0	198.399	0	474.799	0	294.987	0	310.223	0	302.346	0	428.647	0	393.532	0	351.236	0	331.436	0	302.262	0	325.467	0	293.067	0	387.504	0	419.265	0	367.837	0
ILMN_1654016	MRLC2	13606.9	0	10946.4	0	9489.07	0	12001	0	10986.9	0	14442.1	0	17379.1	0	13227.3	0	14086.5	0	15164.4	0	19599.8	0	14760.5	0	13320	0	12393.6	0	12207.6	0	19347.5	0	17603.9	0	20730	0
ILMN_1654031	TPTE2	55.3433	0.810277	56.4738	0.679842	46.489	0.857707	46.6311	0.891963	59.5861	0.517787	48.8285	0.99473	47.1823	0.387352	43.4459	0.681159	35.3174	0.935441	38.6645	0.972332	37.8689	0.98946	41.1559	0.818182	-1.70167	0.524374	-1.54825	0.549407	-1.54434	0.475626	-5.22914	0.802372	-2.98287	0.623188	-3.9181	0.665349
ILMN_1654032	ZER1	111.9	0.00263505	127.314	0	127.521	0.00131752	83.8882	0.00527009	215.111	0	126.692	0.00527009	109.773	0.00395257	122.512	0.00131752	140.669	0.00131752	115.512	0.00263505	121.235	0.00263505	159.261	0	69.4797	0.00263505	86.4611	0	75.257	0.00395257	65.4868	0.00263505	88.7421	0	88.6902	0.00263505
ILMN_1654043	LOC653539	75.5032	0.0500659	60.2375	0.455863	48.3507	0.769433	51.9446	0.562582	55.4767	0.768116	63.1872	0.449275	52.746	0.129117	54.4655	0.0764163	49.5494	0.0909091	61.1365	0.0316205	54.0819	0.0711462	53.8573	0.0698287	-0.897312	0.472991	-0.446889	0.445323	-0.826118	0.417655	3.80721	0.200264	-7.25401	0.874835	-0.774558	0.41502
ILMN_1654049	LOC442560	65.4164	0.230567	60.3351	0.445323	58.8541	0.193676	59.2627	0.156785	62.9521	0.325428	66.3493	0.325428	51.7254	0.15942	47.4814	0.285903	41.6735	0.389987	42.4109	0.791831	47.1203	0.322793	46.6422	0.305665	2.99114	0.245059	5.5376	0.129117	8.39	0.0816864	5.39544	0.151515	0.934727	0.339921	4.21094	0.197629
ILMN_1654056	LOC642888	62.0101	0.403162	57.7692	0.611331	59.6567	0.180501	51.7551	0.573122	60.5917	0.447958	55.7343	0.853755	45.2029	0.578393	46.0571	0.40975	35.2259	0.943346	40.7779	0.911726	39.8766	0.930171	45.256	0.41502	2.01081	0.296443	-4.46352	0.757576	4.51499	0.167325	3.17634	0.230567	-6.85141	0.857707	-1.46783	0.470356
ILMN_1654060	MKNK2	251.115	0	359.704	0	199.908	0	219.686	0	659.599	0	246.387	0	165.136	0	160.484	0	290.527	0	282.843	0	223.584	0	295.903	0	139.499	0	146.211	0	149.637	0	133.74	0	167.671	0	179.021	0
ILMN_1654063	HYDIN	78.5841	0.030303	73.1536	0.0685112	57.7159	0.221344	52.2231	0.54809	67.1567	0.183136	74.6639	0.1278	66.2708	0.0263505	67.9069	0.0237154	42.7026	0.31357	48.0022	0.268775	48.5177	0.222661	49.6544	0.14888	15.2037	0.0395257	24.6256	0.0171278	-1.03231	0.432148	0.96213	0.333333	5.92743	0.144927	-2.4565	0.54282
ILMN_1654064	LOC644334	114.791	0.00263505	96.2257	0.00395257	173.017	0	95.5802	0.00263505	86.7499	0.0210804	174.471	0	159.107	0	116.698	0.00131752	110.064	0.00527009	138.918	0	164.792	0	91.3636	0.00790514	35.3959	0.00922266	31.3014	0.00790514	27.9657	0.0197628	35.2881	0.00790514	23.7013	0.0197628	91.1624	0
ILMN_1654065	ATOH8	57.2144	0.6917	46.5922	0.996047	56.0367	0.28195	47.3905	0.86166	56.3351	0.720685	65.4297	0.358366	48.2355	0.321476	47.7377	0.275362	40.3561	0.519104	47.0878	0.339921	44.329	0.541502	50.9338	0.115942	-2.30504	0.57444	0.505176	0.376812	4.15273	0.179183	3.66895	0.206851	-4.06964	0.695652	-6.24603	0.810277
ILMN_1654068	NUDT1	77.7917	0.0316205	95.9546	0.00395257	82.2208	0.0131752	77.9562	0.00922266	130.267	0.00131752	126.679	0.00527009	61.845	0.0368906	65.2022	0.0263505	69.0878	0.0184453	67.213	0.0223979	66.5248	0.0223979	59.3122	0.0355731	5.60469	0.152833	11.7363	0.0592885	12.612	0.0527009	7.17356	0.11199	20.4365	0.0250329	24.7751	0.0223979
ILMN_1654072	CX3CL1	61.795	0.411067	74.0584	0.0632411	67.4372	0.0606061	98.4151	0.00131752	233.63	0	251.015	0	169.03	0	214.314	0	49.4521	0.0922266	349.752	0	309.399	0	229.552	0	209.828	0	79.0172	0	6.03039	0.13307	263.601	0	602.095	0	1115.32	0
ILMN_1654073	LOC647213	69.7919	0.110672	70.0061	0.100132	54.1827	0.359684	55.7392	0.312253	61.7112	0.382082	71.2806	0.171278	48.0881	0.328063	45.871	0.42556	38.9064	0.666667	45.9405	0.447958	50.5718	0.144927	43.5052	0.566535	5.77102	0.150198	0.418948	0.383399	6.20895	0.131752	5.13837	0.155468	2.7685	0.239789	-1.55543	0.475626
ILMN_1654074	ITGA3	97.0969	0.00395257	87.7987	0.0105402	56.6345	0.256917	70.7191	0.0342556	179.977	0	69.9099	0.209486	69.5001	0.0210804	63.5019	0.027668	58.2192	0.030303	77.0836	0.0118577	74.4641	0.0144928	55.0458	0.055336	13.8545	0.0474308	14.5983	0.0355731	8.88645	0.0777339	7.85955	0.101449	15.6652	0.0355731	5.41653	0.152833
ILMN_1654099	LRIG2	113.964	0.00263505	107.974	0.00131752	100.916	0.00395257	86.5914	0.00527009	124.134	0.00131752	119.289	0.00922266	130.255	0.00131752	146.595	0.00131752	202.214	0	160.743	0	150.705	0	156.734	0	51.7882	0.00395257	68.9074	0.00263505	73.3699	0.00395257	59.2748	0.00263505	78.3875	0.00131752	57.9183	0.00658761
ILMN_1654108	FLJ31401	52.6888	0.909091	52.6338	0.873518	53.643	0.391304	55.3373	0.351779	58.9113	0.557312	59.2394	0.689065	43.47	0.744401	40.882	0.874835	39.0072	0.658761	46.5535	0.379447	48.0519	0.245059	44.8576	0.453228	-1.16311	0.487484	0.0433227	0.408432	-3.29719	0.638999	-4.23533	0.724638	-4.59733	0.735178	-2.92094	0.583663
ILMN_1654109	EGFLAM	63.4756	0.316205	63.2845	0.295125	50.0635	0.644269	56.3683	0.284585	58.1905	0.592885	54.8816	0.889328	46.0297	0.505929	108.392	0.00395257	44.8127	0.209486	47.0474	0.343873	44.7079	0.499341	46.057	0.353096	-0.544842	0.453228	4.37999	0.15942	1.14103	0.304348	1.70114	0.301713	-2.81565	0.610013	4.08351	0.202899
ILMN_1654112	PARD6A	160.84	0	140.622	0	95.4247	0.00527009	124.802	0	142.718	0.00131752	131.316	0.00395257	116.034	0.00395257	114.22	0.00263505	81.7145	0.0158103	118.483	0.00263505	92.7261	0.00527009	91.7242	0.00790514	86.536	0.00131752	87.9991	0	44.2893	0.00790514	72.1169	0.00131752	72.6908	0.00263505	72.5229	0.00395257
ILMN_1654118	BCL2L1	4538.4	0	5423.42	0	3672.21	0	3386.35	0	8829.26	0	5190.97	0	4895.99	0	4924.44	0	6247.05	0	7134.72	0	7721.88	0	8840.2	0	4588.58	0	4089.05	0	5070.53	0	5622.04	0	6768.56	0	7392.13	0
ILMN_1654129	MIA3	55.6825	0.791831	50.4141	0.938076	47.3088	0.822134	50.4484	0.675889	58.6797	0.570488	63.1104	0.45718	46.0842	0.503294	46.5988	0.354414	40.333	0.519104	42.0558	0.814229	46.2207	0.386034	43.8662	0.540184	-4.1886	0.704875	-6.4153	0.855072	-3.48537	0.649539	-3.04147	0.628459	0.0449414	0.396574	-7.43354	0.876153
ILMN_1654137	LOC649700	68.2065	0.14361	76.7585	0.0474308	68.2793	0.055336	58.0645	0.204216	66.5413	0.196311	69.302	0.226614	46.2173	0.490119	48.1177	0.251647	44.7492	0.210804	44.0665	0.625823	43.9014	0.58498	49.0029	0.166008	14.3616	0.0461133	5.48078	0.129117	2.16509	0.251647	7.98351	0.100132	7.62453	0.11726	4.43545	0.188406
ILMN_1654141	ZDHHC20	80.8521	0.0250329	77.9226	0.0382082	65.1822	0.0790514	71.6062	0.0250329	78.5078	0.0408432	88.6446	0.0395257	81.4412	0.00922266	78.9781	0.0118577	77.3303	0.0171278	80.5178	0.00658761	83.5873	0.0105402	78.0737	0.0144928	-0.408527	0.438735	9.69638	0.0724638	7.56313	0.101449	6.38781	0.123847	5.31885	0.156785	9.85799	0.0750988
ILMN_1654151	COX6C	5860.86	0	5803.93	0	7538.88	0	5927.65	0	4267.65	0	10943.9	0	6147.15	0	6180.96	0	7405.53	0	5451.91	0	7155.29	0	7409.52	0	4720.93	0	4650.68	0	7605.49	0	6405.83	0	5492.37	0	9213.93	0
ILMN_1654153	BTBD11	59.5141	0.55863	66.6033	0.177866	55.0214	0.314888	60.3618	0.1278	57.4066	0.650856	53.1439	0.939394	43.3504	0.753623	45.3253	0.480896	45.2146	0.192358	47.8227	0.285903	40.0392	0.926219	43.447	0.577075	0.562046	0.371542	-0.753064	0.484849	-1.05581	0.434783	-3.20437	0.644269	-3.47096	0.658761	-0.594802	0.407115
ILMN_1654165	SLC45A2	72.1706	0.0790514	77.4023	0.0447958	57.2392	0.234519	59.6696	0.140975	66.8411	0.191041	69.4865	0.221344	53.8275	0.102767	45.7517	0.44664	47.9225	0.114625	49.6889	0.181818	54.1205	0.0685112	48.2827	0.201581	7.57193	0.110672	2.93467	0.233202	9.12982	0.0737813	2.29747	0.275362	2.27332	0.26614	9.58607	0.0790514
ILMN_1654170	HERC2P2	60.862	0.475626	60.9442	0.401844	47.7929	0.799736	54.6204	0.388669	72.3852	0.0922266	72.8699	0.147563	56.4729	0.0606061	58.13	0.0461133	50.2096	0.083004	71.7092	0.0158103	58.8092	0.0368906	62.083	0.0250329	9.44886	0.083004	9.59055	0.0724638	0.0216065	0.368907	9.469	0.0750988	9.61449	0.0869565	9.37617	0.0816864
ILMN_1654171	LOC652593	58.9696	0.59025	60.5754	0.432148	59.0262	0.193676	53.9176	0.426878	57.6684	0.633729	60.3987	0.625823	45.5318	0.55336	39.6057	0.939394	37.2112	0.836627	48.1462	0.255599	41.2101	0.849802	40.2935	0.878788	-0.845013	0.469038	3.72699	0.191041	-0.300659	0.386034	1.022	0.329381	-1.1068	0.471673	-1.42635	0.469038
ILMN_1654185	LOC391347	69.9867	0.104084	71.3663	0.0869565	65.2017	0.0777339	59.4702	0.146245	75.4668	0.0632411	66.7141	0.309618	46.003	0.505929	47.7544	0.274045	39.9151	0.570488	46.6447	0.374177	45.2573	0.454545	42.6187	0.670619	0.246716	0.389987	-0.802365	0.488801	0.636284	0.330698	-0.145238	0.396574	2.35776	0.262187	2.35035	0.256917
ILMN_1654187	LOC644360	59.1107	0.577075	75.1521	0.0540185	63.1332	0.11726	64.2323	0.0724638	79.4759	0.0355731	77.7687	0.0895916	54.4805	0.0922266	51.221	0.134387	51.8966	0.0737813	51.8673	0.121212	52.4081	0.101449	53.9943	0.0698287	6.27906	0.139657	4.43941	0.15942	3.80816	0.184453	-0.893896	0.462451	-6.59762	0.847167	10.5187	0.0671937
ILMN_1654195	GCC2	66.2606	0.189723	61.9104	0.358366	51.5142	0.544137	53.4946	0.458498	54.6502	0.828722	66.0219	0.339921	163.243	0	101.171	0.00395257	79.7899	0.0158103	190.022	0	170.048	0	138.881	0	46.1748	0.00395257	64.2616	0.00263505	13.5922	0.0500659	26.7505	0.0144928	35.9769	0.00790514	26.3654	0.0223979
ILMN_1654200	LOC653489	73.0872	0.0619236	71.1597	0.0895916	69.4921	0.0487484	68.1018	0.0500659	82.0611	0.0289855	84.4212	0.0487484	58.8848	0.0461133	50.5186	0.147563	58.7077	0.030303	57.8568	0.0421607	57.6913	0.0447958	52.1681	0.0948617	2.04234	0.296443	13.7994	0.0421607	13.4036	0.0500659	13.8749	0.0355731	11.6947	0.0671937	9.1892	0.0843215
ILMN_1654204	DNAJC5B	62.8846	0.350461	68.8024	0.118577	55.4742	0.301713	59.8916	0.13834	60.2775	0.471673	65.9149	0.341239	72.7118	0.0184453	78.7009	0.0118577	55.1731	0.0487484	39.365	0.957839	39.351	0.956522	42.8575	0.638999	5.52092	0.15415	4.14936	0.166008	-1.21921	0.44664	-7.85211	0.915678	-2.15351	0.536232	-3.67889	0.640316
ILMN_1654210	CD1C	56.3319	0.73913	52.947	0.862978	50.7144	0.596838	48.0125	0.827404	71.9152	0.0988142	70.6812	0.185771	45.0832	0.587615	52.1141	0.11726	38.2298	0.750988	50.1072	0.167325	48.6082	0.218709	43.8886	0.538867	2.49433	0.270092	2.26168	0.272727	-6.08116	0.831357	-2.73967	0.602108	-5.13774	0.758893	6.56156	0.129117
ILMN_1654212	DOK7	78.702	0.030303	81.0839	0.0250329	75.2169	0.0263505	75.144	0.0158103	148.324	0.00131752	77.7029	0.0895916	94.6855	0.00658761	86.8246	0.00790514	70.9054	0.0184453	107.087	0.00263505	107.222	0.00263505	82.8054	0.0105402	38.4108	0.00527009	33.3579	0.00790514	22.8974	0.0223979	42.6773	0.00395257	50.9241	0.00395257	31.8413	0.0197628
ILMN_1654217	MPP2	60.6473	0.496706	60.0321	0.471673	61.5202	0.139657	57.3063	0.238472	63.6407	0.300395	61.3192	0.567852	60.588	0.0395257	66.0037	0.0250329	69.498	0.0184453	53.8085	0.0843215	52.5834	0.100132	69.5911	0.0184453	19.9165	0.0223979	25.2548	0.0171278	25.7339	0.0210804	17.0047	0.027668	9.25134	0.0935441	6.6666	0.1278
ILMN_1654226	LOC642591	57.3395	0.689065	53.4582	0.841897	55.6608	0.289855	58.247	0.196311	62.1142	0.362319	61.8492	0.528327	48.8357	0.288538	49.3195	0.194993	44.4017	0.222661	47.2805	0.328063	46.5376	0.355731	44.023	0.530962	4.03821	0.187088	-3.72718	0.703557	4.06574	0.181818	0.334162	0.364954	3.49429	0.200264	-4.37507	0.698287
ILMN_1654228	PCDHGA3	70.3865	0.104084	57.1904	0.644269	44.9108	0.924901	55.6449	0.318841	64.432	0.263505	59.1855	0.694335	43.1601	0.776021	41.9039	0.807642	39.6812	0.59552	42.711	0.766798	41.5583	0.822134	38.4884	0.961792	-3.70909	0.674572	-7.07857	0.884058	-6.17855	0.832675	-10.2329	0.98419	-6.12899	0.820817	-6.3255	0.814229
ILMN_1654240	LOC653664	56.5522	0.724638	54.3399	0.781291	53.685	0.389987	51.7276	0.573122	50.7232	0.953887	55.3409	0.8722	47.1877	0.387352	44.1229	0.607378	40.5554	0.499341	44.3007	0.608696	40.4636	0.909091	43.3604	0.588933	-6.15517	0.820817	-9.40891	0.957839	-5.28358	0.798419	-6.7718	0.876153	-2.08231	0.530962	-11.5837	0.992095
ILMN_1654246	SIRT6	63.8939	0.296443	70.9342	0.0895916	48.9949	0.727273	55.1022	0.364954	86.0668	0.0210804	67.8424	0.258234	59.2774	0.0434783	53.8078	0.0882741	62.8357	0.0223979	61.0793	0.0316205	61.1305	0.0329381	58.9261	0.0368906	14.8096	0.0408432	13.7703	0.0421607	24.0912	0.0210804	13.0002	0.0474308	18.6165	0.027668	8.58009	0.0882741
ILMN_1654249	LOC647083	75.1206	0.0527009	80.2221	0.030303	67.3397	0.0606061	74.2056	0.0184453	82.5266	0.027668	88.3733	0.0395257	48.1923	0.322793	52.0035	0.118577	50.8199	0.083004	60.3859	0.0316205	55.2476	0.0566535	51.453	0.101449	12.5829	0.0592885	12.2083	0.0566535	12.3857	0.057971	15.5962	0.0329381	13.922	0.0474308	13.6986	0.0474308
ILMN_1654250	MRPL21	69.962	0.104084	72.4245	0.0764163	63.0403	0.11726	60.5692	0.121212	65.1019	0.239789	79.1934	0.0816864	60.5296	0.0395257	57.5223	0.0500659	52.9875	0.0658762	52.405	0.106719	57.7365	0.0447958	54.6111	0.0592885	20.3516	0.0223979	26.6192	0.0144928	14.307	0.0434783	4.24917	0.177866	5.03559	0.16469	6.0511	0.137022
ILMN_1654261	TRPV1	57.1362	0.695652	56.332	0.682477	50.4549	0.613966	50.0967	0.700922	66.6091	0.194993	58.469	0.72859	43.3839	0.750988	41.9774	0.805007	40.2883	0.523057	43.1821	0.711462	44.5862	0.508564	45.2538	0.41502	-0.955929	0.476943	-0.569005	0.458498	-3.56601	0.658761	-4.38811	0.737813	-9.28681	0.955204	-2.16871	0.521739
ILMN_1654262	ZMAT3	470.644	0	533.036	0	900.741	0	583.352	0	926.245	0	750.875	0	714.985	0	582.158	0	931.032	0	740.729	0	989.969	0	1005.94	0	592.12	0	660.842	0	359.605	0	772.798	0	602.314	0	790.934	0
ILMN_1654268	HMGB2	260.524	0	347.938	0	412.942	0	143.584	0	494.539	0	302.049	0	536.609	0	603.394	0	862.917	0	401.01	0	302.714	0	530.847	0	327.575	0	338.608	0	766.971	0	185.819	0	236.947	0	872.437	0
ILMN_1654279	LOC389888	59.952	0.538867	61.2651	0.389987	61.7159	0.137022	58.3961	0.192358	58.4714	0.581028	60.3965	0.627141	45.5628	0.550725	46.2705	0.393939	44.3103	0.227932	43.2572	0.700922	45.834	0.411067	48.5222	0.196311	-7.67426	0.884058	-5.41027	0.806324	1.50122	0.288538	0.22153	0.370224	0.300618	0.378129	-1.71486	0.484849
ILMN_1654287	ADCY9	260.945	0	225.164	0	142.478	0	115.171	0	139.505	0.00131752	138.421	0.00263505	208.013	0	142.47	0.00131752	359.762	0	119.54	0.00131752	123.257	0.00263505	156.845	0	161.978	0	132.625	0	162.724	0	151.034	0	133.723	0	201.761	0
ILMN_1654288	LOC652540	60.9447	0.471673	65.2967	0.214756	56.1172	0.277997	53.4312	0.463768	58.8349	0.562582	59.3684	0.685112	42.1907	0.85639	43.9955	0.629776	35.5347	0.926219	45.1219	0.530962	42.4509	0.72859	45.134	0.429513	-5.88434	0.810277	-2.73911	0.638999	-0.327537	0.386034	-9.35381	0.960474	-3.39498	0.649539	-3.31443	0.613966
ILMN_1654289	ELK1	353.786	0	362.339	0	199.392	0	173.384	0	466.197	0	209.506	0	213.929	0	272.305	0	333.639	0	251.81	0	246.165	0	319.782	0	225.849	0	288.516	0	294.576	0	180.789	0	219.246	0	239.06	0
ILMN_1654313	LOC730995	74.4786	0.057971	79.9977	0.0329381	68.3079	0.0540185	59.8025	0.139657	60.6461	0.44664	68.2671	0.243742	113.402	0.00395257	131.951	0.00131752	128.726	0.00131752	185.471	0	116.981	0.00263505	131.081	0.00131752	39.1841	0.00527009	49.3742	0.00395257	16.3364	0.0316205	8.04069	0.0961792	31.8993	0.0118577	15.0209	0.0382082
ILMN_1654317	LOC643224	69.0081	0.12253	67.411	0.14888	55.8368	0.285903	65.2307	0.0619236	70.6098	0.11199	70.2553	0.201581	51.3624	0.172596	51.3255	0.134387	40.168	0.541502	45.8536	0.455863	45.6633	0.422925	48.7744	0.177866	4.70689	0.162055	2.99208	0.230567	3.32214	0.204216	-0.849409	0.462451	-3.78249	0.679842	-1.37192	0.465086
ILMN_1654318	PTPN23	94.3056	0.00658761	124.559	0	90.3249	0.00790514	84.619	0.00527009	290.452	0	107.603	0.0105402	146.249	0	158.86	0	307.191	0	218.555	0	154.856	0	258	0	132.561	0	157.562	0	204.607	0	131.044	0	140.779	0	158.353	0
ILMN_1654319	HAPLN3	78.1293	0.0316205	113.13	0.00131752	161.532	0	165.228	0	363.647	0	83.313	0.0540185	137.959	0.00131752	147.938	0.00131752	293.049	0	247.216	0	251.907	0	107.295	0.00395257	106.504	0	88.8639	0	177.437	0	204.811	0	269.974	0	151.624	0
ILMN_1654320	LOC644250	244.59	0	383.166	0	200.752	0	179.23	0	469.433	0	229.976	0	432.069	0	558.884	0	922.132	0	830.078	0	425.816	0	1064.8	0	850.407	0	688.499	0	495.167	0	419.662	0	1297.59	0	641.593	0
ILMN_1654322	ATP1B3	182.4	0	116.583	0.00131752	444.888	0	189.089	0	168.207	0.00131752	410.163	0	228.467	0	166.365	0	327.784	0	187.223	0	295.275	0	271.784	0	82.2432	0.00131752	109.391	0	204.758	0	117.561	0	62.0448	0.00263505	295.349	0
ILMN_1654323	UBE3A	65.9308	0.206851	79.087	0.0342556	74.0481	0.030303	64.1911	0.0724638	81.2314	0.0316205	92.5475	0.0355731	57.5798	0.055336	55.1611	0.0685112	47.0609	0.137022	54.3994	0.0764163	57.993	0.0447958	54.8621	0.057971	12.4536	0.0606061	14.8486	0.0342556	15.286	0.0355731	4.05773	0.192358	16.5543	0.0342556	11.7731	0.0619236
ILMN_1654324	HEYL	266.031	0	388.839	0	210.007	0	143.471	0	280.429	0	268.589	0	233.673	0	322.587	0	196.03	0	225.326	0	165.925	0	258.007	0	310.027	0	378.077	0	238.787	0	174.418	0	168.067	0	136.907	0
ILMN_1654331	HOXB4	131.594	0	155.496	0	220.931	0	91.9063	0.00527009	129.107	0.00131752	141.812	0.00263505	139.479	0.00131752	143.102	0.00131752	233.663	0	81.8827	0.00658761	80.0521	0.0118577	80.8696	0.0131752	51.8929	0.00395257	90.525	0	210.839	0	30.8166	0.0118577	44.4203	0.00395257	108.814	0
ILMN_1654336	LOC644377	53.5317	0.878788	56.8924	0.656126	44.6345	0.932806	51.4309	0.603426	58.5858	0.57971	60.127	0.638999	49.8718	0.235837	48.5962	0.226614	39.3331	0.633729	50.5012	0.155468	49.7442	0.166008	47.5226	0.246377	1.32316	0.337286	3.18541	0.214756	2.68985	0.231884	-5.33695	0.808959	-0.660152	0.44137	-7.08437	0.860343
ILMN_1654340	UGP2	57.7306	0.674572	64.513	0.241107	54.4265	0.345191	59.0267	0.162055	63.2182	0.320158	66.4317	0.321476	53.1392	0.12253	46.5737	0.354414	43.8189	0.254282	46.6568	0.372859	52.1019	0.102767	42.6581	0.658761	8.9248	0.0869565	1.50964	0.301713	11.673	0.0645586	7.22489	0.109354	1.79434	0.293808	1.45069	0.29249
ILMN_1654346	LOC644325	66.0176	0.201581	57.411	0.625823	51.1235	0.56917	50.9791	0.637681	70.1908	0.115942	63.1742	0.45191	47.1668	0.387352	43.3194	0.698287	43.5867	0.264822	43.3551	0.6917	44.3974	0.530962	49.5582	0.150198	-2.35259	0.577075	4.92533	0.14361	-0.613678	0.403162	-5.07539	0.793149	8.69413	0.101449	-0.902747	0.42556
ILMN_1654354	GNAT3	62.75	0.355731	58.3502	0.581028	49.5237	0.6917	52.3543	0.538867	59.9274	0.491436	50.5053	0.97892	44.7103	0.619236	43.5058	0.671937	34.3967	0.967062	42.9383	0.737813	41.295	0.84058	40.1463	0.885375	1.60689	0.320158	-3.15283	0.666667	-1.64265	0.484849	1.40399	0.318841	-3.06996	0.623188	-3.96178	0.666667
ILMN_1654357	ZNF24	96.1835	0.00395257	103.717	0.00131752	125.291	0.00131752	81.0144	0.00790514	118.745	0.00263505	122.353	0.00658761	177.742	0	129.698	0.00131752	145.981	0.00131752	98.9084	0.00395257	145.216	0	99.542	0.00395257	46.0647	0.00395257	49.3872	0.00395257	101.487	0.00131752	47.1546	0.00263505	30.3215	0.0144928	105.499	0
ILMN_1654365	LOC440742	62.0221	0.401844	57.7286	0.615283	48.9646	0.72859	69.6462	0.0382082	57.1509	0.658761	63.3652	0.4361	47.9681	0.339921	45.1718	0.495389	43.6166	0.264822	58.7916	0.0395257	44.02	0.578393	51.8981	0.100132	8.55493	0.0922266	-3.02572	0.654809	-1.44099	0.465086	-3.53525	0.670619	-2.37423	0.55863	3.39014	0.221344
ILMN_1654369	LOC644224	68.2898	0.140975	61.7014	0.367589	61.6299	0.137022	51.3562	0.604743	71.9557	0.0974967	70.8885	0.180501	43.0904	0.779974	45.2905	0.484849	41.4197	0.42029	52.5562	0.105402	46.8509	0.335968	45.0738	0.43083	4.41495	0.16996	9.25846	0.0724638	-2.19196	0.534914	9.15035	0.0790514	3.86505	0.191041	-2.10872	0.519104
ILMN_1654370	TESK2	61.7281	0.41502	60.8384	0.411067	55.8288	0.285903	51.9728	0.562582	69.2205	0.129117	70.3962	0.194993	53.1318	0.12253	61.5566	0.0316205	59.496	0.027668	55.2674	0.0619236	55.8557	0.0540185	57.7895	0.0408432	18.8644	0.0237154	12.3881	0.0540185	19.3193	0.0263505	9.79974	0.0737813	17.0905	0.0329381	6.87025	0.123847
ILMN_1654378	LOC642110	61.5228	0.429513	57.2205	0.641634	51.907	0.509881	46.2864	0.899868	57.3134	0.650856	55.5793	0.860343	50.1304	0.229249	47.1028	0.316205	51.471	0.0777339	50.9084	0.144927	54.572	0.0685112	52.6227	0.0869565	5.03511	0.15942	-1.04511	0.512517	-6.50668	0.848485	0.592494	0.353096	-10.4362	0.968379	-1.18131	0.444005
ILMN_1654385	ASB13	196.787	0	225.373	0	197.284	0	162.646	0	395.787	0	290.307	0	189.601	0	241.93	0	300.303	0	255.452	0	249.91	0	298.075	0	172.44	0	155.153	0	158.364	0	161.108	0	189.222	0	288.846	0
ILMN_1654386	LOC283551	58.37	0.635046	63.4493	0.288538	41.9031	0.976285	47.7592	0.84058	59.655	0.515151	65.5087	0.354414	47.1128	0.388669	42.3863	0.782609	39.0514	0.656126	43.3357	0.693017	39.2555	0.965744	45.984	0.358366	-3.20844	0.623188	-7.15313	0.885375	3.4275	0.200264	-6.73713	0.876153	-1.12875	0.471673	-1.6099	0.476943
ILMN_1654389	LOC728744	63.8752	0.29776	55.1395	0.744401	53.7394	0.387352	52.6541	0.519104	66.0334	0.216074	64.8125	0.380764	48.5119	0.305665	48.2812	0.242424	39.7935	0.583663	45.7896	0.461133	48.2409	0.234519	49.547	0.150198	6.38456	0.13834	3.86746	0.184453	-8.33939	0.918314	0.862673	0.338603	0.782208	0.351779	1.48675	0.288538
ILMN_1654392	KIAA0323	293.199	0	310.301	0	216.345	0	194.999	0	415.707	0	205.649	0	330.524	0	300.588	0	403.098	0	245.089	0	229.838	0	270.332	0	329.231	0	325.772	0	331.083	0	193.133	0	227.815	0	219.988	0
ILMN_1654394	LOC648576	55.9162	0.768116	61.1579	0.395257	49.8657	0.658761	55.6975	0.316205	62.2924	0.357049	56.9697	0.811594	46.653	0.440053	46.2467	0.395257	39.6046	0.606061	38.422	0.981555	45.4415	0.440053	46.6219	0.305665	4.59203	0.16469	9.79602	0.0724638	-4.07779	0.70751	-1.91924	0.546772	0.882725	0.345191	-8.63242	0.930171
ILMN_1654396	ITGB2	233.094	0	284.13	0	846.168	0	211.199	0	282.746	0	272.259	0	96.2245	0.00658761	101.133	0.00395257	528.717	0	195.679	0	142.394	0	237.919	0	125.138	0	74.2916	0.00131752	391.463	0	104.408	0	115.85	0	379.723	0
ILMN_1654398	RGL1	69.6865	0.110672	120.685	0.00131752	57.7593	0.220026	54.0543	0.417655	61.0344	0.42029	63.986	0.411067	80.6636	0.0118577	297.186	0	49.9637	0.0843215	47.133	0.335968	49.3792	0.177866	50.1814	0.134387	15.3305	0.0395257	91.6264	0	2.89908	0.222661	-4.9656	0.782609	3.13573	0.225296	-3.45711	0.624506
ILMN_1654402	IL18BP	61.6215	0.422925	65.5274	0.204216	57.8663	0.216074	60.067	0.131752	68.4868	0.14888	81.3451	0.0645586	46.6971	0.437418	48.7728	0.217391	45.8391	0.176548	52.147	0.11199	47.8991	0.262187	48.76	0.177866	4.36762	0.171278	0.436145	0.380764	2.01079	0.258234	1.78124	0.295125	1.6418	0.304348	-2.58048	0.55336
ILMN_1654403	LOC649186	71.2822	0.0935441	63.9614	0.26614	65.7481	0.0737813	62.4541	0.0935441	73.0185	0.085639	78.3072	0.0843215	51.4097	0.172596	49.2068	0.202899	44.8137	0.209486	54.3575	0.0764163	56.5139	0.0447958	51.66	0.101449	6.63188	0.129117	5.71089	0.126482	12.8009	0.0513834	12.5603	0.0487484	5.18512	0.160738	12.3531	0.0606061
ILMN_1654408	TRAF7	70.2746	0.104084	54.8062	0.758893	52.7885	0.458498	51.2167	0.617918	75.8	0.0592885	59.7656	0.656126	51.0687	0.184453	42.6968	0.757576	45.425	0.183136	50.0011	0.168643	47.4976	0.291173	46.3261	0.332016	11.0683	0.0658762	-3.65947	0.700922	3.04443	0.218709	-2.83169	0.608696	1.26354	0.325428	-4.40641	0.700922
ILMN_1654411	CCL18	50.5203	0.956522	57.1098	0.648221	40.9933	0.988142	49.112	0.766798	53.0909	0.880105	63.0641	0.458498	48.3712	0.309618	45.7393	0.447958	45.4975	0.181818	49.61	0.184453	50.9265	0.131752	44.0601	0.525692	-6.65188	0.843215	-7.03875	0.884058	-0.0010604	0.368907	-3.22922	0.646904	-4.55989	0.729908	-3.8706	0.661397
ILMN_1654413	C10orf108	106.081	0.00263505	92.1496	0.00527009	52.8043	0.455863	72.408	0.0210804	84.19	0.0263505	141.791	0.00263505	58.158	0.0527009	60.8848	0.0342556	47.919	0.114625	58.4191	0.0421607	65.0112	0.0250329	90.0475	0.00790514	18.0284	0.0250329	-0.00877847	0.416337	12.2515	0.0606061	13.5705	0.0395257	17.1889	0.0316205	5.9277	0.139657
ILMN_1654414	ACSL3	86.4236	0.0131752	67.8793	0.140975	183.193	0	70.0169	0.0368906	75.5548	0.0606061	132.604	0.00263505	68.6475	0.0223979	54.1264	0.083004	85.1841	0.0158103	60.6434	0.0316205	77.2057	0.0131752	69.6404	0.0184453	10.7796	0.0685112	8.6291	0.0777339	37.9505	0.0105402	9.16528	0.0790514	7.35778	0.12253	42.9747	0.0105402
ILMN_1654415	PTF1A	59.4854	0.55863	58.8906	0.54282	56.4062	0.270092	46.4363	0.897233	48.1019	0.986825	64.5594	0.387352	46.6799	0.437418	45.8617	0.42556	40.8058	0.484849	42.1816	0.805007	45.9539	0.403162	40.4164	0.869565	-7.48174	0.876153	-5.00703	0.787879	-3.64902	0.662714	1.44543	0.317523	-1.9006	0.512517	-10.4244	0.972332
ILMN_1654421	MPHOSPH9	110.813	0.00263505	153.929	0	109.044	0.00263505	102.734	0	169.122	0.00131752	137.211	0.00263505	197.587	0	157.957	0	170.32	0	175.06	0	123.595	0.00263505	128.682	0.00131752	63.7673	0.00263505	87.508	0	66.6449	0.00395257	49.9367	0.00263505	51.0492	0.00395257	107.455	0
ILMN_1654422	ACTN2	71.8982	0.0843215	77.9033	0.0382082	57.361	0.229249	68.6056	0.0461133	79.2419	0.0368906	78.2252	0.0843215	71.2091	0.0210804	79.682	0.0118577	80.0264	0.0158103	85.6272	0.00658761	76.2959	0.0131752	89.3653	0.00790514	15.0315	0.0395257	19.2245	0.0210804	26.6129	0.0197628	22.1998	0.0171278	30.6568	0.0131752	33.3738	0.0171278
ILMN_1654427	LOC653217	56.1081	0.754941	59.0534	0.533597	51.6774	0.530962	45.8354	0.913044	56.6436	0.6917	54.2935	0.910408	41.143	0.914361	44.9502	0.513834	34.9467	0.952569	46.0966	0.43083	47.2713	0.3083	41.835	0.750988	0.909672	0.355731	-4.69184	0.770751	-3.96619	0.695652	-8.45508	0.940711	-2.61553	0.59025	-5.77895	0.781291
ILMN_1654429	C12orf48	77.9348	0.0316205	71.5094	0.0869565	67.3062	0.0606061	64.1256	0.0737813	63.6665	0.300395	85.8252	0.0474308	52.814	0.126482	48.4061	0.237154	41.1469	0.455863	52.8224	0.0988142	46.832	0.338603	46.5145	0.314888	10.2945	0.0764163	-1.45339	0.540184	7.39809	0.101449	5.92495	0.140975	5.71784	0.152833	13.0756	0.0513834
ILMN_1654430	LOC731170	61.4089	0.4361	50.8164	0.932806	39.1184	0.993412	47.0471	0.876153	58.3046	0.586298	59.1371	0.698287	50.4616	0.212121	47.6458	0.283268	39.3731	0.631094	45.9413	0.447958	41.2303	0.848485	42.3058	0.708827	0.724979	0.367589	5.48386	0.129117	-5.84013	0.820817	0.331576	0.364954	-5.21959	0.764163	-1.87357	0.498024
ILMN_1654436	ZNF251	67.714	0.151515	75.075	0.055336	67.5865	0.0592885	64.5017	0.0671937	71.9112	0.0988142	75.7903	0.11199	53.8851	0.102767	54.3811	0.0777339	46.503	0.147563	47.9074	0.279315	53.1916	0.0895916	48.5595	0.194993	5.93872	0.14361	5.66415	0.126482	3.66808	0.193676	5.57843	0.150198	6.18475	0.13834	8.5691	0.0882741
ILMN_1654441	OAT	407.923	0	449.851	0	665.876	0	235.398	0	355.425	0	501.154	0	506.416	0	414.387	0	491.205	0	615.347	0	739.038	0	358.294	0	137.838	0	188.929	0	173.495	0	145.697	0	124.084	0	196.759	0
ILMN_1654445	LOC347292	269.27	0	340.874	0	317.979	0	185.526	0	451.948	0	322.479	0	672.116	0	748.807	0	1279.68	0	642.689	0	586.368	0	754.617	0	716.511	0	678.474	0	1028.31	0	418.721	0	509.608	0	755.294	0
ILMN_1654452	LOC441378	52.8505	0.902503	65.7697	0.194993	50.1151	0.638999	53.8657	0.429513	59.1658	0.544137	74.4814	0.130435	47.2925	0.380764	46.89	0.337286	50.4382	0.083004	48.6896	0.214756	52.5754	0.100132	48.8422	0.171278	-4.97469	0.750988	4.42301	0.15942	8.38367	0.083004	4.06832	0.192358	-0.791568	0.447958	8.71492	0.0869565
ILMN_1654457	TXN2	71.8389	0.0843215	68.0193	0.134387	55.1031	0.312253	53.2454	0.480896	73.7479	0.0803689	68.3804	0.239789	58.8728	0.0461133	58.3991	0.0421607	50.2119	0.083004	62.7297	0.0250329	58.3114	0.0434783	64.2824	0.0197628	13.1142	0.055336	5.33131	0.130435	8.57157	0.0803689	16.0041	0.030303	7.84086	0.11199	16.9891	0.0289855
ILMN_1654458	FLJ37587	70.2688	0.104084	67.1983	0.150198	49.9322	0.656126	65.1018	0.0619236	56.3904	0.715415	62.457	0.484849	48.2252	0.321476	44.043	0.625823	40.927	0.474308	47.3273	0.325428	43.6136	0.615283	42.1296	0.725955	7.34315	0.11199	-0.167729	0.43083	5.36726	0.150198	3.42812	0.213439	2.05735	0.274045	0.261422	0.363636
ILMN_1654459	SPANXN1	62.7733	0.354414	55.7276	0.719368	56.4964	0.262187	55.8959	0.306983	54.3373	0.837945	56.1268	0.843215	41.0081	0.919631	41.1478	0.865613	37.5021	0.812912	48.8331	0.210804	42.1411	0.762846	43.4584	0.57444	-4.15956	0.704875	-5.3389	0.802372	5.18645	0.15942	-4.49181	0.741765	-0.661258	0.44137	-8.32298	0.922266
ILMN_1654466	PLAC4	65.2234	0.242424	51.8998	0.897233	54.8214	0.328063	51.6166	0.582345	59.5306	0.521739	61.5351	0.552042	50.4897	0.212121	45.1824	0.492754	41.8115	0.379447	41.2807	0.884058	47.4518	0.293808	47.9258	0.221344	2.76139	0.258234	1.68173	0.296443	-1.35682	0.458498	1.01431	0.330698	-0.345851	0.417655	-1.78114	0.488801
ILMN_1654468	ACRV1	69.3046	0.115942	64.3443	0.245059	52.8197	0.454545	56.6271	0.267457	71.9095	0.0988142	69.3043	0.226614	44.7861	0.610013	49.8514	0.172596	38.8859	0.667984	49.3724	0.187088	48.0293	0.249012	45.3075	0.408432	1.86546	0.304348	4.26445	0.163373	2.94051	0.221344	-4.89196	0.778656	7.10561	0.1278	-0.309592	0.397892
ILMN_1654473	ZP1	60.4656	0.508564	63.6381	0.279315	52.6754	0.472991	56.6281	0.267457	68.7214	0.13834	73.7169	0.137022	45.2117	0.578393	46.9853	0.325428	38.9079	0.666667	45.7703	0.461133	47.8726	0.262187	42.1922	0.716733	-2.33773	0.577075	-0.48895	0.45191	3.82639	0.183136	2.07946	0.28722	-3.16034	0.631094	-0.408301	0.399209
ILMN_1654474	LOC643918	67.3932	0.160738	67.862	0.140975	52.6112	0.474308	61.307	0.106719	60.2275	0.472991	62.3581	0.495389	45.5444	0.552042	41.5449	0.828722	36.9693	0.853755	42.6905	0.768116	42.0835	0.769433	43.9696	0.536232	6.92396	0.123847	0.825419	0.346509	1.3117	0.299078	5.72279	0.147563	-1.1046	0.470356	-4.30272	0.690382
ILMN_1654479	GML	47.8862	0.97892	57.7268	0.615283	51.6956	0.528327	45.3379	0.924901	55.4423	0.773386	51.2592	0.969697	44.8563	0.604743	43.9917	0.629776	41.2899	0.4361	54.5628	0.0724638	44.3441	0.538867	48.1007	0.212121	-1.85234	0.533597	-0.636769	0.469038	1.84786	0.267457	-1.38174	0.509881	6.58199	0.135705	7.28525	0.11199
ILMN_1654488	UTX	145.854	0	164.357	0	111.464	0.00131752	125.615	0	145.375	0.00131752	140.834	0.00263505	285.197	0	251.552	0	223.168	0	269.549	0	298.014	0	155.701	0	132.855	0	149.308	0	149.353	0	115.612	0	119.849	0	159.748	0
ILMN_1654493	LOC649169	64.9581	0.251647	87.346	0.0118577	75.622	0.0250329	75.4804	0.0131752	79.8535	0.0355731	98.7719	0.0263505	55.7768	0.0671937	58.462	0.0421607	79.625	0.0158103	63.9342	0.0223979	66.4165	0.0223979	68.533	0.0184453	5.32116	0.15415	11.2466	0.0645586	16.6443	0.0316205	17.7341	0.0263505	10.5755	0.0803689	22.1543	0.0223979
ILMN_1654496	LOC646168	66.2665	0.189723	71.963	0.0803689	60.0839	0.168643	49.8105	0.722003	71.9444	0.0988142	68.4082	0.239789	50.6016	0.206851	51.4368	0.131752	39.3146	0.636364	46.8072	0.363636	45.0231	0.475626	45.4796	0.396574	4.06231	0.187088	3.87802	0.184453	4.31802	0.171278	7.13171	0.11199	2.38329	0.259552	2.94653	0.238472
ILMN_1654497	ATAD1	591.255	0	638.247	0	796.496	0	480.866	0	277.994	0	742.315	0	1218.77	0	1092.85	0	1245.94	0	1291.72	0	1868.43	0	809.826	0	389.321	0	516.775	0	491.97	0	450.041	0	446.72	0	657.605	0
ILMN_1654504	CLEC7A	59.2796	0.565217	65.2329	0.214756	53.9382	0.371542	52.4278	0.533597	55.7628	0.753623	54.2238	0.911726	39.4316	0.972332	39.9547	0.922266	36.8054	0.865613	43.0491	0.72332	44.645	0.505929	41.6158	0.772069	-4.03492	0.70224	-4.70438	0.770751	-5.28205	0.798419	-7.62184	0.911726	-5.76418	0.794466	0.942117	0.324111
ILMN_1654516	TMEM120A	206.611	0	247.717	0	176.521	0	183.235	0	572.294	0	229.667	0	343.635	0	352.034	0	307.716	0	435.462	0	477.268	0	286.561	0	240.288	0	247.439	0	221.417	0	311.803	0	435.653	0	202.829	0
ILMN_1654518	LRCH4	79.8527	0.0289855	93.8281	0.00527009	84.9158	0.0118577	77.4999	0.0118577	125.516	0.00131752	124.242	0.00658761	60.153	0.0395257	76.4028	0.0118577	62.6853	0.0223979	81.0626	0.00658761	60.7176	0.0329381	83.6542	0.0105402	35.2675	0.00922266	50.8055	0.00395257	28.6819	0.0171278	27.7386	0.0144928	99.4124	0	56.554	0.00658761
ILMN_1654522	LOC255620	62.2763	0.384717	55.044	0.747036	52.2195	0.490119	50.0104	0.70751	68.9443	0.13307	56.4175	0.833992	46.8134	0.433465	47.2558	0.301713	41.5968	0.399209	47.853	0.283268	44.4566	0.521739	41.2512	0.805007	3.94825	0.192358	1.90829	0.291173	5.02928	0.162055	5.8413	0.14361	2.00583	0.279315	5.01637	0.166008
ILMN_1654526	LOC645724	54.1589	0.859025	63.1513	0.301713	53.7384	0.387352	48.6626	0.793149	62.6117	0.338603	65.438	0.358366	45.5067	0.55336	45.9784	0.417655	38.7718	0.675889	44.2766	0.612648	47.7478	0.27141	42.7435	0.653491	0.768787	0.367589	-7.27408	0.890646	-4.22003	0.71805	0.463702	0.364954	-3.9531	0.690382	-10.1183	0.969697
ILMN_1654534	NPSR1	62.8039	0.353096	62.8693	0.316205	62.4651	0.12253	55.0614	0.366271	67.1878	0.183136	61.122	0.578393	46.6781	0.437418	47.4835	0.285903	44.928	0.200264	50.7613	0.146245	50.0842	0.15942	48.3669	0.198946	0.286907	0.387352	4.6545	0.15415	5.00967	0.162055	5.05516	0.156785	-2.93033	0.616601	5.49154	0.150198
ILMN_1654540	SEMA6D	56.5659	0.724638	57.8821	0.606061	47.6273	0.803689	50.6593	0.661397	59.9344	0.490119	63.5814	0.426878	44.2488	0.682477	44.1231	0.607378	37.4074	0.819499	43.7851	0.658761	42.3984	0.731225	41.9348	0.747036	-8.92051	0.932806	-6.76035	0.870883	-5.04038	0.781291	-2.31214	0.577075	2.7634	0.239789	-3.95205	0.666667
ILMN_1654541	ATP6V1G2	74.3044	0.057971	84.7358	0.0144928	83.5081	0.0131752	53.5327	0.45718	70.6645	0.11199	73.1084	0.14361	96.3706	0.00658761	113.929	0.00263505	73.2361	0.0171278	57.8515	0.0421607	64.069	0.0250329	53.5642	0.0750988	38.4252	0.00527009	41.9405	0.00395257	25.6797	0.0210804	7.16948	0.11199	4.0135	0.185771	9.85877	0.0750988
ILMN_1654542	C5orf21	269.012	0	363.971	0	261.512	0	209.927	0	276.761	0	276.651	0	677.477	0	688.975	0	513.18	0	403.57	0	614.689	0	382.076	0	309.55	0	272.55	0	203.937	0	258.371	0	343.483	0	378.885	0
ILMN_1654543	MED6	1414.24	0	1764.79	0	2346.25	0	1046.26	0	1939.58	0	1932.89	0	1785.05	0	1969.62	0	3158.59	0	1971.69	0	1751.11	0	2088.72	0	1980.31	0	2144.72	0	2564.94	0	1509.38	0	1806.65	0	2543.81	0
ILMN_1654545	CPSF1	511.301	0	596.408	0	686.535	0	388.956	0	738.385	0	743.009	0	635.154	0	786.69	0	993.752	0	820.351	0	638.034	0	1102.87	0	930.604	0	939.449	0	1286.15	0	1180.54	0	1480.34	0	1600.91	0
ILMN_1654552	MRPS31	650.152	0	663.93	0	615.197	0	494.847	0	393.412	0	1156.99	0	1141.16	0	956.401	0	908.839	0	767.337	0	863.721	0	1011.1	0	511.097	0	532.109	0	525.796	0	518.873	0	513.734	0	814.097	0
ILMN_1654560	TLR6	77.1182	0.0368906	73.1104	0.0685112	59.3047	0.187088	62.5054	0.0922266	75.0872	0.0671937	70.9468	0.177866	60.1758	0.0395257	57.5774	0.0500659	45.1508	0.193676	53.0469	0.0909091	50.7537	0.13834	45.9359	0.366271	6.81538	0.1278	8.42455	0.0790514	1.05082	0.312253	2.57593	0.263505	6.05938	0.142292	3.04375	0.237154
ILMN_1654563	EFNB1	74.9485	0.0527009	94.9388	0.00395257	74.7522	0.0289855	72.4095	0.0210804	126.427	0.00131752	75.5283	0.115942	95.8458	0.00658761	125.613	0.00131752	85.3958	0.0158103	111.512	0.00263505	118.335	0.00263505	97.9462	0.00527009	53.219	0.00395257	45.3833	0.00395257	41.7773	0.00922266	71.5199	0.00131752	88.8328	0	47.1945	0.00790514
ILMN_1654566	HSPA1L	100.112	0.00263505	84.7917	0.0144928	71.69	0.0342556	66.3154	0.0566535	77.5807	0.0474308	83.7892	0.0513834	62.4904	0.0355731	67.8003	0.0237154	64.1093	0.0210804	56.4383	0.0447958	68.0044	0.0223979	59.52	0.0355731	19.5204	0.0223979	30.2144	0.0105402	11.2333	0.0658762	15.4084	0.0329381	12.8799	0.057971	22.1085	0.0223979
ILMN_1654570	TEKT1	84.4844	0.0171278	80.7166	0.0263505	56.0378	0.28195	64.6996	0.0645586	66.1954	0.206851	78.9325	0.0816864	81.8639	0.00790514	101.091	0.00395257	47.1362	0.134387	54.5454	0.0737813	58.0957	0.0447958	54.5989	0.0592885	62.4943	0.00395257	40.5759	0.00395257	10.5778	0.0671937	7.12017	0.11199	16.4055	0.0342556	4.10975	0.202899
ILMN_1654571	FCHO1	59.0882	0.581028	64.7273	0.233202	50.3614	0.620553	49.5221	0.744401	83.0382	0.027668	64.0309	0.411067	50.1437	0.229249	43.4916	0.677207	46.5323	0.146245	45.8195	0.458498	43.4803	0.628459	51.7637	0.101449	7.85304	0.105402	2.85479	0.238472	11.8336	0.0645586	0.303179	0.367589	-1.50263	0.487484	-2.40254	0.541502
ILMN_1654583	CHD1	369.125	0	506.889	0	236.798	0	296.922	0	260.968	0	522.92	0	1066.59	0	1110.13	0	1097.92	0	1045.61	0	1107.51	0	1191.87	0	442.295	0	294.392	0	345.504	0	355.271	0	442.352	0	590.362	0
ILMN_1654586	RASA3	78.0021	0.0316205	80.0231	0.0329381	81.1891	0.0144928	81.1526	0.00790514	114.302	0.00263505	121.143	0.00790514	82.7752	0.00790514	74.4223	0.0144928	73.0176	0.0171278	91.3511	0.00395257	101.666	0.00395257	93.7334	0.00658761	18.7898	0.0237154	24.5289	0.0171278	21.2979	0.0250329	33.5574	0.00922266	40.3664	0.00658761	48.2834	0.00790514
ILMN_1654588	LOC644577	58.6677	0.613966	54.5701	0.772069	45.1165	0.919631	55.1094	0.364954	61.725	0.382082	56.7133	0.824769	47.3882	0.376812	41.9293	0.806324	42.862	0.305665	43.0486	0.72332	41.5925	0.815547	47.4482	0.249012	1.61197	0.320158	0.293933	0.396574	-6.66224	0.855072	-1.99144	0.55863	-4.40077	0.719368	-3.20248	0.604743
ILMN_1654594	SLC34A2	74.06	0.057971	62.9214	0.31357	57.3059	0.231884	58.8926	0.168643	68.6361	0.140975	64.4407	0.397892	55.8785	0.0671937	48.4313	0.237154	47.3739	0.126482	52.7863	0.0988142	51.3155	0.12253	48.315	0.200264	7.51616	0.11199	7.4625	0.0961792	8.56957	0.0803689	6.49095	0.11726	5.25892	0.15942	9.496	0.0790514
ILMN_1654598	IQCA1	72.7511	0.0671937	63.582	0.28195	60.8111	0.156785	62.6481	0.0909091	66.9136	0.191041	66.8868	0.305665	67.2133	0.0250329	76.2365	0.0118577	61.5618	0.0237154	55.6528	0.055336	47.4737	0.293808	53.2567	0.0803689	21.5639	0.0171278	18.1702	0.0250329	4.98046	0.162055	3.44416	0.213439	8.15061	0.106719	3.82012	0.209486
ILMN_1654602	SDHALP1	70.8933	0.0988142	63.1849	0.299078	67.9024	0.0566535	50.2314	0.694335	67.3277	0.179183	70.207	0.201581	54.9486	0.0803689	49.4566	0.189723	47.1078	0.135705	50.8148	0.146245	46.9285	0.334651	51.9165	0.100132	1.90757	0.301713	6.57052	0.106719	3.53687	0.196311	5.66401	0.14888	4.62457	0.173913	2.86488	0.241107
ILMN_1654606	ZDHHC22	66.2941	0.189723	59.3924	0.516469	56.9895	0.238472	53.6394	0.449275	60.8065	0.432148	67.2634	0.288538	56.3173	0.0619236	52.1033	0.11726	54.4051	0.0500659	54.4606	0.0750988	53.7228	0.0750988	53.9931	0.0698287	4.41207	0.16996	5.63676	0.126482	9.56995	0.0724638	1.98727	0.288538	2.36657	0.262187	4.11541	0.202899
ILMN_1654609	TIGA1	1791.52	0	2018.37	0	2095.11	0	1126.65	0	1634.74	0	2641.63	0	2011.77	0	2500.42	0	3329.27	0	1434.56	0	2097.14	0	1839.08	0	1200.32	0	1070.71	0	1805.42	0	634.965	0	918.255	0	1643.27	0
ILMN_1654612	ZNF589	126.868	0	237.793	0	210.946	0	132.164	0	436.995	0	187.733	0	235.627	0	322.149	0	306.222	0	196.944	0	208.172	0	255.705	0	139.232	0	157.491	0	238.398	0	67.3415	0.00263505	137.864	0	92.3372	0
ILMN_1654613	THRA	58.3248	0.636364	64.106	0.258234	64.5177	0.0935441	60.5417	0.12253	58.2525	0.591568	80.1543	0.0764163	54.0491	0.0988142	56.5863	0.055336	49.545	0.0909091	60.4405	0.0316205	54.3301	0.0685112	57.5018	0.0408432	-2.47564	0.58498	6.06094	0.119895	7.34694	0.104084	5.87383	0.142292	9.09503	0.0961792	9.87088	0.0750988
ILMN_1654626	LOC644727	67.2021	0.168643	66.4002	0.183136	59.2778	0.187088	57.3354	0.235837	68.1723	0.15942	79.8088	0.0764163	44.2551	0.682477	47.4053	0.289855	40.9621	0.470356	45.7236	0.466403	45.9582	0.401844	45.8408	0.372859	0.188419	0.395257	-6.25716	0.849802	2.83633	0.226614	-9.39463	0.963109	-2.93103	0.616601	-4.56378	0.710145
ILMN_1654629	TMEM175	205.101	0	266.721	0	264.702	0	147.412	0	314.618	0	256.162	0	173.93	0	242.851	0	210.877	0	198.79	0	185.586	0	176.39	0	150.281	0	154.534	0	169.927	0	151.537	0	261.469	0	149.806	0
ILMN_1654630	FLJ10404	73.968	0.057971	79.2171	0.0329381	66.8886	0.0632411	66.6761	0.055336	145.703	0.00131752	93.8822	0.0355731	65.9873	0.0263505	65.878	0.0250329	69.6397	0.0184453	69.1722	0.0184453	61.5288	0.0289855	78.4248	0.0144928	18.8666	0.0237154	21.1426	0.0197628	27.4985	0.0197628	18.5143	0.0223979	34.5042	0.00790514	35.9923	0.0131752
ILMN_1654632	RGS7BP	64.6136	0.26614	68.3275	0.125165	51.1407	0.567852	62.5499	0.0922266	58.9819	0.554677	69.9549	0.209486	51.5423	0.166008	48.9616	0.210804	42.3445	0.334651	50.768	0.146245	45.5683	0.433465	46.7656	0.29776	0.214397	0.393939	-0.359387	0.437418	2.94099	0.221344	0.673319	0.349144	1.14299	0.330698	-1.32122	0.458498
ILMN_1654634	LOC652278	68.3797	0.13834	75.6647	0.0527009	61.766	0.13307	61.1932	0.109354	62.6669	0.334651	56.7943	0.823452	52.4787	0.142292	45.7083	0.450593	43.7155	0.259552	50.1955	0.163373	50.67	0.13834	47.9815	0.217391	5.49521	0.15415	8.1542	0.0843215	2.8565	0.226614	0.585925	0.355731	1.2339	0.328063	6.36784	0.131752
ILMN_1654637	SETD5	64.0288	0.289855	71.1712	0.0882741	55.4797	0.301713	54.3149	0.40448	59.724	0.507246	68.5649	0.238472	46.0519	0.504611	48.2264	0.246377	46.0193	0.16996	48.8958	0.208169	50.3898	0.14888	45.712	0.376812	5.60702	0.152833	-1.26247	0.527009	2.1096	0.251647	-2.2425	0.57444	6.96024	0.131752	7.14314	0.114625
ILMN_1654639	HERC6	851.564	0	396.473	0	131.35	0.00131752	561.498	0	773.665	0	280.882	0	364.717	0	453.002	0	231.182	0	849.034	0	928.764	0	353.318	0	182.33	0	208.767	0	65.0097	0.00395257	514.703	0	470.043	0	299.153	0
ILMN_1654641	LOC642521	63.2346	0.326746	60.4662	0.437418	58.9962	0.193676	55.1654	0.362319	56.807	0.685112	57.5795	0.770751	42.4275	0.836627	47.1966	0.305665	45.1315	0.193676	47.7114	0.295125	44.3413	0.540184	43.1011	0.617918	1.19386	0.343873	1.44394	0.306983	-4.97681	0.778656	-2.98972	0.628459	-1.64464	0.492754	-3.70786	0.645586
ILMN_1654653	KLC1	384.976	0	546.33	0	780.837	0	300.32	0	419.523	0	433.526	0	783.576	0	831.226	0	523.633	0	497.511	0	565.811	0	343.962	0	417.279	0	501.079	0	527.441	0	467.086	0	649.568	0	301.248	0
ILMN_1654663	LOC642843	76.3492	0.0408432	60.0395	0.470356	51.4562	0.549407	51.6423	0.582345	74.861	0.0724638	65.6674	0.349144	48.4128	0.3083	50.5179	0.147563	42.1808	0.345191	49.695	0.181818	44.1204	0.562582	43.0465	0.623188	-4.8074	0.743083	1.27389	0.310935	4.49325	0.168643	-4.97271	0.782609	-2.29491	0.550725	-6.96032	0.849802
ILMN_1654671	SLMO1	62.8124	0.351779	65.7409	0.194993	68.4628	0.0527009	50.9581	0.638999	66.5507	0.194993	72.5508	0.152833	66.9361	0.0263505	76.3563	0.0118577	105.179	0.00790514	98.7201	0.00395257	84.8508	0.0105402	108.078	0.00395257	17.3234	0.0250329	20.9876	0.0197628	73.4971	0.00395257	34.7791	0.00790514	56.7384	0.00395257	45.8966	0.0105402
ILMN_1654672	LOC641950	57.1369	0.694335	56.1871	0.690382	55.3809	0.30303	50.8323	0.648221	59.1705	0.544137	56.1758	0.843215	43.7732	0.71278	42.4562	0.777339	38.7738	0.675889	43.829	0.652174	46.3866	0.364954	42.8166	0.642951	-4.61744	0.736495	0.930049	0.337286	-3.50134	0.649539	-1.62465	0.523057	-5.08786	0.754941	-7.5451	0.885375
ILMN_1654673	LOC442208	64.5957	0.267457	70.6606	0.0922266	59.7174	0.180501	59.2325	0.156785	58.5195	0.581028	64.2486	0.40448	43.9712	0.700922	46.8084	0.343873	42.4746	0.333333	48.3556	0.239789	42.4898	0.719368	46.3002	0.334651	-0.236629	0.42556	-2.19817	0.59552	6.23927	0.131752	-1.03428	0.474308	0.894116	0.342556	3.34842	0.223979
ILMN_1654677	RAD9B	63.4298	0.317523	54.0662	0.802372	60.5489	0.163373	58.8366	0.171278	55.1384	0.795784	65.1852	0.370224	46.053	0.504611	42.6005	0.762846	39.5162	0.612648	44.8274	0.5639	48.1434	0.239789	44.7423	0.459815	0.889011	0.357049	3.61546	0.191041	-5.34031	0.802372	1.68265	0.301713	8.23603	0.106719	0.679147	0.343873
ILMN_1654685	MCTP1	58.7315	0.606061	63.7399	0.275362	53.4952	0.40448	52.7981	0.508564	64.0746	0.279315	60.4502	0.621871	43.9754	0.700922	46.1453	0.403162	39.9913	0.565217	51.346	0.137022	46.8282	0.338603	41.4717	0.791831	-0.230633	0.42556	3.0165	0.227932	-1.24431	0.450593	-7.69894	0.913044	-0.792507	0.447958	-0.973205	0.426878
ILMN_1654689	ZNF197	92.7168	0.00658761	103.052	0.00131752	90.0617	0.00922266	65.5766	0.0606061	93.8652	0.0105402	75.6243	0.114625	108.896	0.00395257	97.2555	0.00658761	112.105	0.00395257	72.2154	0.0158103	65.967	0.0223979	72.5259	0.0184453	34.995	0.00922266	62.6745	0.00263505	32.2196	0.0158103	14.2794	0.0342556	29.0059	0.0158103	6.29469	0.131752
ILMN_1654690	CECR5	877.937	0	1161.33	0	1406.52	0	607.537	0	748.094	0	1379.91	0	743.063	0	964.118	0	1098.52	0	883.198	0	825.082	0	1022.13	0	867.713	0	802.755	0	1238.91	0	812.904	0	740.704	0	1212.26	0
ILMN_1654691	FKBP3	133.626	0	122.819	0	99.9754	0.00395257	90.8205	0.00527009	81.7228	0.030303	102.759	0.0223979	287.276	0	245.496	0	253.585	0	212.983	0	257.976	0	247.036	0	89.8739	0.00131752	91.4632	0	59.4442	0.00395257	38.5189	0.00790514	46.1008	0.00395257	63.5981	0.00527009
ILMN_1654692	RALGPS2	64.1962	0.284585	71.0889	0.0895916	44.6253	0.932806	53.0866	0.487484	81.067	0.0316205	62.7726	0.469038	51.4543	0.172596	46.6313	0.353096	48.2395	0.11199	61.7795	0.0289855	47.1542	0.320158	55.3558	0.055336	5.48384	0.15415	-2.32769	0.604743	0.985146	0.314888	-2.13533	0.56917	-1.55317	0.487484	3.4131	0.221344
ILMN_1654696	C15orf48	99.0543	0.00263505	60.5359	0.434783	59.4975	0.183136	118.247	0	82.6075	0.027668	86.3729	0.0474308	65.9243	0.0263505	54.6112	0.0737813	38.4703	0.716733	114.381	0.00263505	90.8698	0.00658761	50.5038	0.125165	-3.57153	0.660079	10.7873	0.0671937	-6.0461	0.828722	59.6608	0.00263505	29.3909	0.0144928	114.708	0
ILMN_1654697	ZNF280B	93.5711	0.00658761	89.4637	0.00658761	79.7234	0.0158103	75.682	0.0131752	116.845	0.00263505	92.6494	0.0355731	93.4564	0.00658761	88.2297	0.00790514	75.7534	0.0171278	131.425	0	115.312	0.00263505	116.867	0.00131752	32.6304	0.0105402	40.9126	0.00395257	28.9543	0.0171278	41.6409	0.00395257	40.0778	0.00658761	49.4809	0.00658761
ILMN_1654703	GPR157	55.3066	0.810277	57.0892	0.648221	46.5784	0.853755	48.2409	0.819499	59.9902	0.484849	56.5504	0.831357	43.1806	0.773386	38.1518	0.980237	35.8343	0.909091	41.8021	0.839262	40.5005	0.907773	37.5736	0.97892	3.15387	0.231884	-4.00469	0.722003	0.0178986	0.368907	-4.92421	0.782609	-5.3994	0.776021	-2.57053	0.55336
ILMN_1654721	LOC645836	63.1491	0.330698	68.0379	0.134387	58.5126	0.198946	52.9216	0.499341	62.724	0.333333	67.0717	0.295125	47.7602	0.357049	46.6812	0.353096	41.1407	0.45718	43.0558	0.720685	47.9718	0.256917	42.8164	0.642951	2.84469	0.249012	0.636935	0.363636	4.41751	0.168643	6.61821	0.115942	-1.49469	0.487484	1.18974	0.309618
ILMN_1654722	MPV17L	88.062	0.00922266	90.5227	0.00527009	72.3912	0.030303	67.6073	0.0513834	89.7887	0.0144928	110.825	0.00922266	93.1711	0.00658761	111.635	0.00263505	139.992	0.00131752	165.895	0	163.162	0	220.741	0	55.9174	0.00395257	57.1495	0.00395257	68.477	0.00395257	53.3948	0.00263505	63.9992	0.00263505	136.652	0
ILMN_1654726	LOC645797	60.7549	0.486166	60.7543	0.418972	55.6701	0.289855	58.7906	0.173913	63.5955	0.30303	67.0926	0.295125	45.6138	0.550725	45.3996	0.474308	37.7793	0.794466	42.8892	0.747036	45.5267	0.434783	40.9268	0.831357	-5.79691	0.802372	7.15813	0.0988142	8.71597	0.0790514	2.05845	0.28722	-1.91124	0.513834	-3.0071	0.587615
ILMN_1654732	OSR2	49.3631	0.967062	55.1044	0.745718	51.5391	0.541502	45.5801	0.922266	65.2916	0.230567	56.7333	0.824769	44.9374	0.599473	43.0958	0.725955	39.8481	0.573122	44.9759	0.549407	46.7052	0.342556	47.3332	0.259552	0.99432	0.353096	-2.13791	0.594203	-7.2273	0.880105	-0.413251	0.424242	-3.16994	0.632411	-11.7026	0.992095
ILMN_1654735	SLCO3A1	139.57	0	147.245	0	129.167	0.00131752	167.846	0	309.316	0	188.646	0	89.4426	0.00790514	91.5549	0.00658761	307.366	0	212.712	0	200.477	0	194.799	0	43.6276	0.00395257	32.8537	0.00790514	92.5635	0.00131752	103.553	0	96.0841	0	260.478	0
ILMN_1654737	TRIM32	160.085	0	195.169	0	177.946	0	107.434	0	119.603	0.00263505	188.159	0	229.313	0	224.134	0	185.583	0	188.003	0	215.266	0	210.172	0	99.0002	0	103.729	0	89.334	0.00263505	90.8763	0	83.4964	0.00131752	93.1613	0
ILMN_1654742	GJD4	54.6107	0.84585	64.7058	0.233202	56.4034	0.270092	57.3968	0.230567	54.2118	0.84585	56.303	0.837945	45.1514	0.582345	41.2088	0.862978	39.9785	0.566535	43.6197	0.670619	41.0599	0.857707	40.9363	0.828722	-4.34774	0.724638	1.87108	0.29249	-3.36443	0.641634	-5.50539	0.814229	0.432461	0.367589	-4.31528	0.690382
ILMN_1654759	CLDN22	47.3406	0.988142	54.3419	0.781291	49.6625	0.678524	57.8482	0.210804	59.5439	0.520422	58.8797	0.708827	47.3166	0.379447	42.0393	0.798419	40.9879	0.467721	46.6909	0.367589	46.8835	0.335968	43.3283	0.592885	-1.82383	0.533597	-0.995816	0.507246	2.44	0.247694	-8.26841	0.935441	-0.228481	0.412385	0.802171	0.337286
ILMN_1654766	NHEDC2	59.4184	0.561265	64.8949	0.230567	54.2366	0.357049	57.2063	0.241107	63.986	0.288538	59.2401	0.689065	52.7653	0.129117	46.2176	0.397892	39.0387	0.657444	44.1125	0.623188	48.6549	0.218709	44.242	0.509881	-1.96544	0.54282	4.66137	0.15415	3.53864	0.196311	0.0613352	0.382082	-0.294078	0.413702	-4.06219	0.669302
ILMN_1654771	LOC647958	56.0339	0.757576	56.6068	0.670619	46.3763	0.865613	46.8489	0.88274	57.6346	0.635046	62.3903	0.495389	50.9409	0.191041	44.7623	0.529644	46.9825	0.137022	47.2941	0.328063	41.5395	0.823452	51.3048	0.106719	-4.45459	0.729908	-2.75206	0.641634	-9.61277	0.959157	-2.12977	0.56917	-4.90531	0.745718	2.99342	0.238472
ILMN_1654772	LOC651511	49.2059	0.968379	62.6729	0.318841	49.7788	0.662714	54.9051	0.375494	57.6585	0.633729	61.3081	0.56917	45.768	0.529644	48.6896	0.221344	59.057	0.0289855	47.8286	0.285903	45.9019	0.405797	47.5915	0.241107	7.96119	0.102767	11.6273	0.0606061	3.02326	0.221344	-2.56077	0.598155	1.49894	0.314888	0.373498	0.359684
ILMN_1654773	CASK	342.579	0	256.386	0	150.185	0	236.532	0	142.368	0.00131752	201.543	0	401.834	0	330.513	0	188.714	0	371.62	0	361.784	0	239.401	0	164.726	0	187.215	0	86.3296	0.00395257	238	0	240.803	0	232.454	0
ILMN_1654778	LSP1	71.1778	0.0948617	63.6924	0.277997	49.1465	0.714098	58.4375	0.188406	66.2623	0.206851	66.1289	0.337286	47.8801	0.345191	48.6429	0.225296	42.6617	0.31357	43.8955	0.641634	52.2173	0.102767	43.4589	0.57444	-8.92123	0.932806	8.6996	0.0750988	-0.728622	0.411067	4.61569	0.167325	-3.0865	0.624506	-6.89489	0.84585
ILMN_1654779	LOC645355	74.5258	0.057971	76.947	0.0461133	76.0159	0.0250329	66.1288	0.057971	72.7781	0.0869565	82.4095	0.0540185	63.0604	0.0329381	54.7605	0.0737813	49.9653	0.0843215	55.98	0.0527009	52.4056	0.101449	50.5939	0.12253	7.16225	0.118577	13.4735	0.0447958	9.35418	0.0737813	6.10893	0.134387	16.0346	0.0342556	6.62476	0.1278
ILMN_1654786	TRIM6	59.8206	0.538867	64.0744	0.259552	44.0236	0.947299	57.4335	0.227932	48.5763	0.985507	45.6395	0.998683	42.3389	0.844532	40.9988	0.868248	37.0196	0.849802	41.3674	0.87747	42.7641	0.693017	39.3077	0.931489	-9.18227	0.943346	-6.35509	0.852437	-8.61092	0.924901	-2.3793	0.582345	-5.09748	0.754941	-10.259	0.972332
ILMN_1654792	C8orf15	63.9552	0.295125	64.3786	0.245059	61.7104	0.137022	58.3756	0.192358	84.5997	0.0237154	83.84	0.0513834	51.4586	0.172596	49.6049	0.183136	42.7292	0.310935	54.3086	0.0777339	47.9095	0.262187	49.2303	0.160738	19.7962	0.0223979	13.0702	0.0527009	-1.03844	0.433465	5.57521	0.151515	5.09634	0.163373	7.50961	0.108037
ILMN_1654812	UNC93B1	99.5074	0.00263505	87.8411	0.00922266	80.6898	0.0144928	78.9507	0.00790514	145.242	0.00131752	99.5443	0.0263505	50.1875	0.227932	46.8276	0.342556	53.3688	0.0606061	53.5613	0.0869565	49.9294	0.16469	59.8383	0.0355731	2.09108	0.295125	6.32863	0.114625	6.13264	0.131752	8.23252	0.0961792	3.41704	0.205534	10.1226	0.0724638
ILMN_1654819	ZNF589	76.685	0.0395257	79.0661	0.0342556	105.66	0.00395257	77.192	0.0118577	156.869	0.00131752	103.249	0.0223979	79.0241	0.0131752	82.3828	0.0105402	104.642	0.00790514	82.3096	0.00658761	84.5142	0.0105402	92.3162	0.00790514	17.5652	0.0250329	20.6661	0.0197628	34.2966	0.0144928	11.5197	0.0592885	19.415	0.027668	17.3676	0.027668
ILMN_1654823	MGC70863	131.119	0	151.671	0	259.738	0	122.903	0	185.221	0	184.998	0	105.756	0.00395257	121.412	0.00131752	146.493	0.00131752	101.113	0.00395257	121.081	0.00263505	94.3262	0.00658761	44.9282	0.00395257	42.9483	0.00395257	83.3458	0.00395257	34.1357	0.00790514	32.1033	0.0118577	65.1195	0.00527009
ILMN_1654851	FAM134A	320.11	0	336.862	0	147.467	0	231.526	0	645.232	0	217.623	0	329.17	0	303.414	0	283.215	0	289.146	0	315.272	0	226.181	0	226.793	0	232.946	0	174.643	0	189.897	0	217.306	0	150.481	0
ILMN_1654854	MURC	68.4035	0.137022	65.2832	0.214756	63.3006	0.114625	58.7516	0.175231	74.7205	0.0724638	75.4564	0.115942	60.9475	0.0382082	66.0924	0.0250329	64.0838	0.0210804	65.6106	0.0223979	64.4262	0.0250329	62.1042	0.0250329	16.2179	0.0316205	20.8339	0.0197628	10.7253	0.0671937	13.3298	0.0408432	20.6285	0.0250329	16.4621	0.030303
ILMN_1654855	DCX	62.7146	0.361001	64.2901	0.247694	50.7201	0.596838	47.8583	0.833992	61.2429	0.407115	68.5822	0.238472	43.3248	0.754941	41.8783	0.810277	38.5637	0.698287	44.8394	0.562582	42.3252	0.743083	43.9199	0.536232	2.28003	0.280632	-2.76861	0.641634	-2.64783	0.57444	-1.09976	0.482213	5.23778	0.15942	-6.60187	0.828722
ILMN_1654857	LOC645971	62.7357	0.358366	55.7407	0.716733	51.7653	0.524374	51.0632	0.631094	54.9689	0.806324	47.4942	0.997365	40.7317	0.936759	41.4668	0.839262	37.9426	0.778656	42.1026	0.811594	38.1577	0.98946	36.9932	0.988142	-5.62629	0.794466	-6.26276	0.849802	-5.75049	0.819499	-8.10244	0.927536	-5.5768	0.782609	-7.79447	0.898551
ILMN_1654858	ZNF818	53.6992	0.873518	56.0189	0.698287	40.5579	0.98946	46.6105	0.891963	59.4277	0.527009	55.3451	0.8722	42.7638	0.810277	45.4817	0.465086	40.7241	0.484849	46.3212	0.397892	41.6304	0.814229	36.2001	0.992095	-2.23776	0.570488	-12.8265	0.993412	2.78752	0.226614	-9.0982	0.956522	-5.10514	0.754941	-7.79784	0.898551
ILMN_1654861	ACO2	152.184	0	204.118	0	197.391	0	173.492	0	338.386	0	326.45	0	221.479	0	208.528	0	390.732	0	469.395	0	494.509	0	424.96	0	163.447	0	157.274	0	242.314	0	311.374	0	225.179	0	613.698	0
ILMN_1654864	C1orf58	63.7853	0.30303	77.8599	0.0382082	77.4559	0.0223979	71.5644	0.0263505	73.6408	0.083004	81.4251	0.0632411	71.7028	0.0184453	64.3086	0.027668	94.5462	0.0118577	66.7988	0.0223979	64.2876	0.0250329	65.4294	0.0197628	5.19236	0.158103	23.6834	0.0184453	7.15638	0.108037	18.0418	0.0250329	4.80918	0.168643	6.90386	0.123847
ILMN_1654866	RANBP2	90.0628	0.00658761	70.5952	0.0922266	71.661	0.0342556	64.5512	0.0645586	79.4643	0.0355731	92.0256	0.0368906	228.063	0	211.808	0	191.206	0	197.125	0	238.774	0	134.88	0	56.6778	0.00395257	50.1693	0.00395257	32.3433	0.0158103	25.672	0.0144928	21.9371	0.0237154	46.7394	0.00922266
ILMN_1654870	LOC648460	66.5647	0.183136	63.9758	0.264822	57.4908	0.225296	60.1881	0.1278	62.5488	0.345191	68.7994	0.234519	46.9797	0.407115	47.4456	0.289855	46.7605	0.14361	51.2922	0.137022	47.8728	0.262187	45.0248	0.434783	8.43339	0.0935441	8.51135	0.0790514	5.20401	0.15942	6.41581	0.121212	6.55765	0.135705	2.33973	0.256917
ILMN_1654871	LOC391574	61.5394	0.428195	63.5852	0.28195	60.9969	0.14888	57.7128	0.216074	79.9708	0.0342556	64.1385	0.405797	49.7448	0.245059	49.0435	0.204216	48.2047	0.11199	49.2955	0.189723	47.9548	0.258234	45.1029	0.429513	-2.93714	0.615283	0.461673	0.380764	0.610329	0.330698	-0.00750487	0.387352	-1.60333	0.491436	6.88777	0.123847
ILMN_1654875	CLC	80.2025	0.0289855	69.2373	0.106719	60.9038	0.151515	71.174	0.0289855	73.3793	0.0843215	77.8915	0.0869565	52.3227	0.144927	56.9213	0.0540185	49.9365	0.0843215	47.4505	0.317523	50.1798	0.158103	52.1765	0.0948617	7.88563	0.105402	1.30183	0.310935	9.80813	0.0698287	4.71022	0.166008	1.36049	0.320158	1.58025	0.285903
ILMN_1654890	LENG8	66.4128	0.185771	80.1072	0.030303	63.0977	0.11726	60.8285	0.113307	98.0205	0.00922266	72.6514	0.151515	72.131	0.0184453	71.7891	0.0171278	93.9926	0.0118577	133.715	0	83.919	0.0105402	161.558	0	21.4396	0.0184453	29.9935	0.0105402	37.8368	0.0105402	20.0105	0.0171278	55.139	0.00395257	38.127	0.0131752
ILMN_1654893	SCAMP2	132.071	0	148.067	0	94.0811	0.00658761	152.961	0	305.484	0	165.933	0	98.1819	0.00527009	129.565	0.00131752	121.008	0.00131752	142.391	0	130.56	0	153.496	0	57.6337	0.00395257	74.0856	0.00131752	56.6005	0.00527009	64.6498	0.00263505	81.6359	0.00131752	82.7523	0.00395257
ILMN_1654895	C9orf14	56.4815	0.72859	63.3877	0.291173	48.3753	0.768116	52.8478	0.501976	55.9165	0.744401	59.9167	0.646904	48.6405	0.29776	48.6775	0.221344	36.3839	0.88274	47.7734	0.291173	50.2163	0.156785	45.9542	0.361001	-2.10431	0.555995	-6.34842	0.852437	-3.45521	0.648221	-7.6483	0.911726	-5.54334	0.782609	-8.79601	0.936759
ILMN_1654899	CT47.6	65.1997	0.242424	68.9582	0.114625	59.6128	0.180501	64.6791	0.0645586	70.9142	0.110672	71.1439	0.173913	41.9125	0.870883	48.7719	0.217391	43.7407	0.256917	46.9712	0.353096	44.9009	0.483531	46.6405	0.305665	5.7181	0.151515	4.37409	0.15942	-1.84222	0.499341	4.84307	0.162055	1.14965	0.330698	-0.796042	0.416337
ILMN_1654900	LOC649851	70.0591	0.104084	72.2533	0.0764163	70.29	0.0434783	63.75	0.0803689	68.4458	0.14888	86.2534	0.0474308	57.6067	0.055336	56.5651	0.055336	51.1052	0.0803689	55.4251	0.0606061	52.7498	0.0974967	50.7436	0.119895	13.8082	0.0474308	12.2831	0.0566535	12.0442	0.0619236	10.8984	0.0619236	13.8151	0.0487484	6.66196	0.1278
ILMN_1654915	LOC646786	664.764	0	913.612	0	644.39	0	514.555	0	1012.51	0	941.464	0	2279.9	0	2700.91	0	2935.13	0	4086.26	0	2972.77	0	3531.05	0	2218.38	0	1717.17	0	1189.37	0	1923.93	0	2621.46	0	2020.92	0
ILMN_1654916	KIF7	54.3537	0.85112	65.7492	0.194993	49.1347	0.71805	49.408	0.750988	58.5391	0.57971	62.8944	0.467721	53.701	0.108037	77.9753	0.0118577	49.2047	0.0961792	49.0217	0.202899	48.7381	0.212121	48.7217	0.179183	4.20153	0.181818	22.074	0.0197628	13.3863	0.0500659	4.14562	0.189723	8.77689	0.100132	-4.40201	0.700922
ILMN_1654920	HNRPH3	269.845	0	290.905	0	203.797	0	173.227	0	142.405	0.00131752	253.88	0	1083.57	0	811.431	0	689.885	0	695.034	0	732.749	0	792.871	0	245.386	0	298.522	0	204.838	0	199.361	0	226.242	0	310.364	0
ILMN_1654922	LOC642718	65.748	0.216074	66.6391	0.175231	51.0977	0.570488	60.207	0.1278	65.5713	0.223979	79.3536	0.0816864	46.607	0.442688	45.121	0.500659	43.7831	0.255599	48.8543	0.208169	50.7548	0.13834	51.3284	0.106719	6.17868	0.139657	5.85407	0.126482	1.9348	0.26614	10.3764	0.0658762	9.65449	0.085639	-0.618773	0.408432
ILMN_1654939	TMED2	1790.08	0	1946.43	0	1828.34	0	2184.92	0	1723.63	0	2929.25	0	3293.27	0	2583.09	0	2682.69	0	3171.18	0	3706.43	0	2292.23	0	1857.86	0	2069.25	0	2090.61	0	2761.96	0	2145.1	0	3912.51	0
ILMN_1654942	NFIC	57.6289	0.674572	60.5088	0.4361	42.4744	0.971015	55.3672	0.347826	67.5213	0.176548	67.7485	0.262187	63.5516	0.0329381	69.2184	0.0210804	38.8104	0.673254	79.0414	0.00790514	87.224	0.00922266	44.0833	0.521739	5.51144	0.15415	15.6608	0.0316205	-0.745415	0.412385	7.97583	0.100132	9.30266	0.0922266	3.26636	0.226614
ILMN_1654945	DNMT3A	90.7162	0.00658761	105.687	0.00131752	79.4648	0.0171278	53.024	0.492754	78.3645	0.0434783	66.887	0.305665	58.5913	0.0487484	47.9639	0.258234	49.8848	0.0843215	61.6911	0.030303	43.6468	0.610013	49.937	0.144927	12.7422	0.057971	14.364	0.0368906	-3.82644	0.681159	1.74645	0.299078	15.3049	0.0395257	3.84604	0.209486
ILMN_1654946	ZSCAN18	1251.76	0	1509.05	0	837.849	0	268.036	0	861.362	0	887.144	0	1753.63	0	1662.8	0	1757.78	0	897.269	0	748.641	0	1166.7	0	1851.49	0	1658.15	0	1023.67	0	498.303	0	1048.25	0	689.02	0
ILMN_1654950	LOC650744	53.6313	0.876153	54.3177	0.782609	41.2961	0.98419	52.7963	0.508564	71.3604	0.104084	61.0115	0.583663	42.7054	0.814229	43.8828	0.641634	40.3527	0.519104	48.0026	0.268775	44.3735	0.533597	45.5058	0.392622	-5.38111	0.781291	-0.501042	0.453228	0.679947	0.328063	2.50603	0.267457	1.16695	0.330698	1.42835	0.29249
ILMN_1654965	LOC646804	62.7046	0.361001	69.1863	0.109354	55.0819	0.312253	57.151	0.242424	59.6494	0.515151	68.3225	0.243742	45.987	0.511199	48.7444	0.218709	41.3894	0.424242	54.4669	0.0750988	47.6754	0.272727	44.6959	0.463768	9.48311	0.083004	-1.42483	0.536232	-2.20901	0.534914	0.329913	0.364954	4.73955	0.16996	7.94076	0.0974967
ILMN_1654966	SCARA3	68.398	0.137022	60.2096	0.455863	78.5676	0.0210804	66.3054	0.0566535	68.2433	0.156785	100.419	0.0250329	59.5363	0.0434783	79.5849	0.0118577	210.399	0	77.1979	0.0118577	78.8394	0.0131752	176.395	0	14.3354	0.0461133	18.9616	0.0223979	76.5583	0.00395257	12.7207	0.0487484	11.3198	0.0698287	227.51	0
ILMN_1654973	LOC642804	66.5573	0.183136	65.2922	0.214756	62.0721	0.125165	59.3043	0.15415	75.1408	0.0658762	74.6925	0.126482	55.8082	0.0671937	50.8947	0.139657	50.9421	0.083004	50.4263	0.158103	49.6535	0.166008	53.2594	0.0803689	5.21083	0.158103	4.71901	0.152833	-0.0656356	0.371542	1.91915	0.291173	1.11088	0.333333	10.416	0.0698287
ILMN_1654979	EPHA6	54.2029	0.857707	49.9347	0.945982	44.3508	0.942029	50.6248	0.662714	60.3452	0.465086	60.703	0.599473	44.3795	0.660079	43.9228	0.638999	38.2352	0.749671	44.0666	0.625823	42.2336	0.753623	44.1055	0.517787	-5.51439	0.787879	-3.94735	0.720685	-4.3019	0.724638	0.246073	0.370224	-8.91741	0.948617	-6.90596	0.847167
ILMN_1654980	OTOA	59.9809	0.537549	55.3362	0.73386	56.5782	0.26087	48.052	0.826087	53.8661	0.853755	62.9887	0.462451	43.6157	0.72332	45.0038	0.508564	36.0417	0.897233	40.6418	0.918314	39.3336	0.959157	33.7483	1	-7.97181	0.899868	-4.44886	0.757576	0.430649	0.342556	-9.74228	0.971015	-8.64379	0.935441	-6.12774	0.797101
ILMN_1654987	HCG2P7	76.1245	0.0447958	66.5119	0.183136	68.9805	0.0487484	68.438	0.0474308	69.5703	0.123847	84.7085	0.0487484	54.8331	0.0843215	49.6839	0.177866	46.4817	0.147563	47.945	0.272727	48.4331	0.230567	52.9912	0.0843215	4.7348	0.162055	6.57206	0.106719	4.62453	0.167325	8.11602	0.0961792	15.3682	0.0382082	3.0932	0.235837
ILMN_1654997	P2RX3	58.7743	0.602108	63.3702	0.29249	61.4219	0.139657	59.8135	0.139657	66.8022	0.191041	65.2543	0.367589	51.2541	0.176548	51.2611	0.134387	49.0761	0.100132	48.3479	0.239789	49.9388	0.16469	55.3779	0.055336	2.97394	0.245059	-8.99676	0.945982	0.0446855	0.368907	-3.32573	0.652174	1.12731	0.330698	-0.799628	0.416337
ILMN_1654998	SMEK1	55.4226	0.808959	56.1374	0.693017	51.743	0.528327	47.5473	0.852437	55.5704	0.764163	63.8924	0.412385	43.3587	0.753623	44.6311	0.544137	39.4696	0.616601	42.8076	0.754941	48.327	0.233202	40.4984	0.864295	-7.94414	0.894598	-7.62976	0.902503	-5.38925	0.803689	-1.77363	0.533597	-5.94816	0.806324	-5.06008	0.735178
ILMN_1655011	SERF1B	1447.66	0	1630.09	0	2109.71	0	1111.47	0	1449.98	0	2056.6	0	1489.22	0	1333.89	0	1643.2	0	1080.43	0	1215.09	0	1145.74	0	1253.85	0	1102.28	0	1294.1	0	1176.4	0	931.439	0	1268.75	0
ILMN_1655026	LOC647979	57.9547	0.661397	52.3329	0.885375	49.1457	0.714098	51.8909	0.565217	59.5878	0.517787	60.3612	0.629776	52.4869	0.142292	48.7228	0.220026	38.3145	0.73913	55.8503	0.055336	48.1326	0.243742	45.7427	0.376812	-3.89028	0.687747	-14.8037	0.998683	-0.687431	0.411067	-0.174444	0.401844	-3.67928	0.677207	-3.38647	0.619236
ILMN_1655039	SLC27A4	50.2215	0.960474	51.4036	0.910408	43.262	0.953887	46.4759	0.897233	54.2038	0.84585	54.555	0.898551	58.7168	0.0461133	56.091	0.0632411	45.3167	0.185771	50.8905	0.146245	45.0492	0.472991	48.5017	0.196311	-7.76351	0.889328	-6.42571	0.85639	-0.129227	0.374177	-2.1815	0.571805	-3.1641	0.632411	-2.60394	0.555995
ILMN_1655045	LOC728012	69.9558	0.104084	55.1645	0.743083	53.0851	0.434783	50.4992	0.674572	76.4844	0.0540185	64.3537	0.399209	41.8755	0.8722	44.3035	0.577075	39.1745	0.644269	44.95	0.552042	43.215	0.653491	46.3136	0.333333	5.8163	0.14888	0.883105	0.339921	7.16996	0.108037	1.53884	0.309618	4.02234	0.184453	0.748307	0.341239
ILMN_1655046	NUTF2	118.313	0.00131752	140.703	0	158.524	0	123.109	0	225.166	0	284.601	0	198.206	0	243.804	0	235.75	0	223.112	0	223.361	0	228.887	0	108.32	0	103.369	0	167.457	0	121.287	0	181.495	0	219.657	0
ILMN_1655047	LOC645848	71.4926	0.0895916	69.6035	0.102767	79.5356	0.0171278	68.5448	0.0474308	76.8802	0.0527009	83.0978	0.0540185	57.1692	0.0566535	54.1718	0.083004	43.8596	0.252964	48.5171	0.227932	51.9785	0.104084	53.4908	0.0777339	3.47772	0.218709	12.8558	0.0527009	12.0652	0.0619236	12.7926	0.0487484	11.4397	0.0698287	7.70596	0.101449
ILMN_1655051	FAM86B1	145.592	0	130.858	0	391.943	0	135.377	0	128.733	0.00131752	275.462	0	100.038	0.00527009	87.0568	0.00790514	113.328	0.00395257	76.0069	0.0118577	99.5522	0.00395257	74.3822	0.0184453	42.4808	0.00527009	51.0578	0.00395257	92.5317	0.00131752	69.4782	0.00131752	33.6819	0.00922266	112.267	0
ILMN_1655052	TRNT1	65.9033	0.208169	55.6004	0.724638	61.0562	0.14888	49.9568	0.710145	57.1404	0.658761	66.1837	0.335968	55.9097	0.0658762	64.3957	0.027668	69.1808	0.0184453	68.3368	0.0197628	65.5203	0.0223979	75.4682	0.0171278	1.94214	0.299078	-1.07583	0.513834	-3.6043	0.658761	-1.8833	0.545455	5.36526	0.156785	-3.39509	0.620553
ILMN_1655068	TOM1L2	110.639	0.00263505	134.39	0	214.871	0	121.722	0	194.529	0	140.32	0.00263505	99.5435	0.00527009	158.754	0	218.188	0	210.487	0	139.096	0	128.902	0.00131752	83.9621	0.00131752	69.8072	0.00263505	104.711	0	114.322	0	160.873	0	176.095	0
ILMN_1655077	PRDM1	77.1745	0.0368906	81.7337	0.0237154	87.3025	0.0118577	77.6016	0.0105402	85.9879	0.0210804	80.3572	0.0750988	103.233	0.00527009	172.877	0	111.506	0.00395257	201.989	0	243.466	0	59.4947	0.0355731	39.0061	0.00527009	39.7411	0.00395257	41.195	0.00922266	35.2999	0.00790514	101.461	0	34.6446	0.0158103
ILMN_1655080	HSPCAL3	57.9421	0.662714	56.0073	0.700922	54.4554	0.345191	47.3791	0.862978	60.4833	0.453228	65.2194	0.367589	40.7633	0.935441	41.395	0.847167	32.7665	0.992095	37.2334	0.993412	39.4073	0.953887	37.3402	0.981555	-4.56177	0.732543	-6.51471	0.857707	-6.84442	0.86693	-8.40682	0.939394	-5.55388	0.782609	-6.27938	0.811594
ILMN_1655086	BNC1	60.6294	0.499341	54.4129	0.776021	52.6738	0.472991	47.6424	0.84585	56.3995	0.715415	76.1783	0.109354	46.4067	0.467721	46.2314	0.395257	42.2747	0.337286	46.7099	0.367589	45.9882	0.400527	40.6401	0.853755	-6.47501	0.83531	2.68605	0.249012	-2.59912	0.570488	-4.43601	0.740448	0.810238	0.351779	-2.08322	0.519104
ILMN_1655093	LOC727773	68.4087	0.137022	78.6061	0.0342556	68.4569	0.0527009	62.1859	0.0974967	65.6116	0.223979	78.1335	0.085639	56.2206	0.0632411	66.4823	0.0237154	63.3992	0.0223979	78.3276	0.0105402	58.8565	0.0355731	67.0983	0.0184453	12.6713	0.0592885	12.8086	0.0540185	12.6641	0.0527009	10.501	0.0645586	10.6517	0.0790514	11.3058	0.0632411
ILMN_1655095	CNGA4	58.9412	0.59025	63.1213	0.305665	52.0022	0.507246	55.0576	0.366271	56.0841	0.731225	71.4638	0.167325	53.4798	0.109354	47.6033	0.283268	40.1931	0.537549	57.4925	0.0421607	53.4396	0.0869565	46.9074	0.291173	3.02201	0.243742	4.71471	0.152833	3.1847	0.213439	5.18961	0.155468	10.9517	0.0737813	6.16642	0.134387
ILMN_1655096	LOC645931	70.3047	0.104084	55.657	0.722003	63.0714	0.11726	56.0497	0.30303	63.5814	0.305665	75.9108	0.110672	52.9112	0.123847	47.8285	0.270092	43.81	0.254282	50.9766	0.14361	51.4495	0.119895	54.6506	0.0592885	5.36245	0.15415	4.74066	0.152833	1.47489	0.29249	9.27754	0.0764163	-4.61644	0.735178	-4.61092	0.714098
ILMN_1655100	LOC644680	59.0922	0.581028	67.7989	0.14361	44.7213	0.930171	51.1508	0.621871	61.1523	0.411067	63.7403	0.418972	42.3772	0.84058	46.4971	0.367589	40.7548	0.484849	48.8659	0.208169	46.3499	0.374177	42.0791	0.727273	4.74955	0.162055	-2.56074	0.625823	-3.58252	0.658761	-6.03233	0.844532	-1.57456	0.487484	0.608316	0.345191
ILMN_1655114	ABR	61.6476	0.421607	63.8678	0.27141	62.9099	0.119895	51.8808	0.567852	77.5408	0.0487484	65.5754	0.350461	45.8982	0.516469	48.0966	0.254282	42.2283	0.341239	49.6654	0.181818	45.7025	0.422925	43.8661	0.540184	0.534229	0.374177	0.544856	0.372859	0.00639352	0.368907	-0.0147299	0.387352	-0.691593	0.442688	3.7674	0.210804
ILMN_1655117	WDR19	186.155	0	335.509	0	212.877	0	116.523	0	230.279	0	292.662	0	631.245	0	571.502	0	326.139	0	430.044	0	430.134	0	426.466	0	341.33	0	344.593	0	227.329	0	154.671	0	274.931	0	225.397	0
ILMN_1655126	PI4KAP2	330.019	0	494.038	0	303.716	0	294.96	0	534.602	0	392.842	0	237.883	0	319.753	0	281.865	0	463.273	0	413.329	0	309.182	0	177.432	0	249.603	0	257.566	0	216.327	0	398.824	0	292.701	0
ILMN_1655136	FLJ31813	69.9967	0.104084	65.1208	0.225296	52.013	0.507246	59.4683	0.146245	67.1791	0.183136	68.61	0.235837	53.0437	0.123847	47.7394	0.275362	41.5538	0.400527	46.6772	0.370224	41.2237	0.849802	44.34	0.499341	-3.68247	0.671937	7.56697	0.0935441	7.39227	0.101449	3.00901	0.237154	4.01468	0.185771	3.05851	0.237154
ILMN_1655137	ZCCHC11	129.591	0	201.874	0	138.972	0	130.762	0	205.536	0	132.849	0.00263505	435.966	0	388.751	0	316.262	0	359.959	0	330.158	0	328.549	0	229.677	0	298.738	0	236.049	0	161.638	0	206.997	0	258.848	0
ILMN_1655140	LOC647656	62.552	0.371542	62.8373	0.317523	55.9439	0.283268	50.5601	0.666667	64.0858	0.279315	62.0686	0.511199	46.3463	0.475626	46.3251	0.388669	38.7651	0.675889	44.0035	0.632411	42.8	0.690382	42.93	0.633729	4.2223	0.180501	-2.54634	0.625823	1.20065	0.301713	-1.31592	0.505929	5.80379	0.150198	-4.23243	0.685112
ILMN_1655144	LOC644300	75.3986	0.0500659	61.7105	0.366271	65.2951	0.0777339	58.5959	0.185771	66.3969	0.204216	77.3803	0.0961792	53.9386	0.102767	51.8187	0.125165	48.2496	0.11199	46.1189	0.428195	44.7885	0.490119	52.7197	0.0869565	6.71742	0.129117	6.4208	0.113307	4.62617	0.167325	3.93627	0.196311	2.86629	0.235837	10.2282	0.0698287
ILMN_1655151	LOC729639	71.2184	0.0935441	73.7629	0.0658762	52.3133	0.486166	59.5567	0.14361	67.5163	0.176548	71.0632	0.177866	55.2681	0.0777339	46.7894	0.345191	46.9708	0.13834	45.2376	0.516469	52.2813	0.102767	49.9601	0.144927	-3.43787	0.650856	-1.55268	0.549407	3.63099	0.194993	4.09021	0.189723	11.6116	0.0671937	8.53896	0.0882741
ILMN_1655154	PTBP1	5730.7	0	6905.68	0	7181.5	0	3923.34	0	5469.76	0	7895.56	0	4877.19	0	5622.22	0	6228.66	0	6663.28	0	5277.29	0	7314.75	0	5590.02	0	5704.89	0	7392.36	0	5795.42	0	6771.69	0	8710.83	0
ILMN_1655155	PRPS1L1	63.904	0.296443	65.6714	0.200264	70.0764	0.0434783	59.734	0.139657	64.0186	0.28195	71.556	0.167325	64.1923	0.030303	61.3511	0.0316205	46.674	0.14361	49.0571	0.201581	70.7601	0.0184453	52.3511	0.0909091	5.3896	0.15415	6.71925	0.104084	5.61693	0.144927	7.02285	0.114625	11.6181	0.0671937	5.51476	0.150198
ILMN_1655161	MORN1	63.2871	0.321476	55.2519	0.735178	53.0994	0.434783	52.4801	0.529644	60.4987	0.453228	60.8197	0.596838	48.2252	0.321476	42.3928	0.782609	45.0668	0.194993	43.9201	0.638999	39.8062	0.934124	48.4933	0.196311	-3.83092	0.683794	1.67616	0.296443	-9.20416	0.952569	-2.53796	0.596838	-3.43045	0.652174	-5.32619	0.757576
ILMN_1655162	LOC642032	61.3869	0.438735	68.1614	0.1278	58.3304	0.200264	57.4511	0.226614	65.6644	0.221344	58.5213	0.725955	53.7006	0.108037	49.9292	0.16996	37.0905	0.84585	49.2416	0.192358	47.141	0.322793	43.4199	0.581028	5.8629	0.146245	5.24005	0.134387	1.32251	0.299078	0.556613	0.358366	6.589	0.135705	-2.45602	0.54282
ILMN_1655163	STK24	2583.23	0	3094.63	0	5584.71	0	3629.04	0	3335.38	0	6218.34	0	3651.11	0	3780.62	0	5452.27	0	6676.73	0	7105.67	0	5614.95	0	2962.14	0	2767.68	0	5567.98	0	6004.87	0	6476.42	0	6504.8	0
ILMN_1655165	RNF138	74.3764	0.057971	75.8489	0.0527009	54.9997	0.317523	63.9745	0.0777339	67.5175	0.176548	70.1876	0.202899	58.0783	0.0527009	70.8599	0.0184453	68.1875	0.0184453	68.9116	0.0184453	75.7905	0.0131752	68.5969	0.0184453	2.74153	0.259552	-3.29723	0.677207	4.68254	0.16469	4.77117	0.166008	5.02256	0.16469	24.8883	0.0223979
ILMN_1655167	ZNF502	55.7891	0.781291	66.4927	0.183136	59.189	0.188406	45.9715	0.911726	60.1172	0.476943	63.962	0.411067	41.9766	0.865613	49.5748	0.183136	35.0302	0.949934	39.6395	0.951252	43.3662	0.636364	41.5536	0.781291	4.0877	0.187088	-1.57146	0.552042	0.140282	0.363636	-2.51804	0.59552	-5.50075	0.778656	-6.47066	0.818182
ILMN_1655170	LOC646366	68.1683	0.144927	57.9672	0.598155	52.7347	0.466403	50.4168	0.677207	50.4727	0.965744	62.9053	0.467721	46.8996	0.418972	47.2984	0.296443	43.5466	0.26614	46.8442	0.361001	46.2163	0.386034	41.6733	0.765481	3.90418	0.193676	-0.768056	0.486166	-1.89653	0.504611	-6.14482	0.847167	1.4768	0.316205	-1.39834	0.465086
ILMN_1655171	PCDHGC5	63.8947	0.296443	56.1578	0.690382	56.2249	0.275362	60.9822	0.11199	67.4763	0.177866	63.8282	0.413702	45.7722	0.528327	40.4915	0.899868	38.4352	0.720685	48.6694	0.214756	45.5151	0.434783	45.4136	0.401844	0.261974	0.388669	7.59128	0.0922266	6.39014	0.126482	-0.104825	0.393939	0.884099	0.343873	2.93328	0.238472
ILMN_1655177	PIK4CA	764.476	0	1047.2	0	919.369	0	669.552	0	590.242	0	1285.74	0	1166.68	0	1400.16	0	1211.4	0	1787.01	0	1587.64	0	1241.38	0	883.331	0	954.673	0	1204.26	0	1005.63	0	1603.06	0	1509.79	0
ILMN_1655190	LOC649044	93.3434	0.00658761	96.2105	0.00395257	95.3467	0.00527009	87.2208	0.00527009	125.271	0.00131752	119.664	0.00922266	84.6033	0.00790514	92.288	0.00658761	74.2742	0.0171278	78.3403	0.0105402	76.0242	0.0131752	74.8902	0.0184453	46.0711	0.00395257	37.6401	0.00658761	43.2397	0.00790514	39.7358	0.00527009	57.9659	0.00395257	46.9238	0.00922266
ILMN_1655191	CASZ1	253.506	0	260.968	0	312.45	0	289.627	0	278.055	0	266.589	0	231.734	0	269.533	0	353.331	0	479.678	0	350.638	0	259.724	0	235.01	0	205.94	0	295.274	0	381.56	0	472.577	0	337.777	0
ILMN_1655194	PHF17	94.1794	0.00658761	77.9047	0.0382082	77.6544	0.0223979	75.9071	0.0131752	120.802	0.00131752	89.9348	0.0395257	130.187	0.00131752	114.819	0.00263505	83.4814	0.0158103	107.458	0.00263505	96.4075	0.00395257	122.822	0.00131752	49.0363	0.00395257	66.9879	0.00263505	34.3283	0.0144928	61.3216	0.00263505	58.8503	0.00395257	53.6697	0.00658761
ILMN_1655195	SMA4	197.543	0	350.647	0	132.791	0.00131752	136.235	0	303.376	0	236.466	0	133.675	0.00131752	186.367	0	222.578	0	229.304	0	159.242	0	292.407	0	113.439	0	181.974	0	82.865	0.00395257	55.6253	0.00263505	118.167	0	91.1384	0
ILMN_1655196	FLJ21767	61.0639	0.459815	65.0038	0.227932	57.0512	0.238472	56.9175	0.258234	68.6942	0.139657	62.7306	0.471673	45.3521	0.571805	45.32	0.480896	43.6608	0.26087	45.7929	0.461133	47.4584	0.293808	44.5808	0.471673	2.16706	0.289855	7.14364	0.0988142	-3.07164	0.611331	2.92823	0.241107	0.582768	0.361001	6.27255	0.131752
ILMN_1655201	C21orf70	57.9012	0.665349	63.3927	0.291173	64.5544	0.0935441	54.8222	0.378129	71.7665	0.100132	66.039	0.339921	56.4499	0.0606061	57.9974	0.0474308	124.756	0.00131752	88.6739	0.00527009	70.9531	0.0184453	103.458	0.00395257	13.7062	0.0474308	11.8873	0.057971	22.4863	0.0223979	15.9383	0.0316205	14.0671	0.0447958	20.0864	0.0237154
ILMN_1655206	ZBTB34	158.269	0	179.245	0	168.549	0	151.176	0	256.764	0	219.102	0	251.43	0	233.629	0	290.508	0	293.737	0	306.178	0	277.639	0	120.586	0	148.603	0	132.981	0	167.496	0	168.263	0	137.344	0
ILMN_1655210	BPY2	50.6112	0.955204	50.358	0.938076	50.7112	0.596838	51.6858	0.577075	70.1675	0.115942	47.9318	0.997365	46.6302	0.44137	45.6431	0.45718	38.724	0.681159	43.7944	0.658761	50.1853	0.158103	42.0189	0.736495	-6.09427	0.820817	-5.91946	0.833992	2.37946	0.247694	-5.25799	0.807642	-3.83216	0.682477	-3.54739	0.627141
ILMN_1655211	LOC644885	59.5529	0.554677	51.2326	0.918314	48.3201	0.773386	57.4291	0.229249	58.9061	0.557312	61.8115	0.532279	48.0389	0.332016	45.6395	0.45718	43.2927	0.274045	38.9927	0.971015	46.0324	0.397892	43.3952	0.587615	-4.03408	0.700922	-8.33942	0.928854	0.205223	0.358366	0.230494	0.370224	-1.96745	0.517787	-6.18541	0.801054
ILMN_1655218	NFAT5	57.8759	0.666667	60.8491	0.40975	52.7141	0.469038	51.6446	0.582345	62.7357	0.333333	65.9467	0.341239	43.2323	0.772069	43.9199	0.638999	41.9389	0.368907	42.1677	0.805007	41.5435	0.822134	41.8115	0.753623	-5.69787	0.797101	3.64329	0.191041	-1.39255	0.461133	-4.54843	0.748353	-1.45035	0.483531	-0.651626	0.411067
ILMN_1655225	C19orf25	153.664	0	154.192	0	113.899	0.00131752	94.9603	0.00263505	137.051	0.00131752	127.846	0.00527009	148.256	0	127.959	0.00131752	109.898	0.00527009	95.0531	0.00395257	82.0391	0.0105402	70.2677	0.0184453	148.727	0	154.174	0	105.751	0	57.9411	0.00263505	51.5338	0.00395257	51.4923	0.00658761
ILMN_1655229	SLC7A11	68.1288	0.144927	63.3306	0.293808	103.587	0.00395257	65.6637	0.0606061	61.1732	0.411067	126.644	0.00527009	45.1813	0.578393	49.1609	0.204216	164.451	0	59.2058	0.0382082	60.9368	0.0329381	85.3411	0.0105402	6.83702	0.1278	-2.35244	0.607378	25.0704	0.0210804	12.6671	0.0487484	9.70294	0.085639	33.3281	0.0171278
ILMN_1655230	GPATC4	66.8385	0.175231	68.6603	0.121212	67.02	0.0632411	54.8742	0.375494	65.1167	0.239789	68.4859	0.238472	49.6048	0.254282	48.6237	0.226614	47.6711	0.11726	49.6895	0.181818	44.6124	0.507246	48.9914	0.166008	8.71795	0.0895916	9.56409	0.0724638	11.8095	0.0645586	3.96803	0.196311	5.15885	0.160738	8.14498	0.0935441
ILMN_1655240	TAS1R2	52.2127	0.919631	68.0798	0.131752	49.5122	0.6917	57.4268	0.229249	61.0792	0.417655	60.0267	0.645586	46.0292	0.505929	47.8091	0.27141	43.754	0.256917	53.0924	0.0909091	48.6536	0.218709	45.376	0.40448	-7.86056	0.891963	-5.26994	0.798419	-2.0527	0.523057	-3.85836	0.69697	-6.96813	0.864295	-6.88004	0.84585
ILMN_1655241	PURG	54.4132	0.847167	52.9858	0.862978	41.5633	0.97892	52.3433	0.540184	57.9376	0.612648	64.2907	0.403162	41.1287	0.915678	48.5037	0.230567	39.4421	0.619236	41.2863	0.884058	45.2116	0.463768	45.0101	0.434783	-5.35055	0.781291	1.12741	0.324111	4.0875	0.181818	-8.51642	0.940711	1.74183	0.296443	-9.13211	0.945982
ILMN_1655244	LOC642755	459.175	0	488.854	0	491.969	0	312.815	0	675.181	0	567.957	0	416.284	0	370.536	0	594.242	0	343.276	0	352.138	0	421.26	0	346.814	0	317.619	0	365.986	0	284.857	0	298.393	0	367.048	0
ILMN_1655245	MDM1	61.9051	0.405797	97.0216	0.00395257	73.9236	0.030303	60.734	0.114625	68.9191	0.135705	75.5678	0.115942	63.4293	0.0329381	65.8821	0.0250329	52.5331	0.0711462	55.3025	0.0619236	64.3076	0.0250329	59.9002	0.0355731	10.4521	0.0737813	12.5216	0.0540185	9.43621	0.0724638	5.29589	0.152833	5.58693	0.15415	7.63173	0.101449
ILMN_1655250	LOC643429	63.6964	0.305665	70.8735	0.0895916	46.3683	0.865613	51.7215	0.57444	51.1682	0.943346	57.0482	0.808959	48.5746	0.29776	46.0193	0.411067	40.0832	0.55336	42.0312	0.815547	44.8207	0.488801	40.7161	0.843215	-5.77596	0.802372	-2.81484	0.642951	0.947411	0.317523	-1.75868	0.533597	1.5116	0.31357	-1.66841	0.482213
ILMN_1655251	KRTAP3-1	54.834	0.83531	62.5598	0.324111	49.2163	0.708827	49.8818	0.71805	60.4121	0.459815	60.7107	0.599473	40.3781	0.951252	39.5136	0.942029	38.1258	0.764163	39.5919	0.953887	42.7264	0.695652	42.6687	0.657444	-9.30226	0.947299	-5.26159	0.798419	-8.91605	0.934124	-4.62635	0.762846	-5.03825	0.752306	-1.41508	0.469038
ILMN_1655261	ERP27	140.408	0	114.642	0.00131752	90.2751	0.00790514	94.801	0.00263505	156.893	0.00131752	86.0703	0.0474308	151.892	0	242.452	0	84.6692	0.0158103	385.093	0	238.606	0	86.173	0.0105402	98.9413	0	85.3716	0	10.1125	0.0671937	80.5362	0	179.539	0	146.566	0
ILMN_1655269	C2orf66	65.9962	0.201581	65.09	0.227932	61.3684	0.139657	54.1572	0.411067	59.3839	0.528327	58.2171	0.735178	47.8677	0.345191	48.5779	0.229249	41.2638	0.438735	50.7041	0.147563	47.9187	0.26087	49.1427	0.160738	1.79819	0.309618	5.66455	0.126482	-4.44118	0.736495	-2.41847	0.58498	3.26231	0.217391	0.627786	0.345191
ILMN_1655272	SLC23A2	60.1831	0.525692	70.3701	0.0948617	47.7916	0.799736	60.0648	0.131752	56.1245	0.729908	62.5433	0.480896	46.8813	0.418972	45.1566	0.495389	38.7012	0.68643	45.4752	0.494071	45.8125	0.412385	42.2452	0.714098	-4.37843	0.725955	-7.63405	0.902503	-3.24461	0.628459	-1.83065	0.538867	-1.03479	0.465086	-1.4125	0.467721
ILMN_1655275	LOC648905	60.5526	0.505929	65.1057	0.225296	52.3276	0.484849	54.2281	0.407115	57.256	0.653491	58.0616	0.749671	45.4804	0.554677	44.5993	0.552042	40.7488	0.484849	39.5143	0.953887	45.2915	0.45191	43.7727	0.552042	4.00723	0.189723	3.402	0.201581	-0.615295	0.40448	-4.31543	0.732543	2.0211	0.27668	-0.903678	0.42556
ILMN_1655283	INPP4A	54.5448	0.84585	60.8554	0.40975	61.8802	0.126482	54.441	0.400527	74.1767	0.0790514	60.11	0.640316	54.9192	0.0816864	46.7193	0.350461	54.8436	0.0487484	62.049	0.027668	55.8919	0.0540185	59.1298	0.0355731	-5.39233	0.781291	-0.347501	0.437418	1.67075	0.275362	0.940119	0.335968	1.21117	0.330698	3.26005	0.226614
ILMN_1655296	UTRN	115.252	0.00263505	119.865	0.00131752	100.948	0.00395257	76.4063	0.0131752	103.945	0.00527009	113.465	0.00922266	135.493	0.00131752	97.9797	0.00527009	131.286	0.00131752	82.5269	0.00658761	88.0229	0.00790514	99.2824	0.00527009	37.6531	0.00790514	46.408	0.00395257	48.1441	0.00658761	14.5318	0.0342556	18.5664	0.027668	36.5558	0.0131752
ILMN_1655306	SAPS2	69.9866	0.104084	69.3308	0.105402	59.8319	0.176548	58.1408	0.201581	66.7472	0.192358	62.6465	0.476943	49.9799	0.230567	49.1614	0.204216	45.4267	0.183136	50.9725	0.14361	49.5416	0.171278	48.7304	0.179183	8.51152	0.0935441	7.58654	0.0922266	2.83662	0.226614	6.153	0.131752	9.62873	0.0869565	2.83856	0.241107
ILMN_1655307	FAM136A	1078.32	0	1263.39	0	1416.01	0	789.608	0	853.594	0	1542.29	0	1219.86	0	1508.68	0	1194.4	0	992.777	0	1080.82	0	1093.03	0	920.276	0	1074.09	0	1471.76	0	972.589	0	994.787	0	1355.87	0
ILMN_1655311	LOC145853	187.762	0	188.907	0	183.725	0	179.081	0	330.093	0	327.94	0	217.205	0	213.698	0	376.301	0	306.331	0	357.273	0	320.892	0	145.332	0	134.462	0	267.439	0	231.641	0	203.046	0	288.472	0
ILMN_1655312	HPS5	216.968	0	240.049	0	272.993	0	165.268	0	228.213	0	183.553	0	259.894	0	246.92	0	364.671	0	178.236	0	225.084	0	183.568	0	149.913	0	170.921	0	197.28	0	149.759	0	138.481	0	226.988	0
ILMN_1655316	PSMC6	2590.04	0	2176.55	0	3019.88	0	1650.42	0	643.721	0	2906.89	0	4008.03	0	2654.75	0	3409.01	0	1759.29	0	3009.06	0	2100.13	0	1828.87	0	1903.5	0	2363.42	0	1671.37	0	1257.52	0	2008.63	0
ILMN_1655329	RIOK2	454.533	0	452.309	0	615.761	0	388.76	0	261.07	0	617.633	0	598.621	0	522.447	0	625.782	0	384.904	0	533.293	0	373.292	0	277.98	0	342.25	0	350.189	0	274.07	0	209.356	0	437.665	0
ILMN_1655330	SPAG11B	51.0285	0.947299	53.909	0.811594	44.9696	0.924901	48.2126	0.822134	60.3638	0.462451	54.5856	0.898551	42.2229	0.85112	44.2608	0.581028	38.2618	0.748353	43.6787	0.669302	43.8091	0.596838	41.1222	0.818182	-5.2266	0.768116	-4.1651	0.732543	-6.45282	0.843215	-6.66728	0.874835	-0.636966	0.44137	-10.2848	0.972332
ILMN_1655334	LOC650628	61.3057	0.44137	58.0184	0.59552	50.9424	0.57971	50.4009	0.681159	59.5595	0.520422	75.2165	0.11726	47.9507	0.341239	46.3004	0.388669	49.7992	0.085639	53.3684	0.0895916	50.7535	0.13834	47.2212	0.268775	4.21418	0.180501	-4.68236	0.770751	3.77348	0.188406	-1.64312	0.524374	4.04589	0.183136	-6.51167	0.822134
ILMN_1655340	RNF181	2587.61	0	3036.56	0	2601.6	0	2244.03	0	3751.78	0	2718.98	0	4080.88	0	4002.67	0	3804.85	0	2347.84	0	2793.01	0	2360.26	0	2055.88	0	2515.11	0	2321.65	0	1812.5	0	2168.39	0	2512.63	0
ILMN_1655341	PLAC8L1	67.7942	0.150198	83.7391	0.0158103	54.5192	0.343873	56.3501	0.285903	93.9103	0.0105402	79.8041	0.0764163	58.5421	0.0487484	60.2497	0.0368906	56.3041	0.0421607	67.1916	0.0223979	50.0504	0.160738	84.7418	0.0105402	12.1708	0.0606061	8.05621	0.085639	2.7663	0.227932	7.40062	0.108037	19.6994	0.027668	11.3566	0.0632411
ILMN_1655347	SCGB1A1	69.9995	0.104084	122.668	0	60.3325	0.166008	53.2756	0.479578	59.7216	0.508564	60.2222	0.636364	44.341	0.664032	47.4237	0.289855	43.8308	0.254282	39.377	0.957839	49.3509	0.179183	46.5252	0.312253	-1.03594	0.479578	3.35186	0.205534	-2.26938	0.54282	3.00168	0.238472	4.23291	0.180501	3.17738	0.234519
ILMN_1655348	GPR1	75.1398	0.0527009	72.874	0.0724638	62.5296	0.12253	58.9658	0.166008	71.8632	0.0988142	69.1978	0.227932	47.1819	0.387352	49.2566	0.197629	44.6059	0.213439	50.4592	0.155468	48.5605	0.221344	46.2707	0.334651	12.4029	0.0606061	3.35844	0.204216	5.05593	0.162055	4.34739	0.172596	3.66423	0.193676	4.56337	0.179183
ILMN_1655365	C2orf77	77.3133	0.0368906	80.0443	0.0316205	59.0583	0.193676	55.5855	0.329381	67.828	0.166008	76.9689	0.0974967	81.6036	0.00922266	86.6702	0.00790514	49.1216	0.0974967	56.5359	0.0447958	59.5068	0.0355731	54.0953	0.0698287	33.6202	0.0105402	25.0098	0.0171278	8.292	0.0843215	-2.03461	0.559947	11.1998	0.0724638	5.46336	0.151515
ILMN_1655374	SELV	56.8089	0.71278	58.1335	0.594203	48.6562	0.750988	52.3141	0.540184	66.973	0.191041	55.1795	0.878788	41.8432	0.874835	46.9144	0.334651	38.1317	0.762846	41.577	0.860343	43.1061	0.666667	46.2681	0.335968	-1.43333	0.513834	-1.0421	0.512517	-3.40373	0.641634	-4.29864	0.732543	-5.07963	0.754941	-8.88309	0.939394
ILMN_1655377	MRPS22	1103.91	0	1178.52	0	1563.68	0	913.832	0	1691.34	0	1812.73	0	1356.18	0	1282.25	0	1638.32	0	971.584	0	1337.53	0	1339.52	0	809.742	0	936.276	0	1039.16	0	907.489	0	868.264	0	1287.48	0
ILMN_1655380	LOC652517	56.4725	0.729908	62.4589	0.326746	49.1459	0.714098	54.5143	0.393939	55.7864	0.750988	58.9461	0.70751	47.031	0.395257	46.151	0.403162	42.5366	0.329381	45.8289	0.458498	45.485	0.434783	39.5378	0.922266	-0.60181	0.455863	-3.04361	0.656126	-6.34785	0.84058	-7.94473	0.918314	-5.45999	0.778656	-3.22972	0.607378
ILMN_1655382	DCLRE1B	65.7096	0.220026	76.7666	0.0474308	68.7657	0.0500659	53.801	0.438735	95.6081	0.0105402	78.5877	0.0816864	85.4042	0.00790514	117.791	0.00131752	118.771	0.00263505	100.576	0.00395257	99.9142	0.00395257	101.595	0.00395257	30.3858	0.0118577	37.6092	0.00658761	30.5254	0.0158103	33.3848	0.00922266	30.9083	0.0118577	52.373	0.00658761
ILMN_1655387	PRDM16	57.0818	0.698287	54.4506	0.776021	49.6863	0.677207	55.8408	0.312253	66.2624	0.206851	57.5804	0.770751	45.4797	0.554677	42.826	0.748353	38.9258	0.665349	46.9935	0.350461	40.1161	0.924901	41.2489	0.805007	-4.67848	0.737813	1.30611	0.310935	-4.35242	0.732543	1.54042	0.309618	-10.5013	0.969697	-5.17032	0.740448
ILMN_1655403	LOC730083	58.9738	0.59025	64.3613	0.245059	79.3009	0.0171278	62.0396	0.0974967	60.7561	0.4361	91.5995	0.0382082	73.16	0.0184453	65.2854	0.0263505	77.4071	0.0171278	71.2666	0.0158103	77.8173	0.0131752	59.5643	0.0355731	2.64921	0.262187	14.5404	0.0355731	6.23393	0.131752	18.8076	0.0223979	1.31265	0.321476	16.7394	0.0289855
ILMN_1655404	LOC730344	73.2854	0.0606061	64.1696	0.256917	60.8844	0.152833	58.3429	0.193676	70.3338	0.115942	69.1617	0.227932	42.3482	0.844532	42.8822	0.745718	40.7732	0.484849	48.2515	0.249012	44.275	0.545455	46.6525	0.305665	-3.175	0.620553	1.59391	0.296443	0.826172	0.324111	0.650515	0.349144	-1.48224	0.486166	5.02741	0.166008
ILMN_1655405	SCARF2	57.8132	0.667984	65.799	0.194993	67.1209	0.0619236	49.5647	0.741765	66.9245	0.191041	67.9846	0.254282	45.8727	0.517787	80.4205	0.0118577	57.3087	0.0342556	64.0791	0.0223979	51.6735	0.113307	61.9703	0.0250329	9.06002	0.085639	16.8014	0.0289855	14.2604	0.0447958	7.16071	0.11199	13.0817	0.0566535	15.004	0.0382082
ILMN_1655408	LOC644023	67.5181	0.15415	65.614	0.201581	58.1547	0.205534	55.0109	0.368907	59.3805	0.529644	65.3388	0.361001	46.6742	0.437418	45.524	0.462451	40.2465	0.529644	53.322	0.0895916	46.6435	0.350461	46.7077	0.300395	-0.0583915	0.413702	3.3703	0.204216	-3.83143	0.682477	3.1037	0.231884	0.335415	0.376812	2.67935	0.247694
ILMN_1655413	LOC652857	55.9859	0.761528	55.9585	0.704875	50.4322	0.615283	51.3995	0.604743	70.6541	0.11199	59.3047	0.68643	52.243	0.146245	42.0571	0.798419	42.5876	0.324111	45.5827	0.480896	45.8955	0.407115	48.3019	0.200264	-4.79593	0.743083	-4.30727	0.741765	-0.669945	0.407115	-2.67386	0.600791	0.839856	0.346509	-3.87861	0.661397
ILMN_1655414	TNFSF14	74.3719	0.057971	72.1356	0.0790514	59.3641	0.187088	60.6206	0.11726	109.381	0.00395257	64.447	0.393939	59.9857	0.0395257	45.7902	0.438735	41.8409	0.378129	50.2744	0.162055	48.893	0.208169	50.0575	0.135705	13.0104	0.0566535	18.1961	0.0250329	-2.28465	0.546772	0.525736	0.359684	6.23865	0.13834	6.15067	0.134387
ILMN_1655418	CAPNS1	2991.94	0	3102.17	0	1988.14	0	2401.49	0	10284.9	0	3896.54	0	2340.12	0	2636.33	0	3235.95	0	4460.93	0	4115.59	0	5306.73	0	3041.45	0	3271.38	0	3124.32	0	3986.38	0	4400.74	0	5260.85	0
ILMN_1655421	LOC338586	51.5989	0.936759	52.4708	0.878788	50.8456	0.59025	53.5733	0.455863	51.9684	0.926219	59.5498	0.666667	45.4548	0.557312	40.0284	0.919631	35.7294	0.911726	41.2938	0.884058	42.6156	0.706192	43.5172	0.566535	-1.2519	0.496706	-6.01793	0.836627	-7.59688	0.895916	-2.12402	0.56917	-4.25218	0.71278	-9.73276	0.965744
ILMN_1655422	RPL17	1097.27	0	722.375	0	2034.55	0	748.427	0	499.972	0	2176.68	0	661.862	0	540.399	0	834.665	0	388.93	0	577.627	0	584.651	0	427.501	0	385.934	0	639.449	0	365.428	0	259.933	0	679.879	0
ILMN_1655426	KLK3	60.0052	0.536232	76.6415	0.0474308	58.3718	0.200264	61.8846	0.100132	67.8916	0.166008	72.7982	0.14888	47.2645	0.380764	56.2334	0.0606061	43.4369	0.268775	50.3359	0.15942	46.132	0.388669	47.1234	0.27668	0.158779	0.396574	1.3755	0.3083	3.26951	0.205534	4.23426	0.179183	2.38591	0.259552	5.7414	0.144927
ILMN_1655428	LOC442711	73.5695	0.0592885	73.2408	0.0685112	74.2778	0.0289855	63.6585	0.0816864	87.0048	0.0197628	101.188	0.0250329	54.2953	0.0961792	58.585	0.0421607	49.2979	0.0948617	54.1251	0.0816864	53.5904	0.0777339	49.1775	0.160738	16.981	0.0263505	17.6229	0.0250329	8.35934	0.0843215	11.5168	0.0592885	17.5797	0.027668	19.5781	0.0263505
ILMN_1655429	TNFAIP1	524.726	0	613.966	0	523.237	0	476.412	0	945.884	0	455.721	0	1622.38	0	1558.91	0	1689.19	0	1421.23	0	1673.1	0	1163	0	666.208	0	747.494	0	629.351	0	817.541	0	870.355	0	838.896	0
ILMN_1655433	BCKDHB	144.613	0	142.364	0	165.433	0	115.01	0	128.508	0.00131752	173.759	0	164.12	0	223.903	0	147.313	0.00131752	167.797	0	283.147	0	143.762	0	116.027	0	106.075	0	111.761	0	112.42	0	100.491	0	72.5846	0.00395257
ILMN_1655444	LOC728492	2776.23	0	3194.92	0	3049.59	0	2004.85	0	2317.83	0	3081.74	0	3387.78	0	3563.47	0	3339.98	0	2484.56	0	3262.46	0	2428.79	0	2292.53	0	2448.55	0	2117.26	0	2108.52	0	2116.42	0	2595.53	0
ILMN_1655446	XKR6	68.5677	0.129117	67.8634	0.140975	51.0113	0.577075	51.926	0.562582	64.7426	0.251647	62.0253	0.512517	47.0579	0.392622	43.3774	0.6917	38.2357	0.749671	50.0769	0.167325	48.7795	0.210804	51.0164	0.115942	6.25309	0.139657	3.37496	0.204216	-4.01968	0.703557	1.44262	0.317523	-1.86603	0.505929	-6.40669	0.815547
ILMN_1655449	OR5R1	60.352	0.516469	61.6897	0.368907	55.0904	0.312253	54.1365	0.412385	65.908	0.218709	82.1628	0.055336	47.9884	0.338603	51.2639	0.134387	44.9074	0.200264	46.0526	0.4361	45.9733	0.400527	50.5321	0.123847	0.904392	0.355731	-0.257001	0.432148	2.62935	0.234519	14.4526	0.0342556	-0.229137	0.412385	4.86111	0.171278
ILMN_1655454	LOC645033	61.7837	0.411067	69.1092	0.110672	57.5255	0.225296	45.8234	0.913044	62.4585	0.351779	67.0298	0.296443	49.4758	0.258234	48.7856	0.217391	41.28	0.437418	48.8899	0.208169	44.4514	0.521739	46.4273	0.322793	1.8914	0.30303	4.066	0.171278	1.67342	0.275362	10.1047	0.0724638	-2.11073	0.533597	4.05714	0.202899
ILMN_1655462	LOC388922	56.731	0.719368	64.1382	0.258234	53.7277	0.388669	61.232	0.108037	59.5856	0.517787	64.8433	0.378129	51.5783	0.163373	47.9432	0.258234	43.5035	0.267457	44.5187	0.592885	48.8983	0.208169	47.8804	0.221344	-0.0625342	0.413702	-1.75634	0.562582	-1.36462	0.459815	-5.00304	0.783926	-3.7246	0.677207	-0.109244	0.386034
ILMN_1655468	DSG3	57.3542	0.687747	62.7321	0.318841	53.7107	0.388669	48.8931	0.776021	56.7155	0.687747	68.2283	0.245059	45.0568	0.59025	47.4818	0.285903	40.1093	0.550725	44.0669	0.625823	43.4462	0.631094	44.674	0.465086	-0.324131	0.433465	-4.54899	0.762846	-12.9343	0.99473	-2.8138	0.608696	-6.98167	0.864295	-9.15819	0.945982
ILMN_1655469	TSPAN3	503.35	0	396.23	0	1204.64	0	632.925	0	232.841	0	1656.75	0	756.801	0	479.272	0	468.697	0	693.145	0	1322.53	0	592.88	0	239.183	0	223.133	0	244.726	0	418.558	0	244.94	0	447.42	0
ILMN_1655474	RNASE9	49.3732	0.967062	50.9944	0.931489	59.3605	0.187088	45.6696	0.918314	52.6701	0.899868	56.2861	0.839262	42.6514	0.818182	42.4697	0.776021	37.7704	0.795784	42.9864	0.732543	45.4275	0.440053	41.5215	0.785244	-4.72954	0.737813	-10.1091	0.964427	-3.41177	0.644269	-4.58036	0.753623	-12.6696	0.992095	-2.15567	0.520422
ILMN_1655479	LOC642660	62.8707	0.350461	53.2729	0.847167	55.1304	0.309618	57.825	0.210804	70.1794	0.115942	64.0486	0.411067	45.6099	0.550725	46.3206	0.388669	40.4678	0.512517	43.2722	0.699605	46.3082	0.376812	46.1521	0.343873	4.50631	0.166008	6.122	0.119895	4.90951	0.162055	-0.295049	0.40975	4.76431	0.168643	-0.559142	0.405797
ILMN_1655482	TRIM27	152.179	0	175.348	0	181.33	0	124.385	0	195.1	0	172.491	0	164.004	0	151.742	0.00131752	193.354	0	133.869	0	165.771	0	126.346	0.00131752	69.3935	0.00263505	108.208	0	124.993	0	89.3053	0	53.6786	0.00395257	72.9921	0.00395257
ILMN_1655485	C1orf124	176.317	0	208.525	0	260.333	0	157.477	0	153.783	0.00131752	302.58	0	385.122	0	268.684	0	461.67	0	277.754	0	367.592	0	224.46	0	87.6008	0.00131752	114.195	0	101.492	0.00131752	87.3517	0	79.486	0.00131752	219.097	0
ILMN_1655489	FLJ41352	58.2559	0.644269	59.7043	0.488801	41.342	0.982872	48.9608	0.772069	54.8245	0.812912	54.8657	0.889328	43.8822	0.706192	42.8625	0.748353	42.6706	0.31357	46.133	0.42556	41.5999	0.814229	44.69	0.463768	-1.92144	0.538867	0.212123	0.401844	-3.64341	0.662714	-4.51579	0.744401	-1.10424	0.470356	-1.04996	0.432148
ILMN_1655490	LOC728343	61.1114	0.455863	60.4254	0.442688	50.1448	0.637681	55.1557	0.362319	55.0823	0.797101	57.9123	0.761528	48.0484	0.332016	44.3483	0.575758	38.4254	0.72332	48.3362	0.242424	44.4207	0.529644	41.8911	0.748353	2.51858	0.268775	4.30974	0.163373	1.41749	0.29776	0.833216	0.339921	-3.00078	0.623188	-4.15325	0.678524
ILMN_1655497	EIF4B	2008.42	0	2302.3	0	3652.95	0	2189.97	0	2718.25	0	6852.91	0	3269.74	0	2692.22	0	4314.94	0	2710.16	0	3583.55	0	4537.56	0	2153.7	0	2098.07	0	4801.73	0	2333	0	2137.03	0	6209.83	0
ILMN_1655498	FLJ25404	66.4051	0.187088	78.0254	0.0368906	67.7123	0.0592885	57.8834	0.209486	61.8586	0.374177	70.9728	0.177866	45.6398	0.544137	48.3729	0.237154	48.8537	0.101449	45.4601	0.494071	45.2681	0.453228	44.2576	0.508564	3.35718	0.222661	0.80936	0.347826	11.2864	0.0658762	6.61111	0.115942	1.64299	0.304348	6.72601	0.126482
ILMN_1655504	IFT81	74.5042	0.057971	81.3325	0.0250329	61.7283	0.134387	61.5387	0.104084	68.3438	0.151515	90.0835	0.0395257	83.6185	0.00790514	89.9674	0.00790514	73.1759	0.0171278	79.9765	0.00790514	105.272	0.00263505	95.5883	0.00527009	12.1403	0.0606061	14.5863	0.0355731	22.2437	0.0223979	14.4928	0.0342556	19.1497	0.027668	24.6847	0.0223979
ILMN_1655509	ASAH1	67.763	0.151515	60.935	0.401844	57.5133	0.225296	63.743	0.0803689	75.0547	0.0671937	82.8572	0.0540185	49.6664	0.251647	43.3046	0.698287	44.6375	0.212121	47.3363	0.325428	50.1753	0.158103	49.4542	0.151515	0.985088	0.353096	-0.115956	0.426878	1.94179	0.26614	0.22066	0.370224	-1.34621	0.476943	-1.51916	0.474308
ILMN_1655510	LOC642212	53.5357	0.878788	59.7305	0.488801	48.2224	0.778656	60.4595	0.123847	67.4565	0.179183	75.042	0.121212	49.8921	0.235837	44.7842	0.528327	42.2996	0.337286	48.4332	0.237154	50.3749	0.150198	42.4309	0.687747	5.37782	0.15415	4.57988	0.155468	-1.22178	0.44664	-6.38304	0.862978	-3.79261	0.681159	-0.410018	0.399209
ILMN_1655517	LOC654078	63.4441	0.317523	70.4455	0.0948617	71.4702	0.0355731	57.2133	0.241107	61.2977	0.40448	78.3602	0.0843215	52.5788	0.13834	58.1716	0.0461133	46.1431	0.160738	55.3666	0.0606061	56.2896	0.0500659	49.4189	0.15415	5.0152	0.15942	-8.5601	0.934124	5.9071	0.13307	1.20278	0.325428	0.073895	0.393939	12.2348	0.0606061
ILMN_1655519	LOC645651	57.5897	0.674572	59.2786	0.524374	43.2431	0.953887	49.9578	0.710145	54.1309	0.849802	54.6247	0.895916	42.8133	0.803689	44.5533	0.554677	41.6437	0.396574	54.686	0.0685112	47.6647	0.27668	42.9631	0.633729	-0.755947	0.463768	-5.1719	0.795784	-0.356453	0.387352	-1.26494	0.500659	-0.568706	0.4361	-6.22253	0.806324
ILMN_1655521	DMRTA1	54.1014	0.862978	71.2571	0.0869565	58.83	0.193676	60.9967	0.11199	64.481	0.26087	66.9056	0.305665	83.4799	0.00790514	59.5325	0.0382082	53.3831	0.0606061	64.8969	0.0223979	67.3182	0.0223979	53.9457	0.0698287	20.5011	0.0223979	14.3434	0.0368906	-4.85557	0.772069	2.48457	0.267457	10.837	0.0737813	10.4563	0.0685112
ILMN_1655525	FLCN	67.9697	0.147563	71.8343	0.083004	73.6263	0.030303	78.5701	0.00790514	73.0288	0.0843215	82.4844	0.0540185	58.3165	0.0527009	57.5892	0.0500659	48.633	0.104084	50.2856	0.160738	51.7001	0.11199	57.5599	0.0408432	7.31057	0.113307	4.22939	0.16469	8.12052	0.0869565	4.99619	0.158103	7.49627	0.11726	6.04473	0.137022
ILMN_1655529	LOC652803	64.1753	0.284585	61.816	0.362319	51.9071	0.509881	56.6494	0.26614	53.6394	0.864295	63.7536	0.417655	48.295	0.31357	47.2556	0.301713	47.1299	0.135705	47.2655	0.329381	44.0654	0.570488	45.5511	0.388669	-1.42257	0.512517	2.66452	0.250329	1.25721	0.300395	0.673533	0.349144	3.22065	0.217391	-2.48903	0.546772
ILMN_1655532	ASB6	52.9256	0.899868	54.6442	0.770751	54.9727	0.317523	44.2887	0.957839	59.3082	0.533597	49.9025	0.98419	38.0008	0.993412	42.0594	0.798419	38.0801	0.769433	45.5218	0.488801	39.174	0.967062	41.995	0.740448	-0.149212	0.421607	-7.39888	0.895916	-0.661934	0.407115	-0.320913	0.411067	-1.25585	0.475626	-7.90055	0.905138
ILMN_1655537	ING1	61.2991	0.442688	63.8067	0.272727	56.5204	0.26087	47.5383	0.852437	58.4516	0.581028	59.246	0.687747	53.1934	0.12253	42.2454	0.789196	39.9745	0.566535	46.8705	0.358366	43.9647	0.581028	44.7797	0.458498	-5.27639	0.777339	-6.39966	0.855072	-1.92321	0.508564	2.6126	0.259552	-0.666271	0.44137	-4.37295	0.698287
ILMN_1655545	ZMYND12	83.8734	0.0197628	80.5091	0.0289855	72.5885	0.030303	53.8492	0.43083	71.1143	0.110672	74.6198	0.129117	120.751	0.00131752	115.427	0.00131752	73.004	0.0171278	56.3333	0.0461133	75.0058	0.0144928	65.7978	0.0197628	78.8481	0.00131752	92.6232	0	10.5772	0.0671937	18.4675	0.0223979	28.6492	0.0158103	2.89675	0.239789
ILMN_1655549	SIGLEC10	60.5235	0.505929	59.8906	0.479578	63.6073	0.108037	60.1945	0.1278	56.2123	0.725955	55.5667	0.860343	40.6946	0.936759	42.9689	0.736495	43.6232	0.264822	50.3209	0.15942	46.2125	0.386034	41.7146	0.760211	-4.62071	0.736495	-8.72384	0.935441	-6.10628	0.832675	-4.07235	0.719368	-0.946628	0.458498	-0.107757	0.386034
ILMN_1655551	LOC645690	60.7731	0.486166	73.7653	0.0658762	57.1735	0.237154	55.9054	0.306983	57.5018	0.648221	64.7051	0.383399	46.1387	0.500659	44.5589	0.554677	43.1183	0.283268	47.8107	0.285903	48.9162	0.205534	47.7499	0.231884	-0.385914	0.437418	0.014041	0.413702	1.77788	0.27141	0.140505	0.376812	7.44126	0.121212	2.63658	0.247694
ILMN_1655557	INTS6	535.54	0	522.945	0	305.179	0	429.83	0	203.556	0	404.94	0	733.784	0	490.466	0	382.328	0	476.781	0	502.432	0	328.339	0	266.649	0	322.978	0	192.882	0	330.837	0	262	0	252.366	0
ILMN_1655561	ARPC3	2577.74	0	1401.86	0	2520.6	0	2589.4	0	972.818	0	4127.97	0	2913	0	1064.74	0	1548.64	0	2215.9	0	2444.55	0	2289.6	0	1265.72	0	776.991	0	1234.06	0	2353.67	0	856.414	0	3013.88	0
ILMN_1655563	KIAA0427	83.7612	0.0197628	102.954	0.00263505	62.1848	0.123847	86.806	0.00527009	140.725	0.00131752	78.7957	0.0816864	85.086	0.00790514	88.8487	0.00790514	65.272	0.0197628	91.7843	0.00395257	85.2192	0.0105402	68.3911	0.0184453	29.6038	0.0118577	42.5268	0.00395257	20.2303	0.0263505	28.763	0.0118577	40.6621	0.00658761	19.0874	0.0263505
ILMN_1655564	KIAA1245	79.9817	0.0289855	60.0782	0.467721	62.2368	0.123847	64.5148	0.0671937	71.6977	0.101449	85.9064	0.0474308	51.9468	0.150198	50.7451	0.142292	50.0964	0.0843215	49.2975	0.189723	53.1787	0.0895916	56.8451	0.0447958	7.53717	0.110672	2.71196	0.247694	7.38421	0.104084	0.247431	0.370224	8.78489	0.100132	7.84582	0.0988142
ILMN_1655565	UGT3A2	71.768	0.0843215	61.2854	0.388669	49.9819	0.652174	70.1919	0.0368906	66.5853	0.194993	54.6503	0.895916	74.3949	0.0184453	57.9651	0.0474308	44.0655	0.243742	70.94	0.0158103	78.924	0.0118577	43.9668	0.536232	17.3329	0.0250329	15.1343	0.0342556	-8.79015	0.928854	16.3975	0.030303	10.4023	0.0816864	-11.8772	0.993412
ILMN_1655572	C6orf59	83.7637	0.0197628	107.973	0.00131752	53.7607	0.387352	57.351	0.235837	113.112	0.00263505	59.6466	0.662714	69.9625	0.0210804	66.5129	0.0237154	69.9358	0.0184453	54.2717	0.0777339	46.9867	0.330698	62.8504	0.0237154	51.0096	0.00395257	52.0968	0.00395257	12.7661	0.0513834	12.8358	0.0487484	33.832	0.00922266	0.116586	0.374177
ILMN_1655577	TIAM1	65.0343	0.251647	66.301	0.188406	58.6727	0.194993	48.2928	0.814229	60.7931	0.434783	62.1973	0.504611	50.7299	0.205534	52.6649	0.106719	42.9773	0.295125	49.0326	0.202899	46.7702	0.341239	47.6011	0.241107	-1.48911	0.516469	2.99344	0.230567	-1.10118	0.437418	6.20837	0.129117	-2.33469	0.554677	4.73279	0.175231
ILMN_1655595	SERPINE2	128.612	0	241.753	0	3159.53	0	78.8506	0.00790514	77.4057	0.0487484	97.2439	0.027668	920.075	0	2111.46	0	3983.64	0	69.2756	0.0184453	85.6301	0.0105402	184.95	0	183.227	0	654.305	0	2478.61	0	43.931	0.00395257	33.2381	0.00922266	117.324	0
ILMN_1655605	LOC727987	74.4435	0.057971	63.8302	0.272727	59.9312	0.173913	69.3756	0.0421607	92.2411	0.0105402	78.038	0.085639	58.4215	0.0527009	55.4703	0.0658762	66.7632	0.0184453	64.2849	0.0223979	65.6955	0.0223979	67.0653	0.0184453	10.1848	0.0790514	15.7705	0.0316205	11.6885	0.0645586	9.53745	0.0750988	5.06292	0.163373	15.1642	0.0355731
ILMN_1655608	KLHL18	101.658	0.00263505	127.88	0	124.393	0.00131752	92.7843	0.00395257	153.468	0.00131752	127.96	0.00527009	209.238	0	241.987	0	229.373	0	272.03	0	257.755	0	197.988	0	118.744	0	140.048	0	156.245	0	159.19	0	178.19	0	128.597	0
ILMN_1655610	RET	85.3671	0.0171278	81.6533	0.0237154	70.4293	0.0408432	73.6376	0.0184453	77.604	0.0474308	95.4003	0.0316205	50.1484	0.229249	53.9238	0.0869565	46.6617	0.14361	47.7274	0.295125	46.5239	0.355731	45.8137	0.374177	16.0603	0.0329381	3.78273	0.185771	-3.50629	0.649539	7.7069	0.101449	5.06051	0.163373	10.967	0.0632411
ILMN_1655611	TSHZ2	58.429	0.631094	80.1561	0.030303	48.8673	0.73386	49.1221	0.766798	55.8742	0.748353	53.0016	0.942029	52.6252	0.137022	151.878	0.00131752	44.7811	0.210804	43.4645	0.685112	48.0503	0.245059	44.3559	0.496706	-2.15625	0.557312	69.3737	0.00263505	-5.35625	0.802372	-5.32969	0.808959	-2.78303	0.608696	1.96449	0.272727
ILMN_1655612	ARRDC2	116.389	0.00263505	92.2933	0.00527009	95.3625	0.00527009	68.6039	0.0461133	232.519	0	122.204	0.00658761	84.6548	0.00790514	91.1271	0.00658761	138.718	0.00131752	112.827	0.00263505	90.5749	0.00658761	113.884	0.00131752	62.3215	0.00395257	46.892	0.00395257	87.671	0.00263505	47.7572	0.00263505	66.8799	0.00263505	69.845	0.00527009
ILMN_1655613	GSTA2	96.4244	0.00395257	93.909	0.00527009	275.58	0	65.4042	0.0606061	114.909	0.00263505	66.9121	0.304348	174.454	0	150.514	0.00131752	73.8598	0.0171278	53.2248	0.0895916	57.5512	0.0447958	55.9642	0.0500659	119.361	0	49.435	0.00395257	23.3297	0.0210804	0.234728	0.370224	3.96932	0.188406	4.42315	0.188406
ILMN_1655614	DSP	712.422	0	709.86	0	396.35	0	526.257	0	849.346	0	668.553	0	1633.44	0	1076.98	0	1257.24	0	1125.29	0	1346.97	0	1126.22	0	754.115	0	873.333	0	1111.27	0	910.134	0	744.505	0	1181.91	0
ILMN_1655615	LOC646932	58.9417	0.59025	65.1187	0.225296	60.4755	0.163373	57.7261	0.216074	67.4503	0.179183	79.8748	0.0764163	52.7726	0.1278	44.2101	0.588933	46.1842	0.15942	48.9491	0.205534	48.7096	0.212121	49.6491	0.14888	3.64872	0.212121	0.325679	0.395257	11.2911	0.0658762	5.56097	0.151515	8.62721	0.102767	8.96267	0.0843215
ILMN_1655622	PRKRIR	694.678	0	796.105	0	1120.31	0	445.837	0	357.36	0	794.694	0	1091.78	0	1269.82	0	1662.66	0	1079.28	0	1331.06	0	1303.16	0	663.971	0	605.153	0	769.851	0	575.641	0	577.393	0	910.331	0
ILMN_1655623	LOC731884	68.533	0.130435	56.2455	0.687747	64.9125	0.085639	52.3909	0.534914	66.3618	0.205534	65.9098	0.341239	50.0039	0.230567	49.1741	0.204216	43.2957	0.274045	50.8125	0.146245	46.6204	0.350461	43.5995	0.565217	-1.46555	0.516469	1.1319	0.324111	1.76594	0.27141	6.16844	0.131752	1.38242	0.320158	-7.90897	0.906456
ILMN_1655624	LOC641958	55.0676	0.826087	68.7064	0.121212	57.1393	0.238472	55.6002	0.329381	61.8518	0.374177	62.2519	0.501976	43.7452	0.714098	45.8148	0.433465	39.0889	0.652174	44.3243	0.608696	51.7852	0.110672	48.2417	0.205534	3.92099	0.193676	2.07502	0.285903	-6.16811	0.832675	2.57381	0.263505	0.65189	0.353096	-3.72671	0.645586
ILMN_1655625	GPATCH1	255.421	0	355.066	0	226.516	0	198.686	0	265.024	0	334.895	0	388.413	0	409.704	0	411.89	0	360.227	0	405.756	0	363.098	0	220.108	0	233.315	0	217.165	0	240.027	0	266.515	0	321.313	0
ILMN_1655626	FLJ10404	68.9244	0.12253	58.2858	0.58498	70.414	0.0408432	60.4004	0.1278	65.1719	0.235837	75.7553	0.11199	49.1791	0.272727	50.8356	0.139657	45.4934	0.181818	49.6648	0.181818	46.8839	0.335968	43.9584	0.536232	4.07761	0.187088	7.13095	0.0988142	6.08237	0.13307	2.92798	0.241107	8.13251	0.106719	-1.82302	0.492754
ILMN_1655632	DVL1	53.8624	0.869565	62.947	0.31357	50.2522	0.628459	49.9534	0.710145	66.0059	0.216074	58.4716	0.72859	44.9131	0.603426	42.7986	0.750988	39.4312	0.619236	46.9929	0.350461	39.9876	0.927536	44.2039	0.515151	-3.90528	0.690382	-3.38321	0.682477	-6.90854	0.869565	1.36754	0.320158	-6.54959	0.84585	-4.36941	0.69697
ILMN_1655635	METTL3	207.645	0	228.912	0	402.804	0	145.398	0	251.138	0	402.947	0	550.084	0	389.099	0	565.787	0	359.31	0	293.02	0	487.725	0	131.591	0	185.175	0	198.6	0	93.461	0	98.0208	0	183.8	0
ILMN_1655637	UPK1A	60.1686	0.527009	81.2244	0.0250329	68.4703	0.0527009	52.2752	0.544137	66.1562	0.209486	71.8837	0.163373	54.6034	0.0922266	48.7232	0.220026	66.2153	0.0197628	50.4987	0.155468	54.4189	0.0685112	55.5403	0.055336	7.8068	0.105402	9.03553	0.0724638	22.4134	0.0223979	8.36401	0.0948617	9.06802	0.0961792	12.6692	0.0592885
ILMN_1655642	FANCI	76.5599	0.0395257	102.513	0.00263505	95.7625	0.00527009	84.1466	0.00527009	89.9082	0.0144928	126.871	0.00527009	231.625	0	289.735	0	234.772	0	290.217	0	295.977	0	270.393	0	65.6928	0.00263505	64.1347	0.00263505	81.0772	0.00395257	91.5366	0	109.346	0	184.172	0
ILMN_1655644	ZNF804A	61.9921	0.40448	61.57	0.371542	47.7569	0.799736	59.5457	0.144927	50.4591	0.965744	63.6464	0.42556	47.2868	0.380764	44.691	0.534914	39.4458	0.619236	46.9838	0.351779	45.9684	0.401844	48.0476	0.213439	-1.48018	0.516469	-1.39756	0.536232	0.262253	0.354414	6.91928	0.114625	7.12209	0.1278	2.11969	0.263505
ILMN_1655645	AK2	130.7	0	167.532	0	196.377	0	98.6152	0.00131752	218.089	0	193.115	0	152.626	0	302.601	0	522.511	0	309.693	0	334	0	346.772	0	117.316	0	74.473	0.00131752	153.84	0	64.8765	0.00263505	144.124	0	143.089	0
ILMN_1655654	MPDU1	246.052	0	276.628	0	193.453	0	306.723	0	690.817	0	331.198	0	183.504	0	143.957	0.00131752	155.922	0	234.388	0	212.167	0	167.587	0	148.881	0	132.166	0	97.8003	0.00131752	199.048	0	156.37	0	143.078	0
ILMN_1655659	LOC203510	67.8881	0.14888	63.3237	0.293808	63.2028	0.11726	63.2491	0.085639	71.7716	0.100132	75.6031	0.115942	56.2043	0.0632411	45.1366	0.500659	45.8533	0.172596	52.3944	0.106719	54.0113	0.0737813	47.702	0.233202	-0.0701484	0.416337	-1.08913	0.516469	0.517914	0.334651	-1.89094	0.545455	2.23468	0.268775	1.4828	0.289855
ILMN_1655663	SC65	577.168	0	654.344	0	647.865	0	462.955	0	1442.25	0	790.779	0	772.813	0	841.772	0	764.535	0	720.062	0	568.734	0	971.863	0	827.285	0	978.675	0	677.035	0	840.807	0	1110.46	0	819.583	0
ILMN_1655664	DGKD	59.3747	0.562582	47.0069	0.988142	50.8713	0.588933	55.8362	0.312253	58.353	0.58498	50.866	0.974967	41.2085	0.910408	41.4273	0.843215	41.6061	0.399209	44.3896	0.603426	40.9486	0.868248	41.2038	0.811594	-9.50188	0.949934	-2.25712	0.599473	-7.8382	0.899868	-3.24055	0.648221	-11.6669	0.98419	-2.60705	0.555995
ILMN_1655684	SARS2	483.97	0	620.908	0	645.33	0	410.938	0	1337.41	0	1000.13	0	529.472	0	653.692	0	864.313	0	818.701	0	645.877	0	741.103	0	693.571	0	464.545	0	1072.31	0	762.445	0	1067.93	0	1002.81	0
ILMN_1655690	CDR1	57.5432	0.675889	52.7719	0.869565	53.2281	0.426878	47.2969	0.86693	55.126	0.795784	62.4473	0.486166	41.7687	0.878788	37.9862	0.98419	37.2573	0.831357	45.861	0.455863	38.23	0.98946	43.9412	0.536232	-4.34475	0.724638	-10.1944	0.965744	-7.85946	0.899868	-3.68752	0.68643	-4.63072	0.736495	-6.46271	0.816864
ILMN_1655694	LOC642031	226.574	0	268.208	0	253.955	0	198.501	0	376.798	0	263.398	0	165.013	0	180.41	0	229.592	0	267.039	0	162.208	0	226.082	0	213.274	0	280.298	0	312.813	0	276.911	0	274.717	0	376.89	0
ILMN_1655701	LOC647974	62.2245	0.391304	67.5175	0.147563	52.9269	0.447958	58.205	0.201581	58.078	0.600791	64.9457	0.372859	47.3025	0.379447	42.4845	0.772069	40.2812	0.523057	46.492	0.384717	45.1763	0.465086	47.2502	0.267457	2.87033	0.249012	-7.43961	0.895916	-8.57539	0.923584	-7.90076	0.916996	-11.024	0.976285	-12.6894	0.99473
ILMN_1655702	ABHD5	114.327	0.00263505	117.958	0.00131752	124.531	0.00131752	104.895	0	92.2947	0.0105402	116.864	0.00922266	313.673	0	266.135	0	240.819	0	274.205	0	310.001	0	145.906	0	78.9827	0.00131752	112.172	0	100.493	0.00131752	101.021	0	79.5963	0.00131752	96.1213	0
ILMN_1655710	LOC642989	195.157	0	344.356	0	563.492	0	245.022	0	434.638	0	1090.94	0	2592.24	0	2057.48	0	3613.47	0	1876.11	0	2644.11	0	4322.27	0	1174.29	0	1135.86	0	1720.98	0	955.283	0	938.864	0	2577.75	0
ILMN_1655711	PRLHR	52.8804	0.901186	49.0154	0.960474	41.3886	0.982872	56.0254	0.30303	47.286	0.990777	62.1273	0.511199	40.5997	0.938076	42.7946	0.752306	38.6835	0.687747	45.4559	0.494071	42.2207	0.753623	41.5193	0.785244	-8.61401	0.923584	-9.04672	0.948617	-3.57931	0.658761	-5.59163	0.816864	-7.53789	0.895916	-6.02341	0.789196
ILMN_1655713	OR2M7	56.5747	0.72332	57.6857	0.617918	44.8871	0.924901	43.4438	0.972332	56.0324	0.735178	56.0215	0.848485	44.1395	0.690382	41.7952	0.816864	40.1902	0.537549	46.0227	0.440053	37.6874	0.990777	40.0691	0.890646	-7.65362	0.884058	-10.7891	0.97892	-8.36135	0.918314	-6.14417	0.847167	-9.53755	0.959157	-9.17354	0.945982
ILMN_1655715	LOC644171	62.5943	0.371542	58.842	0.546772	51.1112	0.56917	52.9373	0.498024	62.9922	0.325428	58.3123	0.735178	42.6909	0.816864	42.9303	0.740448	34.2068	0.971015	44.9833	0.549407	42.3483	0.740448	41.0142	0.826087	0.941685	0.354414	-4.29634	0.740448	1.35935	0.299078	0.258303	0.370224	-1.31559	0.476943	-3.39398	0.620553
ILMN_1655720	CNNM4	180.194	0	198.679	0	126.571	0.00131752	100.521	0.00131752	226.444	0	146.88	0.00263505	161.603	0	177.108	0	191.576	0	270.387	0	183.995	0	146.295	0	142.416	0	172.294	0	126.135	0	103.857	0	149.611	0	134.622	0
ILMN_1655722	BCL2L15	94.0497	0.00658761	92.3514	0.00527009	162.299	0	95.3102	0.00263505	92.4914	0.0105402	472.066	0	60.2634	0.0395257	68.1803	0.0237154	92.6802	0.0131752	87.3721	0.00527009	106.213	0.00263505	150.746	0	14.0114	0.0474308	15.3975	0.0329381	36.1266	0.0118577	17.8503	0.0250329	10.2014	0.0843215	85.4445	0.00263505
ILMN_1655733	RFC2	83.7103	0.0210804	76.7411	0.0474308	193.662	0	94.3534	0.00263505	93.9232	0.0105402	235.821	0	73.4308	0.0184453	78.0363	0.0118577	162.518	0	119.371	0.00131752	128.421	0	167.137	0	14.5768	0.0447958	21.8053	0.0197628	56.9831	0.00395257	39.0087	0.00658761	18.1455	0.027668	110.111	0
ILMN_1655734	BXDC5	150.022	0	181.935	0	240.345	0	171.252	0	149.546	0.00131752	312.614	0	424.351	0	369.981	0	529.119	0	441.386	0	524.53	0	499.98	0	148.599	0	171.328	0	198.935	0	198.226	0	198.887	0	252.79	0
ILMN_1655740	SNAI2	60.7314	0.488801	66.9088	0.160738	60.1912	0.167325	60.203	0.1278	64.1371	0.279315	76.341	0.108037	47.8869	0.345191	57.9877	0.0474308	49.0558	0.100132	45.6197	0.476943	46.8253	0.338603	44.5011	0.484849	-1.07608	0.482213	3.00464	0.230567	-1.26357	0.45191	4.81334	0.163373	0.832707	0.346509	-2.58918	0.555995
ILMN_1655748	ZNF323	158.791	0	322.887	0	336.965	0	107.664	0	159.751	0.00131752	145.162	0.00263505	850.067	0	548.054	0	773.472	0	317.66	0	357.895	0	371.872	0	330.187	0	389.112	0	389.049	0	130.891	0	215.06	0	145.669	0
ILMN_1655754	LOC402066	103.05	0.00263505	109.747	0.00131752	98.084	0.00395257	82.6214	0.00527009	99.2459	0.00922266	118.242	0.00922266	79.8374	0.0118577	70.6454	0.0184453	72.8838	0.0171278	68.944	0.0184453	63.9808	0.0250329	71.6727	0.0184453	39.9412	0.00527009	38.103	0.00658761	35.2701	0.0144928	37.0086	0.00790514	41.8951	0.00527009	29.2304	0.0197628
ILMN_1655755	LOC400879	56.0605	0.756258	67.1819	0.150198	52.0222	0.507246	49.007	0.770751	64.6112	0.256917	83.6123	0.0513834	47.5433	0.371542	43.543	0.670619	49.8302	0.085639	50.394	0.15942	45.6575	0.424242	51.1531	0.109354	-0.541454	0.453228	2.88469	0.238472	4.53402	0.167325	4.10507	0.189723	2.4993	0.250329	2.54097	0.250329
ILMN_1655758	LOC646407	82.227	0.0210804	88.2841	0.00790514	91.3358	0.00658761	66.8045	0.0540185	72.6318	0.0895916	83.5957	0.0513834	49.6809	0.250329	59.6382	0.0368906	62.3962	0.0223979	50.1717	0.166008	54.1414	0.0685112	58.6985	0.0368906	14.3614	0.0461133	13.5631	0.0447958	12.7845	0.0513834	15.8003	0.0316205	10.4035	0.0816864	33.1626	0.0171278
ILMN_1655765	MRPS21	959.125	0	1033.73	0	1461.65	0	1271.83	0	1378.26	0	1954.73	0	1306.55	0	1234.87	0	1517.92	0	1385.13	0	1506.32	0	1659.97	0	545.712	0	580.244	0	729.142	0	690.056	0	560.285	0	1281.14	0
ILMN_1655766	ANKRD34B	867.066	0	803.903	0	272.543	0	269.71	0	189.804	0	209.498	0	1590.08	0	1468.69	0	2670.11	0	1206.55	0	673.97	0	469.832	0	1065.07	0	897.142	0	559.75	0	309.067	0	379.72	0	611.317	0
ILMN_1655771	LOC643502	70.4882	0.104084	69.2571	0.106719	57.7694	0.218709	54.2566	0.40448	50.8407	0.951252	72.8494	0.14888	47.3362	0.379447	44.0654	0.620553	41.1443	0.45718	49.1342	0.198946	45.7759	0.416337	47.9336	0.220026	0.814846	0.361001	-2.00221	0.583663	-1.0556	0.434783	0.799265	0.339921	-4.78767	0.741765	4.77592	0.171278
ILMN_1655773	LOC647541	61.5951	0.42556	77.6659	0.0395257	58.8582	0.193676	56.3334	0.28722	76.2684	0.0540185	74.6895	0.126482	44.1445	0.690382	47.3892	0.289855	42.0775	0.349144	52.3865	0.106719	48.4277	0.231884	50.306	0.130435	8.44153	0.0935441	6.79264	0.102767	7.30727	0.104084	5.60382	0.14888	13.3887	0.0540185	-4.53028	0.708827
ILMN_1655780	METTL10	80.2077	0.0289855	78.4947	0.0342556	70.8252	0.0382082	65.3349	0.0619236	64.6758	0.252964	80.8505	0.0711462	80.6687	0.0118577	77.8306	0.0118577	92.463	0.0131752	85.2655	0.00658761	79.9374	0.0118577	71.4843	0.0184453	13.54	0.0500659	21.3608	0.0197628	23.7798	0.0210804	13.6831	0.0382082	18.3022	0.027668	35.4806	0.0131752
ILMN_1655783	ATP1B3	55.0385	0.826087	59.9405	0.474308	54.1296	0.359684	50.1909	0.694335	57.9075	0.613966	62.2547	0.500659	47.4521	0.372859	46.9492	0.328063	49.2157	0.0961792	49.1277	0.198946	47.0456	0.329381	41.382	0.798419	-1.15184	0.486166	-5.54979	0.810277	-3.54034	0.650856	-2.96037	0.623188	-6.39424	0.839262	1.40367	0.295125
ILMN_1655788	ZNF780A	69.5269	0.11199	66.1664	0.189723	51.2263	0.561265	50.4769	0.675889	55.3628	0.779974	59.1489	0.69697	57.8841	0.0540185	54.6169	0.0737813	43.5841	0.264822	48.5127	0.227932	49.7543	0.166008	47.4492	0.249012	5.25959	0.15415	6.07743	0.119895	2.84829	0.226614	-1.1995	0.490119	-2.70916	0.599473	-5.20821	0.744401
ILMN_1655789	LOC643356	61.026	0.463768	61.6744	0.370224	56.2333	0.275362	58.0927	0.202899	64.1261	0.279315	63.4095	0.434783	48.0434	0.332016	42.142	0.795784	39.9417	0.570488	44.5673	0.587615	42.4525	0.72859	43.7271	0.555995	-1.35769	0.505929	-1.37888	0.536232	-4.33548	0.729908	-5.91181	0.837945	2.71119	0.239789	-0.0477742	0.384717
ILMN_1655796	2010-03-03	68.1759	0.144927	78.9113	0.0342556	51.3248	0.557312	63.3826	0.083004	70.9166	0.110672	54.3457	0.907773	48.9209	0.284585	54.4192	0.0777339	46.9185	0.13834	47.0661	0.342556	47.221	0.31357	45.331	0.408432	-2.66668	0.596838	3.94896	0.179183	-1.81335	0.496706	0.168101	0.374177	2.38877	0.259552	0.696923	0.343873
ILMN_1655809	SF3A1	69.7497	0.110672	59.2461	0.524374	57.1752	0.237154	58.318	0.193676	68.6911	0.139657	66.0055	0.339921	49.27	0.268775	47.5625	0.284585	46.1428	0.160738	49.1986	0.197629	49.0813	0.196311	45.4778	0.396574	7.17165	0.118577	-1.04548	0.512517	-2.9956	0.608696	3.70977	0.206851	-1.5932	0.487484	3.88141	0.208169
ILMN_1655819	LOC728919	66.5486	0.183136	69.6828	0.102767	68.2728	0.055336	61.9719	0.0988142	75.8932	0.057971	83.5191	0.0527009	67.3603	0.0250329	76.6201	0.0118577	74.356	0.0171278	59.0309	0.0395257	69.9864	0.0184453	69.0911	0.0184453	19.948	0.0223979	7.88158	0.0869565	29.1228	0.0171278	15.8607	0.0316205	27.2404	0.0158103	27.9559	0.0210804
ILMN_1655821	CAPG	283.005	0	245.701	0	110.12	0.00131752	213.243	0	1001.75	0	189.412	0	453.455	0	431.241	0	298.298	0	589.679	0	775.25	0	252.835	0	215.812	0	306.572	0	142.725	0	286.704	0	308.451	0	240.997	0
ILMN_1655827	COPS2	87.0867	0.0131752	88.4519	0.00658761	147.669	0	99.5601	0.00131752	76.9522	0.0527009	201.55	0	476.995	0	372.101	0	872.765	0	388.674	0	559.079	0	531.014	0	130.915	0	132.804	0	242.091	0	139.28	0	125.566	0	287.024	0
ILMN_1655842	LOC442597	70.8118	0.0988142	71.2264	0.0869565	52.3565	0.482213	60.3753	0.1278	67.9242	0.16469	74.9058	0.12253	62.8559	0.0342556	66.1389	0.0250329	38.578	0.695652	54.1401	0.0816864	51.1795	0.126482	51.5392	0.101449	6.60124	0.129117	16.2435	0.030303	2.70306	0.231884	7.43941	0.106719	9.26041	0.0935441	9.05757	0.0843215
ILMN_1655844	TAF1A	93.0913	0.00658761	77.5922	0.0408432	92.6537	0.00658761	79.7735	0.00790514	91.4224	0.0105402	112.118	0.00922266	112.685	0.00395257	93.9772	0.00658761	104.586	0.00790514	84.1727	0.00658761	79.359	0.0118577	77.4415	0.0144928	26.4928	0.0158103	28.1352	0.0118577	34.7089	0.0144928	21.8852	0.0171278	22.0026	0.0237154	43.6147	0.0105402
ILMN_1655849	GSC	66.1917	0.192358	61.0498	0.396574	62.638	0.12253	63.1053	0.0869565	59.7465	0.507246	78.4809	0.083004	52.0772	0.147563	49.7217	0.175231	47.4292	0.125165	56.9318	0.0434783	52.0899	0.102767	49.4801	0.150198	4.53385	0.166008	5.07402	0.137022	2.42929	0.247694	0.650866	0.349144	13.1453	0.0566535	2.59957	0.249012
ILMN_1655860	LOC651506	60.7004	0.492754	67.0975	0.151515	60.1012	0.168643	49.1073	0.766798	56.0969	0.731225	76.6996	0.102767	52.7526	0.129117	49.293	0.196311	47.5164	0.125165	52.9192	0.0922266	47.3934	0.29776	44.1806	0.515151	-3.28341	0.631094	-0.63493	0.469038	4.71191	0.163373	-3.80324	0.695652	1.88114	0.284585	-2.45381	0.54282
ILMN_1655863	LOC646193	57.5824	0.674572	61.6887	0.368907	56.3714	0.27141	50.8319	0.648221	55.2737	0.786561	64.1569	0.405797	46.4466	0.461133	43.2356	0.703557	42.0621	0.354414	42.1068	0.811594	45.4559	0.440053	47.2209	0.268775	-4.97394	0.750988	-0.333592	0.4361	5.93543	0.13307	-4.17108	0.722003	-3.76406	0.678524	-7.16839	0.86166
ILMN_1655864	LOC653853	63.8065	0.30303	60.0763	0.467721	53.7008	0.388669	59.334	0.15415	58.5483	0.57971	61.5184	0.554677	47.7238	0.359684	43.2131	0.710145	43.8362	0.254282	49.1304	0.198946	44.8482	0.488801	45.5093	0.392622	0.759091	0.367589	-0.590321	0.463768	-2.33081	0.55336	-0.670171	0.44664	4.14087	0.181818	-2.4534	0.54282
ILMN_1655867	HRASLS	51.1637	0.944664	61.3642	0.382082	56.8118	0.243742	56.3269	0.28722	61.1205	0.412385	57.8757	0.761528	52.813	0.126482	50.9547	0.13834	40.3221	0.520422	51.1666	0.137022	51.7394	0.11199	47.6903	0.233202	9.5205	0.083004	4.08912	0.16996	-0.900421	0.42556	1.67435	0.301713	6.38036	0.13834	-0.154899	0.386034
ILMN_1655868	ANP32C	64.6847	0.262187	76.9292	0.0461133	68.7406	0.0500659	60.4738	0.123847	67.9996	0.162055	144.172	0.00263505	69.5812	0.0210804	67.5477	0.0237154	129.057	0.00131752	96.4975	0.00395257	120.378	0.00263505	146.733	0	21.8838	0.0171278	18.2891	0.0250329	54.0969	0.00527009	19.0301	0.0197628	18.094	0.027668	73.5348	0.00395257
ILMN_1655871	LOC647384	63.4115	0.317523	69.3651	0.104084	67.7817	0.057971	56.2631	0.291173	65.7446	0.221344	67.9087	0.255599	43.8506	0.710145	43.9827	0.629776	44.9059	0.200264	52.3215	0.108037	47.017	0.330698	48.6018	0.191041	-4.09847	0.703557	-2.72238	0.637681	-5.55782	0.814229	-1.99086	0.55863	-0.676212	0.44137	4.31461	0.193676
ILMN_1655876	TMEM159	937.746	0	715.689	0	525.824	0	686.322	0	1211.81	0	877.236	0	410.03	0	351.738	0	409.87	0	863.112	0	784.192	0	720.528	0	460.971	0	576.121	0	417.393	0	610.714	0	475.155	0	514.269	0
ILMN_1655880	CHST11	56.6659	0.720685	61.8188	0.361001	53.1416	0.433465	55.7111	0.314888	61.1668	0.411067	60.4102	0.625823	47.9679	0.339921	49.646	0.177866	45.3208	0.185771	52.3474	0.106719	46.8804	0.335968	48.2286	0.206851	2.21041	0.28722	-5.02723	0.789196	1.15887	0.30303	0.3398	0.364954	-0.926418	0.45718	5.35839	0.15942
ILMN_1655884	ATP2A2	563.872	0	520.095	0	533.614	0	734.842	0	675.08	0	643.762	0	1043.3	0	651.126	0	859.201	0	1217.51	0	1261.2	0	836.449	0	332.779	0	574.097	0	674.301	0	643.307	0	427.504	0	981.607	0
ILMN_1655892	TMEM32	62.3285	0.378129	63.6003	0.28195	46.5255	0.855072	56.7261	0.26614	59.0052	0.554677	64.8528	0.378129	46.1869	0.496706	45.9555	0.418972	36.8447	0.862978	45.9786	0.445323	45.9038	0.405797	45.2453	0.416337	-1.10205	0.482213	-3.4909	0.689065	-3.25116	0.629776	2.83057	0.245059	5.00224	0.16469	-0.983047	0.428195
ILMN_1655893	C9orf93	58.2302	0.646904	57.604	0.619236	53.9967	0.364954	50.1819	0.694335	64.9053	0.247694	57.8931	0.761528	49.2138	0.272727	45.1137	0.500659	41.1717	0.454545	44.1263	0.623188	47.8857	0.262187	43.9422	0.536232	8.72202	0.0895916	0.523151	0.376812	-6.28219	0.837945	4.2291	0.179183	0.53809	0.361001	-7.90893	0.906456
ILMN_1655894	MYL1	59.3896	0.562582	56.5786	0.671937	57.9606	0.212121	54.268	0.40448	68.2816	0.152833	72.0905	0.156785	51.8819	0.152833	52.6148	0.108037	47.4036	0.126482	53.9841	0.0843215	49.9461	0.163373	56.7025	0.0447958	2.08634	0.295125	5.86469	0.126482	7.87018	0.0948617	12.2288	0.0540185	-1.91669	0.513834	12.2006	0.0606061
ILMN_1655904	ROR1	66.8224	0.175231	70.1127	0.0988142	59.1815	0.188406	53.5793	0.455863	58.608	0.57971	66.2138	0.333333	50.2481	0.226614	104.464	0.00395257	225.525	0	77.022	0.0118577	86.9472	0.00922266	121.802	0.00131752	12.2422	0.0606061	12.8182	0.0540185	53.7889	0.00527009	23.0068	0.0158103	34.6978	0.00790514	63.9197	0.00527009
ILMN_1655905	DEFB131	75.0329	0.0527009	66.732	0.171278	54.5005	0.343873	62.1786	0.0974967	62.655	0.337286	71.4458	0.167325	47.2691	0.380764	49.1142	0.204216	42.5978	0.324111	48.3826	0.237154	49.7878	0.166008	47.1563	0.275362	6.32089	0.139657	4.01134	0.172596	7.63912	0.101449	2.43267	0.268775	3.03129	0.226614	0.526582	0.353096
ILMN_1655906	FBXW7	69.9927	0.104084	71.6463	0.0843215	72.3149	0.030303	58.0166	0.204216	78.5361	0.0408432	74.0024	0.137022	55.0185	0.0803689	56.6739	0.055336	54.5192	0.0500659	56.4652	0.0447958	52.4846	0.101449	52.2488	0.0922266	8.44441	0.0935441	11.9861	0.057971	9.02879	0.0737813	8.51792	0.0948617	6.87395	0.131752	14.8857	0.0408432
ILMN_1655909	LOC649858	58.4678	0.629776	58.4631	0.570488	54.7837	0.329381	57.3418	0.235837	66.9851	0.189723	56.7927	0.823452	47.8414	0.349144	42.6085	0.762846	41.0904	0.462451	43.7433	0.665349	44.7792	0.490119	50.8042	0.11726	1.82222	0.3083	2.14508	0.283268	1.1889	0.301713	1.74402	0.299078	1.54988	0.312253	3.44557	0.220026
ILMN_1655913	NUCB2	316.2	0	384.427	0	298.953	0	151.674	0	275.955	0	253.987	0	1443.2	0	1235.64	0	1649.26	0	597.859	0	715.591	0	651.597	0	409.953	0	494.747	0	299.978	0	212.108	0	270.833	0	280.411	0
ILMN_1655915	MMP11	170.22	0	258.565	0	195.74	0	93.4107	0.00395257	185.532	0	178.929	0	295.1	0	359.961	0	266.302	0	140.607	0	130.995	0	347.379	0	296.697	0	381.198	0	335.149	0	110.72	0	111.721	0	258.912	0
ILMN_1655921	GTF2E1	634.837	0	673.032	0	798.27	0	494.264	0	463.319	0	812.412	0	1248.14	0	1044.99	0	1625.87	0	885.208	0	1000.93	0	915.682	0	625.905	0	773.15	0	531.866	0	512.043	0	436.265	0	715.878	0
ILMN_1655922	SAPS2	1398.49	0	1605.14	0	602.099	0	771.989	0	818.085	0	507.427	0	868.783	0	672.18	0	427.489	0	620.63	0	375.352	0	469.449	0	848.793	0	1000.7	0	166.422	0	324.801	0	420.377	0	377.573	0
ILMN_1655924	TRNT1	352.45	0	381.374	0	272.088	0	267.153	0	201.221	0	360.08	0	616.393	0	483.05	0	413.64	0	584.663	0	643.025	0	516.092	0	189.249	0	215.778	0	128.131	0	261.649	0	198.549	0	248.394	0
ILMN_1655930	ELL2	217.611	0	207.229	0	330.413	0	117.893	0	184.059	0	256.308	0	300.796	0	218.697	0	581.426	0	223.357	0	234.398	0	221.95	0	122.801	0	134.343	0	417.969	0	93.0143	0	88.6245	0	163.883	0
ILMN_1655932	RPE	58.8957	0.59025	61.0476	0.396574	49.5518	0.689065	58.002	0.204216	61.9522	0.368907	62.962	0.465086	44.4708	0.646904	41.1141	0.86693	44.7064	0.210804	42.6692	0.769433	46.0019	0.400527	44.4603	0.486166	0.182224	0.395257	-3.57859	0.695652	-2.7762	0.588933	-1.78057	0.533597	3.11952	0.225296	-4.1506	0.678524
ILMN_1655935	ADCY7	119.489	0.00131752	157.984	0	105.648	0.00395257	136.636	0	136.639	0.00131752	145.762	0.00263505	168.198	0	117.161	0.00131752	124.981	0.00131752	161.333	0	166.955	0	140.297	0	84.3563	0.00131752	135.715	0	83.9258	0.00395257	179.566	0	145.188	0	177.922	0
ILMN_1655938	LOC650721	77.7795	0.0316205	64.9834	0.227932	60.8895	0.152833	70.2534	0.0368906	71.2039	0.106719	70.5191	0.189723	44.8341	0.606061	44.5912	0.554677	36.608	0.874835	39.9473	0.942029	45.9245	0.40448	44.6896	0.463768	-1.7386	0.527009	-1.14106	0.520422	1.93588	0.26614	-2.96714	0.627141	10.2105	0.0843215	1.10416	0.31357
ILMN_1655940	LOC652068	56.9981	0.70224	65.1893	0.218709	50.8457	0.59025	54.429	0.401844	59.0941	0.54809	55.5832	0.860343	42.9432	0.794466	52.0926	0.118577	38.1394	0.762846	44.8336	0.5639	46.4243	0.359684	46.8528	0.29249	-4.99251	0.752306	-1.64486	0.554677	3.63106	0.194993	2.28841	0.277997	-4.83258	0.744401	0.992463	0.318841
ILMN_1655941	DKFZp434N035	114.569	0.00263505	98.3557	0.00395257	106.363	0.00263505	114.664	0	129.307	0.00131752	122.725	0.00658761	58.0532	0.0540185	60.2222	0.0368906	59.4161	0.027668	71.7808	0.0158103	73.1177	0.0144928	54.5675	0.0592885	7.31402	0.113307	15.591	0.0316205	39.9966	0.00922266	23.0318	0.0158103	20.8539	0.0250329	33.3115	0.0171278
ILMN_1655949	LOC653107	59.042	0.58498	57.751	0.611331	46.7452	0.844532	56.9194	0.258234	57.5914	0.637681	62.3402	0.495389	44.9943	0.599473	41.6359	0.822134	39.0786	0.652174	50.7173	0.147563	46.3477	0.374177	40.779	0.839262	0.521343	0.374177	-0.491765	0.45191	-7.22178	0.880105	7.89964	0.100132	-5.58549	0.782609	-4.72477	0.71805
ILMN_1655950	ZHX1	58.9359	0.59025	66.4934	0.183136	61.7299	0.134387	64.1373	0.0737813	60.9317	0.42556	63.7769	0.416337	47.5558	0.367589	50.7123	0.14361	51.207	0.0790514	57.8703	0.0421607	55.1847	0.0566535	49.0104	0.166008	-5.21146	0.766798	5.06153	0.137022	3.29324	0.205534	0.102992	0.380764	2.64763	0.241107	-5.74789	0.779974
ILMN_1655952	FAM39E	1471.07	0	2248.8	0	1986.9	0	1196.73	0	2358.9	0	2879.14	0	1603.8	0	1790.39	0	2427.85	0	1878.29	0	1250.37	0	2456.49	0	2278.41	0	2354.66	0	2347.54	0	1768.09	0	3026.51	0	2457.88	0
ILMN_1655955	LRRIQ1	77.3064	0.0368906	80.6044	0.027668	62.3595	0.123847	64.2004	0.0724638	93.2121	0.0105402	82.9669	0.0540185	210.174	0	140.462	0.00131752	44.1371	0.239789	139.5	0	170.655	0	97.641	0.00527009	52.7061	0.00395257	56.8971	0.00395257	-0.464683	0.392622	5.50574	0.151515	41.8644	0.00527009	6.70371	0.126482
ILMN_1655961	C7orf54	91.5225	0.00658761	139.436	0	65.511	0.0764163	89.4821	0.00527009	233.569	0	88.2627	0.0408432	101.901	0.00527009	141.491	0.00131752	79.5598	0.0158103	206.123	0	86.256	0.0105402	164.154	0	57.1038	0.00395257	83.8102	0	42.0844	0.00922266	28.5299	0.0144928	123.675	0	43.0436	0.0105402
ILMN_1655974	PDE6B	62.6031	0.371542	46.2854	0.996047	54.5254	0.343873	53.3561	0.469038	75.0355	0.0671937	55.9438	0.848485	41.8279	0.87747	40.3931	0.905138	41.2968	0.4361	38.3047	0.982872	35.3554	1	39.427	0.927536	-4.00334	0.699605	-4.78281	0.773386	-0.811913	0.417655	-4.61885	0.760211	-4.25317	0.71278	-1.37285	0.465086
ILMN_1655980	LOC401280	70.2058	0.104084	78.9907	0.0342556	61.5123	0.139657	70.9737	0.030303	69.9091	0.118577	89.6615	0.0395257	52.2977	0.144927	53.998	0.0843215	52.2304	0.0711462	51.7475	0.12253	50.3092	0.150198	49.2311	0.160738	12.9468	0.057971	10.7038	0.0671937	3.4421	0.200264	11.3763	0.0592885	9.38376	0.0909091	6.85388	0.123847
ILMN_1655983	CDC14A	61.5744	0.42556	49.825	0.948617	39.3006	0.993412	55.3317	0.351779	53.7579	0.857707	56.3843	0.83531	41.9543	0.86693	52.7157	0.105402	42.2028	0.343873	49.1159	0.198946	41.0336	0.859025	46.2585	0.337286	3.28381	0.227932	0.0429336	0.408432	-3.79966	0.681159	-8.77282	0.948617	-5.92412	0.805007	-4.51117	0.70751
ILMN_1655985	GALNT10	78.8972	0.030303	62.3005	0.334651	56.5612	0.26087	56.5338	0.272727	77.0053	0.0527009	69.9136	0.209486	62.2167	0.0368906	60.4318	0.0368906	52.1698	0.0724638	61.6086	0.030303	53.8431	0.0750988	59.9751	0.0355731	12.3997	0.0606061	7.26796	0.0988142	10.032	0.0685112	12.0477	0.0540185	-0.0138736	0.401844	2.24149	0.259552
ILMN_1655987	STAB1	59.4644	0.559947	61.2167	0.393939	52.6634	0.472991	50.5238	0.667984	56.6382	0.6917	67.7659	0.26087	43.1907	0.772069	44.9901	0.508564	38.7303	0.679842	43.2537	0.700922	43.3368	0.636364	39.9504	0.898551	-0.298809	0.432148	-3.70537	0.70224	-4.00458	0.699605	-9.07486	0.956522	-0.97993	0.462451	-2.60572	0.555995
ILMN_1655990	CDK5RAP2	243.274	0	367.327	0	379.559	0	210.721	0	535.197	0	391.768	0	383.7	0	539.179	0	458.841	0	400.399	0	414.898	0	492.288	0	290.595	0	385.159	0	393.055	0	269.183	0	488.53	0	447.923	0
ILMN_1656011	RGS1	55.6344	0.794466	55.8949	0.710145	47.5722	0.807642	47.7937	0.837945	63.8035	0.295125	54.717	0.894598	45.4712	0.557312	48.0667	0.255599	42.6579	0.31357	45.0064	0.545455	45.5206	0.434783	45.2849	0.411067	-0.525761	0.449275	-6.23321	0.848485	0.390228	0.346509	-12.2959	0.998683	-5.96734	0.808959	-8.7248	0.932806
ILMN_1656015	LOC648830	54.4108	0.847167	54.7427	0.764163	48.3215	0.773386	51.8616	0.56917	56.0295	0.735178	57.5534	0.774704	44.9101	0.603426	42.007	0.803689	40.6311	0.496706	45.8518	0.455863	43.5511	0.627141	45.5353	0.389987	-3.76187	0.675889	0.116916	0.405797	-5.57891	0.815547	-2.16022	0.570488	-5.44448	0.777339	-8.07854	0.915678
ILMN_1656016	DHX9	201.135	0	183.671	0	404.265	0	232.586	0	134.553	0.00131752	412.966	0	341.731	0	146.374	0.00131752	275.041	0	207.469	0	278.31	0	322.276	0	94.5694	0	104.639	0	240.599	0	99.6558	0	52.854	0.00395257	352.169	0
ILMN_1656017	NRF1	76.3004	0.0408432	70.3587	0.0948617	58.9029	0.193676	67.3525	0.0540185	88.3826	0.0158103	74.9341	0.121212	58.1297	0.0527009	52.7854	0.104084	54.277	0.0500659	68.6818	0.0197628	66.0314	0.0223979	51.7343	0.101449	13.5412	0.0500659	7.49478	0.0948617	17.3501	0.0289855	9.90111	0.0737813	22.135	0.0237154	12.6824	0.0592885
ILMN_1656019	LOC642003	78.9272	0.030303	78.0871	0.0368906	73.7673	0.030303	71.2704	0.0263505	78.6665	0.0395257	99.5848	0.0263505	59.0734	0.0434783	56.7801	0.0540185	57.5611	0.0329381	55.864	0.0540185	55.5088	0.0540185	54.0913	0.0698287	19.0894	0.0237154	12.4919	0.0540185	14.8355	0.0382082	16.5866	0.030303	14.69	0.0395257	19.8574	0.0237154
ILMN_1656021	DAZ4	59.4368	0.561265	47.6063	0.980237	50.6033	0.604743	45.8237	0.913044	59.2873	0.536232	67.3451	0.28195	43.4982	0.741765	49.4729	0.187088	40.5219	0.505929	41.3761	0.87747	44.5786	0.509881	46.6943	0.304348	1.7826	0.309618	-2.89972	0.649539	1.65034	0.27668	-0.433668	0.42556	-12.6346	0.992095	0.729974	0.341239
ILMN_1656024	LOC653581	69.635	0.110672	56.9964	0.650856	53.4521	0.40975	61.1855	0.109354	64.9086	0.247694	69.5042	0.221344	43.5471	0.732543	48.6729	0.221344	40.5667	0.496706	42.5329	0.781291	45.9509	0.403162	48.4415	0.198946	1.14186	0.345191	1.17623	0.320158	2.73259	0.230567	5.67901	0.14888	-4.79782	0.741765	-0.848037	0.421607
ILMN_1656033	PCDHA2	69.6209	0.110672	58.6935	0.55863	54.4381	0.345191	55.3706	0.346509	61.6319	0.384717	65.76	0.346509	50.2456	0.226614	46.9218	0.332016	37.5651	0.812912	42.6217	0.772069	46.075	0.395257	43.6207	0.561265	2.92866	0.247694	4.14456	0.166008	11.6482	0.0645586	3.92556	0.196311	7.27941	0.12253	2.39896	0.256917
ILMN_1656040	NTN2L	52.9567	0.898551	56.8639	0.657444	52.3824	0.480896	50.0003	0.70751	62.6718	0.334651	58.6594	0.720685	44.3346	0.665349	43.4043	0.687747	38.0301	0.769433	42.9792	0.73386	44.6174	0.507246	43.3415	0.588933	-2.90815	0.613966	2.80613	0.242424	-5.89532	0.826087	-2.24494	0.57444	-6.66389	0.848485	-2.52305	0.54809
ILMN_1656042	KIAA0319L	181.951	0	201.65	0	141.862	0	167.789	0	256.297	0	188.204	0	132.038	0.00131752	110.605	0.00263505	144.779	0.00131752	162.352	0	151	0	195.735	0	102.382	0	130.759	0	67.1123	0.00395257	84.2904	0	99.5599	0	84.8595	0.00263505
ILMN_1656045	BRUNOL6	69.7129	0.110672	68.8381	0.118577	56.3772	0.27141	55.1133	0.364954	81.7674	0.0289855	79.1355	0.0816864	54.4997	0.0922266	54.9126	0.0737813	50.1045	0.0843215	53.4526	0.0895916	48.2428	0.234519	46.3954	0.326746	11.1503	0.0645586	11.0549	0.0658762	9.0444	0.0737813	0.399821	0.364954	8.699	0.101449	7.87425	0.0974967
ILMN_1656051	KRTAP19-4	67.5819	0.15415	60.459	0.438735	53.2322	0.426878	43.8769	0.965744	55.5018	0.766798	53.8596	0.920949	44.8526	0.606061	44.933	0.515151	39.8331	0.573122	46.1444	0.42556	47.2801	0.3083	50.1623	0.135705	-2.53287	0.588933	-3.37406	0.682477	-3.57563	0.658761	1.15359	0.326746	-4.60838	0.735178	-0.673766	0.411067
ILMN_1656052	LOC643143	64.0048	0.29249	71.9185	0.0816864	57.2292	0.234519	63.977	0.0777339	66.3645	0.205534	61.5475	0.54809	47.5547	0.367589	46.4516	0.374177	41.3026	0.4361	45.3854	0.500659	47.3916	0.29776	47.9315	0.220026	5.05426	0.15942	3.15689	0.216074	4.14719	0.179183	1.34229	0.320158	1.62999	0.306983	1.27377	0.301713
ILMN_1656057	PLAU	1581.65	0	2142.28	0	1068.23	0	2467.14	0	6112.79	0	2160.94	0	7148.76	0	5821.77	0	3061.41	0	8152.76	0	6127.55	0	4883.93	0	2515.36	0	3923.72	0	768.827	0	8510.71	0	5967.62	0	9539.47	0
ILMN_1656066	TNPO2	1062.54	0	1473.38	0	1258.44	0	756.528	0	1606.08	0	1690	0	905.403	0	1205.17	0	1304.17	0	1418.36	0	1088.26	0	1327.66	0	1071.89	0	923.326	0	1212.67	0	1129.93	0	1502.46	0	1392.19	0
ILMN_1656069	C17orf55	78.6313	0.030303	87.7072	0.0118577	71.3441	0.0382082	75.3415	0.0131752	81.7123	0.030303	86.7652	0.0447958	51.1606	0.179183	52.9946	0.0988142	45.8209	0.176548	48.8417	0.210804	49.4435	0.173913	47.9717	0.217391	12.9739	0.057971	10.7025	0.0671937	3.18051	0.213439	7.86698	0.101449	2.89493	0.234519	3.38099	0.221344
ILMN_1656073	LOC442204	66.0298	0.200264	57.0449	0.649539	58.1158	0.205534	60.3619	0.1278	62.7217	0.333333	64.0228	0.411067	48.0802	0.329381	47.6342	0.283268	40.5762	0.496706	48.9303	0.205534	50.4898	0.146245	41.8245	0.752306	-0.81657	0.469038	2.00847	0.289855	0.549393	0.333333	4.52703	0.167325	1.98715	0.280632	10.5127	0.0671937
ILMN_1656074	LOC653145	58.5044	0.627141	49.3362	0.959157	43.3133	0.953887	47.213	0.870883	59.8459	0.496706	56.2452	0.839262	44.2434	0.682477	39.8476	0.927536	37.9447	0.778656	37.6184	0.988142	41.7236	0.807642	42.7486	0.653491	5.01498	0.15942	-5.67042	0.822134	-7.84667	0.899868	-5.50991	0.814229	-9.38836	0.955204	-1.39912	0.465086
ILMN_1656079	KCNQ1	82.3357	0.0210804	95.2975	0.00395257	88.8363	0.00922266	72.499	0.0210804	91.5247	0.0105402	104.416	0.0197628	115.696	0.00395257	131.876	0.00131752	106.14	0.00658761	123.74	0	129.844	0	104.929	0.00395257	59.863	0.00395257	64.6721	0.00263505	48.141	0.00658761	52.7505	0.00263505	62.594	0.00263505	62.3828	0.00527009
ILMN_1656082	H3F3A	19279.1	0	18793	0	19240.3	0	13974.1	0	11550.1	0	19934.3	0	19427.2	0	16929.6	0	21455.5	0	12886.2	0	15813.2	0	15846.9	0	14365.6	0	14627.5	0	14506.5	0	12107	0	12526.2	0	18565	0
ILMN_1656084	PDZK1	63.5961	0.31357	53.3284	0.84585	58.3873	0.200264	50.4356	0.675889	55.9003	0.745718	57.3344	0.783926	42.5344	0.827404	41.5027	0.831357	41.5821	0.400527	41.7089	0.847167	43.5678	0.627141	45.2138	0.421607	-7.94278	0.894598	-5.09496	0.793149	-3.22934	0.627141	-6.32863	0.857707	-10.2915	0.967062	-1.27086	0.453228
ILMN_1656088	C1orf110	70.8617	0.0988142	64.0692	0.259552	58.0132	0.209486	51.5561	0.587615	63.6933	0.299078	65.2631	0.364954	44.6155	0.629776	47.593	0.283268	43.7532	0.256917	41.6661	0.847167	45.6334	0.42556	50.6246	0.119895	-8.19534	0.911726	-7.80005	0.907773	-11.5201	0.98419	-4.81545	0.770751	-4.69567	0.73913	-6.8639	0.843215
ILMN_1656097	SLCO1A2	58.7297	0.606061	62.8884	0.314888	53.6202	0.392622	47.7951	0.837945	61.3026	0.40448	71.5211	0.167325	47.0515	0.392622	46.3326	0.388669	42.1015	0.346509	71.4746	0.0158103	59.5739	0.0355731	64.3508	0.0197628	10.077	0.0790514	1.97322	0.289855	2.04603	0.256917	3.67964	0.206851	-0.360607	0.417655	34.0286	0.0171278
ILMN_1656110	LOC440261	74.542	0.057971	56.0943	0.698287	53.9491	0.371542	56.885	0.26087	62.7612	0.332016	71.4654	0.167325	51.6696	0.162055	47.7224	0.27668	45.4826	0.181818	47.4852	0.317523	48.1976	0.235837	44.8036	0.45718	11.6748	0.0632411	6.39771	0.113307	-0.29747	0.386034	-0.250204	0.407115	2.07287	0.274045	3.71249	0.213439
ILMN_1656111	MYLIP	1549.5	0	1153.83	0	363.727	0	565.548	0	735.979	0	1126.44	0	1321.1	0	945.382	0	934.707	0	969.667	0	1192.55	0	1240.34	0	833.063	0	995.984	0	380.895	0	559.234	0	821.976	0	614.259	0
ILMN_1656118	ZBTB7A	57.9679	0.660079	46.4063	0.996047	47.3463	0.820817	46.3141	0.899868	60.9701	0.42556	50.3221	0.981555	51.8114	0.156785	48.5688	0.230567	52.5338	0.0711462	54.0249	0.0816864	48.7438	0.212121	52.3933	0.0909091	5.56166	0.15415	-4.19396	0.735178	6.12437	0.131752	8.05969	0.0961792	3.0566	0.226614	5.21048	0.16469
ILMN_1656123	LOC731159	50.7321	0.953887	63.8547	0.27141	51.0872	0.570488	49.4273	0.749671	57.4011	0.650856	58.9108	0.70751	44.1726	0.68643	49.5712	0.183136	38.2456	0.749671	44.5887	0.58498	43.6732	0.608696	44.4064	0.490119	-5.94495	0.814229	0.593318	0.366271	3.50331	0.197629	-6.46386	0.868248	0.546788	0.361001	7.32979	0.11199
ILMN_1656129	SLC39A10	378.777	0	302.811	0	413.896	0	245.631	0	138.197	0.00131752	310.045	0	1585.8	0	1143.27	0	1143.56	0	721.562	0	784.123	0	962.226	0	404.288	0	422.824	0	418.385	0	290.519	0	267.122	0	373.529	0
ILMN_1656131	LOC401237	71.9353	0.083004	73.3721	0.0671937	69.7835	0.0487484	61.0532	0.11199	73.1333	0.0843215	89.8641	0.0395257	52.0624	0.14888	53.2072	0.0948617	50.4266	0.083004	53.2779	0.0895916	51.3411	0.12253	55.7049	0.0540185	8.90497	0.0869565	9.43756	0.0724638	9.54617	0.0724638	12.4251	0.0527009	10.5304	0.0803689	2.40512	0.256917
ILMN_1656132	PNLDC1	59.5889	0.554677	61.5342	0.371542	48.6087	0.754941	50.2326	0.694335	56.278	0.722003	54.3375	0.907773	49.6063	0.254282	48.5116	0.230567	43.0724	0.28722	46.7488	0.364954	46.8476	0.335968	45.4439	0.399209	-3.77303	0.677207	1.81742	0.293808	-0.491135	0.395257	-6.49087	0.869565	-2.36541	0.557312	-0.0146932	0.382082
ILMN_1656134	CNOT7	521.748	0	562.599	0	810.047	0	571.378	0	836.619	0	1228.82	0	1286.65	0	961.088	0	1226.8	0	1386.67	0	1747.99	0	1480.8	0	429.534	0	593.167	0	517.707	0	656.99	0	544.316	0	997.866	0
ILMN_1656136	STAU1	611.36	0	673.87	0	540.332	0	516.603	0	414.086	0	786.214	0	1251.9	0	1032.11	0	1168.41	0	1653.2	0	1991.05	0	1325.02	0	596.283	0	745.737	0	678.437	0	756.161	0	729.866	0	1026.95	0
ILMN_1656137	LOC651892	72.0649	0.0790514	82.0256	0.0210804	58.5928	0.196311	58.6654	0.184453	68.0004	0.162055	62.0776	0.511199	51.2726	0.176548	47.9363	0.259552	47.3263	0.1278	48.5776	0.221344	51.3009	0.12253	48.3334	0.198946	1.59835	0.321476	-2.11755	0.591568	0.312981	0.350461	2.20192	0.280632	8.60931	0.102767	2.75539	0.246377
ILMN_1656139	LOC730417	78.6089	0.030303	70.1539	0.0988142	66.5853	0.0658762	65.5866	0.0606061	72.6581	0.0882741	84.5228	0.0487484	62.1067	0.0368906	51.8629	0.12253	56.635	0.0395257	52.3288	0.108037	50.7277	0.13834	50.5858	0.12253	6.86731	0.1278	12.4002	0.0540185	5.63142	0.14361	9.06292	0.0803689	8.42987	0.104084	7.31499	0.11199
ILMN_1656144	MAPKAPK2	73.3203	0.0592885	75.401	0.0540185	68.0608	0.0566535	68.6634	0.0461133	68.7219	0.13834	83.7955	0.0513834	61.4383	0.0368906	63.9937	0.027668	69.6872	0.0184453	71.7169	0.0158103	65.02	0.0250329	68.053	0.0184453	7.33956	0.11199	12.5815	0.0540185	19.8005	0.0263505	7.78299	0.101449	13.9636	0.0474308	26.5672	0.0223979
ILMN_1656145	GOT1	1273.45	0	1454.83	0	1279.98	0	1056.84	0	1256.31	0	1592.33	0	2176.51	0	1249.33	0	1083.72	0	1193.15	0	1074.97	0	1068.1	0	861.705	0	1171.74	0	664.946	0	665.435	0	462.742	0	881.586	0
ILMN_1656149	FLJ22531	71.2791	0.0935441	57.958	0.599473	56.2114	0.275362	54.3974	0.401844	55.6741	0.757576	69.7196	0.217391	49.7884	0.239789	49.4353	0.191041	46.5758	0.144927	56.1414	0.0513834	50.6442	0.139657	54.333	0.0619236	4.34123	0.172596	2.674	0.250329	2.21997	0.250329	-0.503126	0.43083	0.239628	0.382082	1.22241	0.304348
ILMN_1656159	ATP10D	58.2078	0.649539	69.1509	0.110672	55.6382	0.29249	55.5793	0.330698	58.7454	0.566535	74.8843	0.12253	55.4892	0.0685112	50.7717	0.139657	68.8032	0.0184453	54.3377	0.0777339	52.033	0.104084	88.5514	0.00922266	4.48088	0.168643	5.02398	0.13834	-3.1869	0.624506	-3.60715	0.677207	2.04911	0.275362	0.385911	0.359684
ILMN_1656165	USP9X	650.902	0	784.786	0	509.672	0	394.869	0	383.414	0	760.689	0	830.907	0	835.652	0	769.942	0	684.997	0	987.091	0	694.435	0	554.027	0	492.615	0	462.445	0	384.82	0	587.886	0	570.552	0
ILMN_1656169	LOC652579	58.2985	0.637681	56.5647	0.671937	59.5621	0.181818	53.0979	0.486166	60.1823	0.475626	62.2332	0.503294	43.4888	0.743083	43.1395	0.720685	38.2706	0.748353	43.5323	0.678524	47.2456	0.312253	41.3246	0.801054	-1.25419	0.496706	1.96921	0.289855	0.188294	0.359684	-1.07714	0.479578	-8.7742	0.947299	-2.90491	0.582345
ILMN_1656170	MARLIN1	63.8822	0.29776	80.7756	0.0263505	59.0469	0.193676	62.5684	0.0909091	61.6671	0.384717	75.7468	0.11199	51.3051	0.175231	53.123	0.0974967	43.0262	0.291173	53.8036	0.0843215	52.632	0.0988142	51.8217	0.101449	-3.56163	0.658761	9.61959	0.0724638	3.87933	0.181818	13.4298	0.0408432	6.84451	0.131752	15.1896	0.0355731
ILMN_1656171	ADAMTS19	88.4865	0.00922266	92.9	0.00527009	69.1272	0.0487484	78.4378	0.00790514	79.9619	0.0355731	84.1579	0.0500659	63.3454	0.0329381	60.3575	0.0368906	46.8673	0.140975	57.1203	0.0434783	54.5598	0.0685112	66.1308	0.0184453	18.526	0.0237154	21.2997	0.0197628	18.1994	0.027668	17.0177	0.027668	22.9514	0.0197628	11.2836	0.0632411
ILMN_1656176	LOC642553	68.9004	0.12253	65.5754	0.201581	54.3201	0.350461	60.7325	0.114625	68.7517	0.13834	68.8201	0.233202	50.6552	0.206851	53.8297	0.0882741	47.0996	0.135705	50.3602	0.15942	51.703	0.11199	49.402	0.15415	9.29665	0.0843215	2.87236	0.238472	3.38966	0.201581	7.74786	0.101449	3.94124	0.188406	5.73683	0.144927
ILMN_1656181	LOC647065	63.3096	0.321476	62.1861	0.341239	53.275	0.42556	56.5838	0.27141	72.3744	0.0922266	69.103	0.229249	44.3673	0.661397	49.4709	0.187088	39.1597	0.645586	46.8972	0.357049	43.6484	0.610013	43.1907	0.607378	-0.410236	0.438735	3.35698	0.205534	-5.62627	0.815547	6.3057	0.126482	-4.25808	0.71278	-5.27179	0.749671
ILMN_1656182	LOC642229	55.6618	0.794466	62.9708	0.312253	66.4715	0.0698287	51.966	0.562582	62.0664	0.364954	72.5236	0.15415	53.0447	0.123847	48.1911	0.246377	47.5838	0.118577	57.5074	0.0421607	46.8952	0.335968	48.1759	0.209486	4.64017	0.163373	9.89232	0.0711462	2.47201	0.246377	8.27748	0.0961792	5.84894	0.14888	-0.65911	0.411067
ILMN_1656184	PI4KAP1	99.9179	0.00263505	104.809	0.00131752	109.874	0.00131752	92.9147	0.00395257	131.069	0.00131752	137.264	0.00263505	63.8418	0.0316205	68.0044	0.0237154	75.356	0.0171278	93.7372	0.00395257	102.872	0.00395257	76.3367	0.0158103	19.3977	0.0223979	21.607	0.0197628	28.7976	0.0171278	23.8642	0.0144928	17.9719	0.027668	35.5183	0.0131752
ILMN_1656185	DEF8	160.9	0	167.922	0	169.506	0	155.274	0	357.725	0	235.273	0	166.029	0	283.034	0	197.51	0	384.394	0	490.315	0	201.063	0	94.7334	0	94.2306	0	119.604	0	212.988	0	256.902	0	200.275	0
ILMN_1656186	SLC41A1	191.335	0	263.183	0	138.719	0	172.856	0	267.11	0	147.953	0.00263505	253.066	0	280.026	0	220.685	0	209.381	0	203.243	0	176.968	0	131.732	0	151.169	0	107.93	0	103.132	0	117.953	0	138.682	0
ILMN_1656187	LOC646554	66.8213	0.175231	58.6886	0.55863	58.4912	0.198946	56.6031	0.270092	56.0717	0.732543	66.4318	0.321476	49.6966	0.249012	45.0465	0.507246	45.7875	0.176548	49.0633	0.201581	47.7453	0.27141	54.7925	0.057971	-6.35164	0.827404	0.857905	0.342556	0.22538	0.357049	-5.68661	0.822134	0.260876	0.380764	-0.789023	0.416337
ILMN_1656189	MGC19604	65.8935	0.208169	58.1799	0.592885	59.1322	0.191041	55.9231	0.305665	63.6249	0.301713	61.3769	0.562582	47.9206	0.345191	43.8209	0.644269	43.3109	0.27141	48.0755	0.26087	41.5132	0.826087	47.3563	0.259552	2.55168	0.267457	4.38069	0.15942	5.95242	0.13307	-2.97661	0.628459	-3.4617	0.657444	4.99784	0.166008
ILMN_1656192	ZNF704	58.8205	0.59552	64.9582	0.229249	54.416	0.345191	58.8633	0.171278	61.5823	0.387352	64.1835	0.40448	46.2729	0.482213	43.9897	0.629776	42.2503	0.338603	49.9168	0.171278	46.5166	0.357049	43.9123	0.536232	5.52146	0.15415	-2.31193	0.603426	0.973495	0.314888	-1.9308	0.54809	2.30674	0.263505	-0.278945	0.393939
ILMN_1656193	MGC33407	51.9961	0.926219	56.8012	0.658761	49.0807	0.720685	48.9628	0.772069	61.8735	0.372859	60.6406	0.604743	44.3483	0.664032	41.7118	0.819499	43.8735	0.252964	44.1792	0.620553	47.6938	0.272727	45.7322	0.376812	1.67386	0.318841	-3.26697	0.674572	-4.88309	0.772069	-8.56897	0.942029	-4.90435	0.745718	-6.07895	0.793149
ILMN_1656194	TSPAN10	686.222	0	585.73	0	426.401	0	532.783	0	619.686	0	530.026	0	462.307	0	482.199	0	266.147	0	436.548	0	573.79	0	329.004	0	708.862	0	566.044	0	248.893	0	742.223	0	896.656	0	436.986	0
ILMN_1656196	E2F6	484.058	0	493.087	0	810.253	0	345.043	0	671.552	0	594.593	0	697.391	0	736.488	0	823.436	0	616.847	0	542.821	0	467.265	0	408.438	0	464.099	0	516.452	0	417.739	0	418.52	0	496.878	0
ILMN_1656199	LOC650759	75.1104	0.0527009	74.86	0.0566535	62.4958	0.12253	66.7832	0.0540185	75.9413	0.057971	102.661	0.0223979	76.7088	0.0158103	69.61	0.0210804	61.9712	0.0237154	82.3517	0.00658761	92.4741	0.00658761	77.3622	0.0144928	20.1787	0.0223979	18.5416	0.0237154	15.0455	0.0355731	13.5628	0.0395257	21.1668	0.0250329	21.4274	0.0223979
ILMN_1656200	KATNAL2	53.4473	0.881423	57.4938	0.624506	49.7191	0.671937	40.8141	0.998683	54.5405	0.833992	56.9429	0.811594	54.7039	0.0882741	56.4726	0.055336	47.666	0.11726	48.7769	0.212121	47.69	0.272727	52.2345	0.0922266	1.92294	0.301713	-0.862859	0.496706	-5.29179	0.801054	-2.62951	0.598155	-0.646678	0.44137	-1.35649	0.463768
ILMN_1656201	LOC645359	58.6614	0.615283	56.6603	0.670619	44.0405	0.947299	48.6178	0.798419	55.3214	0.781291	53.4199	0.934124	48.3919	0.309618	42.8971	0.744401	46.7829	0.142292	47.3926	0.321476	45.3335	0.45191	43.427	0.57971	-1.60996	0.520422	-3.19655	0.669302	-4.73871	0.761528	-1.44179	0.513834	-2.33639	0.554677	-5.72725	0.778656
ILMN_1656208	LOC645304	58.4755	0.629776	66.5179	0.183136	54.9373	0.318841	62.2507	0.0935441	61.2045	0.40975	69.0911	0.230567	70.9941	0.0210804	52.3419	0.11199	56.1106	0.0447958	45.5301	0.487484	55.2731	0.0566535	51.1118	0.109354	7.0111	0.121212	12.2985	0.0566535	4.40659	0.171278	4.0821	0.189723	3.70595	0.193676	13.7593	0.0461133
ILMN_1656218	LOC388022	61.7721	0.412385	67.0289	0.155468	53.211	0.426878	57.6437	0.217391	69.3608	0.1278	56.8089	0.820817	50.0352	0.230567	54.9887	0.0711462	46.786	0.142292	65.4106	0.0223979	61.7172	0.0289855	49.5539	0.150198	4.916	0.162055	-0.357762	0.437418	6.71951	0.115942	5.99955	0.13834	12.3563	0.0619236	-3.64632	0.635046
ILMN_1656221	OR2T27	65.3748	0.234519	55.9697	0.70224	47.4951	0.814229	51.9508	0.562582	60.4835	0.453228	56.3279	0.836627	44.3008	0.673254	45.1171	0.500659	40.4066	0.516469	41.1288	0.895916	42.4523	0.72859	46.5663	0.309618	-4.91614	0.749671	-3.23556	0.670619	-3.19701	0.625823	-3.87236	0.699605	-3.4321	0.652174	-0.387565	0.399209
ILMN_1656225	DUPD1	63.5763	0.31357	58.5652	0.5639	44.4997	0.936759	54.3226	0.40448	62.811	0.330698	64.0566	0.411067	46.6782	0.437418	40.0989	0.918314	40.5972	0.496706	38.9884	0.971015	41.3705	0.833992	44.3151	0.505929	-3.53805	0.658761	-5.35238	0.805007	0.171379	0.361001	-12.3867	0.998683	-6.09311	0.819499	-2.2734	0.533597
ILMN_1656232	LOC202134	70.1804	0.104084	81.131	0.0250329	66.1095	0.0737813	59.1183	0.158103	63.4986	0.3083	65.174	0.370224	50.0335	0.230567	44.5699	0.554677	43.5153	0.267457	42.7823	0.758893	45.1011	0.471673	44.1379	0.517787	6.3591	0.13834	3.32839	0.206851	1.8106	0.268775	5.12343	0.155468	-0.0147204	0.401844	2.41367	0.256917
ILMN_1656233	LOC389517	4460.99	0	7624.71	0	3255.1	0	3557.45	0	7833.98	0	4696.43	0	5707.64	0	7309.91	0	8280.43	0	8588.01	0	4707.97	0	11547.5	0	11280.3	0	10452.2	0	6176.05	0	7282.4	0	15082.3	0	9082.81	0
ILMN_1656242	C1R	74.0034	0.057971	65.086	0.227932	46.7656	0.844532	50.9349	0.638999	58.0893	0.599473	64.3838	0.399209	43.3486	0.753623	43.0697	0.729908	41.6804	0.389987	41.8344	0.83531	43.0954	0.667984	42.8528	0.638999	2.88481	0.249012	-2.8595	0.648221	-1.29401	0.453228	-1.58476	0.520422	-0.551181	0.433465	-0.425795	0.399209
ILMN_1656248	ASAM	73.4093	0.0592885	75.0461	0.055336	56.7342	0.249012	61.5347	0.104084	72.9248	0.085639	66.8444	0.305665	50.4127	0.216074	80.7119	0.0105402	47.6339	0.11726	44.0097	0.632411	46.0166	0.399209	44.6272	0.469038	-3.56147	0.658761	1.78375	0.295125	2.67517	0.231884	1.25753	0.324111	3.4637	0.201581	0.192788	0.367589
ILMN_1656250	FLJ25169	61.7286	0.41502	64.8104	0.231884	63.8459	0.0988142	62.6176	0.0909091	61.6191	0.384717	66.8761	0.305665	52.2915	0.144927	51.1929	0.135705	44.7929	0.210804	49.2209	0.196311	56.7574	0.0447958	50.9579	0.115942	3.43292	0.220026	7.52037	0.0935441	3.0691	0.216074	-2.41008	0.58498	1.44641	0.316205	7.33019	0.11199
ILMN_1656251	LOC401778	70.3136	0.104084	65.2669	0.214756	57.2979	0.233202	55.7536	0.312253	73.3194	0.0843215	61.9852	0.515151	47.1677	0.387352	47.2289	0.30303	39.9342	0.570488	49.4027	0.187088	51.2088	0.125165	45.0882	0.43083	5.66325	0.151515	1.0907	0.328063	3.98263	0.181818	2.00472	0.288538	2.60173	0.242424	0.846635	0.333333
ILMN_1656254	NOTCH2NL	62.0725	0.400527	61.8255	0.359684	51.5645	0.538867	58.4417	0.188406	74.4013	0.0764163	63.8698	0.412385	56.1072	0.0632411	59.3493	0.0382082	57.706	0.0329381	62.4871	0.0250329	59.291	0.0355731	54.5409	0.0606061	9.10807	0.085639	5.45087	0.129117	8.35897	0.0843215	10.9363	0.0619236	8.54805	0.102767	5.70131	0.147563
ILMN_1656257	LOC732275	58.8541	0.592885	69.6205	0.102767	58.8308	0.193676	52.9091	0.499341	56.3949	0.715415	64.3592	0.399209	44.94	0.599473	43.0621	0.729908	33.2178	0.985507	45.6354	0.475626	44.2347	0.54809	43.8761	0.538867	-8.65393	0.923584	-2.52392	0.621871	-3.61728	0.661397	-9.72275	0.971015	-5.76319	0.794466	-0.956733	0.42556
ILMN_1656266	FLJ38379	52.3211	0.916996	50.6913	0.935441	44.6189	0.932806	51.8004	0.571805	56.8286	0.681159	49.2268	0.992095	45.7757	0.528327	43.7813	0.652174	36.4317	0.880105	40.1777	0.935441	42.9968	0.670619	43.3601	0.588933	-6.68009	0.84585	-12.9931	0.993412	-14.2996	0.997365	-5.9594	0.841897	-7.9227	0.905138	-6.99374	0.852437
ILMN_1656274	PRPF38A	83.6081	0.0210804	113.22	0.00131752	99.9417	0.00395257	91.5859	0.00527009	115.239	0.00263505	168.918	0	146.039	0	139.615	0.00131752	144.353	0.00131752	180.995	0	148.372	0	191.517	0	42.5808	0.00527009	61.0891	0.00263505	47.6819	0.00658761	45.9989	0.00263505	62.5488	0.00263505	109.76	0
ILMN_1656280	LOC646584	65.2462	0.242424	56.8281	0.657444	57.4662	0.226614	58.3765	0.192358	63.6602	0.300395	62.6616	0.475626	47.2843	0.380764	44.6725	0.536232	42.4797	0.333333	47.1155	0.337286	46.8259	0.338603	42.8454	0.638999	-3.65287	0.670619	-6.90127	0.876153	0.580322	0.333333	6.17081	0.130435	1.06283	0.334651	3.3341	0.225296
ILMN_1656285	METTL7A	101.705	0.00263505	125.818	0	80.1508	0.0144928	86.2483	0.00527009	87.0155	0.0197628	149.844	0.00263505	131.085	0.00131752	211.044	0	85.7177	0.0158103	233.251	0	204.569	0	251.922	0	151.423	0	67.1949	0.00263505	45.8177	0.00658761	63.8306	0.00263505	135.602	0	79.2385	0.00395257
ILMN_1656287	SPOCK2	262.163	0	239.469	0	1254.23	0	122.436	0	139.913	0.00131752	175.176	0	784.991	0	1108.23	0	404.923	0	131.319	0	225.489	0	200.245	0	703.67	0	1156.99	0	1176.48	0	229.958	0	228.385	0	219.563	0
ILMN_1656291	TSKS	59.4997	0.55863	54.2478	0.791831	55.8171	0.28722	59.8353	0.139657	56.9654	0.667984	66.3095	0.325428	48.75	0.295125	41.8109	0.814229	39.4142	0.623188	44.2546	0.613966	44.9171	0.480896	46.698	0.30303	-1.03596	0.479578	1.37988	0.3083	4.58466	0.167325	1.10307	0.326746	-5.09181	0.754941	-5.30709	0.757576
ILMN_1656292	LOC388532	1084.8	0	1544.55	0	1373.7	0	1137.72	0	1220.83	0	2589.18	0	4364.77	0	4817.48	0	5268.41	0	4413.26	0	4026.94	0	5082.3	0	4770.07	0	3557.33	0	5329.27	0	4032.72	0	5096.39	0	6089.07	0
ILMN_1656293	GOSR2	138.784	0	163.351	0	244.112	0	139.999	0	214.196	0	270.105	0	265.145	0	213.647	0	241.891	0	196.008	0	223.937	0	182.264	0	88.5671	0.00131752	97.2966	0	74.2401	0.00395257	95.7453	0	65.2092	0.00263505	72.2122	0.00395257
ILMN_1656297	C21orf57	264.248	0	347.265	0	312.697	0	348.714	0	880.251	0	480.382	0	506.242	0	459.77	0	521.606	0	463.449	0	489.565	0	434.175	0	363.637	0	417.522	0	487.307	0	549.403	0	476.332	0	659.381	0
ILMN_1656300	GFRA2	111.277	0.00263505	129.233	0	130.038	0.00131752	118.204	0	157.903	0.00131752	156.185	0.00263505	109.791	0.00395257	119.809	0.00131752	104.219	0.00790514	100.52	0.00395257	109.16	0.00263505	102.925	0.00395257	89.7076	0.00131752	98.608	0	73.12	0.00395257	65.3271	0.00263505	98.1649	0	87.8914	0.00263505
ILMN_1656301	LOC646139	62.8106	0.351779	67.32	0.150198	51.8952	0.511199	43.96	0.965744	57.931	0.612648	61.9012	0.521739	48.3273	0.309618	41.7079	0.819499	41.2181	0.44664	52.3567	0.106719	43.5898	0.621871	47.7396	0.231884	7.6537	0.108037	-5.15433	0.794466	3.56646	0.196311	4.35311	0.172596	-4.76278	0.741765	0.995111	0.317523
ILMN_1656303	SNORD28	62.4045	0.376812	56.6825	0.667984	43.6001	0.952569	53.1537	0.486166	53.59	0.869565	51.7911	0.963109	41.1531	0.913044	42.8662	0.748353	36.0945	0.895916	42.7344	0.761528	41.8891	0.782609	42.0886	0.727273	-4.20935	0.708827	-13.2821	0.99473	-5.63061	0.815547	-6.39133	0.862978	-6.79106	0.85112	-5.93427	0.786561
ILMN_1656310	INDO	98.2176	0.00263505	73.851	0.0632411	48.8308	0.736495	50.6484	0.661397	80.9324	0.0316205	90.7834	0.0382082	94.6838	0.00658761	100.386	0.00527009	40.5058	0.508564	52.7035	0.101449	144.379	0	71.6528	0.0184453	102.172	0	24.0938	0.0171278	-4.77447	0.762846	41.3886	0.00395257	23.2221	0.0197628	-8.90189	0.939394
ILMN_1656315	DMD	135.111	0	131.888	0	127.637	0.00131752	121.703	0	198.595	0	159.446	0.00131752	136.985	0.00131752	144.211	0.00131752	136.504	0.00131752	131.319	0	125.225	0.00263505	116.778	0.00131752	110.105	0	106.956	0	108.348	0	112.14	0	127.092	0	104.858	0
ILMN_1656316	ZMYM3	140.107	0	204.122	0	95.0747	0.00527009	96.046	0.00263505	210.145	0	123.69	0.00658761	175.506	0	168.576	0	170.153	0	220.293	0	158.857	0	201.4	0	102.505	0	105.214	0	97.9254	0.00131752	59.1582	0.00263505	91.7078	0	80.0843	0.00395257
ILMN_1656318	LOC352909	53.4515	0.881423	63.4715	0.285903	41.3337	0.982872	54.5517	0.392622	65.1257	0.239789	57.8423	0.762846	48.4366	0.3083	47.8079	0.27141	42.9911	0.293808	45.0465	0.536232	45.5476	0.434783	49.5848	0.150198	-3.24821	0.629776	-4.37824	0.753623	-3.11395	0.617918	-0.291196	0.40975	5.83536	0.150198	5.46544	0.151515
ILMN_1656321	LTBP1	59.1065	0.577075	64.8585	0.231884	59.493	0.183136	51.5447	0.59025	70.7371	0.11199	64.7804	0.383399	47.6	0.364954	44.0317	0.627141	40.8104	0.484849	48.5368	0.225296	47.079	0.324111	44.6944	0.463768	1.87734	0.304348	-1.39753	0.536232	-3.8373	0.682477	-2.22877	0.57444	0.3596	0.375494	-0.587981	0.407115
ILMN_1656325	LOC641810	59.8215	0.538867	53.6185	0.83531	51.0738	0.571805	51.1639	0.620553	57.2858	0.652174	60.3555	0.629776	45.3652	0.567852	44.8489	0.525692	38.2567	0.748353	41.7038	0.847167	43.179	0.658761	40.2625	0.880105	-11.27	0.982872	-7.47254	0.895916	-10.1077	0.972332	-3.36516	0.657444	-5.86546	0.802372	0.951356	0.321476
ILMN_1656327	GLT1D1	41.5496	0.998683	51.449	0.910408	46.0163	0.88274	46.8665	0.88274	53.2552	0.876153	60.0976	0.640316	48.6698	0.295125	46.2255	0.396574	47.8198	0.114625	53.0887	0.0909091	42.1516	0.761528	46.4634	0.318841	8.68698	0.0909091	-0.467755	0.447958	1.32833	0.299078	3.01248	0.237154	3.14229	0.222661	12.0074	0.0606061
ILMN_1656330	CCKAR	60.274	0.519104	61.5993	0.371542	54.6808	0.333333	49.9904	0.710145	52.999	0.888011	72.5627	0.151515	42.622	0.819499	46.41	0.378129	39.0637	0.656126	45.7942	0.461133	43.6945	0.607378	42.6853	0.654809	-5.14211	0.760211	0.263309	0.400527	-0.971321	0.429513	-4.30636	0.732543	-5.34474	0.770751	5.31973	0.163373
ILMN_1656335	RIT1	104.646	0.00263505	99.1938	0.00395257	113.921	0.00131752	89.3933	0.00527009	101.462	0.00658761	130.786	0.00395257	172.841	0	133.68	0.00131752	137.927	0.00131752	142.169	0	138.241	0	102.186	0.00395257	36.225	0.00790514	63.8913	0.00263505	70.8001	0.00395257	39.8221	0.00527009	51.2682	0.00395257	50.7829	0.00658761
ILMN_1656338	PTPRS	60.5437	0.505929	67.8405	0.140975	64.0475	0.0935441	58.7287	0.175231	69.7479	0.12253	82.0477	0.0606061	49.7935	0.239789	49.9826	0.168643	42.1208	0.346509	49.0893	0.201581	51.7501	0.11199	46.3821	0.326746	-0.598667	0.455863	-0.294965	0.434783	8.695	0.0803689	5.65888	0.14888	3.85608	0.191041	7.32526	0.11199
ILMN_1656342	FBXO48	66.2882	0.189723	69.3284	0.105402	58.9468	0.193676	60.7889	0.114625	69.9919	0.115942	65.495	0.354414	44.7073	0.619236	48.1353	0.251647	45.0199	0.198946	45.4495	0.494071	48.4782	0.226614	45.2688	0.412385	-0.749523	0.463768	4.91199	0.14361	-1.6576	0.484849	1.51832	0.310935	9.85379	0.085639	2.03734	0.270092
ILMN_1656344	LOC653039	74.0819	0.057971	63.2705	0.295125	65.9945	0.0737813	59.9423	0.137022	71.4107	0.104084	66.9402	0.30303	49.3829	0.263505	42.5133	0.772069	40.0855	0.552042	42.3742	0.795784	46.4061	0.362319	44.9357	0.445323	-0.0224189	0.40975	5.80398	0.126482	6.25626	0.131752	5.9106	0.140975	10.2611	0.0843215	6.18736	0.13307
ILMN_1656361	LOC201175	81.0206	0.0250329	75.4498	0.0540185	89.3558	0.00922266	223.131	0	355.417	0	151.988	0.00263505	60.0789	0.0395257	82.3717	0.0105402	67.4049	0.0184453	326.752	0	255.021	0	85.5291	0.0105402	13.1797	0.055336	18.6941	0.0237154	37.6393	0.0105402	291.199	0	351.063	0	287.854	0
ILMN_1656364	ASB12	72.7706	0.0671937	61.4498	0.376812	57.9115	0.213439	52.7945	0.508564	65.6507	0.221344	62.812	0.469038	50.272	0.225296	40.8399	0.87747	41.8583	0.378129	45.1699	0.524374	41.0769	0.857707	47.3239	0.259552	5.47403	0.15415	3.46013	0.198946	3.26178	0.205534	4.92618	0.158103	-0.0190234	0.401844	3.17977	0.234519
ILMN_1656368	ALDH4A1	128.919	0	187.751	0	190.677	0	168.481	0	267.91	0	307.096	0	248.247	0	194.172	0	261.486	0	321.548	0	266.644	0	457.024	0	152.303	0	189.357	0	132.968	0	248.605	0	210.901	0	226.01	0
ILMN_1656369	C8orf4	847.952	0	806.209	0	400.6	0	528.949	0	1320.98	0	1954.42	0	1142.5	0	801.534	0	448.631	0	1159.62	0	1571.56	0	933.488	0	406.938	0	388.23	0	642.304	0	675.355	0	840.495	0	1369.45	0
ILMN_1656371	TRPA1	57.9986	0.660079	65.2006	0.217391	50.4349	0.615283	52.124	0.550725	66.2996	0.205534	57.4885	0.776021	41.3137	0.906456	40.7952	0.878788	36.9202	0.859025	44.9487	0.552042	43.896	0.58498	42.3845	0.69697	-5.04178	0.756258	-4.41894	0.756258	-0.278709	0.386034	-8.62137	0.943346	-5.93418	0.806324	-3.58206	0.628459
ILMN_1656372	PES1	93.9591	0.00658761	83.2539	0.0158103	115.174	0.00131752	71.4364	0.0263505	88.205	0.0158103	127.144	0.00527009	88.8192	0.00790514	91.891	0.00658761	79.0331	0.0158103	85.9082	0.00658761	87.1914	0.00922266	97.8748	0.00527009	26.1802	0.0158103	23.8925	0.0171278	45.3027	0.00658761	37.1268	0.00790514	39.5942	0.00658761	50.0915	0.00658761
ILMN_1656373	BNC2	87.8432	0.00922266	74.4825	0.057971	61.5735	0.13834	55.1858	0.362319	69.6282	0.12253	60.3352	0.629776	132.961	0.00131752	151.542	0.00131752	42.852	0.306983	53.7768	0.0843215	56.1299	0.0513834	49.5202	0.150198	20.2915	0.0223979	37.8879	0.00658761	2.10665	0.251647	3.38102	0.216074	23.428	0.0197628	5.8872	0.139657
ILMN_1656376	LOC648256	91.4963	0.00658761	88.5835	0.00658761	89.0527	0.00922266	88.7151	0.00527009	94.2581	0.0105402	126.043	0.00527009	62.5146	0.0355731	64.0319	0.027668	64.0231	0.0210804	58.3252	0.0421607	53.4411	0.085639	55.8628	0.0513834	27.3944	0.0131752	26.4817	0.0144928	21.4041	0.0250329	31.8296	0.0118577	32.7263	0.0118577	27.5526	0.0210804
ILMN_1656378	NMT2	191.653	0	215.538	0	137.364	0	118.084	0	177.017	0	211.035	0	111.43	0.00395257	168.782	0	235.217	0	180.262	0	189.955	0	199.104	0	108.4	0	94.9492	0	126.996	0	128.452	0	182.38	0	239.252	0
ILMN_1656379	LOC643093	64.2153	0.283268	59.9434	0.474308	54.8794	0.322793	62.0022	0.0974967	62.6014	0.339921	60.5824	0.611331	48.4242	0.3083	41.7282	0.819499	44.0352	0.246377	48.217	0.251647	48.9681	0.204216	47.5474	0.242424	2.53018	0.267457	4.80342	0.150198	1.05025	0.312253	14.4539	0.0342556	0.0519071	0.396574	6.39721	0.130435
ILMN_1656380	LOC124216	70.9916	0.0988142	79.5339	0.0329381	63.2769	0.114625	68.6983	0.0461133	99.1202	0.00922266	68.459	0.238472	51.1416	0.179183	57.5565	0.0500659	52.7582	0.0711462	61.3855	0.0316205	55.6316	0.0540185	60.3393	0.0329381	12.4681	0.0606061	19.6569	0.0210804	13.5052	0.0500659	15.1604	0.0329381	34.6759	0.00790514	17.1782	0.027668
ILMN_1656382	BOLA2	114.932	0.00263505	93.781	0.00527009	245.824	0	101.068	0.00131752	144.605	0.00131752	292.276	0	58.4545	0.0513834	59.0831	0.0395257	63.49	0.0223979	77.4956	0.0118577	89.1793	0.00790514	72.9737	0.0184453	12.9913	0.0566535	10.273	0.0711462	28.2823	0.0197628	26.4126	0.0144928	8.48408	0.104084	63.6187	0.00527009
ILMN_1656383	SOHLH1	59.3372	0.5639	54.4172	0.776021	49.026	0.724638	45.4225	0.924901	56.8785	0.675889	69.1118	0.229249	55.5104	0.0685112	44.0754	0.619236	37.8744	0.786561	40.1866	0.935441	43.3654	0.636364	38.1555	0.968379	-7.00148	0.853755	-7.87423	0.911726	-1.71134	0.487484	-3.41285	0.662714	-3.45269	0.653491	-10.7062	0.980237
ILMN_1656386	SEC24D	90.2645	0.00658761	102.793	0.00263505	97.5	0.00395257	63.2419	0.085639	85.6302	0.0210804	89.4085	0.0395257	329.963	0	257.457	0	300.431	0	295.129	0	353.988	0	209.352	0	62.1947	0.00395257	99.1738	0	114.92	0	81.5023	0	78.2225	0.00263505	87.3476	0.00263505
ILMN_1656393	PPP2R3A	208.971	0	209.581	0	100.752	0.00395257	138.152	0	214.738	0	203.291	0	303.484	0	237.832	0	271.725	0	318.353	0	272.942	0	349.021	0	275.002	0	254.327	0	162.822	0	234.407	0	373.484	0	208.663	0
ILMN_1656395	MYOT	63.1404	0.330698	64.1389	0.258234	59.474	0.183136	55.1139	0.364954	54.736	0.823452	62.2638	0.500659	46.2395	0.486166	64.0051	0.027668	41.0369	0.462451	48.2685	0.247694	43.7998	0.596838	47.0814	0.277997	-2.3209	0.577075	0.527324	0.376812	5.40786	0.150198	-1.98274	0.55863	7.47928	0.118577	5.45143	0.151515
ILMN_1656399	TCEAL8	263.239	0	340.951	0	248.603	0	180.259	0	236.194	0	265.437	0	454.645	0	484.582	0	422.661	0	375.762	0	391.46	0	273.919	0	259.018	0	204.418	0	127.965	0	106.121	0	170.585	0	156.457	0
ILMN_1656401	LOC642295	67.712	0.151515	68.1636	0.1278	64.6286	0.0935441	69.2325	0.0434783	60.6585	0.44664	75.3324	0.11726	50.5027	0.212121	51.9361	0.119895	44.0567	0.243742	51.8927	0.121212	49.6812	0.166008	50.8758	0.11726	9.162	0.0843215	12.419	0.0540185	9.70226	0.0698287	6.32108	0.126482	10.1777	0.0843215	7.21668	0.113307
ILMN_1656402	LOC440434	58.4144	0.632411	71.9907	0.0803689	58.5916	0.197629	50.287	0.6917	62.0055	0.367589	70.0009	0.209486	44.3686	0.661397	45.7295	0.447958	46.5772	0.144927	46.8458	0.361001	45.2596	0.453228	42.8662	0.638999	-5.52703	0.787879	-3.05321	0.658761	2.6439	0.234519	-2.64255	0.599473	3.51008	0.200264	1.15811	0.310935
ILMN_1656404	ZNF251	103.298	0.00263505	118.004	0.00131752	79.7237	0.0158103	88.2346	0.00527009	173.313	0	115.781	0.00922266	129.669	0.00131752	132.555	0.00131752	116.428	0.00395257	111.14	0.00263505	113.042	0.00263505	110.248	0.00395257	48.7618	0.00395257	63.9156	0.00263505	81.2274	0.00395257	38.5374	0.00790514	79.9565	0.00131752	41.9186	0.0105402
ILMN_1656407	LOC643850	63.6404	0.310935	62.2913	0.335968	57.2901	0.233202	58.1542	0.201581	62.6894	0.334651	67.4319	0.274045	51.1149	0.183136	46.3585	0.386034	41.6483	0.395257	46.3732	0.395257	48.639	0.218709	48.242	0.205534	9.14302	0.0843215	5.42659	0.129117	7.31618	0.104084	-1.36132	0.509881	2.99697	0.226614	-0.266669	0.391304
ILMN_1656409	STON1-GTF2A1L	53.8465	0.870883	43.1464	0.998683	43.1784	0.953887	47.705	0.844532	50.6476	0.955204	65.7548	0.346509	47.1345	0.387352	44.6452	0.541502	41.6468	0.395257	39.8951	0.944664	41.9196	0.778656	43.3694	0.587615	-0.830769	0.469038	-2.59742	0.629776	-4.95448	0.777339	-5.19005	0.802372	-1.01677	0.465086	-3.44752	0.624506
ILMN_1656410	TRPC6	302.164	0	270.833	0	511.172	0	261.127	0	277.501	0	385.358	0	256.187	0	425.623	0	869.922	0	693.329	0	546.18	0	517.157	0	203.022	0	121.46	0	344.734	0	151.742	0	239.693	0	322.634	0
ILMN_1656413	ZMPSTE24	2290.21	0	2585.06	0	1782.66	0	2059.76	0	1730.84	0	2056.15	0	5120.84	0	4747.64	0	3384.9	0	5183.63	0	6301.35	0	2905.84	0	2324.68	0	2401.86	0	1483.94	0	2936.43	0	2801.66	0	2199.51	0
ILMN_1656415	CDKN2C	85.7571	0.0158103	70.0393	0.100132	63.0784	0.11726	59.6922	0.139657	65.7632	0.221344	90.4074	0.0382082	60.2276	0.0395257	60.5885	0.0355731	62.3188	0.0223979	56.093	0.0513834	62.8066	0.0250329	60.852	0.0316205	14.2377	0.0474308	9.86885	0.0711462	4.20614	0.175231	12.2828	0.0527009	8.23323	0.106719	5.86154	0.140975
ILMN_1656419	RAB11FIP1	59.3507	0.562582	65.7265	0.196311	50.5869	0.606061	47.173	0.870883	68.8295	0.137022	64.4465	0.393939	47.0224	0.395257	50.7085	0.14361	43.635	0.262187	45.3947	0.498024	45.7035	0.421607	47.1122	0.27668	-1.35133	0.505929	-4.36183	0.750988	15.5628	0.0355731	-4.31323	0.732543	-2.14527	0.534914	-3.88127	0.661397
ILMN_1656420	MGC3020	141.51	0	215.485	0	96.911	0.00395257	46.6112	0.891963	57.106	0.660079	69.4494	0.221344	137.954	0.00131752	178.368	0	163.209	0	44.2234	0.619236	43.9822	0.57971	39.4151	0.927536	193.314	0	132.63	0	97.886	0.00131752	-3.96273	0.70751	-5.54813	0.782609	-5.62305	0.773386
ILMN_1656421	LOC653537	66.1658	0.193676	64.3307	0.245059	58.9072	0.193676	49.8438	0.719368	65.4167	0.226614	66.6976	0.309618	48.8213	0.288538	51.1711	0.135705	42.623	0.317523	50.319	0.15942	48.3017	0.234519	47.5802	0.242424	-1.42592	0.512517	-0.34718	0.437418	-5.39165	0.803689	3.22162	0.227932	4.76582	0.168643	1.09152	0.31357
ILMN_1656422	GPR87	61.9845	0.40448	68.5896	0.12253	62.9648	0.119895	74.8884	0.0158103	74.3056	0.0790514	75.051	0.121212	229.424	0	199.663	0	94.0972	0.0118577	219.871	0	189.7	0	155.807	0	39.4296	0.00527009	34.5558	0.00790514	4.61247	0.167325	57.3726	0.00263505	45.5023	0.00395257	60.7217	0.00527009
ILMN_1656424	SNRPE	67.5035	0.15415	64.7361	0.233202	61.2426	0.146245	61.0043	0.11199	56.7963	0.685112	67.1465	0.29249	91.1891	0.00658761	100.126	0.00527009	88.9763	0.0131752	90.7161	0.00395257	103.91	0.00395257	102.582	0.00395257	29.3516	0.0118577	28.8178	0.0105402	27.2568	0.0197628	20.6326	0.0171278	22.9135	0.0210804	54.4271	0.00658761
ILMN_1656427	C17orf39	177.073	0	185.783	0	110.685	0.00131752	104.837	0	201.142	0	140.353	0.00263505	173.394	0	160.895	0	257.931	0	187.262	0	184.992	0	160.987	0	104.101	0	127.055	0	136.26	0	108.706	0	102.029	0	148.223	0
ILMN_1656429	GUCY2E	69.8218	0.108037	67.1271	0.151515	44.0478	0.947299	53.643	0.449275	63.1689	0.322793	66.5735	0.314888	45.6861	0.538867	40.7525	0.881423	46.9414	0.13834	50.8098	0.146245	46.5547	0.353096	50.8687	0.11726	-0.235851	0.42556	-1.16884	0.521739	4.28285	0.173913	4.53194	0.167325	1.07351	0.334651	-1.61377	0.476943
ILMN_1656434	IHPK1	56.1847	0.748353	55.9708	0.70224	69.3868	0.0487484	57.7777	0.213439	60.7621	0.4361	74.799	0.125165	47.1677	0.387352	44.5124	0.557312	45.2972	0.187088	46.0862	0.432148	51.2925	0.12253	49.2521	0.158103	-5.40792	0.783926	-1.3172	0.529644	-0.480278	0.393939	-0.653623	0.44664	11.3679	0.0698287	1.90195	0.27668
ILMN_1656436	RBMS1	53.8424	0.870883	56.5739	0.671937	54.1907	0.359684	55.5135	0.333333	64.9234	0.247694	69.0227	0.231884	42.4877	0.827404	43.6342	0.664032	39.2085	0.644269	44.9064	0.555995	40.1114	0.924901	40.554	0.860343	-9.81054	0.956522	7.10621	0.0988142	-2.57986	0.56917	-6.38988	0.862978	-2.08111	0.530962	-2.07758	0.517787
ILMN_1656448	LOC642000	53.1155	0.890646	61.5083	0.371542	51.8685	0.515151	48.2678	0.815547	52.7964	0.894598	60.6546	0.603426	41.6495	0.88274	42.8344	0.748353	44.8463	0.205534	41.9352	0.823452	43.6712	0.608696	40.7657	0.84058	-3.85846	0.685112	-8.65242	0.935441	-3.43539	0.645586	-10.2939	0.985507	-6.15072	0.822134	-5.76947	0.779974
ILMN_1656452	C16orf59	173.283	0	226.81	0	287.082	0	170.166	0	286.873	0	340.745	0	129.837	0.00131752	178.075	0	274.768	0	155.578	0	132.381	0	183.823	0	146.267	0	112.473	0	221.78	0	122.303	0	158.698	0	202.253	0
ILMN_1656463	C11orf73	67.6428	0.151515	87.8622	0.00922266	73.3738	0.030303	57.8606	0.210804	62.4203	0.351779	82.5087	0.0540185	255.017	0	212.896	0	149.112	0.00131752	161.969	0	199.461	0	139.516	0	58.1365	0.00395257	77.6058	0.00131752	46.0276	0.00658761	65.9828	0.00263505	55.2176	0.00395257	80.8187	0.00395257
ILMN_1656472	GRAP	63.0496	0.339921	54.6515	0.770751	51.7037	0.528327	58.5969	0.185771	60.0522	0.479578	65.0084	0.370224	49.4836	0.258234	41.1658	0.865613	41.957	0.367589	46.6416	0.375494	42.2836	0.745718	48.0086	0.216074	-7.22898	0.859025	0.82812	0.345191	0.527626	0.334651	-5.03646	0.786561	-12.0484	0.986825	-10.4139	0.972332
ILMN_1656477	ARSA	174.384	0	182.687	0	121.833	0.00131752	198.192	0	472.777	0	176.278	0	111.149	0.00395257	92.8321	0.00658761	141.897	0.00131752	166.031	0	159.968	0	121.276	0.00131752	71.8735	0.00263505	69.1886	0.00263505	49.8467	0.00658761	101.671	0	83.0996	0.00131752	58.7755	0.00658761
ILMN_1656482	OSBPL2	410.274	0	404.977	0	264.937	0	358.263	0	639.787	0	450.672	0	556.032	0	451.877	0	444.877	0	766.91	0	762.908	0	703.087	0	242.883	0	255.002	0	199.518	0	350.134	0	533.456	0	329.214	0
ILMN_1656486	DNAJC10	107.369	0.00263505	127.618	0	91.8294	0.00658761	88.2833	0.00527009	76.8503	0.0527009	101.913	0.0250329	1072.62	0	860.439	0	509.044	0	641.987	0	796.33	0	367.57	0	266.05	0	380.276	0	179.889	0	182.493	0	125.627	0	178.499	0
ILMN_1656487	FGA	120.404	0.00131752	137.124	0	122.288	0.00131752	123.097	0	138.615	0.00131752	186.099	0	155.862	0	180.121	0	176.456	0	176.141	0	187.908	0	181.895	0	146.237	0	112.535	0	139.122	0	144.603	0	147.77	0	166.531	0
ILMN_1656492	LOC389422	59.7696	0.540184	54.5837	0.772069	48.8337	0.736495	55.1935	0.361001	61.9798	0.367589	55.4097	0.870883	48.4263	0.3083	45.3555	0.478261	39.8785	0.570488	43.5386	0.678524	41.7166	0.807642	41.3412	0.801054	-1.8013	0.532279	2.00757	0.289855	1.13776	0.304348	0.909007	0.337286	-7.6181	0.901186	-0.683539	0.412385
ILMN_1656495	NOTO	65.6604	0.220026	70.0314	0.100132	55.2437	0.306983	51.3843	0.604743	66.3157	0.205534	65.2429	0.367589	47.3273	0.379447	50.6484	0.14361	42.654	0.31357	51.2368	0.137022	46.8643	0.335968	52.5016	0.0909091	-3.73533	0.674572	3.38256	0.204216	3.14491	0.213439	-1.39414	0.509881	11.9206	0.0658762	1.66474	0.280632
ILMN_1656496	EPC2	90.2002	0.00658761	78.3513	0.0355731	63.8757	0.0974967	68.701	0.0461133	98.0037	0.00922266	75.1227	0.118577	65.8607	0.0263505	65.1829	0.0263505	60.3752	0.0250329	67.4429	0.0210804	65.5743	0.0223979	58.1227	0.0408432	6.25989	0.139657	22.3943	0.0197628	14.9851	0.0355731	0.774622	0.341239	13.76	0.0500659	23.6781	0.0223979
ILMN_1656501	DUSP5	1805.55	0	1475.86	0	2722.14	0	1633.98	0	2102.64	0	2825.18	0	2858.88	0	2342.88	0	7785.01	0	3558.94	0	2728.61	0	3535.97	0	2506.04	0	1722.5	0	7574.81	0	2470.57	0	3546.17	0	8242.67	0
ILMN_1656502	LOC643286	65.4665	0.230567	66.9305	0.158103	56.3457	0.272727	58.8756	0.16996	66.3072	0.205534	67.3005	0.284585	50.5235	0.208169	52.1233	0.11726	48.1178	0.113307	53.3129	0.0895916	56.9898	0.0447958	50.9586	0.115942	-2.36084	0.578393	-0.246922	0.432148	1.2574	0.300395	-1.19489	0.488801	-0.0772509	0.40448	0.201959	0.366271
ILMN_1656504	ZNF304	137.839	0	141.303	0	109.603	0.00131752	83.3198	0.00527009	98.1525	0.00922266	117.047	0.00922266	84.7348	0.00790514	88.464	0.00790514	97.3975	0.0105402	107.936	0.00263505	107.433	0.00263505	88.9167	0.00922266	44.6511	0.00395257	28.9002	0.0105402	28.742	0.0171278	39.3428	0.00658761	46.7765	0.00395257	42.3174	0.0105402
ILMN_1656509	LOC650611	69.8042	0.110672	74.0171	0.0632411	66.6653	0.0632411	58.4555	0.188406	78.7891	0.0395257	90.1692	0.0395257	59.6268	0.0421607	57.2997	0.0527009	67.0414	0.0184453	55.0954	0.0658762	49.9045	0.16469	57.2795	0.0408432	1.13764	0.345191	7.5827	0.0922266	11.5668	0.0645586	6.74772	0.115942	10.7181	0.0764163	10.1642	0.0711462
ILMN_1656521	CGI-96	81.2932	0.0237154	83.5742	0.0158103	109.583	0.00131752	90.341	0.00527009	119.201	0.00263505	206.043	0	48.5066	0.305665	54.6055	0.0737813	61.9955	0.0237154	74.153	0.0131752	72.8395	0.0144928	86.6085	0.0105402	-0.159237	0.422925	-2.47436	0.616601	18.5981	0.027668	15.058	0.0329381	13.8114	0.0487484	14.5917	0.0408432
ILMN_1656525	SPG21	70.776	0.0988142	65.1115	0.225296	63.8326	0.100132	56.6592	0.26614	68.4324	0.14888	68.4104	0.239789	47.575	0.366271	44.218	0.588933	41.3728	0.42556	42.6894	0.768116	45.4939	0.434783	44.0947	0.520422	1.57785	0.322793	5.80236	0.126482	3.9863	0.181818	-0.598119	0.44137	14.7974	0.0395257	1.11245	0.31357
ILMN_1656527	LOC390483	65.3369	0.237154	61.9046	0.358366	54.6819	0.333333	64.3305	0.0711462	60.8963	0.429513	64.8169	0.380764	56.2793	0.0632411	49.6729	0.177866	39.1097	0.652174	51.3134	0.137022	45.3721	0.449275	45.516	0.389987	8.38234	0.0935441	3.19793	0.214756	-0.969711	0.429513	1.47309	0.312253	-0.688663	0.442688	2.83449	0.242424
ILMN_1656530	LOC642788	75.9701	0.0447958	83.5113	0.0158103	70.182	0.0434783	69.9788	0.0368906	129.327	0.00131752	86.2985	0.0474308	60.2766	0.0395257	53.0596	0.0988142	50.4908	0.083004	58.459	0.0421607	54.3321	0.0685112	49.1266	0.160738	8.27321	0.0935441	16.2063	0.030303	8.77714	0.0790514	15.8354	0.0316205	16.9345	0.0329381	13.9877	0.0461133
ILMN_1656534	LOC645891	51.5241	0.940711	52.9599	0.862978	52.4022	0.480896	49.2487	0.754941	61.6803	0.383399	65.7484	0.346509	49.2532	0.268775	46.284	0.393939	45.74	0.179183	43.9134	0.641634	48.7461	0.212121	51.019	0.115942	8.12905	0.0961792	-0.0863389	0.42556	2.74051	0.230567	-2.29198	0.575758	-1.77262	0.503294	0.282945	0.363636
ILMN_1656537	SNRPN	593.524	0	447.055	0	804.208	0	778.766	0	564.592	0	1979.69	0	373.052	0	252.856	0	475.95	0	419.104	0	622.502	0	675.532	0	328.95	0	334.514	0	312.122	0	536.689	0	315.835	0	733.38	0
ILMN_1656540	RUVBL1	303.998	0	361.273	0	566.354	0	354.941	0	762.947	0	694.192	0	329.147	0	382.984	0	382.947	0	266.272	0	318.565	0	430.716	0	177.81	0	212.791	0	283.501	0	247.154	0	167.114	0	409.409	0
ILMN_1656545	LOC652793	72.2187	0.0790514	64.7975	0.231884	42.4012	0.972332	55.2186	0.359684	67.5796	0.176548	54.6512	0.895916	49.1262	0.27668	49.5318	0.184453	42.4999	0.330698	45.1473	0.525692	43.4765	0.628459	43.6079	0.562582	2.06414	0.296443	3.35722	0.205534	3.70356	0.192358	-4.20328	0.72332	-4.13266	0.703557	-3.47894	0.625823
ILMN_1656546	ARHGEF11	65.4975	0.229249	52.2825	0.889328	51.6461	0.532279	61.1047	0.110672	58.6963	0.56917	66.269	0.329381	43.1992	0.772069	44.7408	0.530962	36.3455	0.884058	41.7041	0.847167	44.7099	0.499341	43.6377	0.561265	-2.62866	0.594203	6.50008	0.108037	1.00993	0.312253	-3.71534	0.68643	0.589909	0.361001	-6.36626	0.814229
ILMN_1656553	LOC653160	77.8762	0.0316205	80.4293	0.0289855	69.5927	0.0487484	65.7474	0.0606061	80.9575	0.0316205	80.3679	0.0750988	58.4124	0.0527009	52.8503	0.102767	58.0059	0.030303	56.9842	0.0434783	57.3841	0.0447958	51.9273	0.100132	11.4024	0.0632411	9.20275	0.0724638	18.6483	0.027668	10.9522	0.0619236	12.6564	0.0619236	14.1769	0.0434783
ILMN_1656554	OR4M2	61.6361	0.422925	62.9603	0.312253	50.2469	0.631094	54.0999	0.412385	59.196	0.54282	59.6745	0.658761	41.0619	0.918314	43.2796	0.698287	37.9182	0.779974	46.1474	0.42556	42.3537	0.73913	40.1013	0.889328	-8.44379	0.920949	-7.88412	0.911726	-3.85114	0.683794	-4.69817	0.765481	-1.65072	0.494071	-3.62188	0.633729
ILMN_1656557	ARMC8	77.7572	0.0316205	68.3301	0.125165	73.8384	0.030303	79.8648	0.00790514	87.7395	0.0158103	98.4888	0.0263505	66.7837	0.0263505	69.668	0.0210804	63.4967	0.0223979	57.2199	0.0434783	61.2851	0.0316205	56.65	0.0447958	16.1204	0.0316205	16.3067	0.030303	24.1207	0.0210804	14.6975	0.0329381	27.1843	0.0158103	11.8694	0.0619236
ILMN_1656560	DKFZP564O0823	345.111	0	448.198	0	361.689	0	117.572	0	59.2744	0.538867	91.339	0.0382082	517.532	0	552.966	0	813.434	0	110.492	0.00263505	172.934	0	110.441	0.00395257	473.236	0	295.603	0	459.73	0	66.0596	0.00263505	82.15	0.00131752	31.6732	0.0197628
ILMN_1656562	LOC653214	53.1934	0.890646	59.5868	0.501976	48.7866	0.743083	59.0641	0.160738	55.8327	0.750988	57.846	0.762846	41.9541	0.86693	43.844	0.644269	34.6431	0.961792	44.5532	0.588933	41.014	0.86166	44.5398	0.479578	-2.96888	0.616601	-6.36859	0.852437	-9.06401	0.944664	-3.7841	0.694335	-2.13861	0.534914	-1.59782	0.475626
ILMN_1656563	PAX8	83.7136	0.0210804	102.349	0.00263505	87.0371	0.0118577	71.9954	0.0237154	176.018	0	88.1119	0.0421607	63.0741	0.0329381	53.486	0.0909091	85.0764	0.0158103	85.1591	0.00658761	68.7618	0.0210804	88.5243	0.00922266	14.312	0.0474308	25.3666	0.0158103	44.4303	0.00790514	16.8595	0.030303	25.7039	0.0158103	25.7241	0.0223979
ILMN_1656574	PCGF6	242.155	0	208.599	0	430.405	0	194.565	0	275.937	0	467.38	0	195.324	0	206.084	0	571.758	0	301.079	0	290.324	0	402.959	0	85.1148	0.00131752	86.5153	0	266.512	0	110.458	0	144.049	0	468.902	0
ILMN_1656576	ATCAY	63.0218	0.341239	60.7091	0.421607	54.6306	0.337286	50.9382	0.638999	61.5966	0.387352	70.8546	0.180501	51.2352	0.176548	50.6834	0.14361	40.9306	0.474308	47.1375	0.335968	51.2824	0.12253	50.0478	0.135705	6.77892	0.1278	8.57437	0.0790514	0.335144	0.349144	0.0808588	0.380764	2.75928	0.239789	3.12927	0.234519
ILMN_1656577	KCNH7	62.2795	0.384717	55.1064	0.744401	41.4857	0.981555	56.7365	0.26614	59.5593	0.520422	59.3973	0.679842	46.2987	0.479578	40.7545	0.881423	39.0685	0.654809	44.7597	0.571805	42.7597	0.693017	44.4285	0.488801	1.95013	0.299078	-5.7435	0.827404	-4.02862	0.704875	-4.38463	0.737813	-5.86422	0.802372	-2.96214	0.58498
ILMN_1656579	LOC642077	74.5941	0.057971	71.5928	0.085639	60.5423	0.163373	64.4612	0.0685112	73.4914	0.083004	83.3601	0.0527009	49.766	0.241107	51.7219	0.1278	46.7971	0.140975	51.2661	0.137022	47.6759	0.272727	49.054	0.163373	13.3138	0.0527009	8.50637	0.0790514	4.44447	0.168643	10.0861	0.0724638	7.31092	0.12253	11.7076	0.0619236
ILMN_1656589	LOC652537	80.1069	0.0289855	87.8105	0.0105402	88.9325	0.00922266	74.1276	0.0184453	89.1085	0.0158103	109.973	0.00922266	77.5919	0.0158103	63.8315	0.027668	61.2948	0.0237154	79.9202	0.00790514	82.7601	0.0105402	75.8786	0.0171278	45.3195	0.00395257	28.3868	0.0118577	12.359	0.0592885	27.8128	0.0144928	29.6663	0.0144928	20.1564	0.0237154
ILMN_1656593	AK5	67.2135	0.167325	60.6932	0.424242	54.4809	0.345191	56.103	0.301713	59.9905	0.484849	68.0931	0.250329	43.3617	0.753623	42.9412	0.740448	42.4911	0.330698	50.1914	0.163373	45.6653	0.422925	44.5858	0.471673	7.19449	0.118577	-5.85927	0.83004	-1.62736	0.484849	-3.34894	0.653491	0.478733	0.364954	1.16479	0.309618
ILMN_1656595	STAC3	63.942	0.295125	68.0425	0.13307	48.4158	0.765481	54.0341	0.42029	70.0363	0.115942	65.3935	0.359684	57.3259	0.0566535	52.7312	0.105402	44.5019	0.217391	51.5474	0.131752	46.6726	0.345191	45.3098	0.408432	-0.268169	0.428195	-3.10218	0.662714	7.74934	0.100132	10.7585	0.0632411	2.66629	0.241107	-6.74	0.83531
ILMN_1656600	LOC643186	58.4206	0.632411	60.8621	0.40975	50.6357	0.602108	55.0468	0.366271	49.9718	0.971015	58.6814	0.71805	49.5037	0.258234	44.807	0.527009	37.9177	0.779974	63.3088	0.0250329	46.4806	0.358366	44.1102	0.517787	0.42461	0.376812	-3.7678	0.708827	-5.00938	0.781291	-7.07676	0.885375	5.06617	0.163373	-2.14287	0.520422
ILMN_1656604	LOC644420	62.1958	0.391304	55.6841	0.722003	48.5027	0.764163	55.8243	0.312253	63.8704	0.29249	60.5861	0.611331	46.4556	0.461133	42.2735	0.785244	43.3672	0.270092	44.935	0.554677	50.1314	0.158103	48.0904	0.212121	1.62497	0.320158	1.3073	0.310935	-4.47464	0.736495	-7.0061	0.884058	-9.15743	0.953887	-1.05439	0.432148
ILMN_1656615	FLJ20397	70.3223	0.104084	60.1487	0.461133	62.95	0.119895	48.8707	0.777339	66.5358	0.196311	61.1799	0.575758	42.199	0.853755	42.8279	0.748353	42.4787	0.333333	43.9134	0.641634	48.6575	0.218709	42.6951	0.654809	-1.09764	0.482213	-4.01967	0.722003	-3.41794	0.644269	1.55812	0.309618	5.57213	0.15415	-1.71578	0.484849
ILMN_1656617	LOC387856	64.7217	0.26087	78.5141	0.0342556	62.6651	0.12253	55.7156	0.314888	70.2251	0.115942	64.6344	0.384717	60.9611	0.0382082	55.3052	0.0671937	57.9436	0.0316205	50.0615	0.167325	60.5654	0.0355731	55.7909	0.0513834	5.56085	0.15415	5.65765	0.126482	13.3291	0.0500659	10.1849	0.0698287	2.77151	0.239789	15.2904	0.0342556
ILMN_1656619	LOC652553	60.2317	0.524374	61.1485	0.395257	58.2491	0.201581	50.6402	0.662714	60.5855	0.447958	57.3676	0.782609	46.2514	0.484849	42.7175	0.757576	39.6992	0.592885	39.5698	0.953887	44.4796	0.520422	42.7662	0.650856	-2.69018	0.599473	-1.7745	0.562582	-1.40006	0.461133	-2.08182	0.566535	-5.42833	0.776021	-2.81052	0.573122
ILMN_1656621	CHMP2A	323.571	0	258.515	0	572.65	0	277.988	0	213.577	0	664.351	0	233.806	0	170.797	0	275.328	0	130.103	0	195.251	0	174.667	0	104.46	0	122.386	0	227.771	0	135.918	0	89.1014	0	221.881	0
ILMN_1656624	LOC653481	61.2703	0.447958	54.3306	0.781291	52.9891	0.442688	52.8167	0.504611	56.9059	0.675889	65.9735	0.341239	47.8191	0.351779	44.66	0.538867	42.7416	0.310935	50.1141	0.167325	46.5493	0.354414	46.2864	0.334651	0.935299	0.354414	12.9991	0.0527009	2.69165	0.231884	-2.5758	0.598155	3.77453	0.192358	-4.78268	0.719368
ILMN_1656625	RPS24	4498.15	0	4889.46	0	4279.55	0	4534.47	0	4226.9	0	5793.87	0	6443.8	0	5278.12	0	5522.94	0	4103.74	0	4879.81	0	5315.55	0	4270.68	0	4096.04	0	4168.69	0	3339.73	0	5293.46	0	5177.25	0
ILMN_1656628	WDR4	236.624	0	275.5	0	425.719	0	242.002	0	216.006	0	441.719	0	174.254	0	222.313	0	468.98	0	391.215	0	206.495	0	483.788	0	182.651	0	189.38	0	296.585	0	232.034	0	290.027	0	327.547	0
ILMN_1656630	LOC644891	73.2107	0.0606061	63.6114	0.28195	56.0558	0.28195	58.679	0.180501	73.8276	0.0790514	71.2974	0.171278	50.1193	0.230567	49.078	0.204216	45.8445	0.173913	49.9843	0.16996	53.5846	0.0777339	58.2503	0.0408432	6.40769	0.137022	-5.59576	0.810277	-1.84722	0.499341	-0.168729	0.401844	4.63065	0.173913	8.94341	0.0843215
ILMN_1656635	LOC652003	60.8164	0.480896	51.669	0.909091	58.2227	0.202899	57.211	0.241107	55.2552	0.787879	73.6321	0.137022	51.0612	0.185771	42.9187	0.741765	45.5321	0.181818	49.7253	0.181818	46.9597	0.332016	48.9509	0.168643	-1.70009	0.524374	-5.35048	0.805007	0.468361	0.341239	0.215289	0.371542	4.51303	0.177866	3.66811	0.214756
ILMN_1656636	LOC390427	58.3925	0.633729	52.3781	0.878788	58.5508	0.197629	52.5193	0.528327	61.5856	0.387352	61.8509	0.527009	51.1977	0.176548	51.1131	0.135705	40.7603	0.484849	45.5922	0.480896	47.5897	0.283268	43.3895	0.587615	-3.07345	0.617918	-1.44187	0.537549	11.6701	0.0645586	1.70733	0.301713	3.32474	0.212121	-0.00778858	0.380764
ILMN_1656637	LOC391092	51.5983	0.936759	59.0775	0.533597	56.7475	0.249012	56.6801	0.26614	64.9094	0.247694	60.0037	0.645586	44.7569	0.615283	51.3891	0.131752	38.3307	0.737813	46.587	0.376812	43.554	0.627141	43.0467	0.623188	2.28351	0.280632	-1.14122	0.520422	4.34343	0.171278	2.34027	0.275362	-4.87821	0.744401	-0.262404	0.389987
ILMN_1656638	BHMT	66.4073	0.187088	57.4377	0.625823	47.1113	0.832675	47.9603	0.828722	56.9791	0.666667	54.1369	0.914361	37.7346	0.997365	38.3235	0.976285	34.4475	0.967062	37.1325	0.993412	38.4145	0.981555	38.6312	0.955204	-9.06421	0.938076	-4.82403	0.774704	-8.9413	0.934124	-6.84904	0.878788	-9.07012	0.952569	-6.24449	0.810277
ILMN_1656647	LOC649944	55.063	0.826087	48.2204	0.969697	53.5621	0.399209	53.5487	0.45718	51.4866	0.935441	59.9908	0.646904	45.3062	0.571805	41.8237	0.811594	41.3492	0.43083	40.1052	0.938076	44.6644	0.505929	42.6864	0.654809	9.41121	0.083004	-5.0999	0.793149	-0.690308	0.411067	-1.78965	0.534914	-4.49379	0.722003	-4.42905	0.70224
ILMN_1656655	LOC654046	65.5183	0.229249	63.5183	0.28195	48.0565	0.786561	60.0789	0.131752	56.0013	0.73913	66.718	0.3083	48.6499	0.29776	42.7833	0.754941	46.9355	0.13834	44.8381	0.5639	51.9804	0.104084	45.484	0.396574	-3.49305	0.654809	3.9696	0.177866	1.79742	0.268775	2.00842	0.288538	-8.75376	0.943346	-1.64463	0.480896
ILMN_1656656	COX19	261.142	0	380.979	0	245.499	0	163.237	0	428.422	0	306.228	0	312.024	0	331.317	0	467.594	0	419.753	0	253.927	0	611.538	0	591.333	0	624.489	0	387.26	0	302.59	0	697.963	0	409.223	0
ILMN_1656662	LOC731365	23572.7	0	22688.2	0	20098.2	0	16883.3	0	18160.5	0	20029.2	0	26121.6	0	26982.8	0	31220.4	0	20528.5	0	20451.3	0	25556.7	0	20919.5	0	20075.1	0	27885.1	0	15660.7	0	17168	0	24698.4	0
ILMN_1656670	HLA-G	75.3449	0.0513834	79.734	0.0329381	55.6382	0.29249	54.5679	0.389987	72.2575	0.0935441	56.3608	0.83531	100.746	0.00527009	95.1269	0.00658761	66.3903	0.0197628	111.879	0.00263505	110.644	0.00263505	61.4742	0.0289855	52.1959	0.00395257	55.2444	0.00395257	11.0228	0.0658762	60.1062	0.00263505	42.111	0.00527009	1.6155	0.284585
ILMN_1656672	LOC650076	52.2247	0.918314	65.1289	0.223979	52.4983	0.475626	54.8967	0.375494	54.0395	0.852437	64.2997	0.401844	48.4797	0.306983	48.968	0.210804	41.5697	0.400527	50.7032	0.147563	48.5793	0.221344	43.4871	0.570488	3.23301	0.230567	2.33277	0.267457	-3.35471	0.641634	-2.41919	0.58498	-1.45365	0.483531	4.79793	0.171278
ILMN_1656676	ZYG11B	614.07	0	915.437	0	713.993	0	444.074	0	550.422	0	687.889	0	977.977	0	1147.22	0	1261.62	0	1112.26	0	1040.89	0	1173.7	0	571.09	0	588.635	0	490.242	0	469.717	0	734.072	0	759.129	0
ILMN_1656678	SUZ12P	61.1453	0.454545	66.4912	0.183136	56.6326	0.256917	62.2251	0.0961792	64.4097	0.264822	70.824	0.183136	68.8317	0.0210804	57.2474	0.0540185	89.1097	0.0131752	71.2877	0.0158103	78.7491	0.0131752	107.428	0.00395257	12.9669	0.057971	21.1538	0.0197628	25.5647	0.0210804	10.9289	0.0619236	16.2703	0.0342556	24.8912	0.0223979
ILMN_1656682	AZIN1	3370.63	0	3371.17	0	3147.24	0	2089.75	0	1591.32	0	3628.12	0	4700.32	0	3979.82	0	5624.34	0	3662.7	0	4153.68	0	4563.17	0	2457.93	0	2749.3	0	3994.87	0	2957.1	0	2302.52	0	4382.52	0
ILMN_1656684	CCR3	53.4369	0.881423	58.5494	0.5639	53.8813	0.378129	58.1392	0.201581	57.4252	0.650856	64.3077	0.401844	42.1833	0.857707	42.7956	0.752306	44.2111	0.234519	37.4388	0.98946	42.7553	0.693017	43.882	0.538867	-10.625	0.974967	-0.0268067	0.418972	-3.58761	0.658761	0.706042	0.349144	-8.50666	0.928854	-5.12452	0.737813
ILMN_1656691	FBXO4	269.384	0	228.508	0	232.244	0	176.924	0	247.223	0	306.437	0	292.469	0	275.669	0	314.53	0	292.138	0	372.11	0	311.475	0	168.026	0	173.129	0	135.282	0	157.13	0	131.334	0	233.631	0
ILMN_1656698	LOC644342	59.5849	0.554677	59.9204	0.476943	48.7791	0.745718	45.2519	0.927536	54.0234	0.852437	58.8002	0.71278	41.3608	0.906456	45.2322	0.490119	39.4013	0.627141	48.3248	0.245059	44.7848	0.490119	42.839	0.640316	-7.89848	0.894598	-2.80019	0.642951	-1.88184	0.501976	-2.38092	0.582345	-5.37056	0.773386	0.0343715	0.379447
ILMN_1656706	LCE2D	64.4674	0.268775	59.7893	0.487484	55.4145	0.30303	57.0288	0.251647	61.2783	0.407115	65.0029	0.370224	46.244	0.486166	43.9819	0.629776	41.5832	0.400527	44.7098	0.575758	48.7688	0.212121	43.8788	0.538867	1.40532	0.333333	-3.26682	0.674572	-4.15885	0.71278	-8.71015	0.947299	-0.189296	0.411067	-5.68632	0.777339
ILMN_1656713	IGLL1	62.0012	0.40448	61.5271	0.371542	58.5484	0.197629	49.6351	0.735178	61.4363	0.396574	64.6638	0.384717	46.6197	0.44137	45.4578	0.466403	41.2537	0.442688	42.9876	0.732543	45.2827	0.45191	47.2746	0.262187	6.45983	0.134387	-2.64158	0.631094	0.337196	0.349144	2.16442	0.283268	2.44418	0.255599	4.32146	0.192358
ILMN_1656715	THSD7A	62.8825	0.350461	59.21	0.524374	54.3672	0.347826	51.3583	0.604743	61.6421	0.384717	67.1979	0.289855	52.291	0.144927	47.5495	0.284585	53.758	0.057971	51.3847	0.137022	48.9814	0.202899	50.0231	0.140975	3.47478	0.218709	3.14979	0.217391	4.03169	0.181818	5.61875	0.14888	4.1718	0.181818	-3.18038	0.603426
ILMN_1656718	DEF8	165.509	0	156.393	0	146.675	0	183.06	0	395.434	0	213.475	0	165.161	0	248.112	0	160.445	0	366.724	0	405.684	0	186.755	0	65.3698	0.00263505	68.3936	0.00263505	95.2775	0.00131752	208.136	0	206.401	0	185.402	0
ILMN_1656720	LOC391771	79.5854	0.0289855	75.8882	0.0527009	55.7126	0.288538	57.0146	0.252964	66.5544	0.194993	70.8957	0.180501	51.9905	0.150198	54.0491	0.0843215	48.3561	0.106719	55.2242	0.0645586	60.6676	0.0329381	61.5895	0.0289855	6.19877	0.139657	2.82894	0.238472	15.9882	0.0316205	4.59152	0.167325	9.73233	0.085639	4.71686	0.176548
ILMN_1656722	LOC646971	60.6812	0.495389	58.1158	0.594203	49.8037	0.661397	59.5546	0.14361	61.2312	0.408432	57.7076	0.766798	45.2147	0.578393	41.9647	0.805007	39.1391	0.649539	39.0135	0.971015	45.8464	0.40975	44.8102	0.45718	-0.117351	0.417655	5.02258	0.13834	3.4232	0.200264	0.755862	0.342556	0.792569	0.351779	0.235658	0.364954
ILMN_1656724	OR14A16	67.5364	0.15415	55.1559	0.744401	50.3935	0.616601	44.2587	0.959157	60.5501	0.449275	64.4299	0.397892	41.7521	0.880105	46.2914	0.392622	35.9042	0.905138	42.1474	0.805007	42.4288	0.729908	41.7466	0.757576	2.26818	0.280632	4.64161	0.15415	-4.00228	0.699605	-3.56486	0.673254	-4.86219	0.744401	-0.548964	0.405797
ILMN_1656732	LOC653146	62.3594	0.376812	59.3941	0.515151	55.4935	0.301713	57.1275	0.243742	65.1298	0.239789	72.529	0.15415	43.3026	0.760211	48.6531	0.225296	40.7098	0.487484	49.5679	0.184453	42.8205	0.68643	44.7056	0.461133	-2.34405	0.577075	14.1689	0.0368906	-2.58966	0.570488	6.87372	0.114625	-5.32563	0.768116	4.74521	0.175231
ILMN_1656743	MIA2	61.6024	0.424242	64.2987	0.246377	51.5669	0.538867	59.567	0.14361	60.8943	0.429513	59.7313	0.656126	48.9338	0.284585	43.7355	0.653491	40.6522	0.494071	50.3197	0.15942	44.5071	0.516469	45.3848	0.403162	-2.58269	0.591568	0.425838	0.380764	-6.40169	0.84058	-1.43748	0.513834	1.406	0.318841	-4.93626	0.729908
ILMN_1656744	LOC648054	53.0048	0.894598	60.5953	0.43083	51.273	0.559947	49.0042	0.770751	61.8267	0.376812	60.3602	0.629776	48.6431	0.29776	39.9949	0.920949	37.7027	0.802372	42.5333	0.781291	40.4424	0.910408	43.1182	0.616601	-0.353313	0.434783	-6.61927	0.865613	-4.82681	0.768116	-3.34865	0.653491	-5.2845	0.766798	-4.24388	0.685112
ILMN_1656746	LOC648154	64.3249	0.27668	61.7091	0.366271	52.964	0.445323	55.1956	0.361001	66.3674	0.205534	65.7282	0.346509	41.5158	0.893281	48.6683	0.221344	37.1724	0.839262	45.5487	0.486166	49.9314	0.16469	42.7084	0.653491	2.05063	0.296443	5.2452	0.134387	12.1143	0.0619236	-0.406568	0.424242	5.08991	0.163373	-2.02082	0.513834
ILMN_1656761	TGIF1	63.2482	0.326746	61.3664	0.382082	60.4769	0.163373	67.0393	0.0540185	70.2571	0.115942	68.7746	0.234519	48.6511	0.29776	49.3165	0.194993	47.0579	0.137022	48.6924	0.214756	47.2914	0.306983	44.8102	0.45718	3.86643	0.198946	5.07023	0.137022	-1.98241	0.516469	6.78005	0.114625	3.33524	0.212121	7.40539	0.109354
ILMN_1656767	LOC647946	63.4387	0.317523	61.9297	0.351779	51.7952	0.523057	58.7073	0.177866	63.2348	0.320158	61.0011	0.583663	50.611	0.206851	41.8206	0.811594	41.7749	0.382082	44.6396	0.582345	46.3085	0.376812	44.9155	0.44664	-3.67897	0.671937	-1.42479	0.536232	9.14328	0.0737813	2.73722	0.251647	8.31677	0.105402	1.16667	0.309618
ILMN_1656772	LOC642334	54.2579	0.853755	61.3439	0.382082	45.2605	0.915678	57.2011	0.241107	58.0078	0.607378	65.8096	0.343873	46.9134	0.41502	48.564	0.230567	40.331	0.519104	49.6868	0.181818	43.8845	0.587615	46.3447	0.332016	1.46382	0.328063	-2.15046	0.594203	-2.47649	0.5639	-3.63521	0.681159	-1.88904	0.511199	-8.73083	0.934124
ILMN_1656779	FLJ43950	68.3736	0.13834	59.332	0.519104	58.0429	0.208169	49.4535	0.749671	53.6254	0.865613	65.5793	0.350461	47.3933	0.376812	40.4175	0.902503	36.2437	0.886693	47.4612	0.317523	46.1853	0.386034	40.6891	0.847167	9.33251	0.0843215	-0.553403	0.455863	0.0914079	0.366271	-0.394193	0.422925	-3.21746	0.637681	4.13801	0.201581
ILMN_1656791	RPS6	13189.1	0	13030.2	0	16633	0	11130.5	0	8677.59	0	20604.2	0	11136.2	0	11479.9	0	15138.5	0	8907.26	0	10814.5	0	14973	0	9867.14	0	9098.12	0	14708.6	0	7998.89	0	8621.31	0	18270	0
ILMN_1656792	FLYWCH1	90.6783	0.00658761	88.1256	0.00790514	82.5483	0.0131752	63.7842	0.0803689	96.0691	0.0105402	97.0338	0.027668	56.4301	0.0606061	56.8771	0.0540185	87.9061	0.0144928	60.2173	0.0316205	51.5436	0.118577	59.0415	0.0368906	8.19228	0.0935441	13.0553	0.0527009	34.1705	0.0158103	27.3115	0.0144928	13.7134	0.0527009	14.8245	0.0408432
ILMN_1656798	TIMM17A	101.731	0.00263505	107.896	0.00131752	104.282	0.00395257	92.6017	0.00395257	81.7599	0.030303	114.32	0.00922266	82.9296	0.00790514	85.5179	0.00790514	78.7942	0.0171278	91.7219	0.00395257	85.24	0.0105402	69.0788	0.0184453	19.2508	0.0223979	20.3214	0.0197628	20.6953	0.0250329	25.2512	0.0144928	25.7004	0.0158103	18.5123	0.027668
ILMN_1656801	LOC651272	61.792	0.411067	61.753	0.364954	53.8462	0.382082	55.5502	0.332016	70.4288	0.115942	62.2542	0.500659	45.4598	0.557312	50.548	0.147563	41.651	0.395257	49.3486	0.188406	44.6245	0.507246	48.0334	0.216074	6.97906	0.12253	-3.13368	0.665349	-1.52344	0.470356	0.505015	0.361001	2.35933	0.262187	4.92394	0.16996
ILMN_1656802	LOXL2	57.5719	0.674572	57.1208	0.648221	48.3449	0.769433	52.4371	0.532279	61.119	0.412385	60.4622	0.619236	45.5179	0.55336	44.3692	0.571805	38.9697	0.662714	40.2506	0.932806	44.1965	0.554677	40.4578	0.86693	-5.39298	0.781291	-2.61196	0.629776	-4.33321	0.729908	-3.67558	0.685112	-4.62339	0.736495	-6.89318	0.84585
ILMN_1656807	RPL27	19231.1	0	16753.6	0	20309.8	0	15788	0	18832.8	0	24138	0	19435.8	0	20258.8	0	23845.9	0	12077.2	0	13237	0	16872.1	0	21294.9	0	19624.7	0	21881.9	0	15619.5	0	15785.3	0	21570.8	0
ILMN_1656812	ITGB1BP3	60.8104	0.482213	49.3936	0.959157	52.5473	0.475626	52.1635	0.550725	65.0418	0.242424	60.7121	0.598155	51.9036	0.151515	45.6068	0.458498	36.817	0.864295	49.3256	0.189723	48.0502	0.245059	41.8488	0.750988	-3.67977	0.671937	0.577182	0.368907	1.89382	0.26614	-5.05983	0.791831	-3.81404	0.682477	-4.8975	0.724638
ILMN_1656817	LOC648240	63.3056	0.321476	55.0836	0.745718	49.4984	0.694335	46.9547	0.878788	55.6617	0.757576	55.4229	0.868248	40.5871	0.939394	38.9451	0.964427	39.6343	0.603426	41.9013	0.826087	47.9141	0.262187	42.6481	0.660079	-6.14095	0.820817	1.50128	0.30303	-1.3175	0.454545	-10.9357	0.993412	-7.08152	0.86693	-5.86338	0.785244
ILMN_1656818	GPR141	65.8953	0.208169	54.7711	0.761528	61.886	0.126482	57.1026	0.247694	65.4253	0.226614	61.5265	0.55336	47.6131	0.362319	44.4268	0.565217	41.7045	0.387352	53.3071	0.0895916	47.5112	0.288538	45.9126	0.366271	9.53378	0.083004	1.63103	0.296443	6.56104	0.12253	5.54942	0.151515	0.0520215	0.396574	2.91992	0.238472
ILMN_1656822	DNM2	239.347	0	318.517	0	131.821	0.00131752	155.421	0	899.645	0	183.205	0	171.162	0	183.643	0	269.046	0	317.451	0	263.988	0	291.174	0	145.063	0	122.999	0	114.519	0	119.179	0	200.989	0	176.268	0
ILMN_1656826	SH3RF1	125.543	0	120.659	0.00131752	88.7977	0.00922266	117.482	0	129.106	0.00131752	109.49	0.00922266	114.982	0.00395257	119.458	0.00131752	103.339	0.00790514	193.363	0	232.358	0	140.942	0	40.9654	0.00527009	53.3894	0.00395257	30.5659	0.0158103	75.3792	0.00131752	95.4134	0	39.2768	0.0131752
[truncated: 328 more rows]

## Sheet: Sheet1
Probe_ID	Gene_Symbol	sample#1	pval
EEF1A1	EEF1A1
GAPDH	GAPDH
[truncated: 23 more rows]
