# Supplementary material for: Eureka-DMA: an easy-to-operate graphical user interface for fast comprehensive investigation and analysis of DNA microarray data
Source: BMC Bioinformatics. 2014 Feb 24;15:53. doi: 10.1186/1471-2105-15-53 (PMC3938137; doi:10.1186/1471-2105-15-53)
Supplement: Additional file 3 — ZIP archive file that contains all the software files needed in order to run Eureka-DMA in the MATLAB environment. This archive contains the code. [file 1471-2105-15-53-S3.zip › Eureka-DMA/Example data/without detection p-values.xlsx]

## Sheet: Sheet2
Probe_ID	Gene_Symbol	c12 im #1	c12 it #1	c12 cell #1	c13 im #1	c13 it #1	c13 cell #1	c12 im #2	c12 it #2	c12 cell #2	c13 im #2	c13 it #2	c13 cell #2	c12 im #3	c12 it #3	c12 cell #3	c13 im #3	c13 it #3	c13 cell #3
ILMN_1343291		37786.7	31971	25308.3	29995.7	30519.3	26720.3	40300.4	39138.8	37482.9	37299.2	37386.5	34078.8	43492.2	42205.9	37916.1	37613.3	35035.1	42103.2
ILMN_1343295	GAPDH	6104.13	5764.82	6450.31	5441.83	14229.8	7643.57	7215.64	8924.31	6634.49	8337.53	8614.09	5393.37	5162.21	5828.22	9283.97	6571.86	8165.88	7649.71
ILMN_1651199	LOC643334	60.4529	67.9152	60.065	53.73	73.3217	72.8654	48.6405	46.579	43.0176	47.5587	44.6283	46.1467	4.03348	3.72859	4.55804	2.27749	0.284817	0.931756
ILMN_1651209	SLC35E2	66.9456	69.7849	63.5822	59.8395	90.8799	83.1428	56.9879	54.3392	52.1356	55.1878	50.9772	57.2977	17.0423	17.8547	1.85954	11.5758	20.0065	9.98952
ILMN_1651210	DUSP22	72.6421	63.0568	63.041	63.5139	69.1887	68.908	40.3709	41.8035	40.6003	42.9966	43.582	41.2382	0.995426	1.2819	-3.35719	-2.62703	-7.79995	-6.40036
ILMN_1651221	LOC642820	58.0105	64.1184	53.4174	56.6848	57.3557	66.5358		45.7864	46.4107	50.2677	49.193	48.9023	-0.0867957	-1.39062	9.5488	9.28274	6.40483	1.71184
ILMN_1651228	RPS28	1374.91	2562.87	2544.38	1658.84	2180.41	3209.03	8165.94	8371.48	8902.81	7545.49	7362.52	8358.99	7528.01	6628.79	9064.31	6437.61	7378.87	9745.78
ILMN_1651229	IPO13	119.586	187.696	112.501	112.804	374.213	143.346	284.564	266.479	257.21	317.416	222.708	273.18	178.846	165.029	139.812	167.29	184.018	112.455
ILMN_1651230	TESSP1	71.7698		62.2541	50.4612	68.6711	70.8373	47.9904	42.4071	40.7497	44.1892	45.4078	47.2854	-2.8225	-6.34734	0.90287	0.137743	4.88441	2.8984
ILMN_1651232	LOC653113	88.1712	85.0482	100.793	86.4858	100.623	81.2987	56.6788	61.2129	60.1067	64.3278	65.9564	60.2001	13.0563	15.5093	16.6164	11.1112	13.0179	23.9186
ILMN_1651235	AFAP1	72.3263	72.5647	57.3533	53.9267	60.7708	66.9095	47.8737	48.2156	42.7381	49.6957	47.5122	44.9212	-0.869617	2.04587	-0.728661	8.90713	1.07091	1.73928
ILMN_1651236	GGTLC1	67.4359	67.9258	62.9396	62.5275	64.2636	80.7596	51.7052	56.5999	46.625	50.423	52.1246	50.5301	-0.353725	2.81409	6.61459	8.88028	2.91671	0.487138
ILMN_1651237	CDT1	286.555	361.758	692.439	300.076	423.264	1010.25	165.034	233.486		312.015	197.437	459.131	273.63	205.708	709.533	294.688	342.658	1010.2
ILMN_1651238	TRPV1	55.1778	64.6502	40.0511	51.2369	63.8874	50.3564	42.7539	46.4299	35.5362	43.3149	39.9247	45.0811	1.3617	-2.69309	-2.29948	-4.36292	-1.25388	-5.42376
ILMN_1651249	LOC652879	65.5837	59.3504	48.494	50.1731	60.8548	69.3228	43.0957	45.3366	45.8815	45.769	45.3128	43.9536	-8.5369	-0.296468	2.34042	2.07398	-6.79888	3.99365
ILMN_1651253	LOC644150	59.5648	55.9498	54.3169	51.5249	61.2737	64.5329	47.2654	46.0003	41.3892	45.7054	47.2146	41.9994	1.76896	-3.09906	8.33323	-1.68121	0.188382	1.04282
ILMN_1651254	LPP	1495.02	1857.55	1269.88	1006.47	1654.19	1496.2	2238.41	2593.53	3124.15	2941.49	2104.14	3693.58	1952.52	2542.35	2127.99	2105.49	3125.31	2768.11
ILMN_1651259	FLJ36848	72.4462	62.8228	84.0081	58.6364	61.9976	88.1845	46.2186	49.6738	50.289	53.1891	53.554	45.3734	-4.68464	-2.68791	3.32859	5.27024	3.18264	3.38239
ILMN_1651260	CCNE2	56.0323	59.1425	45.0751		53.8415	61.2508	42.3424	43.2021	44.7694	47.9314	41.9601	40.0459	-5.15353	-9.36999	0.608429	-2.09443	-1.26709	-5.5708
ILMN_1651262	HNRNPAB	8796.5	9060.23	10109.5	7618.01	11543.7	11890.9	5159.7	6018.05	6661.76	6373.21	7949.22	6136.52	4596.3	3930.7	6346.19	7774	7290.88	11277.5
ILMN_1651268	LOH12CR1	67.3462	74.4885	64.1107	68.337	74.9661	84.6336	79.4657	76.341	64.701	69.6925	70.0329	66.1765	13.2148	6.07925	19.1343	9.7468	14.1098	14.4659
ILMN_1651278	SNIP1	138.061	128.728	197.015	141.175	121.413	233.178	186.158	221.917	237.223	219.673	236.12	195.808	103.851	94.9124	80.5887	87.5779	153.383	133.479
ILMN_1651279	LOC645349	69.8753	57.1726	55.6563	64.4152	69.6978	67.8389	49.0609	51.307	46.0165	56.9006	49.0205	61.3084	7.53506	6.07582	8.48834	4.50195	8.02688	3.01769
ILMN_1651281	LOC389669	58.6057	52.9462	51.1172	52.2812	55.43	54.0373	42.2966	42.7898	36.9158	37.7784	39.0915	43.4266	-7.51157	-5.29922	-4.18478	-7.43289	-7.59719	-9.81962
ILMN_1651282	COL17A1	243.316	473.464	647.16	263.267	787.714	370.581	461.233	673.318	372.141	244.535	217.95	348.835	670.508	572.735	722.587	217.75	148.503	751.001
ILMN_1651285	BCL6B	63.0372		59.0302	56.4333	65.14	80.0193	46.9838	51.116	53.5046	51.5784	50.442	59.1474	0.591557	0.797206	-1.42448	-3.26711	-0.265483	2.26724
ILMN_1651286	GRHL1	74.0099	68.052	68.5236	67.7394	65.061	72.6007	48.3109	53.0004		58.1419	63.6011	48.4325	2.14021	1.12458	2.44453	1.81707	-0.143856	5.89515
ILMN_1651288	LOC339760	72.2165	70.646	60.2544	57.1298	76.1753	79.4374	62.0981	50.3041	51.078	50.8695	56.368	52.4333	9.1085	12.3324	14.8264	9.64256	16.4758	13.7547
ILMN_1651292	LOC644613	55.2776	54.6075	49.0803	48.6619	54.4873	65.6275	44.4961	42.6258	48.0542	50.7281	44.4029	40.596	-2.52508	-2.12069	1.2312	-7.06659	-4.15781	0.217935
ILMN_1651296	LOC143666	201.594	199.656	146.339	187.213	322.104	238.876	174.215	169.899	292.116	253.101	209.369	195.476	102.612	126.114	150.893	152.889	299.223	113.987
ILMN_1651303	ATP13A4	57.2929	48.2097	49.5205	42.4047	53.8693	65.6342	47.0557	43.1501	36.9561	41.8607	41.817	44.1347	0.994564	-4.93391	-5.90482	2.67018	0.906887	-2.2712
ILMN_1651309	DIAPH2	57.7864	61.681	58.9207	53.1718	66.195		47.1573	44.9496	35.689	50.8106	46.7678	43.2354	1.07569	-8.26809	-2.37956	0.689845	-9.0112	-4.78208
ILMN_1651310	MLLT4	65.4751	64.9565	57.9134	57.1777	71.7393	68.7055	45.9107	46.3965	42.5979	45.4487	47.9731	48.4243	3.68393	6.57402	8.81261	0.800486	7.47808	3.97608
ILMN_1651315	HMG20B	989.775	1143.3	1048.02	560.77	1324.1	1204	1690.75	1803.81	2340.06	1120.74	954.595	1628.81	2107.2	1817.84	2250.6	1254.44	1747.5	1899.01
ILMN_1651316	CD69	356.943	366.548	571.998	381.011	169.19	616.111	614.235	1261.77	2271.47	1379.38	1633.12	1143.76	370.389	408.857	1450.8	301.71	175.145	946.629
ILMN_1651325	LOC653493	56.9855	56.4307	52.6799	56.5844	51.1632	63.2704	47.2011	43.1874	44.0213	43.3422	50.6439	40.2154	4.98024	2.08901	3.21561	-7.83232	4.69205	-0.597731
ILMN_1651328	LAT1-3TM	82.8345	95.9218	69.6332	67.4482	144.228	81.1373	55.6692	57.1557	64.4602	65.3112	50.3038	90.517	21.1811	12.1626	14.6767	18.6091	40.0023	37.4569
ILMN_1651329	LOC646360	68.995	74.1246	68.9602	64.8542	71.4121	89.0928	53.1872	49.7103	46.9847	49.7014	53.6999	49.8417	5.81028	10.7528	15.7597	10.2315	7.42418	13.848
ILMN_1651330	KCNG4	68.5629	60.974	44.4197	50.4126	51.5299	50.7665	41.5117	42.5991	41.8765	37.785	44.624	41.6834	-3.15929	-4.71263	-9.8746	-6.11443	-8.19672	-10.2166
ILMN_1651336	MLYCD	137.835	154.069	127.451	113.606	163.606	211.136	117.451	134.392	137.43	142.786	161.055	126.812	104.223	74.9737	91.6475	150.853	133.44	105.571
ILMN_1651339	UHRF1BP1L	61.7359	56.2509	59.4804	64.5672	63.5027	64.4116	49.4941	45.237	45.6281	49.9335	47.0527	46.6124	1.04219	3.65639	5.73474	2.37455	3.35207	0.261377
ILMN_1651341	LOC401010	71.1494	100.943	70.5646	69.6844	160.812	93.6778	69.1594	77.9653	78.5683	78.6033	73.2656	88.3954	28.2238	26.1626	34.5296	29.6207	45.2194	36.0321
ILMN_1651343	ITGA11	63.0817	60.8935	45.7767	48.421	64.5781	58.0097	46.5432	62.9339	41.1201	49.1347	45.895	39.5318	9.92466	6.06398	2.99687	0.0701471	-3.3602	-2.12598
ILMN_1651346	TICAM2	301.104	342.663	168.951	170.126	183.675	218.82	682.967	273.948	629.905	227.906	217.217	301.838	207.953	356.375	181.674	166.212	146.026	201.736
ILMN_1651347	SERTAD2	735.526	932.911	2551.26	779.31	1087.79	1890.59	976.578	828.739	2640.04	898.738	1117.98	1089.38	464.726	484.497	1655.02	490.517	748.109	1068.04
ILMN_1651351	LOC729444	54.2175	59.7909	54.6605	57.8098	58.3546	62.6171	47.1294	48.8342	38.4097	47.1198	42.6644	42.4827	-6.3905	1.03407	-0.933914	6.40639	-1.32227	-0.186866
ILMN_1651354	SPP1	20287.4	14317.4	13629.8	9834.63	6942.21	22775.8	19943.6	6191	12535.1	15935.1	11827.9	23334	10037	14240.7	8208.13	6075.9	4804.06	9441.99
ILMN_1651358	HBE1	61.7205	59.5724	52.2774	59.9936	83.9971	69.3649	44.7534	43.2884	125.063	51.231	46.898	121.452	-8.36252	-4.59164	-4.8333	-4.05996	27.1226	-10.0724
ILMN_1651364	PCBD2	98.2045	110.057	78.3158	68.5715	87.0673	107.984	90.4053	108.588	70.3618	105.355	96.8262	94.3864	32.6114	35.9834	15.6105	17.3879	42.0492	22.8199
ILMN_1651365	ZBED2	410.734	424.731	629.933	427.978	636.702	602.835	535.823	730.662	657.555	770.284	821.856	704.603	356.978	277.037	412.225	613.076	461.879	1162.62
ILMN_1651369	LOC652300	60.6275	63.8134	56.6132	54.6342	61.9844	72.192	49.9661	45.3103	41.5359	49.2125	47.0183	45.8896	3.18688	5.54183	1.64584	9.93093	5.33905	4.476
ILMN_1651370	USP21	63.9488	51.0685	52.0048	52.6431	60.7576	60.6569	40.6916	46.2017	41.1378	41.7497	43.9425	41.9544	0.625645	-2.54947	-5.85349	-6.19671	-7.76248	-5.53857
ILMN_1651373	RHD	57.9626	55.1553	49.5808	43.0725	49.7813	57.9039	46.2714	39.2382	33.434	42.9515	42.593	40.1859	-7.17905	-5.94401	-6.57053	-5.131	-8.92295	-4.86461
ILMN_1651378	AUP1	252.996	321.988	292.91	208.446	810.384	334.315	624.012	650.113	697.633	547.236	492.346	689.701	527.197	498.12	619.657	508.409	477.252	542.476
ILMN_1651380	LOC644783	58.0364	63.6864	52.9637	52.9786	66.0551	68.3766	47.7381	47.3954	39.6517	44.6022	47.2019	45.6378	1.88921	-4.72087	-2.36837	-0.429365	-1.53559	-2.10294
ILMN_1651385	MFN2	262.899	332.424	271.533	280.284	466.908	389.034	341.986	366.048	470.052	558.5	560.331	630.001	282.997	290.725	304.439	391.634	398.717	448.063
ILMN_1651388	LOC645448	58.9384	60.0537	47.5786	56.7122	57.7939	61.6512	47.878	47.6801	44.5031	49.7294	51.3335	43.9313	1.81576	8.9981	8.20334	2.3738	-0.767162	-0.746146
ILMN_1651395	LOC644897	66.7424	54.2891	56.9382	55.0561	57.3307	57.5668	46.8056	43.3009	36.3658	45.8636	45.2441	43.1776	-2.81724	2.36513	-1.90262	-5.25442	-2.10726	-3.92944
ILMN_1651396	LOC643038	61.7902	59.6268	46.3353	51.1645	62.2329	56.377	43.6032	47.5883	40.11	43.3667	46.3923	42.9846	2.94206	-2.09749	-3.56698	-3.22546	-4.73357	0.234185
ILMN_1651403	LOC642161	70.8312	66.3179	59.4519	56.3638	64.2472	76.0891	52.1508	47.8655	40.4754	47.4225	51.7808	46.8937	5.47686	0.946635	0.884361	4.91545	8.82836	7.62327
ILMN_1651404	LILRA6	55.9872	62.5166	52.1217	53.3604	55.5606	56.1745	42.1945	41.3236	40.1825	40.3011	42.2944	38.658	-1.37976	-3.1758	0.263916	-10.1476	-6.57109	-9.35653
ILMN_1651405	BRD9	682.836	870.563	1273.58	803.782	2577.38	963.401	1073.84	1616.14	1550.54	2124.78	1706.23	1203.23	1102.41	882.459	1494.48	1548.3	2218.74	1753.92
ILMN_1651408	LOC648934	78.5889	71.9101	75.9098	71.8168	77.8428	92.7971	51.4001	53.9404	47.3918	50.0211	50.8952	54.2993	17.5207	12.6981	18.0176	12.9079	13.1731	10.2604
ILMN_1651415	DERL3	60.4654	58.9941	56.2201	54.7343	60.4719	55.8765	47.481	57.0943	42.4143	50.9365	56.4319	48.3716	4.16871	-3.49349	1.73765	-1.90092	1.96605	-1.26021
ILMN_1651428	SYTL2	66.5232	63.6387	58.204	57.683	59.3349	62.3082	65.7217	60.4965	44.2546	72.1498	91.7691	50.1145	4.52736	0.327518	-1.28993	5.33484	13.2104	1.71752
ILMN_1651429	SELM	64.7999	62.9511	47.4867	139.848	330.232	139.537	42.1834	96.9859	39.7965	261.531	274.188	108.371	0.2691	9.45051	1.38404	161.937	221.396	70.7871
ILMN_1651430	CTRB2	57.6342	53.1536	53.1585	50.6721	51.4984	54.5016	45.6012	45.1922	41.9251	47.0765	44.3243	44.5733	2.09277	-4.63008	1.03085	-4.73919	-2.57612	-1.31303
ILMN_1651433	DCK	272.196	204.335	263.73	200.755	163.649	257.314	381.358	313.209	378.716	215.841	366.543	150.669	146.6	134.625	149.584	122.561	93.5408	206.668
ILMN_1651435	LOC653148	62.4433	61.4484	53.5999	45.8	49.0481	63.3376	46.0021	48.0553	44.016	45.2835	48.1588	44.9184	-0.789112	-0.581616	-7.55147	-1.6717	-1.96225	-4.03946
ILMN_1651437	FOXI1	71.8735	83.0242	72.7848	66.4679	74.6925	83.1995	53.166	50.9436	46.7069	54.0245	49.5372	51.0334	13.721	7.43135	13.213	15.0547	9.36309	11.3568
ILMN_1651438	ZFPM1	143.925	181.845	198.209	137.011	738.644	314.121	116.106	170.185	496.577	365.859	319.369	772.981	168.215	130.573	287.916	266.983	317.051	432.151
ILMN_1651447	LOC651463	61.9908	52.6119	53.1941	59.1688	60.1901	65.1928	54.6375	46.0933	36.9731	42.8882	40.9499	50.6407	3.53301	4.09824	0.986839	-2.24385	-0.0570559	-10.7181
ILMN_1651453	LOC652663	65.9856	80.7511	56.6788	60.0035	63.3951	69.6797	49.9741	45.3912	44.3099	48.5065	47.1224	53.1901	5.15294	6.73181	9.55051	2.85337	7.84959	4.76154
ILMN_1651456	UTY	62.526	56.8261	50.0572	56.6067	62.7276	73.7058	49.4437	41.9035	40.6452	44.4251	45.6926	45.7113	-3.39079	-1.47574	-1.66985	1.34346	-14.7087	-1.96571
ILMN_1651457	GPR32	68.2349	53.318	59.4984	47.7376	59.8121	55.1354	50.0369	41.6998	38.9117	52.3394	43.9987	40.3976	-0.190418	2.30763	-1.73641	-5.48125	-3.12103	4.77525
ILMN_1651464	FBXL10	70.6081	76.0738	56.8889	79.7873	91.8357	87.5474	90.0665	90.289	49.066	63.2339	94.0769	55.6514	27.6759	24.6407	9.16394	11.5344	16.8428	15.4035
ILMN_1651466	ALOX5	60.9451	54.7103	49.7677	54.6311	59.471	67.4309	43.3646	41.0588	38.4976	45.2437	45.591	43.8722	-4.01044	-5.09849	-5.15086	-4.42995	-0.087131	-5.95405
ILMN_1651470	MMP17	66.367	66.325	54.684	58.6618	65.3341	75.4305	48.8665	47.0317	45.3168	45.2778	47.1744	47.6186	2.68421	-2.13988	6.75499	2.55113	4.93702	7.09529
ILMN_1651477	LOC652224	60.4562	56.9636	54.7773	46.8015	59.7738	59.3845	40.6081	47.384	42.3372	45.3102	42.9849	39.3728	-2.57438	0.787959	-6.31807	-3.05101	-0.294437	-2.8182
ILMN_1651486	COX11P	72.8523	71.9741	86.7233	60.4094	76.3042	111.478	70.6982	68.0273	78.5887	69.0951	79.8158	68.08	13.3553	16.6949	17.7435	12.7787	11.7504	22.7943
ILMN_1651488	LOC644234	67.3332	73.5556	64.9865	67.1684	68.8752	78.9801	56.0116	51.5352	47.7093	57.0413	51.0471	50.6455	0.654987	13.1629	4.52301	4.89726	8.29731	3.02644
ILMN_1651490	CYP26A1	87.8486	76.0463	63.2874	56.1849	67.6687	87.6269	90.3288	62.241	67.0162	58.0627	67.9271	56.9034	9.92411	18.7834	7.07369	12.8778	3.20713	17.9079
ILMN_1651492	WNT2B	70.9365	72.9142	84.7924	67.3487	64.7198	101.56	74.9104	88.8244	73.8421	79.1709	97.2139	83.2796	30.6459	35.5018	37.2971	20.1934	48.6659	38.9822
ILMN_1651495	LOC644824	61.6053	64.7327	56.734	55.4494	58.8963	63.8644	42.4875	45.4995	39.5474	45.9447	40.5097	44.0093	6.66379	2.80771	1.84071	7.50946	3.42121	0.370965
ILMN_1651496	HIST1H2BD	652.726	309.804	408.855	525.369	221.542	393.49	1043.55	402.245	440.427	224.135	366.918	338.382	340.351	509.747	231.118	433.871	364.737	335.555
ILMN_1651498	GADD45G	75.1274	74.9132	51.6571	64.1345	80.3249	70.0671	78.2753	68.7214	62.438	92.205	73.2797	59.6516	35.0472	29.8642	4.3381	37.7048	38.4451	48.1921
ILMN_1651499	ERGIC1	74.4076	63.3406	60.8965	63.0035	87.2663	59.0139	52.7876	53.866	51.8335	63.544	47.3366	71.9873	13.343	1.91618	6.31662	0.34009	28.2692	6.16454
ILMN_1651501	ABCD4	76.874	74.7488	68.1319	56.8776	79.3761	72.7075	57.7283	53.3504	49.9429	56.1788	55.4399	59.2226	17.3752	6.27661	3.45271	8.22153	9.89798	7.20197
ILMN_1651504	C4orf8	102.52	133.855	96.4776	102.963	211.422	116.771	203.222	181.663	241.165	233.747	176.427	198.896	125.517	133.642	147.666	122.106	197.846	190.305
ILMN_1651506	NCOA6IP	206.506	217.226	283.219	220.831	221.452	489.858	289.274	289.975	245.737	346.286	359.8	333.231	158.286	169.976	208.274	228.351	188.729	172.001
ILMN_1651507	LOC642732	107.316	104.684	146.98	109.606	101.488	189.386	115.827	112.475	154.17	113.637	148.365	159.522	35.6419	23.6234	52.2676	36.0366	31.4619	84.6447
ILMN_1651508	LOC649500	67.6816	53.8159	59.1258	56.307	70.5158	82.8146	50.1395	49.6398	42.7602	47.9522	49.3737	51.5962	-1.73256	3.94163	4.57888	13.2592	13.3166	6.86289
ILMN_1651513	SKIV2L2	332.142	290.429	430.377	323.213	183.776	552.409	1207.61	848.896	1120.35	790.778	1096.17	926.702	356.838	440.397	477.612	479.283	323.955	997.378
ILMN_1651520	LOC648170	60.129	68.0065	54.5843	55.6252	63.2315	59.9924	44.2076	43.7813	38.425	41.7772	42.151	42.0938	-1.66493	-2.63088	-5.92226	-3.16834	-2.79789	-0.968162
ILMN_1651532	LOC644519	59.1553	55.2073	49.3197	51.2019	53.0346	59.9395	49.9703	49.5791	41.3806	44.948	43.286	46.677	-10.7377	-7.47942	-0.0357665	1.66958	-6.77941	-0.782226
ILMN_1651535	C6orf128	68.369	64.0207	60.1624	54.4925	59.6833	62.7484	47.9042	44.5426	39.6415	46.767	47.0642	46.0226	-5.01603	-3.62618	-0.724541	-1.13357	-1.42494	-2.02326
ILMN_1651536	GEFT	61.7735	64.9899	50.3545	50.5229	53.1925	45.4528	45.5779	43.5279	40.8792	42.8242	46.0885	48.8936	-6.50124	-4.64317	1.69938	-3.82998	-0.0161166	-0.778502
ILMN_1651538	NUMBL	65.4975	64.1601	64.9761	49.5967	70.39	75.3237	55.8069	55.7283	59.8345	49.1667	61.3355	55.6711	4.13175	9.55352	8.35751	8.97493	14.7629	14.0404
ILMN_1651543	LOC652451	67.3567	54.9021	51.8925	54.241	56.1794	56.6707	45.6457	49.9837	43.2009	44.1211	44.2725	41.4136	5.17479	-3.68837	7.30917	2.53739	1.71145	-0.374412
ILMN_1651544	HDAC8	111.391	111.153	76.6719	74.7279	119.387	107.809	84.1056	69.4186	74.4386	68.5257	73.5748	87.4833	19.1563	24.5394	13.5795	12.2764	24.425	28.2563
ILMN_1651547	SEMA3E	58.3838	65.1096	54.9171	50.6279	59.4801	69.105	45.1831	50.3987	38.3899	44.5106	44.7195	38.4942	2.49575	-0.205815	-1.0192	4.02855	1.96219	-1.2269
ILMN_1651554	RGS5	70.731	71.1553	61.6376	65.9752	77.6222	71.3923	53.7116	71.3056	52.4705	54.6498	51.1998	46.9751	15.0867	7.0644	6.38374	10.2702	9.30764	13.666
ILMN_1651557	KDELC2	137.576	128.634	139.032	87.6811	129.26	103.513	164.189	321.832	266.276	277.092	205.471	154.688	80.6072	137.501	107.38	80.2254	76.9997	82.6762
ILMN_1651563	MYO15B	60.0729	60.135	49.4345	55.3892	63.3724	64.6882	47.9762	44.6837	43.1332	52.0306	45.9314	47.0718	-2.11852	-3.14184	-0.35656	-3.62634	0.274311	4.33894
ILMN_1651565	LOC650677	72.4606	63.4218	54.833	61.8173	66.5919	66.3211	48.9645	49.7588	40.7473	51.373	46.1283	46.393	5.13127	7.82087	7.39924	9.22261	8.92773	9.4336
ILMN_1651567	WHSC1	68.4492	67.8149	77.7922	67.2804	72.6258	83.9487	53.4299	51.8655	53.7185	56.5783	53.3279	50.6609	9.07447	0.587489	3.59963	-0.0615362	8.52332	4.05513
ILMN_1651568	MUC13	81.9403	73.7305	46.6255	236.291	530.243	251.978	51.0761	50.5614	45.9853	226.428	431.446	370.042	19.6835	1.41214	-5.83986	381.284	350.025	66.9228
ILMN_1651569	XRCC2	72.6059	70.5262	84.6012	66.4538	79.8846	86.1329	55.2442	56.6748	58.1333	51.924	53.2335	58.4201	7.7092	10.0101	10.4104	4.59175	8.3834	7.89499
ILMN_1651574	AQP3	58.863	62.4044	54.4304	50.2145	46.2706	56.2156	44.1469	50.2816	40.5212	43.0735	46.1881	39.5982	-7.35679	-7.45667	0.464279	0.543032	-3.00245	-6.9119
ILMN_1651576	LOC645947	63.5143	55.8915	54.5261	55.8836	67.0471	57.7253	40.0901	46.4375	36.6904	43.586	48.0893	40.8595	-3.0622	7.07519	-7.53247	-4.24997	1.25999	0.13775
ILMN_1651582	LOC646307	66.5257	58.5699	54.429	62.8367	69.2926	61.7714	43.0512	48.5058	41.1081	45.1612	43.1941	43.1766	-3.49982	-0.140706	2.76364	-0.269811	-1.32932	-5.14421
ILMN_1651584	LOC643576	64.9836	58.5758	51.9879	66.5041	67.3694	61.5737	48.937	45.3539	40.9599	46.2955	41.6874	42.7592	2.5138	-2.16174	-0.871681	5.70896	6.16379	2.06799
ILMN_1651597	FBXO44	53.0304	50.8465	46.322	48.2915	59.7199	63.3033	42.6804	41.5565	40.5478	40.3594	42.931	39.7958	-10.885	-3.15709	-4.31689	-3.59662	-3.85208	-8.35286
ILMN_1651599	ENTPD2	52.897	57.022	54.0244	54.2649	61.6415	71.7499	50.0365	54.7445	37.5625	42.7527	46.9355	45.8334	-5.68193	0.904506	-3.78812	-5.02593	-4.50263	-1.09056
ILMN_1651604	MARK4	64.6401	68.3404	50.4099	50.3258	55.1503	62.1706	50.7653	47.5777	44.3569	41.1701	46.4831	45.7237	-0.850391	-0.23866	-2.48695	-1.02596	-2.07087	-5.51771
ILMN_1651606	LOC653210	68.4	67.7792	65.9274	55.7662	63.0308	68.9976	52.584	51.0538	39.2351	55.2921	51.8749	53.6599	7.48041	14.6179	3.73758	7.21595	10.8782	7.8145
ILMN_1651608	LOC649683	66.7331	60.6272	50.5523	61.7007	61.5299	66.2223	45.664	41.3937	37.6913	42.0582	44.8931	49.5586	-3.84969	0.31422	-3.49533	6.939	-0.0324588	-4.00859
ILMN_1651609	SPRED3	62.5353	68.6304	51.4774	61.9615	63.4309	74.3252	52.8219	52.796	48.2266	57.1919	49.5331	53.6508	-2.61	4.8644	5.75539	4.4896	20.3615	14.511
ILMN_1651610	LOC730525	1120.84	1572.29	1372.28	698.16	865.892	1766.83	441.565	440.056	1368.18	491.231	310.558	1039.27	638.756	562.848	1175.99	374.537	437.587	1252.53
ILMN_1651617	CTNNB1	61.6901	63.0058	57.7602	51.791	50.7577	61.4892	129.97	112.764	86.0029	124.356	143.852	95.849	25.4772	21.9901	17.8963	23.4236	30.769	34.8665
ILMN_1651624	C6orf201	64.8521	61.7916	64.483	50.4371	67.869	68.2226	43.3611	44.518	41.1259	41.5163	44.3657	45.5942	-4.06719	-6.04713	-0.690689	-1.70954	-4.23245	-5.99364
ILMN_1651628	EXOC6	284.53	292.281	294.71	179.612	233.166	279.059	277.114	269.649	334.514	203.05	241.698	275.181	157.892	160.724	215.146	110.326	105.464	185.386
ILMN_1651636	CYP2A13	62.7261	65.2771	53.8932	57.3077	59.316	71.9985	54.0686	51.0857	47.0659	47.7728	54.018	49.1703	-4.63656	1.37173	-0.663467	3.97736	-0.175693	0.956857
ILMN_1651637	CRSP2	66.1401	65.3824	60.2738	61.5036	60.3706	67.8647	49.9639	52.7751	43.4651	55.0215	49.6394	52.4034	7.14211	11.6866	7.1779	9.40361	15.9381	9.37438
ILMN_1651641	LOC643069	71.3649	68.2194	53.5823	63.6499	63.6722	64.4599	48.946	44.4743	39.4996	49.3719	42.626	43.9654	5.24832	5.81889	2.89932	4.3037	6.75738	3.51273
ILMN_1651642	GPC2	67.886	69.5812	57.8829	51.4668	70.5673	72.5898	60.6346	65.2125	50.3584	54.8111	53.1244	49.2164	9.89034	7.85661	10.3602	1.20805	9.50436	7.6512
ILMN_1651643	ASB11	57.7407	53.1407	39.7912	53.3125	54.4371	63.0906	49.3438	43.9739	51.1767	45.2762	45.3376	45.065	-3.9599	-3.5465	0.159592	-10.9602	-2.70287	-5.16986
ILMN_1651652	RTN3	61.0647	62.6383	62.8406	56.4026	70.326	63.5276	53.2322	48.6928	45.8903	52.2246	48.13	51.7142	3.55684	2.94835	0.13028	-4.31596	-0.895183	1.90635
ILMN_1651656	PSG7	65.6867	61.541	65.1681	55.8696	63.4477	61.5441	49.0893	50.2583	44.6673	50.8105	49.863	45.9749	-6.88053	-6.28398	-1.18445	1.50077	-1.67537	-5.27505
ILMN_1651657	ADAM33	71.8704	82.5096	80.5426	68.7371	82.1597	107.613	59.2586	63.8928	54.389	54.2295	52.0631	53.5486	1.36756	14.2476	22.0354	17.0296	17.5317	11.1947
ILMN_1651660	TMEM191B	58.794	54.727	64.0285	48.6966	57.8229	66.5217	49.2364	46.1704	39.0526	40.5925	44.8617	43.7154	2.66657	-0.810689	-2.19152	-2.89677	1.76404	1.76039
ILMN_1651662	LOC643899	55.547	57.5543	48.3547	53.4456	56.0747	62.2812	49.3658	39.6063	44.583	46.6457	44.945	51.3605	1.77978	-5.66138	1.01057	2.59169	-4.16293	3.24301
ILMN_1651664	SDHALP1	63.965	70.2161	58.9953	47.1161	66.9833	71.7322	49.5749	52.9606	53.362	50.9697	49.9934	58.2528	4.6959	3.53154	6.43842	-4.52929	-6.09662	20.2359
ILMN_1651672	LOC646717	76.6016	68.0902	58.7021	60.097	70.5239	82.1833	49.6871	47.2363	42.2388	47.8853	47.7387	45.4938	5.69185	0.829799	4.22867	9.83438	9.48829	4.57739
ILMN_1651680	LOC649150	20671.6	16796.8	27425.3	16642.5	12817.5	30753.3	27249.2	22111.8	26878.4	13650.3	20225.4	18254.9	21431.9	20849.5	28110.4	14888.4	9963.08	29544.2
ILMN_1651681	WDFY3	62.1202	62.8652	54.7676	47.8479	56.9918	61.1975	42.4608	39.2481	38.9641	47.4988	42.8318	43.8993	-5.47394	-7.32739	-3.39359	-3.80247	-0.88071	-4.56579
ILMN_1651684	KIAA0586	125.418	189.439	164.648	113.647	186.253	135.898	193.176	214.794	165.148	167.556	152.019	151.581	124.229	132.766	141.635	101.471	119.595	108.597
ILMN_1651685	C8ORFK32	77.0115	64.11	60.3421	52.0421	69.7302	66.1303	49.0713	46.8165	39.8739	49.8346	49.8544	49.8538	4.83905	-1.90265	-0.439949	0.0684152	-5.18614	6.03631
ILMN_1651690	PGBD4	57.7415	63.623	53.4096	53.8636	72.3349	71.7114	46.5354	47.0403	48.1773	47.853	47.2974	51.065	5.38511	1.07384	9.37337	2.5015	4.99106	7.37238
ILMN_1651692	STK10	98.0583	96.5531	65.0131	90.7446	181.377	81.4649	110.858	108.787	77.322	153.325	132.97	77.1637	61.4427	56.0011	28.7565	93.4522	141.54	45.1419
ILMN_1651693	GSG1	83.6579	71.757	71.8555	72.3889	69.6449	99.0977	55.6836	60.0852	55.685	55.2418	52.4187	53.9373	10.0464	6.23577	7.26295	14.5359	7.13511	8.15473
ILMN_1651699	EPS8	219.626	185.164	130.688	141.953	124.929	217.314	308.455	238.89	222.629	777.818	538.308	326.539	118.43	112.859	91.5565	130.702	124.658	156.393
ILMN_1651705	CAT	1266.16	1054.27	472.508	278.636	592.19	675.913	1978.04	1376.22	694.599	461.133	863.988	633.09	1019.23	1376.24	437.821	477.202	427.106	443.677
ILMN_1651708	RESP18	53.6506	61.2578	46.3784	49.4311	63.0823	62.1513	46.1017	42.7468	36.7026	44.9367	46.8804	44.9843	-2.06344	-1.75335	0.0890122	-0.369901	-2.45072	-0.6202
ILMN_1651710	IQCD	225.099	218.501	130.458	352.163	772.934	265.757	349.916	237.688	836.909	540.418	506.307	352.768	293.775	216.872	173.146	299.069	449.489	666.008
ILMN_1651711	LOC728005	57.3341	59.9937	46.2287	58.6499	52.0956	54.8404	47.6597	41.2337	38.6666	48.1225	40.7481	43.7043	-1.95173	-4.73744	-3.29722	0.424792	-3.98285	-1.3928
ILMN_1651712	RBM11	75.4019	73.8566	81.1268	63.0647	72.5202	66.7625	71.1547	71.4586	69.8241	55.8679	58.9228	68.7387	9.75036	11.1533	1.55732	1.99089	2.28843	3.91364
ILMN_1651715	RNF2	65.4117	68.5321	72.7398	61.9119	67.8971	72.1281	63.9249	56.0034	49.5979	57.4208	56.3764	52.6128	12.5543	4.16451	5.56894	6.9298	8.35572	8.98473
ILMN_1651717	ADAMTS20	53.73	55.4202	50.0177	48.7582	52.8707	65.1898	41.2047	43.5611	37.5246	41.9027	43.62	46.0596	-7.8944	-3.89277	-0.409378	-7.01089	-4.59658	-9.41806
ILMN_1651719	MBTPS1	1058.84	1454.38	717.767	1028.51	2109.51	1297.36	1428.89	1302.51	1456.91	1379.95	1588.49	1903.65	1330.51	1368.49	1400.3	1485.28	1531.26	1734.27
ILMN_1651727	LOC648473	55.519	51.7887	48.7051	44.0662	55.1522	69.0556	41.1951	44.011	40.3645	43.1746	43.5596	44.598	2.06204	-4.26742	-0.415756	-8.63713	-4.43917	-3.04547
ILMN_1651735	TGOLN2	1569.72	1676.37	969.741	804.412	818.337	1110.29	2304.77	1973.11	1130.24	975.45	1198.11	771.205	1927.3	2415.32	1296.99	1287.36	1589.83	1400.9
ILMN_1651737	LOC644689	128.263	103.433	99.6723	90.951	168.161	164.592	96.5598	119.468	178.077	95.1293	126.049	181.842	45.1827	42.8385	53.7079	57.4028	77.4298	91.6367
ILMN_1651741	ARMCX3	66.4594	63.7746	53.8875	54.5004	64.5098	66.4279	49.8871	46.1749	44.4922	52.9251	48.8	47.3683	-0.921322	-3.71714	-8.77563	-1.96769	-5.188	-3.35941
ILMN_1651745	TMEM25	65.7753	66.3792	62.9213	61.6566	71.9343	73.3208	93.5422	82.4346	57.3513	66.6276	56.2241	61.4437	49.2189	30.8647	21.5768	15.3358	39.255	10.8151
ILMN_1651752	CXorf21	57.5928	54.0436	53.4985	55.0114	62.3902	54.6277	49.9111	50.3978	47.088	49.1591	47.9945	48.7389	1.84669	6.90782	5.76971	-3.36626	-1.31234	0.0893641
ILMN_1651758	LOC645643	60.7665	65.3691	44.3179	60.1562	59.7435	64.6766	46.8638	42.8274	40.911	46.4113	43.2857	40.4637	0.791546	-0.249532	-0.715614	-9.4248	1.53064	-5.84402
ILMN_1651760	LOC646537	60.4525	52.3259	53.724	62.1554	65.5486	52.8904	45.2945	43.9848	44.2795	52.6698	49.6137	46.9409	0.859074	-0.944257	1.86858	1.57722	-5.52491	2.54826
ILMN_1651763	TFDP3	70.8716	58.7849	56.653	51.9755	61.2951	60.3315	46.459	44.1523	40.2579	43.098	44.2353	45.4404	-1.80499	7.42393	-0.770149	-0.70754	2.51593	-4.07145
ILMN_1651767	MKL1	145.15	153.773	80.8633	109.588	251.822	105.231	127.777	111.85	114.989	167	109.121	114.346	88.5824	81.6768	94.4053	93.9076	77.8882	113.418
ILMN_1651769	ZFYVE16	198.619	190.006	204.508	143.134	129.179	253.422	296.235	237.673	383.174	262.91	328.648	248.383	85.5513	104.776	149.265	83.5567	69.3942	221.359
ILMN_1651771	RRAGB	57.7147	56.6562	46.1521	53.4654	52.9626	65.7101	45.1761	40.5986	39.9771	45.2495	46.5075	44.7756	-2.72362	-2.69609	-6.86939	-0.237272	-7.98508	-1.12748
ILMN_1651776	FHOD1	213.856	259.329	157.018	208.767	551.939	309.935	235.812	295.262	308.408	485.118	344.195	440.101	155.339	189.457	170.948	263.222	295.699	260.677
ILMN_1651787	MSH5	77.0243	79.7313	75.6346	64.0288	88.8643	76.8084	60.6859	56.5833	60.6054	60.7693	55.757	62.2839	11.8703	17.4192	10.0256	7.66027	20.6448	16.1952
ILMN_1651788	MAP3K11	239.862	313.924	190.49	179.236	712.339	204.015	315.841	352.077	435.8	488.558	395.738	421.549	351.248	421.311	345.242	389.978	468.873	350.334
ILMN_1651789	VCX2	60.3731	62.2288	50.407	50.3495	58.6737	63.7301	42.7853	44.9602	40.2601	45.9061	46.3053	44.3432	-4.05083	-1.26439	-0.863884	3.51541	-3.09609	-0.958518
ILMN_1651792	RORC	63.1893	63.8929	38.1641	48.8424	61.8516	53.2944	49.2562	43.191	34.1299	43.3786	44.3555	43.7186	-8.03934	-5.4912	-3.93133	-7.77717	-6.68602	1.31268
ILMN_1651799	SLC38A2	1088.64	1209.99	873.252	747.436	853.034	1643.97	2745.99	2915.52	1737.43	3369.76	3433.2	2440.51	1549.44	1336.01	1089.07	1059.22	1451.39	1505.96
ILMN_1651800	GSTM4	59.3926	58.6485	71.8561	50.632	66.9957	82.4372	68.301	68.9576	85.2454	56.16	49.477	64.5387	17.2794	23.942	19.4327	10.9274	0.736531	16.2468
ILMN_1651806	LOC653801	52.4477	57.4451	43.723	46.6396	56.5003	52.4508	42.9568	45.4268	39.1499	42.8995	44.2753	41.1368	-6.88279	-11.8371	-11.2146	-2.48411	-9.0414	-9.34671
ILMN_1651811	LOC729269	55.3234	68.236	50.375	53.585	56.9591	62.7544	49.3364	51.8222	46.2412	54.7995	41.7652	51.0262	4.00414	0.368465	1.76424	-3.23044	-1.22637	-7.02641
ILMN_1651817	GRIK1	55.2688	64.7863	61.6186	53.5391	65.39	59.4087	55.5103	43.4207	47.1815	50.52	44.6771	46.0509	-0.815792	-1.04316	-2.88936	7.90471	-1.45487	-3.65531
ILMN_1651819	GALNT11	1232.46	1618.41	391.884	863.096	1642.16	2284.96	1986.27	1586.91	732.166	1332.78	1923.57	4164.94	1512.2	1481.93	362.094	1038.9	908.452	1513.13
ILMN_1651826	BASP1	952.072	546.984	521.293	478.106	923.25	111.697	3752.87	2575.09	344.287	679.119	1474.95	117.643	2046.86	2473.18	365.242	892.841	664.504	1402.27
ILMN_1651828	CCT3	285.823	389.848	355.485	287.993	385.058	453.349	1075.59	804.286	1119.65	737.207	721.546	919.759	474.682	436.903	501.051	351.537	397.938	718.737
ILMN_1651832	EHD1	1595.74	1917.44	2327.75	1428.46	1876.21	2616.25	1121.94	1078.46	1764.67	1922.91	1749.53	1920.57	1017.45	991.795	1680.74	2338.18	2585.52	2187.13
ILMN_1651838	RND1	90.291	101.428	59.0249	84.7584	195.191	71.2649	49.1524	54.2047	49.9877	77.3276	70.8085	62.0951	17.6385	13.1367	21.5046	33.2866	26.9138	29.5408
ILMN_1651846	LOC400954	58.0365	62.8684	55.0054	53.1463	57.3335	59.9884	43.5815	43.7574	39.7365	48.2807	40.9628	41.8336	-0.100269	0.0442382	3.5425	1.83017	-5.23803	0.0645152
ILMN_1651848	ITSN1	61.0604	60.2819	48.179	62.0053	61.1956	63.4476	51.3067	47.6281	44.6275	50.9138	45.5232	43.5496	-0.585926	2.57904	0.814797	3.14926	-4.60391	4.4642
ILMN_1651850	RPS16	24706	22514.4	19791.7	17537.5	20662.4	23295.7	33777.6	32252.4	32209.3	30130	31265.7	29010.3	34297.3	33464.7	34923	33124.8	38553.7	33470.8
ILMN_1651865	KIAA1257	54.7108	49.5665	46.9303	61.7318	52.1999	62.5584	49.7719	45.7502	41.6033	44.5489	43.7785	44.322	-8.13756	-0.224187	-2.44871	-5.26056	-4.0992	3.59525
ILMN_1651872	UBIAD1	131.389	168.635	271.471	126.636	176.277	227.261	226.403	216.308	303.288	226.7	270.309	239.915	162.787	144.029	205.214	184.976	183.503	213.147
ILMN_1651878	EVC	69.9388	67.7454	54.2995	48.8787	80.0413	61.5077	65.8814	65.4663	56.4345	67.2873	67.737	60.965	25.685	19.6738	11.9813	19.1054	15.2291	19.2998
ILMN_1651886	CWF19L1	1531.67	1627.88	1113.97	848.447	1311.08	1029.49	2106.24	2133.16	1815.39	2043.03	1819.4	1629.79	1529.97	1586.79	1192.03	1262.54	1515.32	1380.37
ILMN_1651899	LOC653314	9407.16	10132.7	13337.2	7766.29	8049.17	16491.4	20098.5	20134.1	21568.5	15932.9	17135.2	18225.1	14224.1	13668.7	20297	12587.5	12429.6	21033.4
ILMN_1651900	KCNA4	55.8388	48.9904	47.0224	47.2403	53.4409	55.1285	41.5514	40.4399	41.0046	38.1194	39.0212	41.7274	-4.37781	-3.08697	-3.69785	-1.19131	-3.62668	-5.2364
ILMN_1651902	RASL11A	61.1869	59.8509	58.2121	57.0462	66.8515	63.1981	47.1321	45.8029	41.1717	44.8662	44.8969	42.7442	-0.58585	-0.756505	2.30434	-2.57754	-2.34452	-1.75454
ILMN_1651903	LOC645669	83.257	70.335	70.5536	75.6146	96.3871	94.3536	49.1817	46.6505	47.6383	44.5678	44.3311	46.7242	9.68575	3.67197	7.78671	3.65242	6.08535	18.2799
ILMN_1651905	ZNF187	55.0843	56.7191	43.8978	46.8792	57.7705	59.3491	52.3879	47.8375	46.1202	46.5997	48.7014	48.1705	-4.16478	-0.300473	-8.21543	-3.77266	-2.52686	-4.7087
ILMN_1651913	LOC651357	58.6304	58.2143	54.0839	52.1627	64.9994	62.4693	47.6572	45.0094	39.8189	48.8587	46.3687	42.9075	-3.90033	-0.589307	-5.06089	-0.637205	0.404599	-3.59295
ILMN_1651916	OCLN	71.7469	75.5568	52.3315	53.9149	57.5989	68.6873	47.3273	50.005	42.9909	51.8665	47.565	50.1658	2.89013	3.74886	2.4398	3.02519	3.64285	1.57336
ILMN_1651936	SETD8	198.063	227.743	201.477	213.1	544.312	285.372	210.995	280.116	382.246	402.282	279.216	384.567	177.043	199.088	395.171	306.842	341.789	517.483
ILMN_1651938	LOC649652	66.7518	63.0111	55.6268	51.9017	66.7702	58.7238	44.9803	45.5632	38.101	43.7195	45.4399	48.2789	-2.36655	0.821017	-7.8802	-2.45871	-4.93737	-2.38023
ILMN_1651940	OR6C76	60.8139	45.6171	43.8591	45.2251	44.2217	48.976	44.9986	38.5331	37.9231	39.9409	39.6371	38.408	-10.0305	-11.5192	-7.23827	-1.0475	-4.81806	-3.28789
ILMN_1651943	ANK3	62.6095	56.5167	46.0832	55.0872	61.1981	61.4634	43.7594	46.0302	49.5239	45.8376	49.4644	47.2693	-4.08106	-1.71084	0.693062	3.98391	-2.99065	1.2459
ILMN_1651944	CTNND1	55.1997	54.3306	51.9966	52.9926	56.44	59.2584	48.3911	44.7609	45.9518	47.0207	51.9756	51.7568	-0.948109	-0.418187	-3.46845	-3.58938	3.35349	-0.287871
ILMN_1651949	SCYL3	108.062	97.8986	87.3546	83.6084	171.782	102.378	141.73	120.387	111.688	122.717	129.112	93.2705	42.1348	60.3111	28.8329	27.4939	39.5797	47.9611
ILMN_1651950	TPST1	228.552	288.549	267.029	115.254	269.317	265.931	356.261	424.592	383.823	209.457	232.706	232.135	265.338	314.619	192.417	147.879	154.226	163.785
ILMN_1651958	MGP	68.4995	81.5931	53.2477	51.4719	67.8729	62.6124	53.3075	482.395	45.8882	47.1367	48.8958	49.7025	6.82779	49.2632	8.59331	2.67556	11.8638	5.9521
ILMN_1651964	ABCC5	281.172	519.075	765.764	119.4	156.25	462.213	2572.37	1034.15	1179.66	278.764	213.647	466.967	438.05	746.734	588.163	65.0775	113.365	291.867
ILMN_1651966	FGFR3	63.0277	62.2112	65.1099	58.4064	54.7174	76.6589	54.1845	52.3707	46.9094	49.011	52.468	51.9479	-1.51033	7.49393	-6.62904	2.2638	-3.76513	5.50653
ILMN_1651967	TP53I3	76.3314	63.1407	55.8604	58.6812	77.9236	69.2924	61.0729	55.4465	44.84	55.1736	50.5026	48.9285	7.6683	6.71132	5.47672	3.52176	0.376996	0.154374
ILMN_1651980	LOC283767	81.1687	76.2955	59.1746	61.627	69.0543	85.5004	51.4583	50.1464	47.2445	54.3184	53.4058	48.8045	-1.27665	7.70571	6.15738	3.8604	9.43319	4.1828
ILMN_1651984	LOC653648	59.8354	61.0652	59.0649	53.1275	56.9548	68.4454	53.2178	52.263	52.8103	45.9547	47.9341	48.2081	-0.091114	2.88755	-2.67635	-1.47468	4.4275	2.61815
ILMN_1651987	C6orf129	428.603	501.766	528.135	326.17	991.317	476.109	562.345	470.138	474.715	324.315	348.028	275.923	311.011	355.797	322.872	324.536	280.369	316.945
ILMN_1652000	FAM156A	76.9442	92.0585	75.9781	62.8146	118.859	108.401	57.751	59.6725	52.7773	77.3589	64.6428	68.2131	8.93949	12.9247	6.41355	9.02388	10.438	15.4166
ILMN_1652003	GNG10	64.9749	75.4372	66.4969	65.664	75.5462	126.99	210.261	173.058	252.125	232.347	320.273	258.296	81.5735	87.8948	132.584	108.388	78.0112	158.566
ILMN_1652006	SMC1A	70.2686	68.634	50.6381	56.5375	88.1201	71.682	46.2177	48.9218	43.8706	54.2295	48.2587	50.491	-1.39212	-9.2792	0.0199586	0.307971	9.61879	3.53655
ILMN_1652008	C15orf23	102.502	115.716	222.8	133.029	158.804	263.171	120.659	112.364	168.054	122.439	148.032	124.732	38.1812	32.4862	73.3077	57.7525	38.2319	116.886
ILMN_1652015	LOC647451	55.7573	82.0172	66.5296	63.6659	66.6522	79.9103	52.5347	49.4749	52.0841	49.3558	52.0504	44.837	6.27439	3.9969	5.16965	6.86092	4.9819	5.83877
ILMN_1652017	PPEF1	62.2726	68.4031	52.5329	54.3044	72.3	66.8897	45.3133	46.0612	42.3087	46.0685	42.1576	45.334	2.029	10.9952	6.29752	-7.81794	-0.658184	-7.34721
ILMN_1652022	DHX57	61.6595	51.2916	50.1804	55.9196	64.2297	63.2251	46.3711	44.5182	38.8879	45.9818	42.734	45.5903	-3.77553	-2.31514	0.31559	2.05841	-1.99868	2.24558
ILMN_1652023	AGFG2	57.4924	49.8209	45.2705	47.9232	60.6173	58.1623	45.0178	42.5768	43.095	46.5651	41.6316	41.559	-0.778278	-6.22283	-1.14491	-3.62849	-2.67668	-3.17239
ILMN_1652024	CSNK1G3	233.305	215.414	291.203	199.609	157.024	318.752	469.351	344.598	494.439	295.469	464.2	301.883	212.496	252.741	307.146	199	152.616	500.452
ILMN_1652037	UPP2	59.7299	70.7734	59.8599	53.3722	59.0979	74.6933	53.8272	50.086	47.5337	45.5022	47.3859	52.9044	2.76561	-2.08754	-0.999542	-1.41156	-0.880657	0.519456
ILMN_1652056	TTN	59.5587	61.5194	52.9966	51.5338	54.9826	62.4057	44.0592	46.479	38.1185	43.8951	44.5213	43.3338	-1.10961	9.28997	-4.90875	1.12038	3.37424	1.83406
ILMN_1652065	KCNMB1	65.3734	74.6717	52.6044	54.6107	62.4852	61.1708	49.2956	54.3918	39.6168	48.8431	45.7493	51.4041	-1.04402	1.85961	-1.62356	5.66812	4.23197	4.21095
ILMN_1652066	SNED1	65.6115	62.4501	48.7693	56.2025	67.2733	67.5669	49.2941	47.4159	45.8394	47.1325	45.9598	47.2362	-5.28184	2.86065	-5.59612	-1.36654	1.17599	-0.906714
ILMN_1652072	MGC42105	50.2992	47.1496	49.6464	49.8882	60.0599	60.2447	46.4434	40.9642	40.7126	47.5276	46.4746	39.0027	-6.11558	-8.00423	2.97145	-3.82538	-2.01107	-0.774535
ILMN_1652073	LOC653658	2709.58	3253.82	3405.32	2329.8	2214.54	7115.37	11070.9	9858.02	10978	9229.51	9209.15	10190.6	6140.7	6031.02	6941.22	6248.92	6753.96	9214.29
ILMN_1652079	LOC641846	59.0986	57.9505	47.6114	55.0583	57.776	58.6184	44.6537	42.7811	37.4454	41.6418	43.2639	42.2736	-12.5676	-0.68163	1.5654	0.745745	-1.39966	-1.69462
ILMN_1652081	LOC644003	64.7854	58.9791	51.6424	52.6556	76.1185	60.0596	43.9654	46.7184	41.0753	49.5042	44.4376	44.9269	5.17649	2.06114	-0.000770483	10.2893	3.2577	0.83207
ILMN_1652082	ELF4	232.805	257.51	276.346	189.166	393.277	257.803	236.619	257.438	385.645	326.647	245.095	292.968	224.603	263.514	230.994	340.643	308.426	251.555
ILMN_1652085	MPHOSPH10	985.432	957.973	1274.33	713.808	708.582	905.167	1394.66	1130.95	1214.09	948.718	1140.53	1016.75	922.658	894.833	1135.48	948.804	794.702	1264.41
ILMN_1652088	PAPOLB	58.4033	60.3552	42.6492	55.5118	57.8159	63.8937	44.6735	42.6846	44.299	46.1056	39.9397	47.4219	-2.20842	0.579364	-8.0614	-1.47707	3.41347	-0.916518
ILMN_1652098	LOC388578	62.4566	63.9652	53.1051	52.6701	66.0743	66.2695	49.2379	43.8246	40.9494	49.5257	41.8417	45.5095	3.53422	5.68396	1.16753	3.64907	-2.8047	1.21424
ILMN_1652104	KRAS	56.8944	62.5234	62.4392	52.0189	60.6096	54.2282	45.817	44.0545	37.2182	47.3929	37.0911	43.525	-2.54181	-2.28777	-1.76527	-5.11595	-5.02149	-0.670585
ILMN_1652110	DDX12	62.0976	57.952	60.3064	53.9967	66.8206	71.7518	48.8741	48.316	50.3098	47.0378	45.8008	45.1915	12.3233	-1.20187	4.98239	3.89015	7.69343	6.34132
ILMN_1652113	LOC641989	76.0336	76.0541	75.3993	73.0322	81.687	90.4371	61.5867	60.0952	59.1426	63.5164	59.0833	71.0903	16.2368	17.4628	17.5217	7.36257	22.6152	13.6678
ILMN_1652123	HMGN1	1279.52	1514.5	2852.5	1430.14	2180.7	3174.02	2321.53	1857.24	2077.48	2185.81	2786.53	2150.33	708.849	828.819	890.342	930.193	760.95	1486.39
ILMN_1652128	LMBRD1	1059.65	811.86	741.51	605.053	423.23	1140.82	1650.95	1133.43	1290.23	732.407	1188.79	735.655	917.337	782.095	742.135	650.533	634.037	882.736
ILMN_1652132	LOC649945	62.6255	70.5068	59.6453	53.2699	62.5864	68.8045	44.5694	47.3018	44.907	50.4247	48.559	44.2217	-6.32964	-0.1181	3.97327	-5.85552	-0.352954	8.4281
ILMN_1652137	PPYR1	58.178	60.3229	49.6962	46.6461	66.1076	57.8984	44.0893	43.5654	42.0742	46.6023	41.5612	39.7619	2.04609	0.531375	-0.164047	-5.3921	-3.04801	-3.13765
ILMN_1652144	LOC653751	68.3284	78.8614	64.9295	61.2033	73.7919	62.3795	60.1644	50.7764	52.4452	61.5052	63.5368	58.0905	5.54743	3.81314	2.17245	11.1408	12.4762	1.34486
ILMN_1652147	MRPL43	78.039	85.6127	63.5529	67.6133	81.3347	88.0137	63.7202	58.6698	50.2373	60.8243	55.291	70.4718	20.1124	20.8769	22.1333	6.7918	16.9385	29.2706
ILMN_1652151	LOC644829	60.0024	60.9315	62.4652	63.5889	60.0628	68.9651	47.8112	48.8068	43.5455	50.3719	50.7451	47.4694	4.70028	1.74137	-0.463165	2.88789	5.94615	10.087
ILMN_1652155	DHX9	73.3237	61.4061	81.8734	57.7467	72.3691	84.6916	50.1615	48.5624	48.8174	53.7367	48.2886	52.7417	4.42215	10.4577	6.80592	11.4764	7.36512	13.8282
ILMN_1652160	LRBA	65.3149	72.8607	64.2254	61.5597	73.225	89.6587	118.306	103.905	109.414	128.418	158.428	135.098	18.7302	22.0218	15.0966	16.7967	17.9181	17.0663
ILMN_1652161	PNKD	87.1763	77.502	84.7889	70.0456	87.0568	87.0846	68.5742	56.8236	68.5072	62.956	66.4896	71.3268	11.9267	5.01545	13.7814	15.9093	7.86357	13.4869
ILMN_1652163	DVL2	136.035	178.781	142.429	118.828	215.432	182.922	188.216	187.299	351.596	182.768	156.654	265.207	146.434	178.004	250.166	120.46	135.044	265.205
ILMN_1652164	LOC729196	68.9531	66.7343	63.8471	65.5712	88.7974	64.1211	48.0568	47.5494	43.0973	46.9664	46.6055	48.3127	-1.97972	-1.47022	-0.777405	-1.81709	-2.80702	-5.34919
ILMN_1652166	GUCY1B2	114.357	156.33	71.8304	80.1439	104.924	94.9667	154.266	128.727	77.7339	124.813	113.426	104.777	77.7635	89.0284	24.4473	38.3805	91.9859	22.5373
ILMN_1652170	LOC649159	53.9363	57.7625	56.8098	55.1003	73.0602	56.8066	47.0597	52.5814	51.3994	49.4273	53.9363	51.2128	-0.849957	-5.78895	2.34635	-1.45441	8.55104	1.42776
ILMN_1652171	CDKN2C	64.2732	56.2009	48.7893	50.4484	65.3771	63.2278	41.8888	46.0171	48.6977	44.7807	48.8672	45.838	5.4691	-0.557248	-6.77461	-6.489	-3.79857	-5.41394
ILMN_1652175	KRTAP9-8	63.0496	60.3619	52.1914	56.911	55.2531	61.4637	44.6491	47.8135	41.8142	46.4085	49.2989	45.5487	-6.14422	-1.36402	2.97616	-5.33687	3.01831	-1.51603
ILMN_1652178	FLJ41733	57.7522	68.1412	51.6159	52.6385	68.2364	75.3533	49.6039	49.021	42.804	48.2289	51.6696	39.4615	3.47899	11.2724	-0.645096	1.37466	-2.43208	0.724717
ILMN_1652181	KIF2B	71.1553	72.3036	70.1091	60.7545	65.4353	88.7969	46.7199	54.635	49.6697	44.3678	51.6988	47.536	10.0449	13.1285	-0.318352	5.5773	11.8331	12.9114
ILMN_1652185	IL4R	355.693	407.989	150.024	293.372	805.948	300.984	421.312	376.335	313.391	676.283	545.309	519.886	347.627	281.652	157.961	526.828	840.198	538.753
ILMN_1652188	KIAA1632	58.5796	56.3552	49.4125	50.3847	59.2741	63.7515	47.4787	42.067	36.1141	42.4531	40.837	37.3282	-0.231296	-0.249242	-4.51247	-10.085	1.09569	-8.07905
ILMN_1652196	CTAG1A	62.7255	57.3753	49.3368	53.2215	61.0635	56.403	44.3565	40.6685	40.3552	47.1153	40.3011	43.8073	0.089428	-6.60735	-2.37588	-1.26645	0.74667	2.68316
ILMN_1652198	CCM2	64.7415	60.8841	51.9237	55.3064	68.6724	61.1849	45.2555	46.209	44.347	40.909	40.5823	45.253	-3.0438	-6.14586	-4.29819	-4.60706	-2.19766	-1.91443
ILMN_1652199	LOC642113	66.192	75.8398	63.1484	55.8705	63.0896	72.2275	53.6099	46.9423	40.4949	46.7146	51.5807	43.59	-0.795727	13.1663	5.64558	8.19349	5.96327	6.09974
ILMN_1652205	LOC645785	61.3144	65.3918	53.8511	52.3605	60.3574	76.946	47.7244	42.4696	47.9729	52.6488	50.9052	42.6684	11.4017	3.65763	6.61129	4.63734	9.92975	3.63704
ILMN_1652206	LOC642628	58.2777	60.9726	42.9609	52.2453	55.5147	61.2858	41.5033	44.8693	37.6248	44.3722	41.454	42.3342	-0.312489	5.28926	-6.90948	0.295695	-7.96846	-4.73696
ILMN_1652207	COX4I1	13489.7	14574.4	15634.5	15101.5	20315.5	21929.7	13209.2	15082.3	16602	17217	17081.4	16612.9	13440	13213.7	16303.7	18335.8	19253.3	23872.8
ILMN_1652209	LOC731432	55.6857	71.716	54.4826	59.3155	56.6745	76.6702	93.2189	83.0074	67.5922	88.3934	99.7978	87.6163	1.83706	15.9326	17.3233	8.34474	11.0113	21.1323
ILMN_1652215	LOC644310	110.634	98.753	101.847	87.1726	71.4065	160.646	110.112	95.0588	98.0932	113.668	136.424	120.841	40.7328	32.0122	64.6129	80.6729	38.9601	145.135
ILMN_1652218	LOC440080	62.5199	56.6545	58.811	59.9708	59.8647	66.2211	46.0621	45.3477	39.9393	48.0995	45.6084	45.4846	3.45781	1.50775	2.47996	-2.32612	2.6844	-4.07497
ILMN_1652219	C20orf112	53.2361	53.224	54.2754	46.9824	46.7436	61.4891	48.3	51.1692	40.6491	46.4913	46.3522	44.9558	-5.80908	0.23389	-7.70748	-2.26292	1.21188	-6.10678
ILMN_1652223	WDR91	350.61	440.665	287.07	257.082	407.643	334.637	792.633	572.864	489.06	492.035	374.759	385.652	406.689	509.97	486.152	330	410.885	460.454
ILMN_1652230	LOC647361	23328.6	25324.6	21017.5	19021.8	17959.2	24320.5	26779.2	26985.3	28773.4	20077.8	21706.5	20689.1	29440.2	29736.6	32230.7	24070.6	28503.3	31498.4
ILMN_1652236	LOC732313	59.9242	63.5587	55.8972	60.7458	65.7874	61.8035	43.2703	45.5191	40.0001	46.2121	42.272	46.4969	7.89031	3.75604	0.848641	3.03362	-1.46198	3.09948
ILMN_1652237	CBR3	74.6657	76.84	61.4015	48.4591	85.8921	63.1141	57.223	76.6334	69.6472	50.4482	45.7327	51.8593	11.6091	13.8171	2.36786	-2.00891	-5.68867	4.30072
ILMN_1652242	LOC643206	79.7595	68.4635	69.1525	63.6277	84.7517	75.2913	59.4168	57.0023	54.1337	59.3541	53.2863	60.3281	7.44111	9.91559	11.2674	14.9505	13.5923	9.01767
ILMN_1652243	FLJ32784	73.0346	69.0473	58.1506	58.4944	61.7662	80.7701	51.3312	49.5386	42.7885	46.3835	48.8867	48.8173	5.23451	2.96228	2.26661	3.12391	-2.83963	6.43249
ILMN_1652244	POPDC3	49.944	53.4495	40.918	42.7135	60.7144	70.1655	43.1591	40.1338	33.8404	43.781	40.8835	49.5608	1.43749	-0.249867	-10.4119	-6.37298	0.104779	-7.58762
ILMN_1652246	KIAA0363	59.2145	70.653	54.0758	53.3125	58.6598	62.1339	44.7844	61.0945	39.0042	44.9949	47.4256	45.6338	1.08394	13.7587	-1.82589	-2.35248	2.3283	0.897203
ILMN_1652248	LOC653319	66.1201	66.3893	55.305	50.6798	61.4199	63.0649	44.8504	41.8704	44.0153	43.6311	45.2993	44.169	-4.23469	4.03482	3.35489	-0.952711	1.64971	-2.74239
ILMN_1652249	PPP2R4	74.3221	61.8386	49.1925	55.9283	66.0655	56.9959	48.5672	46.5429	44.4527	40.6941	40.7062	46.4057	1.63172	0.808208	-3.84244	-4.73182	1.35435	-7.30743
ILMN_1652254	LOC643125	57.5142	64.3617	55.3287	47.0916	57.9393	61.5958	50.7476	43.7792	44.202	46.3542	44.6114	46.6639	2.9591	3.26061	-0.39061	0.968264	-2.55474	-6.88299
ILMN_1652259	LOC644311	60.3041	61.8	54.907	56.2364	65.0343	63.2916	45.5772	47.3108	42.9834	48.5759	41.9551	44.1547	0.523182	3.72592	0.431603	0.670069	1.0918	1.74446
ILMN_1652276	MAGEA3	78.2222	89.5593	77.2807	68.7505	77.834	95.5092	53.2729	51.7146	53.6334	55.4161	55.9303	54.627	4.08702	6.55067	8.70946	7.00965	12.0832	6.16889
ILMN_1652277	SECTM1	67.3718	60.8563	56.3237	46.68	63.6159	65.7275	52.4446	52.6865	55.1983	49.9769	51.3665	50.8436	5.68983	2.48995	0.872002	3.9269	-0.313205	2.55839
ILMN_1652280	FBXO32	130.767	128.535	1432.17	112.137	167.913	888.034	89.1481	112.529	377.611	132.786	162.476	465.7	30.3417	44.6872	442.815	61.1441	65.4815	270.504
ILMN_1652284	PRM3	72.3882	65.4465	48.1006	50.1453	64.256	54.0971	47.3204	44.3136	41.0974	48.9753	46.5403	45.1975	-5.35109	8.9941	-1.86957	-3.16513	-6.69247	-3.96195
ILMN_1652287	NOG	62.9531	57.4228	52.8983	57.5481	63.7777	64.5767	39.519	44.4031	39.6538	54.056	47.8304	40.0687	0.928181	-1.17778	-4.06778	5.29737	0.608014	5.45878
ILMN_1652291	EVX2	57.1981	60.9042	52.6989	47.1668	61.5537	68.6944	44.5333	47.6844	36.2057	47.3027	47.5455	40.8855	-2.7746	-5.78568	-7.69981	-2.45234	0.12267	-1.8894
ILMN_1652297	LOC642468	63.6771	66.0218	65.3846	49.8175	66.2583	69.341	49.7307	51.2698	45.1267	50.5267	49.0136	51.4799	3.36464	2.55334	-6.03767	-7.68625	8.33104	2.76963
ILMN_1652300	ZNF507	68.3905	77.3061	74.745	52.1167	67.6721	106.289	58.2685	81.8974	156.316	82.9105	88.0061	158.079	4.4626	-0.155133	21.2493	-1.69804	9.86432	40.756
ILMN_1652306	MEGF10	90.4588	90.2949	87.2406	86.9171	103.113	114.241	71.2702	65.6103	59.9202	61.0247	55.3364	61.4165	39.6298	21.9884	35.7057	34.1873	28.1071	28.0892
ILMN_1652309	TTC8	133.83	135.216	84.953	68.0489	117.465	112.481	145.557	147.966	133.197	99.743	102.407	126.629	69.9557	55.5727	30.4927	14.8474	50.4535	33.7923
ILMN_1652313	RNF215	225.906	248.8	123.055	152.257	240.776	158.673	123.311	99.1428	141.639	116.792	98.1296	96.6277	62.0625	48.0189	37.9209	54.7273	55.593	99.7892
ILMN_1652314	SPAG1	98.0085	101.121	66.6799	75.901	69.038	93.4291	111.675	93.2724	62.0835	92.4106	88.8778	93.8412	42.2124	16.3155	-5.02427	28.0901	41.4123	40.9536
ILMN_1652319	LOC642528	61.3655	57.0712	58.8841	67.1434	62.8056	75.156	52.1904	44.9185	43.4947	45.7381	49.7866	48.9353	-0.247875	7.13557	6.41209	-0.678525	3.07606	1.48869
ILMN_1652331	KCTD5	113.959	94.7696	94.3071	108.101	187.609	135.835	78.1822	78.5543	96.711	130.16	111.136	107.947	26.2564	34.6417	21.8022	41.4572	59.3989	34.2732
ILMN_1652333	FN3KRP	708.958	792.847	1099.12	465.993	454.799	934.697	1570.24	1379.58	2158.14	1027.22	931.937	1080.73	1092.11	1146.35	1349.02	830.448	990.353	1307.76
ILMN_1652342	LOC649143	49.8675	56.9528	50.3346	48.0796	57.1134	55.7905	47.7892	40.464	39.4823	42.2311	41.8846	41.6592	-5.92979	0.996608	0.487564	-1.79847	-7.07769	-1.3567
ILMN_1652343	LOC652735	68.6852	75.8354	62.9181	69.1114	75.0477	81.7846	47.6291	44.7614	35.5951	46.1627	44.6549	46.0243	2.86254	2.22991	4.06362	4.93004	4.92366	-1.85843
ILMN_1652348	FLJ46481	68.8557	73.1247	72.4509	70.5032	88.0488	97.6253	55.4825	59.3472	52.3485	55.7454	52.3577	51.6898	12.0659	21.5101	12.7255	10.5602	27.9611	17.4799
ILMN_1652357	PDHX	272.899	347.532	332.693	261.109	189.108	390.358	701.633	669.234	808.742	474.683	846.014	577.649	219.613	280.484	257.303	220.652	215.063	328.796
ILMN_1652365	LOC127602	49.8492	62.535	63.9751	51.5276	59.1979	64.7705	46.5185	46.2893	42.4183	43.3674	43.8059	41.5992	-3.3995	-5.71012	-3.33877	-2.41761	0.573994	-6.16965
ILMN_1652366	NLRP7	71.3077	56.289	42.9431	59.9565	86.2865	75.0052	44.4197	40.865	39.5588	57.6986	55.7568	40.7625	-1.36907	-5.53306	0.76931	-5.80787	0.25713	-6.01176
ILMN_1652368	LOC647247	58.5167	47.8688	50.126	49.4843	54.3969	56.4332	44.6715	44.8646	36.6029	45.0336	41.4603	43.5456	-5.6465	-2.18847	-9.55478	-2.29589	-0.273937	-5.94123
ILMN_1652369	ERCC1	128.287	106.246	141.025	144.354	169.773	145.121	88.1352	71.3251	85.4917	74.3076	74.5193	64.9414	18.9823	22.3637	31.9908	21.2008	23.8766	25.9043
ILMN_1652371	KIAA1324L	56.559	56.9792	48.2808	51.7107	63.2502	63.5816	40.9913	64.7976	40.8817	52.4892	49.5472	58.226	1.47229	-0.706662	0.664742	1.80934	19.3635	-0.21466
ILMN_1652376	IFNA17	56.2189	51.2678	51.0677	46.075	53.2354	58.6193	41.5046	42.1189	32.9495	44.4896	46.7999	40.7067	-4.00944	-9.61432	-3.75073	-4.95031	-5.86366	-8.6852
ILMN_1652378	IPO7	316.264	241.93	240.804	266.937	214.248	249.662	188.541	148.821	356.033	147.718	200.414	187.357	76.0233	107.428	177.389	44.8032	19.7962	127.228
ILMN_1652379	SUCLG2	623.811	667.881	652.376	359.056	313.904	921.48	1895.68	1591.1	2235.09	1195.96	1876.02	1377.53	907.856	969.49	1005.06	945.223	909.811	1222.43
ILMN_1652381	SIGLEC5	69.169	71.1078	60.2115	63.7353	80.9053	75.8231	53.6539	54.917	50.8207	54.2791	49.9793	50.8981	2.58406	4.83805	-7.32648	9.93975	2.10704	-0.42385
ILMN_1652392	DCHS2	69.1128	64.7644	48.4708	52.8297	57.1611	57.3215	47.0211	43.6696	39.7334	48.9971	37.7484	42.3539	-4.25744	2.70443	-0.634338	-2.222	-2.31298	0.413262
ILMN_1652394	RAB2A	301.637	362.541	416.655	372.32	237.266	893.143	533.537	412.246	496.431	462.621	617.158	553.582	320.71	325.181	425.461	411.516	428.26	504.518
ILMN_1652397	TRPT1	58.2831	56.4948	49.2453	47.9497	58.6235	50.9172	42.8784	37.2539	35.7155	39.9847	37.5634	37.6117	-10.8238	-3.26941	-5.79385	-7.68161	-1.62754	-6.01632
ILMN_1652407	ZMYND8	245.805	421.567	355.84	342.867	782.682	636.088	453.001	385.08	584.844	1048.91	898.208	707.804	313.676	394.392	449.445	486.985	753.117	543.512
ILMN_1652409	SPATA7	479.286	479.527	364.997	200.68	210.986	345.78	1024.59	994.654	601.229	449.08	594.248	358.793	757.28	741.614	449.674	261.928	489.055	311.122
ILMN_1652412	PHKB	93.027	68.4883	81.2053	63.4441	84.1825	119.836	94.842	67.1808	123.213	107.056	148.096	102.941	29.7877	26.2314	39.2981	57.5892	28.6295	113.715
ILMN_1652413	UCN2	60.8691	62.543	47.9012	51.0668	50.2634	56.377	49.3743	49.613	48.6126	49.0317	40.2889	50.6366	-1.89715	-0.667828	2.82309	-9.14299	-6.36127	-7.70866
ILMN_1652417	DC36	67.3199	61.4709	62.2798	61.3811	55.9373	70.4218	67.9908	67.3518	74.0419	91.2794	79.1248	84.8765	13.8322	6.37615	5.79723	5.50509	3.57204	8.11556
ILMN_1652424	OR1S1	52.2172	64.9562	54.5712	58.9079	63.0727	68.6068	50.7897	42.7469	36.7097	47.8108	44.7356	46.7273	2.96676	0.651706	2.29322	-1.95981	-0.438388	0.0097514
ILMN_1652429	CXorf30	108.187	97.3589	69.7372	95.0322	93.5893	105.454	48.7098	48.1369	40.79	46.3741	42.0785	47.9445	-5.35592	-2.99431	-4.42345	2.68344	-4.5738	1.36983
ILMN_1652430	LOC642268	57.6042	56.5465	47.997	46.5671	58.9531	60.8886	50.2865	44.3499	35.444	41.6344	46.4709	48.8222	-3.33269	-1.65162	1.75536	-1.39921	-0.716487	-2.08085
ILMN_1652431	CA1	60.2944	55.3522	54.7734	53.8564	61.2886	57.506	40.2775	45.2025	46.4535	42.551	43.483	43.0902	-1.81221	-2.49672	1.15903	-5.0343	-1.56636	1.73841
ILMN_1652434	MTHFD2L	109.156	114.636	99.7398	81.1976	115.783	123.038	149.844	134.451	160.214	125.612	133.55	135.247	62.6969	61.7297	60.0338	32.1375	47.9725	72.289
ILMN_1652436	LOC646029	68.5842	65.1573	49.8449	60.532	68.8214	65.6636	49.2116	44.2257	45.7058	46.7968	47.2901	43.3681	5.67924	11.3511	2.23288	9.3905	8.1679	1.32095
ILMN_1652439	KRTAP3-1	63.7996	63.5288	53.828	56.6232	64.1651	72.3599	49.7431	50.8334	43.102	53.8299	50.0836	46.1985	-4.71949	4.05384	-0.665428	0.0659815	-4.75074	-1.43473
ILMN_1652445	RAC1	146.673	215.592	163.698	152.119	196.71	256.919	346.637	310.736	493.078	312.58	350.355	673.366	250.874	250.036	238.373	236.76	204.668	294.681
ILMN_1652450	LOC647509	63.9718	60.4191	52.166	53.0446	58.8019	68.4573	46.0706	41.6221	46.6292	45.1695	42.0817	46.9667	-3.02055	-4.96197	-3.01369	3.30065	-2.24438	0.823594
ILMN_1652456	TMEM98	54.8101	57.7916	70.5268	50.4788	59.9541	60.1816	90.4625	67.0915	43.06	48.3093	56.422	45.1279	14.4324	12.031	4.3221	-0.813093	2.93857	-3.74531
ILMN_1652459	LOC654161	76.3413	61.3819	68.0406	74.2365	94.4678	96.5658	68.411	70.7445	66.0905	77.5907	63.2457	65.9728	24.1197	27.6348	26.0943	31.8662	34.0911	31.2448
ILMN_1652461	PARD3B	73.7746	66.5956	60.1005	62.8426	62.2434	67.4737	51.3741	45.6784	43.9199	43.7403	47.1259	49.8455	3.19134	3.63999	-3.36131	4.88328	0.73647	-0.996535
ILMN_1652464	TUBA3E	82.5616	65.564	68.5987	74.9639	65.8423	81.3653	106.174	90.8415	84.5599	90.6829	105.456	82.9775	23.9045	24.3881	15.4846	19.1401	21.2276	27.0544
ILMN_1652465	SLC26A4	45.7578	54.0108	57.197	45.7077	46.4796	54.9714	49.128	48.1153	40.9674	43.2302	45.5529	41.5351	-8.92612	4.55937	-3.03682	-1.2111	-9.08997	-7.13959
ILMN_1652466	LOC644366	60.9847	62.9278	52.5955	54.2201	63.633	60.4149	44.3235	43.5333	45.572	45.7671	52.8535	43.4018	-0.0630683	-0.508183	-6.73218	-7.66372	-1.85211	-3.0404
ILMN_1652469	LOC648302	77.8914	78.6644	67.4286	57.1355	76.6865	80.9442	55.9378	51.5714	50.596	52.7909	53.4295	53.099	12.6538	8.42176	11.2504	8.1327	8.59897	8.08448
ILMN_1652472	BRAF	104.688	101.829	90.9187	77.2587	93.7391	99.4	113.749	103.828	166.151	73.1591	81.512	99.1767	21.6281	34.9475	27.0889	17.965	15.6245	25.5482
ILMN_1652486	THAP7	155.511	164.37	120.019	132.792	348.276	193.296	155.003	143.987	161.234	203.819	175.182	168.791	103.827	104.755	85.5193	110.329	146.06	144.892
ILMN_1652487	RIOK1	76.8521	80.971	117.9	69.2891	78.3112	100.341	113.6	91.5536	86.3763	90.6433	101.655	99.2375	25.1164	25.4678	23.917	16.2014	14.7779	42.4687
ILMN_1652488	LOC644883	66.1241	63.0237	58.0954	52.9608	60.6106	60.7571	44.0332	44.4119	36.6429	45.1716	41.4876	41.7682	3.6185	2.78611	0.0308991	-1.85385	1.52645	-1.72117
ILMN_1652490	MANSC1	320.679	227.487	245.059	251.792	284.066	332.319	132.966	98.4179	194.033	135.146	127.541	162.839	176.538	361.501	225.302	167.388	126.565	201.533
ILMN_1652494	FAM139A	62.8693	63.1896	50.3303	51.8854	60.6845	55.7787	47.1514	43.2578	39.258	40.0572	42.4139	41.8811	0.348896	-6.23626	-6.17307	-3.68444	-6.71206	-2.66643
ILMN_1652505	APEX2	163.782	196.137	171.872	137.423	230.583	204.271	218.331	246.642	201.717	228.323	231.601	196.922	149.464	166.412	132.794	169.01	155.699	153.92
ILMN_1652507	LOC646870	71.0087	67.9298	67.8413	60.8397	65.955	67.3602	48.3623	40.3334	40.731	44.5597	47.9384	43.4351	0.863606	-4.28058	-1.22196	2.02333	5.27348	3.33599
ILMN_1652512	C2CD2	756.628	734.908	367.952	624.193	706.713	767.405	812.287	730.545	831.922	1058.12	676.594	867.389	616.926	579.855	331.583	676.067	1085.01	596.761
ILMN_1652521	MTMR9	220.674	255.243	219.763	213.284	203.452	440.06	231.454	230.257	208.786	358.508	341.66	365.022	153.714	144.701	145.764	218.231	245.689	226.116
ILMN_1652525	FAM125B	130.092	184.267	97.9238	82.6728	190.469	141.495	107.686	142.385	179.047	141.57	119.305	214.447	97.8196	94.7762	89.9932	76.8444	119.743	129.43
ILMN_1652527	LOC644808	50.3692	56.3776	50.1337	51.712	52.9594	55.7453	41.9511	44.5932	40.008	38.6646	39.0814	44.0557	-2.57492	3.48839	-5.77777	-2.6699	1.95911	-3.14998
ILMN_1652533	DKFZp434K191	124.402	147.551	84.169	92.6481	170.941	108.468	147.593	173.416	147.368	237.374	153.533	283.902	188.917	167.425	84.925	144.733	323.992	154.801
ILMN_1652540	RELL2	85.6777	82.5295	69.5177	124.324	200.536	79.0209	62.297	74.6114	61.6958	142.046	137.584	73.9656	9.19153	17.5197	15.7987	63.5836	59.2328	18.4062
ILMN_1652549	DTNA	72.4698	68.4729	55.1097	67.3866	78.9759	74.2176	54.6384	49.1805	40.2165	49.1043	51.299	43.6016	3.6607	1.17857	-3.45381	3.09813	0.115948	-4.22458
ILMN_1652550	LOC647681	56.7573	68.5308	46.0973	59.1115	70.2524	71.2273	46.3339	47.166	42.8961	46.5233	44.6135	47.0856	5.25939	7.42777	13.0677	0.849917	6.49432	8.01318
ILMN_1652574	LRRC4B	55.5075	54.234	54.2287	46.4544	49.7024	51.8584	44.0656	47.5819	43.1895	48.3362	45.9909	42.4164	-5.41313	-7.10294	-3.07973	-5.43403	-2.26992	-6.87234
ILMN_1652577	USP32	62.4097	66.9441	59.2013	56.2639	72.9713	80.1988	53.2632	54.9404	50.4445	54.9641	46.2268	52.2655	-6.57722	5.05793	6.70737	-2.92307	4.77689	10.0844
ILMN_1652578	TSHB	54.8053	56.5596	50.474	56.6029	58.6378	53.0044	44.2101	46.0955	35.5054	45.6046	42.6369	46.4094	0.731693	-1.24761	1.2183	1.82163	-2.33176	-3.79473
ILMN_1652580	POLD1	209.668	243.949	223.176	206.896	443.693	199.578	172.026	240.709	380.643	233.165	208.138	379.304	142.399	128.169	214.156	169.997	201.646	295.342
ILMN_1652594	ACTR5	145.601	231.071	189.913	157.284	329.36	298.741	269.742	249.681	272.047	351.962	275.772	329.419	113.485	158.41	150.934	182.29	241.578	217.945
ILMN_1652602	C11orf35	64.4486	72.5676	51.5084	49.3159	76.9301	62.4355	52.3082	46.9723	51.5549	51.2377	48.3306	58.7587	1.35981	12.0909	6.6927	-2.4284	0.797848	8.39288
ILMN_1652604	GGT1	81.0193	77.1178	74.4079	93.4382	98.0022	133.531	49.4536	48.9133	46.2845	56.8128	59.3338	50.0203	-2.45661	-3.21969	-2.34372	1.63832	-0.686801	-4.72182
ILMN_1652609	RGNEF	121.376	121.809	79.6715	84.3802	151.795	98.3771	140.841	121.368	101.406	112.31	117.351	106.899	58.9729	61.8751	32.4363	38.3096	44.1004	58.9194
ILMN_1652611	LOC642538	72.8519	58.1469	56.6512	54.6583	56.219	65.5099	45.0191	44.5834	42.7618	46.7261	49.2102	48.4071	-2.44831	-1.83308	-1.12797	1.34918	9.13127	7.11315
ILMN_1652628	LOC375295	57.3136	65.8638	52.8059	49.9166	57.4159	58.127	48.9981	44.3756	44.1105	45.6645	48.4206	40.6815	3.1753	6.31853	4.5435	-2.92993	3.53922	-3.65526
ILMN_1652631	GLIPR2	81.2265	122.502	94.6982	65.8822	76.6698	93.8097	60.4224	203.025	65.8035	54.2842	52.1349	52.1918	26.0805	60.6955	45.5359	9.62055	13.0435	7.22604
ILMN_1652638	LRRC58	193.203	169.66	243.265	125.078	132.809	169.626	261.877	344.541	392.637	223.901	234.293	246.915	150.301	185.969	154.595	104.856	110.323	197.677
ILMN_1652639	LOC652173	56.8949	60.6392	54.0017	47.3322	63.2378	69.8136	42.9117	44.8661	40.3213	48.1291	50.1182	45.5793	0.0547753	0.0455733	4.67718	-1.70209	1.16387	2.72483
ILMN_1652646	LOC441196	57.127	52.2237	60.3767	52.1594	59.5199	59.595	46.3103	43.639	34.6126	45.5275	46.4339	39.8779	-1.98232	-2.79754	-1.64887	1.55846	0.24062	-9.52811
ILMN_1652647	INPP4A	102.272	114.416	119.811	105.101	133.607	104.985	116.887	122.789	166.647	155.345	122.603	107.705	36.8249	59.5722	83.7657	67.2332	80.9929	83.5523
ILMN_1652649	LOC643722	58.7309	68.1988	62.3953	56.4459	86.1149	71.007	56.0239	43.4395	48.4303	60.4733	54.018	52.1154	2.09802	7.63101	3.28136	7.51741	-4.99525	15.2338
ILMN_1652650	SH3KBP1	52.6627	55.7005	57.057	48.338	58.0826	70.4871	45.8626	47.7476	41.3323	45.7792	45.2864	45.3712	0.0287591	-10.6126	-0.946465	-1.39431	-4.69847	-0.839538
ILMN_1652660	LOC647357	64.7031	58.3308	59.1122	50.8922	68.5322	61.1961	49.6168	43.5771	43.3229	53.1734	44.0395	41.802	-3.61819	1.34747	3.95218	3.22203	4.14057	-1.87862
ILMN_1652662	GRB10	59.8166	63.804	45.7562	51.9691	70.8622	58.8997	44.7848	49.5791	52.5408	51.6053	47.9925	46.8265	9.47578	2.84658	5.10207	2.99298	6.3731	-6.6001
ILMN_1652666	LOC647049	72.9748	61.0279	62.3606	51.2368	60.4094	68.2972	47.0495	44.4557	36.0532	39.8832	43.6914	41.758	0.508572	-3.695	-2.44781	-5.87173	-2.24378	-7.86297
ILMN_1652670	PRAMEF1	81.2314	73.2521	71.2722	63.6927	78.1713	73.3664	49.2758	48.2701	44.7633	46.5498	48.875	49.8383	8.31893	8.74762	1.89523	9.60008	7.46133	13.0467
ILMN_1652674	LLGL2	61.3882	72.0018	48.8152	56.5273	81.325	63.4293	42.6459	40.543	38.1878	46.2069	45.0274	45.8834	3.96933	7.08149	-4.26191	3.7601	-5.94373	-0.169753
ILMN_1652677	FAM89A	116.012	130.158	161.306	125.497	169.847	171.724	98.9009	128.406	328.065	169.165	184.863	187.315	68.3023	54.8108	101.846	105.138	86.6878	100.744
ILMN_1652680	LOC652616	67.5542	63.2013	54.3131	58.6021	65.0515	66.9075	47.0202	46.3416	40.3056	46.5968	45.458	46.8064	9.47937	-2.03247	3.74253	2.74768	10.3529	4.24111
ILMN_1652685	LOC642595	55.4152	68.7489	55.5819	53.1841	70.4092	68.1988	46.976	47.262	45.5004	50.4292	46.4547	43.2838	-7.07144	-4.58217	-1.79294	0.688242	1.27823	-6.59623
ILMN_1652687	LOC440104	56.2157	60.9351	51.1378	52.6734	63.7294	62.2208	46.2871	46.7877	39.5553	46.51	46.1761	47.6849	0.689205	-2.95741	0.365295	3.59571	2.20095	-6.24069
ILMN_1652689	LOC202134	54.304	58.6577	48.9359	48.3705	64.5305	56.4202	51.0933	43.3993	42.012	52.4791	46.0354	46.805	2.28817	-1.48777	-4.82248	-5.91807	-0.20277	-1.13535
ILMN_1652693	SHH	70.2956	77.242	84.3222	52.5303	72.0645	77.5621	62.9783	57.7246	67.8031	55.8845	56.1167	54.4853	7.17746	15.8974	28.9856	6.24266	4.27346	0.0515681
ILMN_1652694	FAM131B	73.0182	66.3386	61.296	59.0725	78.0223	91.3631	82.1253	80.0573	88.1675	80.3331	83.5691	84.0419	22.3355	22.9248	32.5363	19.6194	18.311	46.8022
ILMN_1652700	LOC647102	69.3506	58.2296	52.2082	52.9207	62.9993	65.2543	51.1512	52.15	48.8428	51.431	51.3709	50.2853	-3.18907	9.21131	0.250366	5.61638	-0.874034	-1.19298
ILMN_1652701	FLJ20972	68.4044	65.6272	61.7229	51.1372	72.9609	59.4588	44.8283	45.4684	46.0421	46.8308	47.2263	48.7494	5.26256	5.45821	-2.72176	1.32161	0.719128	-0.825011
ILMN_1652711	LOC648815	62.0986	65.6513	52.3975	48.6533	59.9183	61.0298	49.6473	50.7769	47.9657	49.7733	51.2609	53.5281	7.3894	9.20963	-5.70528	-3.48588	-2.49575	-6.68417
ILMN_1652715	C10orf111	65.1282	79.2584	58.8365	62.1528	66.8962	77.2514	50.4254	45.506	46.0033	47.2141	53.0172	47.5483	3.04696	2.60078	4.82827	8.04923	5.63856	-2.87915
ILMN_1652716	THEX1	73.6539	69.959	90.9874	49.6194	64.1802	90.4981	204.407	196.913	393.217	171.064	190.904	308.453	73.8527	46.4381	156.638	24.6848	42.156	166.32
ILMN_1652719	TMCO5A	64.1557	55.322	43.1021	47.6784	60.0944	58.9691	48.9039	51.6195	46.2677	52.0979	49.2145	51.7193	-5.85307	3.48719	3.14963	-7.74385	-2.45844	3.8437
ILMN_1652721	LOC648758	57.4825	57.3228	52.494	55.5469	63.5183	63.5488	49.9242	49.257	46.3232	55.4787	48.1102	52.4302	0.735088	-0.948552	6.58321	6.89617	8.79963	1.06542
ILMN_1652722	C14orf2	525.599	569.937	929.671	420.09	442.963	827.617	689.39	684.046	982.696	555.415	586.835	721.989	553.657	498.619	854.837	619.37	476.173	921.546
ILMN_1652727	GLT8D1	64.3253	71.8847	53.1531	62.6635	61.2178	77.416	51.944	44.3868	44.7162	51.7216	47.0253	48.9937	3.85809	0.660602	1.40776	-1.93466	1.39812	-7.52521
ILMN_1652729	ANK2	52.3297	52.4152	55.5376	46.4085	54.9304	72.7444	42.4786	46.1078	40.6695	47.6965	42.0794	43.2153	-3.38511	-4.88956	3.66856	-2.58832	-2.02339	-7.22954
ILMN_1652732	HTR7	68.5345	67.5039	59.7288	56.8117	60.1147	81.338	60.0193	58.7754	64.0917	57.7266	60.0925	52.6017	10.6244	7.81689	26.5251	7.86092	15.129	23.178
ILMN_1652735	RFXAP	72.5245	82.2078	87.1105	78.2644	82.9988	126.248	80.6363	87.2796	98.0845	83.9245	96.2944	89.1124	27.7478	21.2203	22.2595	22.6481	35.1404	35.4714
ILMN_1652736	RPS6KA3	102.696	99.7744	55.7471	76.5675	101.697	94.1821	74.8419	60.4044	55.2382	73.2361	69.1833	58.155	15.6759	20.9608	26.1424	23.3735	29.8956	23.563
ILMN_1652737	LOC646871	61.2151	62.7837	48.6325	57.7541	58.3621	56.6057	45.9313	40.9572	43.41	44.5639	43.2693	46.8865	-4.10821	6.7895	-1.41696	-0.542547	0.635296	-0.708282
ILMN_1652740	LOC389786	60.1938	60.8589	62.6825	61.3522	62.8589	65.7726	40.5633	47.7328	37.8237	49.224	51.4738	47.3277	-4.50339	-4.10116	1.13106	-0.267499	-1.49421	-2.61536
ILMN_1652745	LOC642257	50.6403	60.4001	49.4423	47.6072	70.0077	61.9916	47.0118	42.9114	37.2208	44.8178	39.4911	40.0345	-2.34783	0.394374	1.6787	-3.5287	-1.06278	-1.50275
ILMN_1652747	LOC644631	63.9211	63.6144	57.0411	65.1029	68.4976	67.8534	50.0289	49.1566	44.1675	47.5804	49.0824	49.7214	5.08308	3.06311	6.07201	2.9587	4.44896	13.5027
ILMN_1652749	ERF	201.375	263.797	162.893	161.001	488.266	198.379	154.361	179.275	226.295	244.487	193.182	261.063	205.384	174.46	189.932	122.342	232.872	141.084
ILMN_1652753	PAAF1	293.794	429.734	712.363	252.859	308.585	635.308	805.713	644.289	1011.51	435.895	629.394	785.884	422.931	514.008	542.002	434.088	364.098	540.579
ILMN_1652754	ZNF428	2730.32	3158.73	1955.13	1160.55	1475.8	1467.51	1528.09	1466.25	2433.48	1103.77	1135.36	1336.81	2537.32	2098.95	2214.53	1483.57	2812.62	1334.99
ILMN_1652756	LOC643878	57.1824	62.2872	52.8175	46.8209	54.6394	62.3302	51.4034	43.1666	44.4731	48.4063	45.7296	42.9561	-0.0770759	-1.94983	-2.04566	0.368548	-5.91922	2.24474
ILMN_1652758	LOC647579	82.1034	65.8513	66.5952	55.5113	63.5252	65.2673	54.711	48.5875	43.5852	47.5272	48.405	49.5969	-0.366184	3.80172	4.03947	4.01895	7.00585	9.56112
ILMN_1652761	LOC653203	60.2906	61.3588	53.9983	45.7251	66.3881	64.3795	52.6335	46.2499	46.1947	47.1925	44.6666	41.3599	-3.2192	0.585368	-5.38522	1.79263	-1.3807	-2.62948
ILMN_1652762	HIC2	192.628	271.649	327.159	205.221	294.025	493.9	196.172	240.673	343.045	426.802	315.418	404.935	183.091	154.949	282.167	347.315	418.156	421.469
ILMN_1652763	LOC389203	77.0152	83.3067	101.681	77.4482	83.2027	121.44	89.6192	81.6007	82.8408	69.9321	83.5719	79.506	36.1546	21.4262	43.0185	37.9205	20.8516	45.6023
ILMN_1652768	LOC440589	20399.6	19089.1	26131.3	18660.2	20940.9	27976.5	11342	12430	23281.9	12038.9	11013.1	16515.2	14416.7	15035.1	27449.2	13891.9	14130.5	29399.6
ILMN_1652777	CDC42EP2	146.262	160.095	218.937	134.86	143.534	236.319	142.206	180.446	217.173	166.371	158.879	179.497	86.6968	123.282	125.954	155.431	160.7	258.079
ILMN_1652780	TMOD2	55.3993	49.5066	49.6016	46.1484	71.5833	53.5288	42.238	41.8544	36.2082	39.8031	41.4213	40.8358	-6.71384	-5.73283	-3.45477	-5.46565	-0.0655398	-3.66716
ILMN_1652784	MUCDHL	72.7842	64.9631	54.4904	63.7742	74.9844	68.6157	46.8991	42.5393	41.3395	45.0815	43.8052	45.5555	7.06269	3.06489	-0.536789	9.85767	5.16279	1.89948
ILMN_1652786	LOC338805	55.2845	47.6897	49.1929	53.3762	50.9768	59.65	44.8659	41.5619	41.4203	43.7665	38.2854	39.7827	-6.99481	-8.00731	-11.0265	-1.53816	-6.52359	-8.58423
ILMN_1652787	PIK3AP1	118.131	84.5603	71.0888	62.3727	65.066	76.6341	207.123	269.814	183.941	631.323	716.684	276.578	254.038	157.016	83.0074	370.877	529.654	295.166
ILMN_1652790	CLK1	85.3438	71.2792	61.6669	66.98	81.9924	79.7947	179.339	149.352	93.3747	212.256	288.976	112.353	22.0682	27.3071	13.5043	15.4369	17.532	12.3769
ILMN_1652797	FAM174B	274.51	234.427	122.247	260.805	330.172	185.217	173.081	247.083	118.617	353.665	293.072	96.904	161.148	175.465	77.1196	252.892	425.568	176.868
ILMN_1652799	LOC441873	57.6907	65.9168	57.5258	56.6095	60.2869	61.7897	53.7161	46.067	44.5453	51.454	47.0119	49.0237	-3.56828	4.88216	-4.53791	3.43359	-1.57556	4.60571
ILMN_1652806	ATP5J	533.506	442.783	468.447	581.261	273.616	875.357	152.651	130.846	174.506	142.856	127.966	165.516	77.927	69.9725	130.871	91.5528	69.0534	174.823
ILMN_1652807	HOXA3	54.1947	57.169	53.5793	43.6929	59.3942	62.6642	49.3721	45.5693	43.2737	45.9509	44.6299	45.2693	-1.49541	-6.01253	-4.93201	-5.82348	-4.93318	-3.86301
ILMN_1652808	LOC643191	56.1939	55.7226	47.7293	53.3808	57.1395	64.8901	42.145	40.846	42.6667	47.2371	49.2144	41.0617	-8.02907	-2.8023	-0.141464	0.656924	-7.17544	-1.2412
ILMN_1652819	OPA3	121.056	169.002	115.11	112.159	306.451	153.472	75.7382	66.8946	85.6773	115.491	109.154	138.602	58.6971	45.8463	19.5021	58.333	61.2247	52.596
ILMN_1652825	IL10RA	70.2376	70.4021	49.6492	61.5822	78.8496	65.8203	56.5318	59.9848	49.0044	50.8702	53.9582	50.3376	0.633282	5.37181	-4.19208	-0.901563	-0.354114	2.81546
ILMN_1652826	LRRC17	377.764	335.866	349.426	256.057	231.821	314.052	668.659	929.711	88.7868	390.467	237.544	123.073	158.291	404.514	72.8898	54.0521	120.234	82.2393
ILMN_1652837	LOC644010	63.2612	68.6797	57.8311	58.3777	70.6267	73.7704	64.2763	59.2064	55.3702	58.8809	57.172	58.3204	15.6463	15.4848	9.30067	26.0023	19.7749	13.0503
ILMN_1652846	PCYT2	181.739	235.403	397.949	167.573	249.659	290.267	155.4	163.767	426.296	226.293	183.228	291.227	187.264	148.309	207.465	238.606	213.693	217.881
ILMN_1652852	GAS2	59.9716	48.9181	49.1367	52.0813	61.7351	62.0564	49.0552	45.0958	42.7396	40.4887	47.45	44.5952	-2.87192	-2.20158	1.05034	0.391833	-2.07812	-5.19251
ILMN_1652854	LOC653569	62.3565	63.4147	58.3455	60.1194	59.4301	62.9891	53.6391	50.5376	43.9306	54.3623	51.1953	51.6658	4.67476	-1.60923	6.46211	2.03966	-2.99452	3.56345
ILMN_1652857	SLC15A1	89.3796	91.3699	66.8798	102.051	150.5	90.3726	192.143	191.969	60.197	717.018	780.725	235.788	153.418	80.7173	1.4976	348.914	407.823	118.465
ILMN_1652865	BAIAP2	68.1231	64.6261	67.7106	71.3614	73.1344	80.1017	52.1972	52.7604	56.5822	52.5876	57.0629	57.3947	10.8116	17.4932	9.02243	11.5021	16.5068	9.9374
ILMN_1652866	LMX1B	59.9864	52.5879	56.1957	53.225	49.7873	58.002	44.9582	48.9237	45.4969	51.0811	44.8496	49.0869	-0.0821342	-9.58324	-3.17281	4.54898	-7.84462	-3.18667
ILMN_1652871	PLSCR5	65.9085	69.2227	50.064	66.8333	68.2261	58.808	44.8904	45.9365	39.3746	43.6259	44.8522	42.9893	-4.84281	-1.6067	2.05028	0.168627	-0.704128	2.4935
ILMN_1652872	UBOX5	71.3836	78.6034	81.3802	72.8545	80.5663	95.4305	78.7845	59.8525	60.717	66.8413	65.6841	72.8978	12.1704	14.9939	17.5639	18.4202	9.55761	30.17
ILMN_1652876	LOC392215	58.2531	59.0167	53.9164	61.9644	59.7576	63.0998	41.4747	46.8246	41.0607	45.3715	44.0641	43.5408	5.63157	-2.07175	2.43911	1.50677	-0.599201	-1.27783
ILMN_1652881	FLJ00312	65.1786	71.3542	57.0239	58.8851	63.3141	62.2977	50.3202	51.9501	45.1934	49.5323	46.2639	49.1552	1.71482	6.95657	-2.34876	5.74	-0.982219	4.13541
ILMN_1652888	C8orf30A	73.843	72.6521	65.1593	74.391	90.881	75.3719	51.2846	49.1759	46.5579	50.913	50.0065	56.8381	6.15465	-0.107663	-3.24499	10.3272	-1.66549	5.60838
ILMN_1652890	LOC653349	53.8658	56.6109	50.5384	48.8946	59.7614	61.5135	44.9144	45.3799	43.4834	43.3935	42.4292	44.8295	6.70914	-0.144589	-2.93787	-3.64142	0.0389676	-2.48633
ILMN_1652906	GBGT1	58.2543	55.9419	51.6454	56.757	52.5161	73.9386	48.9781	59.4174	35.7018	52.5868	48.9139	44.7015	-4.95032	-2.08306	-0.453255	1.47061	-4.2435	1.47771
ILMN_1652907	CDC5L	143.403	167.506	137.31	132.537	235.522	171.523	595.803	509.034	487.933	533.178	641.378	468.139	206.084	225.939	227.195	196.456	198.963	295.928
ILMN_1652913	EZH2	85.9045	87.9223	112.007	68.8181	67.8034	106.162	77.2295	74.4797	91.3603	97.3331	86.6863	80.8346	12.2859	15.1722	39.9217	22.5139	25.0824	76.3548
ILMN_1652918	RHOF	225.733	196.684	110.256	196.356	666.756	187.34	191.798	191.415	211.96	401.606	443.918	262.277	136.154	120.06	99.0613	321.332	257.49	222.088
ILMN_1652927	LOC641851	58.057	68.5927	51.3201	52.3344	62.9801	60.8775	47.5338	52.9978	47.4344	49.245	44.0916	50.0651	8.56993	5.58747	0.343941	-2.32678	1.9856	2.67619
ILMN_1652928	ORAI2	57.2504	63.7019	51.8389	55.4138	58.1834	67.5746	49.5572	42.3475	32.9551	44.9924	50.1882	47.5715	8.91181	-0.461186	-1.59827	7.64975	5.63846	3.69997
ILMN_1652929	POGZ	122.242	138.277	78.1179	86.7906	110.999	84.7726	139.733	172.376	103.417	185.526	80.7105	121.428	123.525	158.789	18.502	42.5594	145.197	49.6225
ILMN_1652931	LOC644672	71.2858	65.5787	59.1138	48.0331	69.4851	63.7539	51.2953	47.4168	51.2294	48.9448	53.5131	48.6449	1.15248	-6.38054	0.67054	8.13137	11.4786	1.75179
ILMN_1652938	PRRG3	64.0967	58.4482	63.1773	52.2424	61.7947	69.6081	48.5793	50.4617	42.2613	47.6037	43.6818	43.8323	3.22762	3.40934	2.42033	-2.10083	4.14892	1.7057
ILMN_1652939	LOC647060	77.588	67.1554	60.8674	63.7985	72.4343	70.5227	43.3349	50.8091	46.511	50.6485	50.7539	52.9699	4.89495	-1.07154	7.66631	8.0388	-3.01822	3.37233
ILMN_1652940	MGC16703	63.2602	62.2755	43.5085	50.0354	64.1656	57.2556	53.0534	43.6793	41.2538	43.131	45.482	40.4748	-2.75779	4.12573	1.55273	-1.14101	-1.95842	-0.353278
ILMN_1652946	LOC387804	57.3049	64.2257	58.6756	65.5119	63.7828	60.216	46.1599	49.9056	42.3423	50.9847	46.1436	47.326	2.17724	8.25857	1.57439	6.1057	-5.70451	1.29233
ILMN_1652952	RASAL2	71.1878	74.9515	61.2677	56.1567	56.9361	67.9672	54.6038	47.0934	38.8118	45.4354	49.6106	47.2978	9.38367	0.771236	-0.237038	-7.24405	-6.53578	-2.69247
ILMN_1652955	LOC648622	3151.12	4286.35	4224.27	2907.07	3813.03	4333.21	7582.86	7498.8	7027.33	4618.92	5173.15	3662.31	6017.89	5722.23	5175	3270.26	3820.96	4945.94
ILMN_1652959	ABCD2	67.0753	64.2112	51.4298	54.2194	55.7877	61.5908	49.3293	45.0483	37.1903	49.2401	46.2975	46.6799	-1.71222	1.40322	7.42198	-2.37997	0.479039	2.53403
ILMN_1652963	C1orf194	54.4556	65.4539	49.9802	49.8038	58.2903	66.3726	42.8939	46.2505	36.7996	39.9469	40.3134	42.3592	-1.36723	1.89887	-4.99567	-1.26473	-9.05715	-0.885139
ILMN_1652967	LOC390332	64.9944	65.8221	55.9959	49.4232	69.9786	70.3907	43.3755	42.2331	43.2605	45.2137	46.4459	50.2162	1.85952	6.61792	2.24883	0.806788	-2.21319	6.39611
ILMN_1652969	ZNF479	62.84	55.4059	48.4881	62.1215	55.7688	54.391	43.5306	48.1726	43.2431	44.1633	48.838	48.0155	1.27449	-0.772099	-3.70309	3.49021	-0.244319	-7.72296
ILMN_1652975	DLK1	70.319	73.2473	58.4815	52.0863	62.3603	60.303	42.0868	55.2301	39.8075	45.9469	48.349	43.8616	2.93104	16.7989	0.680374	-2.13343	-3.34159	-10.3991
ILMN_1652977	LOC652191	62.1644	58.1275	53.9559	58.5123	67.9965	64.419	45.2626	46.8254	37.2692	44.8904	45.0119	45.6983	-3.27926	-4.7312	-2.99869	-0.512815	-1.16198	-5.74217
ILMN_1652982	LOC23117	59.3893	58.3842	46.3614	53.3876	64.6931	50.9706	46.1351	42.0839	47.3601	54.7068	49.9322	51.7859	-7.97662	-8.83048	-5.07522	-0.361875	-1.15455	-5.56771
ILMN_1652989	NUP160	429.835	552.319	794.373	463.281	386.074	900.318	1072.33	885.926	1426.95	647.812	987.728	1037.36	343.81	472.502	639.226	399.354	333.471	1289.13
ILMN_1652990	LOC649745	71.2598	62.48	65.6723	53.6645	73.1985	72.024	49.0475	50.2486	44.5037	46.8166	53.5544	51.3339	14.0024	11.844	10.738	1.42748	3.81149	4.98271
ILMN_1652991	NBPF10	74.9035	65.5473	57.235	56.5064	64.8153	61.9244	49.4461	49.3248	50.7819	52.7075	48.2531	50.3847	5.4991	7.38687	13.1506	10.2147	9.75236	7.01913
ILMN_1652992	PRDM2	56.77	50.2643	48.4461	56.7592	54.2859	68.0388	52.5023	42.336	35.1637	46.103	49.6284	37.8714	2.7	-3.32538	-1.83213	-1.80301	-3.53064	-2.64367
ILMN_1652996	SMG1	65.4701	69.6621	47.2388	62.3089	61.3451	72.2393	49.1844	47.0335	46.2727	49.685	53.7827	48.5958	5.73652	1.53369	4.12606	8.17533	7.02401	7.96559
ILMN_1652998	HIST1H2BL	57.9842	64.4383	46.0267	49.8264	60.5292	62.2895	43.9732	52.5234	55.3612	45.1982	42.4634	45.0465	-4.17594	0.629771	-8.74468	0.00160463	-3.20342	-3.58184
ILMN_1653001	CABLES1	160.939	190.125	93.6466	119.495	310.226	193.78	222.32	231.186	77.3007	237.318	252.56	187.776	158.338	186.664	61.5917	152.903	207.926	150.097
ILMN_1653006	CSN1S1	62.1959	55.5493	48.801	51.618	61.2572	62.7275	47.3568	45.7117	39.4373	45.6089	50.5183	42.2752	-7.00369	-1.10017	-5.1079	-5.14483	-1.89106	-0.978553
ILMN_1653018	LOC647447	56.1203	56.8841	46.6828	49.8557	52.8856	59.1249	43.6441	43.0579	37.1667	42.7788	41.5607	37.6302	-1.93166	-3.18782	-4.31223	-5.74467	-5.20304	-4.38954
ILMN_1653026	PLAC8	454.6	331.323	953.744	222.559	187.676	460.018	174.609	148.215	428.589	81.7725	140.974	198.409	93.0637	98.0338	380.035	88.1437	57.1551	65.5504
ILMN_1653028	COL4A1	2558.41	4474.29	3295.14	1910	4162.2	2638.59	4793.95	5922	4251.53	2675.71	2432.22	3242.87	3742.6	3854.97	3398.72	2282.59	2343.69	3896.49
ILMN_1653031	LOC653766	74.463	70.3806	52.9179	57.9475	60.4605	69.7724	46.1674	49.4877	42.8213	46.8595	45.0196	48.9352	11.0023	2.2692	3.77633	-2.41121	-0.867412	-0.492164
ILMN_1653033	LOC644679	73.6184	66.8086	59.8138	55.445	76.1424	68.5835	46.6267	45.17	42.4259	49.5141	44.9519	44.7722	6.00293	8.37041	0.57914	2.11239	6.22541	4.75427
ILMN_1653039	LOC642934	2102.03	2405.2	1736.9	1904.48	2668.06	3908.99	4654.48	4660.39	2776.96	5675.93	5241.88	3974.97	3309.74	2732.14	2861.95	2451.82	4925.64	3956.29
ILMN_1653040	PCDHGA12	57.0046	60.656	49.3291	56.3615	59.773	64.5652	44.412	43.1891	36.9844	44.398	44.2227	46.6683	-3.2136	1.22196	-4.48306	2.26179	-6.04544	-6.06769
ILMN_1653042	HSD3B7	205.179	253.36	126.788	171.139	461.72	228.833	112.312	137.714	74.1838	178.55	159.264	120.877	85.5344	86.7576	80.1481	122.61	109.522	138.286
ILMN_1653043	LOC649198	54.5628	62.3476	54.6596	51.2797	59.4503	62.0067	44.2478	44.5135	38.5463	46.6639	45.9968	43.6282	-3.46727	3.20616	5.96792	-3.64603	-1.60579	-4.01175
ILMN_1653047	DHX40	102.72	108.436	196.836	73.4587	72.9411	204.047	189.215	151.381	150.524	80.4382	124.357	101.877	67.2783	74.3862	63.6867	14.2845	16.7775	73.4352
ILMN_1653055	SOX3	53.645	66.5254	48.6553	56.8566	57.2803	68.6003	46.293	48.6909	37.9374	44.2366	45.8958	41.3457	-3.98556	3.51831	-8.57872	1.82584	-0.547191	-4.10454
ILMN_1653056	ATP6V0C	67.6924	71.2797	65.527	55.6421	80.081	83.9268	54.4938	48.0632	45.9484	56.9887	50.7199	50.3658	9.57003	9.935	4.76975	8.80683	5.52194	4.23735
ILMN_1653057	LOC221981	66.5426	63.7051	60.0068	50.8425	65.7792	68.5647	47.7989	54.0408	40.4793	50.0524	48.001	49.9944	2.64514	10.6713	7.60619	5.11378	11.5975	4.92678
ILMN_1653073	OR10Q1	57.4088	63.6641	55.5721	51.9507	60.2214	65.1075	47.235	39.8731	38.7976	43.3529	43.1181	44.5334	-3.80992	-6.36403	0.23497	3.17232	4.51605	-3.85892
ILMN_1653077	LOC650549	60.1663	65.7017	58.1488	55.5468	57.2209	68.1411	46.2253	48.9834	44.0858	48.2764	47.0201	48.4131	-0.801449	5.995	-0.423881	9.07639	3.35817	0.655923
ILMN_1653092	LOC643275	67.1849	62.092	51.934	55.7134	67.5195	59.4784	49.408	48.3088	40.8504	49.0601	42.7967	45.0274	-1.87251	-1.71987	0.924523	-1.16131	4.24398	0.686113
ILMN_1653098	SLC30A4	58.16	51.6865	50.5991	44.6309	52.9623	56.1917	45.4534	44.435	35.2585	44.6874	44.1496	39.2707	-8.26734	-1.77375	-15.3066	0.570414	-2.16433	-5.29706
ILMN_1653102	CCDC64	63.6273	70.9647	65.0655	52.6222	70.3394	70.9224	51.7861	44.2559	39.257	46.1929	43.3429	42.6678	2.69449	4.77319	0.941727	7.24996	0.727345	0.89792
ILMN_1653103	C20orf152	56.9117	60.5423	46.778	52.7559	58.8481	61.2972	47.24	41.138	40.4875	41.8355	44.5703	50.0022	7.81501	-1.12118	-1.79707	-2.68969	16.6045	0.237435
ILMN_1653106	LOC650677	60.4059	61.1328	56.5027	53.3709	67.0682	62.5155	45.8188	46.9353	39.9436	45.1096	42.6067	42.4895	4.72642	-0.240521	0.299507	-0.376081	0.791745	-5.39625
ILMN_1653115	ECH1	6106.61	5979.03	4989.42	3771.84	5677.39	8231.39	3546.45	3740.42	5755.53	3068.3	3459.95	6467.44	3031.7	3429.96	4122.54	2910.81	3354.47	4112.85
ILMN_1653120	ST6GAL1	81.4549	71.5016	61.2518	68.5032	69.0924	83.5204	43.7893	42.9066	40.7276	45.1288	45.2486	45.9454	7.63434	-1.03456	1.57939	0.466425	9.36793	-4.79125
ILMN_1653125	PER1	48.274	69.9962	54.4191	53.3231	59.6112	65.1212	52.2709	48.9928	52.9692	55.0441	51.5912	51.3848	8.06215	7.07476	4.85642	2.81079	11.4423	-0.554671
ILMN_1653127	HERC2P2	70.7052	72.5847	58.382	59.2453	73.0115	68.257	56.1012	50.384	50.6133	59.0296	55.7104	55.6793	13.9848	15.2408	5.44701	13.7322	11.7135	3.56876
ILMN_1653129	CSTF2	537.742	556.606	618.474	367.032	450.24	573.401	564.624	703.215	634.962	705.13	787.511	660.509	386.069	373.322	510.115	459.887	420.254	433.235
ILMN_1653133	SH3D19	293.701	374.41	244.182	249.474	293.16	274.74	787.022	765.781	626.261	596.141	698.047	483.416	347.419	361.08	298.949	322.211	287.772	395.342
ILMN_1653134	TMEM188	357.343	374.47	363.115	409.491	365.569	427.168	350.611	355.663	398.761	506.768	586.967	401.613	182.483	234.182	130.368	282.083	263.627	246.652
ILMN_1653142	LOC651454	63.1698	66.8481	50.5717	58.0791	55.6301	55.9568	45.1641	43.3795	43.9579	47.0696	49.2698	51.3803	-4.00379	1.67364	-4.47146	-1.95507	-2.0589	-5.75205
ILMN_1653143	ECD	129.402	87.4015	231.116	124.734	95.4037	278.087	203.986	115.831	155.985	117.84	186.079	154.499	25.2581	40.8483	77.543	38.072	18.8618	104.196
ILMN_1653146	MSH4	70.9076	69.1026	59.6039	54.283	61.3923	81.0952	50.1665	48.9751	51.2416	50.2993	49.4011	50.027	2.32851	8.20112	3.17915	1.78775	6.85339	5.40024
ILMN_1653150	LOC642961	62.4035	62.7142	53.1829	55.1284	60.171	59.9509	46.7281	39.9017	41.4368	52.1367	46.0264	55.4325	-8.3409	-0.447774	-6.98566	3.25737	-4.53313	-0.600768
ILMN_1653155	KIAA1957	62.2272	63.5391	59.7574	67.2823	62.3886	58.4159	50.7437	44.3769	50.7422	51.4215	51.3907	49.3974	-5.26604	4.33405	7.56944	7.7768	0.131169	2.81024
ILMN_1653158	DPRX	58.2375	56.8651	47.8337	51.2872	59.3402	61.5998	43.5112	44.7037	34.6919	42.694	44.1741	44.7569	-0.0257377	4.04108	-8.61962	-3.32472	-1.03471	-5.90208
ILMN_1653161	SNCG	71.9162	80.7342	63.6382	88.5097	129.846	69.8348	54.9796	67.4809	44.8834	106.598	73.4629	45.9378	2.38591	-1.20983	15.4827	-1.23689	5.63928	1.31473
ILMN_1653163	ZSCAN2	83.255	84.7023	97.9454	82.1808	174.545	126.715	79.9708	111.8	102.399	133.122	194.317	124.913	35.3544	40.9244	72.742	75.5686	89.2712	96.5973
ILMN_1653165	AAMP	207.489	232.522	167.753	185.399	505.008	267.738	311.913	272.325	342.867	358.219	334.495	381.293	243.814	254.989	306.427	276.078	240.88	334.242
ILMN_1653166	CLEC10A	61.6423	60.9312	55.8729	48.0209	59.7624	63.8877	46.3518	43.987	43.1529	45.8258	46.5765	40.263	-2.1322	-3.31313	-12.1979	2.54474	-6.23231	-9.63111
ILMN_1653174	GCNT2	60.3465	65.4852	54.4764	49.413	65.6248	59.2724	49.8564	44.7326	42.2547	46.4586	43.344	41.7973	-3.72402	6.49459	-0.874267	7.34333	-0.886501	-6.40621
ILMN_1653180	TPM4	115.673	113.56	93.6643	112.918	252.302	82.9454	161.307	159.805	202.019	352.515	328.394	166.14	104.662	110.871	103.76	145.023	133.105	101.744
ILMN_1653182	LOC732139	74.4243	70.7496	55.7263	53.9691	69.6235	72.8235	46.9235	44.1825	42.5271	50.1711	46.5644	51.7042	0.514416	3.76284	0.484184	4.44718	3.82277	-1.50306
ILMN_1653185	LOC731196	74.6879	73.2952	65.3812	75.8895	96.2529	73.3222	50.4216	53.4951	43.1136	49.0794	50.7274	48.9882	5.01573	3.54667	10.8147	8.84909	9.15012	7.70498
ILMN_1653189	GTF2I	59.2027	67.3324	56.6253	54.6367	64.2301	63.3928	37.6151	45.9763	41.467	46.9665	38.0438	44.962	3.8057	-1.29007	1.83575	0.524394	4.5205	0.268792
ILMN_1653193	LOC643377	62.5375	73.8301	54.6385	60.2178	60.7495	62.1758	42.605	41.2481	39.3236	46.7756	43.0691	42.095	-3.93024	-3.80706	-8.383	-8.79054	-2.08926	-6.38345
ILMN_1653198	LOC643695	53.6295	60.5794	49.8408	54.2695	62.4835	61.1597	45.9313	42.7079	37.4897	41.1293	41.6594	38.7582	4.09822	-3.67094	-7.60797	-3.61133	-2.89026	-2.23769
ILMN_1653200	SLC22A17	205.977	219.694	119.716	95.9712	129.621	120.575	345.511	399.701	267.858	149.495	168.508	159.131	360.337	443.489	177.542	89.5444	137.695	59.9766
ILMN_1653202	LOC643717	59.2933	68.5084	45.9248	54.6751	67.9773	61.0087	45.2766	44.702	39.6449	44.5189	43.843	44.1401	1.75133	2.58934	3.81338	0.332446	-2.38501	1.17167
ILMN_1653203	EFEMP2	66.1368	82.2421	70.8868	57.1917	71.0627	96.2268	45.8167	295.999	77.7273	42.1781	48.9652	66.7738	2.75695	56.8928	27.4897	-1.97912	10.3938	13.7368
ILMN_1653205	C8orf59	1161.42	1150.35	940.261	1106.13	610.783	1852.6	2722.4	2690.47	2577.77	2351.61	2842.14	2927.65	1450.36	1406.57	1509.97	1646.9	1326.41	2202.65
ILMN_1653207	LOC441662	68.4987	62.3382	61.3539	70.4468	61.3337	76.0538	51.7431	52.5939	44.3401	51.7194	47.1132	46.2887	0.473477	6.47409	-0.717316	2.58277	11.5622	2.90067
ILMN_1653209	ZWINT	63.5997	61.895	50.5911	59.7839	60.2552	65.0868	54.9857	53.746	39.7646	52.7646	50.8973	45.1676	-0.698124	1.30723	2.35608	3.87178	3.39728	5.00066
ILMN_1653211	ATP1B4	61.6564	62.0019	50.2114	47.2315	64.3391	58.0768	46.9971	50.4978	44.3032	42.8519	44.8942	43.0672	1.8355	-2.12306	-3.44286	-0.612615	0.965336	2.25002
ILMN_1653220	PITPNM1	1284.58	1703.43	549.478	1060.2	3012.28	831.526	1711.61	1203.43	995.312	1781.7	1300.57	1023.44	1280.46	2088.12	1035.82	1367.78	1624.7	1064.8
ILMN_1653228	C3orf22	69.9803	63.5358	53.4619	52.9068	64.9178	68.8067	46.709	45.5067	47.6211	47.7059	44.7858	50.0725	-0.842434	-1.48343	2.81356	-5.21865	0.420735	-2.36958
ILMN_1653240	LOC644683	59.6382	74.5721	52.188	58.8488	59.893	63.8747	47.1855	46.6116	41.1039	44.2597	45.4271	43.1726	-4.39518	2.9722	-2.88023	0.349284	2.6205	-1.78718
ILMN_1653251	HIST1H1B	69.6014	60.0484	55.7348	55.4328	71.5351	60.1714	50.6905	57.7394	50.3854	61.7203	51.6981	53.0452	3.17903	5.79757	0.25074	0.0892893	2.67339	1.52833
ILMN_1653263	GPRIN1	106.912	90.5435	76.4708	70.9244	220.126	92.9548	108.405	88.1315	103.14	102.508	89.7295	105.735	30.7502	35.7232	69.2906	46.1266	55.6801	87.6503
ILMN_1653266	DNAJB14	229.408	324.272	177.416	176.062	131.698	227.253	423.812	381.093	354.578	554.011	577.039	405.942	151.986	165.302	87.9304	138.878	185.984	114.546
ILMN_1653267	GPR26	60.7304	49.6154	54.4421	45.3266	59.799	61.4739	48.0231	43.4199	40.5629	46.8656	45.6999	46.6797	2.10446	1.16133	2.39822	1.57952	-2.46354	-5.65866
ILMN_1653274	NUDT10	56.4008	61.2988	52.464	49.3094	57.3972	64.8768	44.8684	45.2761	40.2674	42.6327	46.5171	43.1415	2.73891	-1.12227	-0.244789	4.19188	-4.78874	-6.59326
ILMN_1653276	LOC645276	52.5999	62.3038	47.0027	46.0998	51.626	59.9091	56.2337	55.8691	45.8826	56.6692	48.5874	52.1693	-3.2694	0.428165	4.05352	-2.59696	5.21942	-1.07632
ILMN_1653278	MUC20	657.507	395.966	78.4903	472.974	549.023	153.736	374.237	371.837	208.308	536.94	442.577	274.071	530.96	494.951	105.928	625.808	793.353	398.765
ILMN_1653282	LCE2A	55.2926	65.5259	52.3322	57.4277	56.5199	58.8464	44.5095	45.8575	39.8848	46.2438	45.7491	42.5771	-7.57155	-1.95834	0.325363	-6.57311	-2.84508	-0.527907
ILMN_1653283	APP	165.073	116.162	122.256	166.738	152.594	233.573	152.748	90.1649	115.04	157.98	160.638	172.001	43.0053	88.1913	61.0387	64.6856	27.382	138.363
ILMN_1653286	LOC642345	67.9433	73.7897	55.3998	58.4789	65.1081	62.7593	49.4811	53.1913	43.707	48.0602	46.7824	48.446	7.94533	2.79065	3.74549	3.38005	4.28343	2.78558
ILMN_1653292	PFKFB4	208.776	264.884	626.384	113.321	443.112	381.882	321.663	511.207	442.072	387.187	436.312	333.518	259.411	349.623	1565.22	119.652	488.419	212.814
ILMN_1653310	ZNF580	65.3122	60.2927	52.1664	54.3419	57.9039	65.5251	48.9926	51.2008	46.4604	52.5943	51.5469	50.4943	9.01065	-2.32782	5.5769	2.15229	8.37861	-2.26971
ILMN_1653314	LOC642576	73.2571	82.6592	66.5606	61.966	71.6736	66.1858	50.2823	45.1562	47.4517	50.1837	51.4958	51.2059	-2.59419	-1.29571	1.73006	-2.20866	0.632718	1.16686
ILMN_1653319	MC1R	585.512	581.706	266.73	476.572	657.29	635.448	345.67	365.085	257.706	532.463	496.465	596.467	356.594	374.597	205.945	472.282	771.138	425.759
ILMN_1653324	IL22RA2	57.0425	48.2616	41.9627	51.574	64.6582	59.8148	46.2184	46.8401	46.6737	48.8224	48.476	51.1243	-4.34706	-2.81571	-3.23366	-8.67382	-9.99752	-11.4224
ILMN_1653332	FAM29A	63.0241	52.6645	49.3977	49.6576	44.9475	55.2256	41.4196	42.2244	37.6836	49.6221	49.6326	43.4736	-7.0123	0.717227	-1.37402	-7.99656	-2.64103	-8.60768
ILMN_1653337	USP32	53.7211	58.4887	55.472	55.9495	58.8787	58.2704	61.9549	61.6952	71.4538	57.7434	65.8821	54.0135	1.03693	1.47695	1.77116	4.17253	2.3996	6.6571
ILMN_1653340	RECQL5	59.3155	68.2843	56.446	52.7388	64.3384	58.309	51.0873	48.1307	40.6128	56.405	53.8911	51.6707	5.41778	0.695903	7.3671	13.664	9.82743	-0.126304
ILMN_1653342	DUS1L	208.656	226.821	183.317	164.707	456.185	208.783	160.322	177.801	242.547	231.749	218.968	283.408	139.356	131.283	160.419	141.367	180.61	195.387
ILMN_1653347	LOC643697	67.0452	59.3171	63.815	58.7045	69.5345	79.6456	45.1831	46.7453	43.0642	41.7302	44.6232	42.7742	5.0306	-1.38133	4.35284	0.475718	2.58359	1.88752
ILMN_1653352	LOC644975	63.2705	60.4101	46.6228	58.6697	57.0251	70.5323	46.8238	50.4845	44.5045	44.3428	48.6113	50.8344	-0.342747	3.53849	0.39209	-2.74714	2.02147	0.730126
ILMN_1653355	A26C3	96.8014	89.6565	91.6705	83.8652	122.464	101.012	71.9436	79.5345	68.8088	93.3249	69.9987	81.3857	31.4052	29.1799	22.0916	31.8228	33.1154	42.4487
ILMN_1653358	FUT3	171.208	156.187	65.149	234.217	459.328	77.1092	71.7834	98.1886	39.441	510.687	339.568	52.8757	57.5084	22.995	-1.32033	265.153	335.148	25.3061
ILMN_1653367	TAF12	255.778	314.704	434.454	234.715	275.866	487.58	339.092	239.164	289.861	208.369	287.357	287.139	126.799	186.932	148.877	162.935	86.2415	196.668
ILMN_1653368	LOC645238	66.8589	50.3948	57.8489	46.9925	63.3437	65.7133	48.6663	48.7106	39.9741	49.6559	45.5905	44.9118	-0.492222	-8.83208	3.11843	-0.605825	-2.42991	-3.69099
ILMN_1653369	FLJ39739	52.3543	67.8653	50.827	54.9566	62.988	60.7214	49.0126	49.5265	45.2664	47.31	45.1373	44.4546	-2.22739	3.56327	0.581032	3.69677	-4.34091	-2.76521
ILMN_1653372	ATP8B3	55.8819	69.9546	56.8344	53.2841	56.1086	56.6425	48.5143	44.16	43.7542	48.0921	41.0793	46.4438	5.05619	-4.22204	8.89555	0.123217	0.353527	-0.950164
ILMN_1653376	FAM171B	67.5219	68.5911	57.4066	59.3772	52.8777	78.4719	69.906	69.5143	53.6688	57.045	56.3914	56.0335	20.5461	12.4348	4.09547	-1.60837	2.17671	8.90981
ILMN_1653378	LOC646589	66.6373	59.6839	49.4202	46.6717	60.228	67.7788	45.1705	47.8473	42.011	45.8369	45.7326	42.9695	-4.37343	-0.197896	-1.48403	-2.12887	-5.74321	1.37367
ILMN_1653385	KIF3A	61.5598	72.1006	66.9262	56.9683	70.6144	76.8024	131.382	108.866	111.385	96.894	101.161	71.0523	20.6023	21.3028	13.2702	12.3597	11.8202	7.71403
ILMN_1653386	SULT6B1	90.5298	94.5318	81.8059	76.8511	83.3617	120.854	63.1612	60.6929	56.757	61.4108	57.8081	55.288	17.8438	15.434	16.0544	14.99	23.095	14.7284
ILMN_1653390	SDHALP1	71.8473	76.8222	58.4511	60.6035	74.6887	68.7836	66.0973	53.5444	51.9259	53.565	54.9645	58.9634	-0.124409	4.26879	-1.05132	-1.78224	4.27997	5.84145
ILMN_1653394	LOC642916	64.5834	71.2848	65.6647	57.4527	80.0981	70.7109	52.4346	52.4631	56.2734	55.0768	54.8665	57.0225	0.928242	11.0742	4.8175	5.5671	2.1016	6.69579
ILMN_1653395	CCR5	57.4708	72.2058	53.6185	57.8389	59.255	59.3073	47.6741	44.4028	43.3999	44.4696	45.154	45.5413	-2.33398	-2.9001	-2.16335	-1.70554	-1.731	-2.14681
ILMN_1653404	NKIRAS2	199.727	306.118	163.685	129.426	428.571	213.535	315.216	345.476	462.394	372.55	342.228	371.397	327.391	224.772	296.655	257.267	366.322	229.817
ILMN_1653410	LOC647274	65.3202	71.6623	57.6776	61.4476	75.6237	68.204	52.6902	48.9317	43.2079	47.6917	49.9474	46.415	8.85771	5.97394	3.46393	2.85394	9.04653	1.79287
ILMN_1653412	RAXL1	176.785	217.726	82.1393	97.247	257.311	143.264	316.601	450.319	352.079	512.294	245.542	663.08	632.205	475.824	165.818	267.928	865.496	260.118
ILMN_1653415	SPANXA2	69.5656	63.2034	53.4449	54.4899	65.8614	74.3064	51.3648	48.7922	48.7821	49.3407	52.1137	52.4574	5.60609	5.71096	5.73559	1.49585	4.59007	5.97635
ILMN_1653420	LOC648278	58.6744	56.7452	56.8146	52.5997	54.6359	67.999	47.1194	42.5579	38.0776	44.2656	40.7214	41.1576	1.09719	-1.04717	0.0382539	-2.71947	-0.412899	-1.6447
ILMN_1653428	SPINK9	60.1991	52.5821	56.6401	50.9115	63.0087	68.0612	47.0501	39.1175	37.2343	40.8742	42.5971	37.6222	-1.13608	-8.88954	-3.3439	-8.63854	-3.71923	-5.50655
ILMN_1653429	SLC35A3	569.088	532.721	695.136	425.504	276.041	875.391	829.999	771.308	1014.46	785.255	836.391	541.985	440.736	402.505	277.738	398.21	437.793	522.923
ILMN_1653432	HNRPDL	281.499	393.144	371.62	295.003	368.373	474.593	814.63	670.209	509.073	834.853	797.471	394.661	148.105	219.269	323.244	213.647	280.596	305.168
ILMN_1653434	DMD	64.9636	75.7625	66.7776	50.2056	81.264	62.7408	95.4698	87.8597	128.217	68.703	68.7657	66.0575	42.9142	35.2684	39.3177	18.7022	18.1603	18.3722
ILMN_1653437	LOC642360	61.7077	49.5206	48.0602	56.4947	58.4293	67.3769	42.5013	41.4981	48.8155	42.8679	47.0528	43.6549	-3.62453	-6.61405	-6.37434	0.805689	-9.57977	-6.47695
ILMN_1653438	PHF14	171.139	183.483	175.25	107.035	110.694	272.478	527.339	343.147	299.76	441.6	412.02	507.039	137.376	153.105	168.068	141.132	152.736	206.707
ILMN_1653443	CDK2	84.0477	99.2976	150.568	88.2505	130.964	157.126	104.39	100.224	106.873	120.963	120.511	104.677	30.8609	36.2116	49.0245	40.8807	49.7746	88.702
ILMN_1653447	PSORS1C2	66.9589	67.99	56.2335	54.0535	75.408	66.4107	51.9388	44.2189	40.7185	51.0521	51.3383	53.228	-1.7146	4.29838	-2.76368	0.144679	8.95936	-2.05691
ILMN_1653453	MID1	57.1385	63.1912	48.3268	52.8332	56.5432	50.7767	46.0952	43.5403	35.6664	42.1818	45.5261	50.1681	-3.95729	-3.53714	-5.08671	-6.47796	-7.79929	-0.92826
ILMN_1653458	LOC648840	58.5236	58.7615	44.6325	57.5478	52.9621	63.7544	46.8441	45.612	34.3666	45.2327	40.7326	42.8212	-4.60675	-6.09463	-5.32982	-6.6913	-5.73928	-2.53017
ILMN_1653459	IL11RA	58.4922	62.0493	52.2071	48.3984	64.6804	63.6422	47.8293	41.7536	36.9094	47.3893	42.2077	47.6498	-9.41348	-2.50109	-2.51249	-1.48571	-4.50697	-0.0962896
ILMN_1653461	MGC48628	55.5856	58.2684	56.7536	56.3603	53.5453	70.8564	45.9908	53.6688	41.4762	46.1126	43.6503	42.4183	4.23265	-7.61363	1.84944	0.940218	2.29921	-2.66769
ILMN_1653463	SULT1C3	62.8703	58.1481	59.9169	52.0252	62.0417	71.1517	45.8351	47.2371	43.2166	46.3017	45.1737	41.7672	-0.989429	-1.96134	0.486771	3.30148	4.11382	-1.7177
ILMN_1653466	HES4	1266.7	995.564	1564.38	1571.05	1516.41	2109.51	1185.49	1263.72	1867.91	2404.48	1692.03	1386.86	1258.48	1214.31	2388.55	2512.36	3161.09	2438.06
ILMN_1653468	LOC653145	73.9357	65.5485	61.142	66.8543	72.2752	68.0686	52.6515	50.836	46.2911	49.8223	51.7956	51.5004	8.59606	14.2488	4.94703	11.2777	11.6079	13.2351
ILMN_1653469	RPL12	4287.42	3486.91	7294.05	2905.57	3826.79	7950.76	5664.68	5506.11	7557.35	4001.82	3692.73	5472.98	4400.1	5078.68	7898.52	3756.54	3748.84	6069.01
ILMN_1653470	KLC2	56.6224	58.4173	51.9254	54.0908	56.5669	59.1499	51.0027	48.6379	44.8884	50.9262	45.3455	55.7769	-1.11457	6.69279	7.30323	0.68368	-3.29748	2.56846
ILMN_1653471	CDY1	72.9027	79.5308	56.4375	61.3689	68.4677	69.3629	46.4457	45.2032	39.6631	46.4267	46.4507	45.4396	5.67009	7.76041	12.9396	6.22801	3.73049	2.22603
ILMN_1653480	KENAE	116.893	158.7	118.442	82.2343	123.014	147.738	69.2218	65.2746	61.5818	58.4497	64.3641	61.2381	27.0066	31.1195	14.4692	12.6091	21.4714	22.2212
ILMN_1653494	S100A1	265.58	201.082	436.391	247.08	870.671	202.574	668.017	706.681	1276.8	825.587	658.341	397.479	482.934	579.044	685.02	468.4	535.381	789.321
ILMN_1653496	GLUL	78.0784	78.007	66.4804	61.1623	59.3089	85.1701	77.9518	51.1966	46.4343	47.6013	47.8698	58.1948	11.3415	25.4828	1.85331	6.05526	5.68241	22.3463
ILMN_1653498	IGSF6	66.9556	54.3049	52.7306	53.2099	67.1275	59.7061	45.7429	42.5156	42.6684	43.4206	44.6804	45.3975	0.130367	-4.74777	-11.9121	-1.18619	-8.69029	0.485765
ILMN_1653500	LOC649902	62.3744	62.3139	42.3143	55.6233	58.5442	65.1863	50.7595	43.5591	37.1979	45.1034	43.1314	42.1375	5.2674	1.66667	-0.566399	-7.20267	-1.34817	-0.0985097
ILMN_1653501	SEMA3B	124.572	114.586	79.1096	161.149	391.75	116.135	267.054	249.668	126.459	353.918	309.474	155.905	235.138	204.413	45.1298	289.907	349.954	76.6988
ILMN_1653504	EDG1	62.2326	62.9885	59.1963	48.4167	68.6838	68.1338	55.6501	53.9366	50.0233	50.0412	59.0208	53.0625	8.33498	8.10241	0.883568	-0.840665	3.73073	-1.16465
ILMN_1653506	LOC442015	73.2918	69.8813	57.455	63.8853	64.9393	64.9047	47.5773	46.5366	42.0585	46.0705	47.1726	46.2517	-0.846035	-1.51527	-2.52061	3.20436	3.85044	8.16882
ILMN_1653514	RBBP4	155.172	170.683	150.024	148.161	199.806	217.566	170.06	172.749	170.348	171.148	165.699	160.456	110.109	116.277	109.031	121.49	139.657	113.95
ILMN_1653524	SIKE	75.2736	68.0465	77.7819	65.0098	65.3977	75.0479	63.6671	59.085	72.5177	74.3297	76.3974	76.1381	5.78111	14.3375	16.6752	17.545	6.04005	37.7892
ILMN_1653527	LOC648358	65.343	59.2503	58.0682	56.1701	65.9467	65.1571	52.1638	48.5159	43.8088	43.3245	51.579	47.8861	4.98235	3.87905	0.493835	0.264895	5.2135	2.29476
ILMN_1653529	TEX10	304.733	304.609	342.851	256.63	421.076	568.938	274.012	313.841	252.927	254.866	311.433	439.627	155.927	165.36	254.19	198.756	197.52	265.111
ILMN_1653553	C14orf80	218.708	293.124	360.748	144.94	308.347	287.078	165.916	215.857	278.986	169.467	120.029	173.542	143.572	122.996	191.487	117.794	164.243	148.71
ILMN_1653562	ZNF705D	68.7248	55.5297	56.9679	52.6393	64.6985	64.3622	54.2356	53.8422	42.627	48.188	45.2065	45.6264	-1.09059	5.17352	0.557793	1.51696	4.04705	-1.82052
ILMN_1653566	LOC391282	48.0818	55.965	45.512	49.2008	62.8117	58.1325	42.7248	43.8794	33.8573	41.7848	40.7567	43.3675	-6.19851	3.46482	-9.96218	-3.42118	4.91399	-4.73778
ILMN_1653567	LOC651308	65.728	69.9694	57.4321	53.0389	64.7635	68.6294	54.1024	51.3907	53.8168	52.5956	50.3157	47.8182	1.47207	0.462649	7.43195	4.03403	3.06619	11.8492
ILMN_1653572	LOC647529	55.5344	50.8694	49.3674	50.4465	49.5545	51.8987	53.0561	49.4213	44.5063	50.1712	49.972	49.3589	1.75704	-2.17492	-4.49513	-4.30268	-10.895	2.21397
ILMN_1653573	LOC644846	65.1784	65.812	56.4009	53.214	65.4789	67.7721	45.7635	48.3385	38.6633	47.2294	50.111	49.4599	5.08596	2.02671	5.19208	6.64032	4.1147	-0.655967
ILMN_1653575	IL18BP	80.753	108.454	80.0384	87.8387	99.003	103.425	49.7303	50.0137	41.0349	50.2292	41.6546	51.4228	8.0501	-1.1115	2.78747	3.8133	9.89094	5.79388
ILMN_1653577	C21orf41	53.7347	65.0234	48.8926	52.0473	57.5275	63.6037	39.0726	44.3259	43.3032	44.4095	46.0218	45.0756	5.05332	2.64635	-3.49863	-6.27302	1.98018	1.72306
ILMN_1653578	XYLT1	68.3403	66.8945	55.921	64.3216	67.1239	71.1406	45.367	40.7182	40.4853	50.1281	48.0363	42.7756	5.53957	-5.75326	2.21818	4.41152	5.74869	3.73988
ILMN_1653579	LOC401845	72.159	52.8658	53.8928	60.837	68.4063	72.1564	46.595	49.5914	40.0404	44.1581	50.2559	48.4939	-0.25433	0.839381	3.93904	5.27036	3.98273	-4.66225
ILMN_1653583	LOC728601	53.968	51.6193	45.2141	48.7351	52.2115	51.7875	42.457	45.581	42.6437	38.126	42.4057	41.0718	0.0640221	-5.01909	-7.27988	-9.73701	-11.0198	-2.78393
ILMN_1653591	TRIM40	62.4722	56.9154	56.2804	49.2924	65.9101	60.5947	48.7159	51.9183	50.6412	49.7173	53.6437	49.2293	1.39277	3.2657	7.12073	0.71683	8.47174	2.9859
ILMN_1653599	ATP5D	1560.06	1588.29	1368.4	1359.25	3582.57	2198.3	687.513	875.295	1442.47	2280.43	1731.21	1885.49	964.86	798.843	1306.21	1386.74	1474.76	1776.02
ILMN_1653601	LOC646144	67.2779	72.7423	68.304	60.0886	80.2846	75.358	74.8718	62.7157	66.0947	92.0972	80.7145	81.675	15.4684	13.7431	13.0143	15.3948	19.3752	21.1745
ILMN_1653603	LOC645084	60.7928	63.9671	54.6042	56.6645	66.7678	80.644	47.404	48.8824	45.3036	46.9128	41.2044	48.9532	0.426579	-2.2776	6.24052	5.79381	5.03545	9.27385
ILMN_1653607	TXNDC2	67.12	70.7061	55.1182	53.0944	63.3478	76.7917	47.7933	44.876	40.0258	49.5074	46.713	46.8357	8.69776	2.46088	2.71693	6.57357	-0.703128	2.20944
ILMN_1653612	KCTD9	179.14	214.946	228.973	198.949	273.133	303.712	253.486	274.754	316.685	489.506	495.806	396.152	131.84	116.51	173.656	237.838	247.4	375.529
ILMN_1653613	PIGO	145.242	150.187	134.566	152.66	267.449	165.501	146.801	148.436	167.944	157.733	167.819	168.707	116.44	129.33	99.0269	132.647	152.427	143.122
ILMN_1653615	FLJ34969	64.109	65.6597	49.6648	53.7924	64.7172	62.4102	46.7046	46.0347	42.215	44.6463	43.2175	45.1569	-3.52367	-0.150235	2.13438	-0.862478	-3.2697	-3.64647
ILMN_1653618	ZZZ3	379.022	432.484	457.715	296.558	237.128	595.177	695.134	614.152	793.318	643.8	777.811	649.085	305.932	313.968	301.255	263.989	283.422	396.668
ILMN_1653622	LOC648716	69.3565	71.6824	65.6127	63.2299	71.7259	71.8164	56.4531	53.9854	49.0268	57.8442	52.6402	51.4582	3.27726	2.43172	4.77071	5.25226	12.7062	2.12737
ILMN_1653628	LOC652641	66.0208	65.8008	51.1624	50.6303	55.0763	60.4602	47.9491	41.408	37.0159	47.6944	45.9087	40.9867	0.779476	5.82213	4.72391	5.1354	-0.25349	-0.496299
ILMN_1653636	LOC644856	67.1241	58.3051	53.7237	58.4823	63.9187	63.615	47.977	44.0538	38.8169	48.2487	42.9562	42.0603	3.95401	1.43898	5.31992	7.45803	-1.78589	1.32902
ILMN_1653646	UBL7	71.3551	72.9607	97.3383	77.2363	99.2809	109.277	57.5259	52.1102	50.3772	51.1331	56.5841	53.6088	0.874592	2.59169	5.14576	6.63291	-3.16162	17.8804
ILMN_1653648	GPR63	67.0695	73.0935	58.3668	48.3534	61.2058	67.6158	38.4116	45.4991	37.8771	48.1061	46.65	47.2955	-9.0147	-1.06582	-3.922	-2.70354	-0.35242	-4.63737
ILMN_1653650	LOC641948	58.5767	67.3009	62.9063	62.3867	77.9479	67.6658	48.9833	45.9269	42.4893	46.7136	48.7024	48.1958	6.23084	6.1205	7.895	8.98445	-1.81441	2.05443
ILMN_1653652	PTPRC	60.9423	61.6321	59.151	49.1093	58.522	63.4505	42.5175	44.2225	39.5478	46.5764	49.9355	41.4406	-2.07549	-4.29319	2.56648	-2.37784	-1.21453	-2.77225
ILMN_1653660	LOC642947	59.1621	58.4016	55.3765	61.1791	65.1241	71.2642	50.3185	50.3771	49.5366	45.1817	46.4112	50.0557	9.23853	2.1239	6.9522	6.65511	13.6992	0.981507
ILMN_1653665	TTN	63.9607	71.4161	66.2727	59.2333	53.0676	67.5682	44.3262	43.7122	41.2714	43.9647	43.5958	42.1288	8.92455	6.32933	-7.51846	-0.187841	-0.254489	-0.685431
ILMN_1653666	KLHL7	65.1242	75.9147	66.9801	65.4745	80.0211	80.4482	49.9204	55.5385	51.8548	62.3756	76.1383	52.0543	0.728909	5.58577	0.902496	0.880747	4.81903	0.581048
ILMN_1653667	LOC643423	67.1736	69.9391	63.1515	54.6117	140.222	74.6331	54.3687	56.3031	58.5441	60.4387	53.5638	75.9092	14.2049	10.1869	9.68581	5.22506	12.4812	10.4328
ILMN_1653670	CUL3	54.7243	51.3614	46.7794	57.0367	51.4123	72.3282	50.0807	48.4307	42.7082	51.6307	54.9273	55.5547	-0.646709	3.52735	-10.7486	-5.80495	2.09567	-2.43518
ILMN_1653678	DTX4	63.5474	71.6635	58.7313	52.4406	77.8833	57.3911	47.4271	43.9133	40.3102	45.6064	43.7173	49.4163	-0.966793	-1.05066	3.37369	-0.219007	-4.64254	-7.0566
ILMN_1653687	GALNT9	81.4059	100.94	262.994	65.1179	65.847	155.075	49.8625	60.6316	208.88	54.887	50.4096	95.2897	6.23679	12.5163	52.3111	0.847727	4.64992	56.7468
ILMN_1653704	IL9	66.3792	66.5701	48.676	55.6709	63.3488	68.2645	44.4971	42.2939	40.3749	45.4075	46.2641	45.122	-2.66474	1.16545	3.82331	-0.593717	2.19046	-2.0536
ILMN_1653708	CORO1B	822.307	837.335	549.437	619.791	2198.72	799.997	833.591	784.036	1219.54	1262.11	1034.13	1009.1	849.798	911.813	847.879	1171.35	1314.63	840.583
ILMN_1653709	TIMM9	263.104	262.892	354.398	155.752	160.442	252.804	581.799	558.632	1077.66	467.699	479.96	541.481	339.466	330.92	490.531	233.526	228.418	421.911
ILMN_1653711	FZD2	144.461	213.603	116.823	72.8502	184.362	60.9517	425.414	348.923	149.469	65.0409	53.989	66.2449	248.01	491.212	78.0624	6.26212	21.0679	19.1667
ILMN_1653712	UAP1L1	97.225	95.029	61.7588	66.7162	130.95	104.785	60.9501	62.8859	97.8708	87.0966	74.0522	110.411	27.2253	32.3282	36.2676	35.7475	32.7855	19.6335
ILMN_1653716	LOC645565	55.2908	58.4946	51.0719	53.3203	53.7131	52.5754	47.5084	47.1183	43.291	47.9481	46.6941	46.3966	-1.98539	-1.43919	-0.117226	4.89529	1.91339	-5.01301
ILMN_1653718	ZFAND2B	231.612	253.734	182.378	232.456	639.223	335.527	323.709	338.557	282.195	347.321	400.264	224.876	202.441	223.123	214.338	337.032	345.62	245.935
ILMN_1653719	ITGBL1	76.631	56.9559	59.5753	51.268	67.8368	68.5567	52.5147	57.9213	44.825	49.2946	46.2202	46.6597	5.22893	-1.33108	9.23506	0.740122	2.8769	-6.20141
ILMN_1653724	LOC648716	65.9678	64.0447	50.6455	55.1529	60.8274	69.7736	41.8894	44.4611	40.1763	45.4787	46.9917	46.2102	4.67655	2.6208	-0.207359	-2.62665	6.83669	-1.80452
ILMN_1653728	ERBB4	97.239	100.213	100.6	88.1111	122.102	113.979	83.4886	76.3147	74.8729	71.4404	73.7031	79.356	42.8942	42.6935	32.1319	48.5421	37.6853	36.8389
ILMN_1653730	OXCT2	68.7783	85.7539	98.2352	76.2865	140.232	101.769	54.6089	64.3847	82.746	102.767	82.2903	99.5731	21.0588	14.8331	43.4589	38.2146	76.868	54.3276
ILMN_1653738	INTS4	63.7793	59.4859	86.9234	61.7966	60.9889	91.6193	70.7123	61.7514	57.2085	54.683	58.669	56.7054	12.0756	11.7398	21.5622	4.91663	0.102017	19.2994
ILMN_1653742	FAM48B1	67.5576	65.8933	57.8728	57.6503	72.654	77.8138	48.1491	48.6953	39.2703	46.9435	46.7641	45.5461	-1.06436	-0.301702	-4.21128	-1.777	-5.55325	-6.38852
ILMN_1653744	LOC643927	58.947	56.6805	41.5836	44.8013	55.9412	56.296	45.4837	35.3852	37.6893	38.165	41.3824	45.0197	-10.9745	-7.65687	-5.65704	-10.4948	-4.27011	2.76674
ILMN_1653745	LOC727958	64.1114	71.3727	51.9228	54.2656	71.0335	63.5346	48.7048	48.0041	39.8665	47.9047	49.1883	46.5619	1.95912	-0.559605	3.52296	-1.75435	9.04452	-4.1407
ILMN_1653748	CST11	57.2238	55.6377	51.501	48.5442	54.1689	61.2494	43.1142	41.1255	39.4566	44.9327	40.8411	38.5322	-5.26781	-6.26325	-4.78794	-2.75371	-5.55634	4.98656
ILMN_1653750	SOX10	46.8614	63.1103	53.9161	53.0085	53.7041	60.9804	42.1459	53.317	38.8526	46.9112	41.4812	45.8302	-1.91597	-7.6252	-6.4447	-6.23612	1.35477	-4.30902
ILMN_1653760	LOC651430	60.1822	67.1877	48.7871	56.3211	60.5314	60.2271	44.3802	47.6973	39.9612	51.5767	47.3466	43.2429	5.28824	7.3374	-4.23446	-2.50103	-6.43549	-5.8853
ILMN_1653761	MYCN	71.3247	71.8102	55.1182	57.0827	60.2128	59.3436	81.3326	63.2257	40.8781	48.4789	48.7042	44.7334	11.2494	16.8763	2.44379	7.12164	-6.39471	7.50972
ILMN_1653762	NRSN1	64.0282	61.1128	48.7143	56.683	57.4971	60.0451	44.9805	42.8171	42.0629	41.1357	45.0924	39.3303	-2.33609	-0.671323	-0.0560988	-2.52803	-4.40574	-4.37333
ILMN_1653766	CCL24	61.0919	55.1584	53.4046	47.9152	65.2429	61.2713	40.9473	40.6986	35.6574	40.8773	45.342	40.0121	-8.9734	-7.06634	-10.579	-11.5846	0.0307813	-6.18612
ILMN_1653768	LOC641733	61.4908	67.1885	50.7382	45.3274	62.8233	57.9931	42.688	43.3481	38.6196	37.5787	46.8163	42.6923	0.759373	4.7317	-3.59246	0.373461	-6.00325	-7.27516
ILMN_1653771	WDR63	54.2565	64.1382	48.4214	52.705	59.6025	72.1737	44.8118	51.8869	42.3614	50.5144	54.4296	47.46	2.61374	-4.88779	-3.30025	2.23404	3.60497	1.15067
ILMN_1653783	MLC1	57.3177	62.704	54.8116	48.951	59.2356	63.1128	45.9199	43.1009	45.479	43.2903	47.1448	43.0606	3.14694	-0.5108	-5.20383	-5.87162	-3.1089	-1.71276
ILMN_1653786	LOC644887	69.93	70.9733	52.8977	58.3593	77.0984	66.4893	54.1503	47.0203	41.1869	45.0545	46.1947	47.2378	4.87816	2.39611	9.04289	4.20669	1.65064	5.9364
ILMN_1653787	LOC341604	71.6	67.7363	55.2507	53.6202	66.8816	64.4292	47.973	48.4075	41.6259	47.4379	49.5808	47.245	8.43348	7.4157	7.74913	7.35293	9.00949	2.83604
ILMN_1653788	RNF208	52.004	58.5152	49.0361	57.806	80.4209	55.7586	41.2285	40.0291	37.2547	45.6783	47.0811	46.731	-0.125698	-4.63978	3.82735	4.68156	-4.68495	-8.59504
ILMN_1653793	PDPK1	151.819	158.951	199.212	123.246	138.114	264.757	93.9006	81.3624	113.56	105.69	138.345	102.49	25.2046	28.2038	25.2542	42.7983	34.058	77.4956
ILMN_1653794	C6orf160	1156.16	1283.96	1331.95	819.306	1014.73	1236.93	4246.2	4791.68	5769.98	3757.14	4109.9	3918.21	3853.25	3286.4	5028.31	2475.39	3080.16	4519.34
ILMN_1653797	C6orf62	1097.91	1344.2	822.381	815.67	580.514	782.743	1654.44	1543.86	1642.61	1535.02	1668.98	1016.8	672.111	656.439	546.642	577.293	589.109	500.084
ILMN_1653799	LOC727735	61.5841	55.7133	55.5243	56.6807	60.2061	57.8856	46.3009	44.041	43.6638	49.2654	41.82	43.1998	-0.381168	3.09909	-2.59867	-1.59436	4.58127	0.940545
ILMN_1653801	LOC388282	77.5382	81.2522	57.1467	71.4845	107.286	82.55	66.6473	65.5798	60.1385	66.4486	68.6647	70.8352	25.7518	19.7594	15.8378	25.9226	23.4517	16.726
ILMN_1653807	LOC730760	55.0324	57.7634	55.5153	49.8855	49.0585	58.5449	50.172	48.5628	42.4093	45.0524	45.0368	47.5513	-3.8923	-2.8014	-3.42969	-2.71963	1.08982	-1.14014
ILMN_1653814	HBBP1	65.1261	61.8151	52.4154	64.2342	58.8215	64.4951	45.8568	47.7566	43.4102	44.7446	46.0806	45.8652	3.65461	5.00617	3.32935	12.7139	0.786725	3.36535
ILMN_1653821	ADRA1A	68.0501	62.171	53.2514	60.3203	59.223	60.2746	41.1309	46.1929	40.8724	48.472	41.4932	48.9739	6.02675	-2.4403	-1.78061	-5.51089	-6.16555	-1.7846
ILMN_1653822	NEK2	106.088	124.998	118.623	102.951	120.375	121.975	173.736	170.611	240.933	148.188	142.434	125.446	52.6714	79.9133	114.826	75.8531	69.61	210.944
ILMN_1653824	LAMC2	443.062	499.022	709.033	734.046	1877.03	538.557	1126.69	1035.62	1586.52	2087.41	2994.45	989.028	417.584	632.016	906.54	1107.28	1156.79	1460.88
ILMN_1653826	FGF13	82.6295	104.743	109.034	56.0817	77.104	100.705	98.9698	124.883	217.321	72.9541	97.3043	87.7337	75.6663	57.4052	71.7887	12.6291	31.9758	78.4674
ILMN_1653828	CHFR	530.862	622.824	416.447	512.68	945.917	491.52	544.586	801.712	875.562	1089.58	895.139	699.663	559.049	478.746	778.786	804.381	1272.8	834.563
ILMN_1653829	LOC643338	62.4588	63.174	47.3983	59.6767	61.4679	67.7119	44.736	45.1056	41.6701	47.2506	42.3144	44.3523	-2.89952	2.75167	3.60827	0.134249	1.0109	2.7324
ILMN_1653833	LOC144776	66.1162	64.0049	49.5913	64.8934	65.5891	55.9023	48.5547	46.2137	43.0398	56.802	50.3577	50.7873	5.41953	0.586268	-3.44508	1.67958	-1.58979	0.633195
ILMN_1653834	OGFOD1	62.3032	59.96	57.8677	53.3531	55.1485	77.7508	45.4323	44.4976	38.3334	46.8001	48.2657	43.1482	-8.00921	-3.92874	-7.77648	-3.69007	-7.14828	-1.56367
ILMN_1653836	C11orf41	58.5624	64.5257	55.1246	50.8159	64.5686	59.7051	48.0593	67.6871	41.7966	47.347	51.9766	45.9146	-3.55236	3.58367	-2.04987	0.234202	11.8199	3.33489
ILMN_1653846	WHDC1L2	75.5334	86.2397	65.4594	69.1445	69.7646	84.3706	52.6583	59.19	57.6668	53.0777	48.5909	48.6577	12.2893	14.418	10.551	10.6413	13.2624	7.968
ILMN_1653856	STS-1	99.6015	105.069	251.717	136.879	73.6519	127.273	97.8228	128.572	436.51	239.896	102.949	110.919	63.6078	84.9435	149.428	89.7446	111.913	518.464
ILMN_1653861	SCMH1	165.884	275.399	417.754	127.642	248.778	538.212	414.596	408.446	616.814	444.85	355.183	552.145	313.364	306.892	631.605	218.434	316.251	416.922
ILMN_1653864	LOC644326	67.8568	71.0565	56.8404	53.3147	64.1347	61.2216	48.5783	49.7147	38.5712	47.1315	51.5259	49.8539	8.85254	7.63294	4.39761	4.97112	2.57736	4.39819
ILMN_1653865	LOC642451	85.0407	72.5722	68.2685	69.1884	70.2399	92.9664	49.7565	54.8994	52.3851	51.5222	52.3227	55.5941	5.65814	7.85858	3.75728	2.62061	10.959	8.63418
ILMN_1653867	ZNF483	50.9779	57.069	45.1613	54.1248	69.3348	69.6636	47.1861	45.2774	44.8906	43.2775	43.5337	39.6576	-6.06662	0.516627	-1.73306	-8.33883	-6.1491	-7.71538
ILMN_1653871	NAMPT	123.072	133.273	153.573	156.432	113.886	195.157	443.5	358.477	416.965	361.203	492.987	190.992	132.607	150.335	158.863	157.803	133.615	254.516
ILMN_1653876	SPG21	92.0251	107.419	88.4295	78.1408	105.17	113.751	61.3087	69.2815	62.3615	59.4079	62.013	62.7871	27.467	29.9964	22.7569	14.4943	23.8563	24.3407
ILMN_1653878	CACNB2	60.8779	53.7608	52.2255	49.4517	58.1193	52.8527	42.7432	45.6912	32.3053	44.9446	44.3265	39.7036	-10.2117	0.218585	9.57787	-0.995664	-8.45331	-6.24004
ILMN_1653879	NPTX1	89.0586	94.6623	76.9698	79.5927	85.8621	92.4666	47.9528	48.7966	38.2892	41.7835	45.4088	45.387	-1.48127	-0.401662	-0.423202	-2.10341	-2.28845	2.53608
ILMN_1653896	ATRIP	165.322	200.268	274.543	131.605	423.144	198.074	158.543	264.574	257.636	181.955	148.776	191.031	161.602	147.16	249.055	100.426	165.972	179.076
ILMN_1653904	TXNRD2	72.3179	76.111	62.9603	63.6738	73.0372	72.1019	53.5809	50.4259	44.4309	49.1832	52.7007	47.4322	17.3367	11.2257	7.56781	7.24425	12.4477	6.99542
ILMN_1653910	LOC650496	62.32	60.724	52.3497	47.5543	58.0349	60.4907	49.2704	44.1499	44.4403	49.3034	49.0473	46.4098	2.78647	0.952228	2.53803	4.03582	4.41306	3.79242
ILMN_1653927	SNORD83A	58.9216	53.3962	48.4714	50.3428	59.4442	61.6736	47.9837	44.081	41.5183	45.8226	47.6728	44.7829	-4.66337	-1.02162	-5.53916	1.98063	-2.25653	-1.75711
ILMN_1653934	LOC650517	56.7347	60.8227	52.4644	65.0711	147.649	62.3873	47.1655	53.968	39.7117	114.926	79.3083	42.5915	-1.75674	2.29843	1.5783	27.4552	24.5059	0.523942
ILMN_1653940	USP2	68.3158	77.1765	69.6665	65.5593	74.8987	75.9278	59.9651	57.1748	56.9429	61.848	62.7538	55.388	10.1314	10.1578	5.13429	15.377	12.7504	9.00408
ILMN_1653945	LOC644116	65.2239	62.8637	50.9331	60.0301	68.02	69.7695	47.6337	47.076	41.2184	48.9955	53.6626	49.3711	3.66335	8.10749	-0.630073	8.39224	5.47206	-0.36888
ILMN_1653956	LOC644624	109.401	106.72	127.369	72.8733	84.5582	98.4755	72.1714	84.0758	130.186	70.2004	60.026	66.0459	20.7354	31.9832	38.0665	2.4691	14.679	56.705
ILMN_1653965	ITGB4	51.8875	61.241	61.7438	48.6508	53.0114	62.7217	53.2481	45.21	47.9993	51.8748	48.2064	49.5253	3.38462	10.7829	-7.12993	2.57231	4.04185	3.16748
ILMN_1653980	METTL8	67.2697	67.6658	61.5199	60.9642	80.294	73.536	50.6954	60.5428	53.5479	65.4297	58.4041	57.9937	8.067	5.34539	19.7695	6.23159	9.27696	4.68743
ILMN_1653991	LOC643344	56.5453	61.4022	49.4123	48.0936	51.0328	54.5858	41.7583	39.8696	38.9447	45.3952	39.6039	36.9269	-1.75722	-3.1256	-2.07459	-2.5429	-8.17485	-6.74603
ILMN_1653995	LOC390570	54.9057	57.9652	53.3709	54.3913	65.8938	61.1684	45.9641	43.1331	40.7164	46.3434	45.9715	45.8188	2.08212	3.41088	-3.55537	2.40933	1.92127	-5.00057
ILMN_1654001	SMC6	79.1525	112.389	113.709	90.7761	113.103	114.35	208.129	246.136	283.781	222.931	231.308	257.348	58.9838	70.1653	83.3712	39.3499	45.3301	150.064
ILMN_1654010	AGPAT3	98.1675	110.045	79.766	119.902	154.568	136.667	60.3533	67.9824	56.4148	86.9544	74.5617	73.1316	9.58361	16.0651	23.893	15.9456	34.4162	16.2934
ILMN_1654013	C17orf28	236.334	241.757	199.896	198.399	474.799	294.987	310.223	302.346	428.647	393.532	351.236	331.436	302.262	325.467	293.067	387.504	419.265	367.837
ILMN_1654016	MRLC2	13606.9	10946.4	9489.07	12001	10986.9	14442.1	17379.1	13227.3	14086.5	15164.4	19599.8	14760.5	13320	12393.6	12207.6	19347.5	17603.9	20730
ILMN_1654031	TPTE2	55.3433	56.4738	46.489	46.6311	59.5861	48.8285	47.1823	43.4459	35.3174	38.6645	37.8689	41.1559	-1.70167	-1.54825	-1.54434	-5.22914	-2.98287	-3.9181
ILMN_1654032	ZER1	111.9	127.314	127.521	83.8882	215.111	126.692	109.773	122.512	140.669	115.512	121.235	159.261	69.4797	86.4611	75.257	65.4868	88.7421	88.6902
ILMN_1654043	LOC653539	75.5032	60.2375	48.3507	51.9446	55.4767	63.1872	52.746	54.4655	49.5494	61.1365	54.0819	53.8573	-0.897312	-0.446889	-0.826118	3.80721	-7.25401	-0.774558
ILMN_1654049	LOC442560	65.4164	60.3351	58.8541	59.2627	62.9521	66.3493	51.7254	47.4814	41.6735	42.4109	47.1203	46.6422	2.99114	5.5376	8.39	5.39544	0.934727	4.21094
ILMN_1654056	LOC642888	62.0101	57.7692	59.6567	51.7551	60.5917	55.7343	45.2029	46.0571	35.2259	40.7779	39.8766	45.256	2.01081	-4.46352	4.51499	3.17634	-6.85141	-1.46783
ILMN_1654060	MKNK2	251.115	359.704	199.908	219.686	659.599	246.387	165.136	160.484	290.527	282.843	223.584	295.903	139.499	146.211	149.637	133.74	167.671	179.021
ILMN_1654063	HYDIN	78.5841	73.1536	57.7159	52.2231	67.1567	74.6639	66.2708	67.9069	42.7026	48.0022	48.5177	49.6544	15.2037	24.6256	-1.03231	0.96213	5.92743	-2.4565
ILMN_1654064	LOC644334	114.791	96.2257	173.017	95.5802	86.7499	174.471	159.107	116.698	110.064	138.918	164.792	91.3636	35.3959	31.3014	27.9657	35.2881	23.7013	91.1624
ILMN_1654065	ATOH8	57.2144	46.5922	56.0367	47.3905	56.3351	65.4297	48.2355	47.7377	40.3561	47.0878	44.329	50.9338	-2.30504	0.505176	4.15273	3.66895	-4.06964	-6.24603
ILMN_1654068	NUDT1	77.7917	95.9546	82.2208	77.9562	130.267	126.679	61.845	65.2022	69.0878	67.213	66.5248	59.3122	5.60469	11.7363	12.612	7.17356	20.4365	24.7751
ILMN_1654072	CX3CL1	61.795	74.0584	67.4372	98.4151	233.63	251.015	169.03	214.314	49.4521	349.752	309.399	229.552	209.828	79.0172	6.03039	263.601	602.095	1115.32
ILMN_1654073	LOC647213	69.7919	70.0061	54.1827	55.7392	61.7112	71.2806	48.0881	45.871	38.9064	45.9405	50.5718	43.5052	5.77102	0.418948	6.20895	5.13837	2.7685	-1.55543
ILMN_1654074	ITGA3	97.0969	87.7987	56.6345	70.7191	179.977	69.9099	69.5001	63.5019	58.2192	77.0836	74.4641	55.0458	13.8545	14.5983	8.88645	7.85955	15.6652	5.41653
ILMN_1654099	LRIG2	113.964	107.974	100.916	86.5914	124.134	119.289	130.255	146.595	202.214	160.743	150.705	156.734	51.7882	68.9074	73.3699	59.2748	78.3875	57.9183
ILMN_1654108	FLJ31401	52.6888	52.6338	53.643	55.3373	58.9113	59.2394	43.47	40.882	39.0072	46.5535	48.0519	44.8576	-1.16311	0.0433227	-3.29719	-4.23533	-4.59733	-2.92094
ILMN_1654109	EGFLAM	63.4756	63.2845	50.0635	56.3683	58.1905	54.8816	46.0297	108.392	44.8127	47.0474	44.7079	46.057	-0.544842	4.37999	1.14103	1.70114	-2.81565	4.08351
ILMN_1654112	PARD6A	160.84	140.622	95.4247	124.802	142.718	131.316	116.034	114.22	81.7145	118.483	92.7261	91.7242	86.536	87.9991	44.2893	72.1169	72.6908	72.5229
ILMN_1654118	BCL2L1	4538.4	5423.42	3672.21	3386.35	8829.26	5190.97	4895.99	4924.44	6247.05	7134.72	7721.88	8840.2	4588.58	4089.05	5070.53	5622.04	6768.56	7392.13
ILMN_1654129	MIA3	55.6825	50.4141	47.3088	50.4484	58.6797	63.1104	46.0842	46.5988	40.333	42.0558	46.2207	43.8662	-4.1886	-6.4153	-3.48537	-3.04147	0.0449414	-7.43354
ILMN_1654137	LOC649700	68.2065	76.7585	68.2793	58.0645	66.5413	69.302	46.2173	48.1177	44.7492	44.0665	43.9014	49.0029	14.3616	5.48078	2.16509	7.98351	7.62453	4.43545
ILMN_1654141	ZDHHC20	80.8521	77.9226	65.1822	71.6062	78.5078	88.6446	81.4412	78.9781	77.3303	80.5178	83.5873	78.0737	-0.408527	9.69638	7.56313	6.38781	5.31885	9.85799
ILMN_1654151	COX6C	5860.86	5803.93	7538.88	5927.65	4267.65	10943.9	6147.15	6180.96	7405.53	5451.91	7155.29	7409.52	4720.93	4650.68	7605.49	6405.83	5492.37	9213.93
ILMN_1654153	BTBD11	59.5141	66.6033	55.0214	60.3618	57.4066	53.1439	43.3504	45.3253	45.2146	47.8227	40.0392	43.447	0.562046	-0.753064	-1.05581	-3.20437	-3.47096	-0.594802
ILMN_1654165	SLC45A2	72.1706	77.4023	57.2392	59.6696	66.8411	69.4865	53.8275	45.7517	47.9225	49.6889	54.1205	48.2827	7.57193	2.93467	9.12982	2.29747	2.27332	9.58607
ILMN_1654170	HERC2P2	60.862	60.9442	47.7929	54.6204	72.3852	72.8699	56.4729	58.13	50.2096	71.7092	58.8092	62.083	9.44886	9.59055	0.0216065	9.469	9.61449	9.37617
ILMN_1654171	LOC652593	58.9696	60.5754	59.0262	53.9176	57.6684	60.3987	45.5318	39.6057	37.2112	48.1462	41.2101	40.2935	-0.845013	3.72699	-0.300659	1.022	-1.1068	-1.42635
ILMN_1654185	LOC391347	69.9867	71.3663	65.2017	59.4702	75.4668	66.7141	46.003	47.7544	39.9151	46.6447	45.2573	42.6187	0.246716	-0.802365	0.636284	-0.145238	2.35776	2.35035
ILMN_1654187	LOC644360	59.1107	75.1521	63.1332	64.2323	79.4759	77.7687	54.4805	51.221	51.8966	51.8673	52.4081	53.9943	6.27906	4.43941	3.80816	-0.893896	-6.59762	10.5187
ILMN_1654195	GCC2	66.2606	61.9104	51.5142	53.4946	54.6502	66.0219	163.243	101.171	79.7899	190.022	170.048	138.881	46.1748	64.2616	13.5922	26.7505	35.9769	26.3654
ILMN_1654200	LOC653489	73.0872	71.1597	69.4921	68.1018	82.0611	84.4212	58.8848	50.5186	58.7077	57.8568	57.6913	52.1681	2.04234	13.7994	13.4036	13.8749	11.6947	9.1892
ILMN_1654204	DNAJC5B	62.8846	68.8024	55.4742	59.8916	60.2775	65.9149	72.7118	78.7009	55.1731	39.365	39.351	42.8575	5.52092	4.14936	-1.21921	-7.85211	-2.15351	-3.67889
ILMN_1654210	CD1C	56.3319	52.947	50.7144	48.0125	71.9152	70.6812	45.0832	52.1141	38.2298	50.1072	48.6082	43.8886	2.49433	2.26168	-6.08116	-2.73967	-5.13774	6.56156
ILMN_1654212	DOK7	78.702	81.0839	75.2169	75.144	148.324	77.7029	94.6855	86.8246	70.9054	107.087	107.222	82.8054	38.4108	33.3579	22.8974	42.6773	50.9241	31.8413
ILMN_1654217	MPP2	60.6473	60.0321	61.5202	57.3063	63.6407	61.3192	60.588	66.0037	69.498	53.8085	52.5834	69.5911	19.9165	25.2548	25.7339	17.0047	9.25134	6.6666
ILMN_1654226	LOC642591	57.3395	53.4582	55.6608	58.247	62.1142	61.8492	48.8357	49.3195	44.4017	47.2805	46.5376	44.023	4.03821	-3.72718	4.06574	0.334162	3.49429	-4.37507
ILMN_1654228	PCDHGA3	70.3865	57.1904	44.9108	55.6449	64.432	59.1855	43.1601	41.9039	39.6812	42.711	41.5583	38.4884	-3.70909	-7.07857	-6.17855	-10.2329	-6.12899	-6.3255
ILMN_1654240	LOC653664	56.5522	54.3399	53.685	51.7276	50.7232	55.3409	47.1877	44.1229	40.5554	44.3007	40.4636	43.3604	-6.15517	-9.40891	-5.28358	-6.7718	-2.08231	-11.5837
ILMN_1654246	SIRT6	63.8939	70.9342	48.9949	55.1022	86.0668	67.8424	59.2774	53.8078	62.8357	61.0793	61.1305	58.9261	14.8096	13.7703	24.0912	13.0002	18.6165	8.58009
ILMN_1654249	LOC647083	75.1206	80.2221	67.3397	74.2056	82.5266	88.3733	48.1923	52.0035	50.8199	60.3859	55.2476	51.453	12.5829	12.2083	12.3857	15.5962	13.922	13.6986
ILMN_1654250	MRPL21	69.962	72.4245	63.0403	60.5692	65.1019	79.1934	60.5296	57.5223	52.9875	52.405	57.7365	54.6111	20.3516	26.6192	14.307	4.24917	5.03559	6.0511
ILMN_1654261	TRPV1	57.1362	56.332	50.4549	50.0967	66.6091	58.469	43.3839	41.9774	40.2883	43.1821	44.5862	45.2538	-0.955929	-0.569005	-3.56601	-4.38811	-9.28681	-2.16871
ILMN_1654262	ZMAT3	470.644	533.036	900.741	583.352	926.245	750.875	714.985	582.158	931.032	740.729	989.969	1005.94	592.12	660.842	359.605	772.798	602.314	790.934
ILMN_1654268	HMGB2	260.524	347.938	412.942	143.584	494.539	302.049	536.609	603.394	862.917	401.01	302.714	530.847	327.575	338.608	766.971	185.819	236.947	872.437
ILMN_1654279	LOC389888	59.952	61.2651	61.7159	58.3961	58.4714	60.3965	45.5628	46.2705	44.3103	43.2572	45.834	48.5222	-7.67426	-5.41027	1.50122	0.22153	0.300618	-1.71486
ILMN_1654287	ADCY9	260.945	225.164	142.478	115.171	139.505	138.421	208.013	142.47	359.762	119.54	123.257	156.845	161.978	132.625	162.724	151.034	133.723	201.761
ILMN_1654288	LOC652540	60.9447	65.2967	56.1172	53.4312	58.8349	59.3684	42.1907	43.9955	35.5347	45.1219	42.4509	45.134	-5.88434	-2.73911	-0.327537	-9.35381	-3.39498	-3.31443
ILMN_1654289	ELK1	353.786	362.339	199.392	173.384	466.197	209.506	213.929	272.305	333.639	251.81	246.165	319.782	225.849	288.516	294.576	180.789	219.246	239.06
ILMN_1654313	LOC730995	74.4786	79.9977	68.3079	59.8025	60.6461	68.2671	113.402	131.951	128.726	185.471	116.981	131.081	39.1841	49.3742	16.3364	8.04069	31.8993	15.0209
ILMN_1654317	LOC643224	69.0081	67.411	55.8368	65.2307	70.6098	70.2553	51.3624	51.3255	40.168	45.8536	45.6633	48.7744	4.70689	2.99208	3.32214	-0.849409	-3.78249	-1.37192
ILMN_1654318	PTPN23	94.3056	124.559	90.3249	84.619	290.452	107.603	146.249	158.86	307.191	218.555	154.856	258	132.561	157.562	204.607	131.044	140.779	158.353
ILMN_1654319	HAPLN3	78.1293	113.13	161.532	165.228	363.647	83.313	137.959	147.938	293.049	247.216	251.907	107.295	106.504	88.8639	177.437	204.811	269.974	151.624
ILMN_1654320	LOC644250	244.59	383.166	200.752	179.23	469.433	229.976	432.069	558.884	922.132	830.078	425.816	1064.8	850.407	688.499	495.167	419.662	1297.59	641.593
ILMN_1654322	ATP1B3	182.4	116.583	444.888	189.089	168.207	410.163	228.467	166.365	327.784	187.223	295.275	271.784	82.2432	109.391	204.758	117.561	62.0448	295.349
ILMN_1654323	UBE3A	65.9308	79.087	74.0481	64.1911	81.2314	92.5475	57.5798	55.1611	47.0609	54.3994	57.993	54.8621	12.4536	14.8486	15.286	4.05773	16.5543	11.7731
ILMN_1654324	HEYL	266.031	388.839	210.007	143.471	280.429	268.589	233.673	322.587	196.03	225.326	165.925	258.007	310.027	378.077	238.787	174.418	168.067	136.907
ILMN_1654331	HOXB4	131.594	155.496	220.931	91.9063	129.107	141.812	139.479	143.102	233.663	81.8827	80.0521	80.8696	51.8929	90.525	210.839	30.8166	44.4203	108.814
ILMN_1654336	LOC644377	53.5317	56.8924	44.6345	51.4309	58.5858	60.127	49.8718	48.5962	39.3331	50.5012	49.7442	47.5226	1.32316	3.18541	2.68985	-5.33695	-0.660152	-7.08437
ILMN_1654340	UGP2	57.7306	64.513	54.4265	59.0267	63.2182	66.4317	53.1392	46.5737	43.8189	46.6568	52.1019	42.6581	8.9248	1.50964	11.673	7.22489	1.79434	1.45069
ILMN_1654346	LOC644325	66.0176	57.411	51.1235	50.9791	70.1908	63.1742	47.1668	43.3194	43.5867	43.3551	44.3974	49.5582	-2.35259	4.92533	-0.613678	-5.07539	8.69413	-0.902747
ILMN_1654354	GNAT3	62.75	58.3502	49.5237	52.3543	59.9274	50.5053	44.7103	43.5058	34.3967	42.9383	41.295	40.1463	1.60689	-3.15283	-1.64265	1.40399	-3.06996	-3.96178
ILMN_1654357	ZNF24	96.1835	103.717	125.291	81.0144	118.745	122.353	177.742	129.698	145.981	98.9084	145.216	99.542	46.0647	49.3872	101.487	47.1546	30.3215	105.499
ILMN_1654365	LOC440742	62.0221	57.7286	48.9646	69.6462	57.1509	63.3652	47.9681	45.1718	43.6166	58.7916	44.02	51.8981	8.55493	-3.02572	-1.44099	-3.53525	-2.37423	3.39014
ILMN_1654369	LOC644224	68.2898	61.7014	61.6299	51.3562	71.9557	70.8885	43.0904	45.2905	41.4197	52.5562	46.8509	45.0738	4.41495	9.25846	-2.19196	9.15035	3.86505	-2.10872
ILMN_1654370	TESK2	61.7281	60.8384	55.8288	51.9728	69.2205	70.3962	53.1318	61.5566	59.496	55.2674	55.8557	57.7895	18.8644	12.3881	19.3193	9.79974	17.0905	6.87025
ILMN_1654378	LOC642110	61.5228	57.2205	51.907	46.2864	57.3134	55.5793	50.1304	47.1028	51.471	50.9084	54.572	52.6227	5.03511	-1.04511	-6.50668	0.592494	-10.4362	-1.18131
ILMN_1654385	ASB13	196.787	225.373	197.284	162.646	395.787	290.307	189.601	241.93	300.303	255.452	249.91	298.075	172.44	155.153	158.364	161.108	189.222	288.846
ILMN_1654386	LOC283551	58.37	63.4493	41.9031	47.7592	59.655	65.5087	47.1128	42.3863	39.0514	43.3357	39.2555	45.984	-3.20844	-7.15313	3.4275	-6.73713	-1.12875	-1.6099
ILMN_1654389	LOC728744	63.8752	55.1395	53.7394	52.6541	66.0334	64.8125	48.5119	48.2812	39.7935	45.7896	48.2409	49.547	6.38456	3.86746	-8.33939	0.862673	0.782208	1.48675
ILMN_1654392	KIAA0323	293.199	310.301	216.345	194.999	415.707	205.649	330.524	300.588	403.098	245.089	229.838	270.332	329.231	325.772	331.083	193.133	227.815	219.988
ILMN_1654394	LOC648576	55.9162	61.1579	49.8657	55.6975	62.2924	56.9697	46.653	46.2467	39.6046	38.422	45.4415	46.6219	4.59203	9.79602	-4.07779	-1.91924	0.882725	-8.63242
ILMN_1654396	ITGB2	233.094	284.13	846.168	211.199	282.746	272.259	96.2245	101.133	528.717	195.679	142.394	237.919	125.138	74.2916	391.463	104.408	115.85	379.723
ILMN_1654398	RGL1	69.6865	120.685	57.7593	54.0543	61.0344	63.986	80.6636	297.186	49.9637	47.133	49.3792	50.1814	15.3305	91.6264	2.89908	-4.9656	3.13573	-3.45711
ILMN_1654402	IL18BP	61.6215	65.5274	57.8663	60.067	68.4868	81.3451	46.6971	48.7728	45.8391	52.147	47.8991	48.76	4.36762	0.436145	2.01079	1.78124	1.6418	-2.58048
ILMN_1654403	LOC649186	71.2822	63.9614	65.7481	62.4541	73.0185	78.3072	51.4097	49.2068	44.8137	54.3575	56.5139	51.66	6.63188	5.71089	12.8009	12.5603	5.18512	12.3531
ILMN_1654408	TRAF7	70.2746	54.8062	52.7885	51.2167	75.8	59.7656	51.0687	42.6968	45.425	50.0011	47.4976	46.3261	11.0683	-3.65947	3.04443	-2.83169	1.26354	-4.40641
ILMN_1654411	CCL18	50.5203	57.1098	40.9933	49.112	53.0909	63.0641	48.3712	45.7393	45.4975	49.61	50.9265	44.0601	-6.65188	-7.03875	-0.0010604	-3.22922	-4.55989	-3.8706
ILMN_1654413	C10orf108	106.081	92.1496	52.8043	72.408	84.19	141.791	58.158	60.8848	47.919	58.4191	65.0112	90.0475	18.0284	-0.00877847	12.2515	13.5705	17.1889	5.9277
ILMN_1654414	ACSL3	86.4236	67.8793	183.193	70.0169	75.5548	132.604	68.6475	54.1264	85.1841	60.6434	77.2057	69.6404	10.7796	8.6291	37.9505	9.16528	7.35778	42.9747
ILMN_1654415	PTF1A	59.4854	58.8906	56.4062	46.4363	48.1019	64.5594	46.6799	45.8617	40.8058	42.1816	45.9539	40.4164	-7.48174	-5.00703	-3.64902	1.44543	-1.9006	-10.4244
ILMN_1654421	MPHOSPH9	110.813	153.929	109.044	102.734	169.122	137.211	197.587	157.957	170.32	175.06	123.595	128.682	63.7673	87.508	66.6449	49.9367	51.0492	107.455
ILMN_1654422	ACTN2	71.8982	77.9033	57.361	68.6056	79.2419	78.2252	71.2091	79.682	80.0264	85.6272	76.2959	89.3653	15.0315	19.2245	26.6129	22.1998	30.6568	33.3738
ILMN_1654427	LOC653217	56.1081	59.0534	51.6774	45.8354	56.6436	54.2935	41.143	44.9502	34.9467	46.0966	47.2713	41.835	0.909672	-4.69184	-3.96619	-8.45508	-2.61553	-5.77895
ILMN_1654429	C12orf48	77.9348	71.5094	67.3062	64.1256	63.6665	85.8252	52.814	48.4061	41.1469	52.8224	46.832	46.5145	10.2945	-1.45339	7.39809	5.92495	5.71784	13.0756
ILMN_1654430	LOC731170	61.4089	50.8164	39.1184	47.0471	58.3046	59.1371	50.4616	47.6458	39.3731	45.9413	41.2303	42.3058	0.724979	5.48386	-5.84013	0.331576	-5.21959	-1.87357
ILMN_1654436	ZNF251	67.714	75.075	67.5865	64.5017	71.9112	75.7903	53.8851	54.3811	46.503	47.9074	53.1916	48.5595	5.93872	5.66415	3.66808	5.57843	6.18475	8.5691
ILMN_1654441	OAT	407.923	449.851	665.876	235.398	355.425	501.154	506.416	414.387	491.205	615.347	739.038	358.294	137.838	188.929	173.495	145.697	124.084	196.759
ILMN_1654445	LOC347292	269.27	340.874	317.979	185.526	451.948	322.479	672.116	748.807	1279.68	642.689	586.368	754.617	716.511	678.474	1028.31	418.721	509.608	755.294
ILMN_1654452	LOC441378	52.8505	65.7697	50.1151	53.8657	59.1658	74.4814	47.2925	46.89	50.4382	48.6896	52.5754	48.8422	-4.97469	4.42301	8.38367	4.06832	-0.791568	8.71492
ILMN_1654457	TXN2	71.8389	68.0193	55.1031	53.2454	73.7479	68.3804	58.8728	58.3991	50.2119	62.7297	58.3114	64.2824	13.1142	5.33131	8.57157	16.0041	7.84086	16.9891
ILMN_1654458	FLJ37587	70.2688	67.1983	49.9322	65.1018	56.3904	62.457	48.2252	44.043	40.927	47.3273	43.6136	42.1296	7.34315	-0.167729	5.36726	3.42812	2.05735	0.261422
ILMN_1654459	SPANXN1	62.7733	55.7276	56.4964	55.8959	54.3373	56.1268	41.0081	41.1478	37.5021	48.8331	42.1411	43.4584	-4.15956	-5.3389	5.18645	-4.49181	-0.661258	-8.32298
ILMN_1654466	PLAC4	65.2234	51.8998	54.8214	51.6166	59.5306	61.5351	50.4897	45.1824	41.8115	41.2807	47.4518	47.9258	2.76139	1.68173	-1.35682	1.01431	-0.345851	-1.78114
ILMN_1654468	ACRV1	69.3046	64.3443	52.8197	56.6271	71.9095	69.3043	44.7861	49.8514	38.8859	49.3724	48.0293	45.3075	1.86546	4.26445	2.94051	-4.89196	7.10561	-0.309592
ILMN_1654473	ZP1	60.4656	63.6381	52.6754	56.6281	68.7214	73.7169	45.2117	46.9853	38.9079	45.7703	47.8726	42.1922	-2.33773	-0.48895	3.82639	2.07946	-3.16034	-0.408301
ILMN_1654474	LOC643918	67.3932	67.862	52.6112	61.307	60.2275	62.3581	45.5444	41.5449	36.9693	42.6905	42.0835	43.9696	6.92396	0.825419	1.3117	5.72279	-1.1046	-4.30272
ILMN_1654479	GML	47.8862	57.7268	51.6956	45.3379	55.4423	51.2592	44.8563	43.9917	41.2899	54.5628	44.3441	48.1007	-1.85234	-0.636769	1.84786	-1.38174	6.58199	7.28525
ILMN_1654488	UTX	145.854	164.357	111.464	125.615	145.375	140.834	285.197	251.552	223.168	269.549	298.014	155.701	132.855	149.308	149.353	115.612	119.849	159.748
ILMN_1654493	LOC649169	64.9581	87.346	75.622	75.4804	79.8535	98.7719	55.7768	58.462	79.625	63.9342	66.4165	68.533	5.32116	11.2466	16.6443	17.7341	10.5755	22.1543
ILMN_1654496	LOC646168	66.2665	71.963	60.0839	49.8105	71.9444	68.4082	50.6016	51.4368	39.3146	46.8072	45.0231	45.4796	4.06231	3.87802	4.31802	7.13171	2.38329	2.94653
ILMN_1654497	ATAD1	591.255	638.247	796.496	480.866	277.994	742.315	1218.77	1092.85	1245.94	1291.72	1868.43	809.826	389.321	516.775	491.97	450.041	446.72	657.605
ILMN_1654504	CLEC7A	59.2796	65.2329	53.9382	52.4278	55.7628	54.2238	39.4316	39.9547	36.8054	43.0491	44.645	41.6158	-4.03492	-4.70438	-5.28205	-7.62184	-5.76418	0.942117
ILMN_1654516	TMEM120A	206.611	247.717	176.521	183.235	572.294	229.667	343.635	352.034	307.716	435.462	477.268	286.561	240.288	247.439	221.417	311.803	435.653	202.829
ILMN_1654518	LRCH4	79.8527	93.8281	84.9158	77.4999	125.516	124.242	60.153	76.4028	62.6853	81.0626	60.7176	83.6542	35.2675	50.8055	28.6819	27.7386	99.4124	56.554
ILMN_1654522	LOC255620	62.2763	55.044	52.2195	50.0104	68.9443	56.4175	46.8134	47.2558	41.5968	47.853	44.4566	41.2512	3.94825	1.90829	5.02928	5.8413	2.00583	5.01637
ILMN_1654526	LOC645724	54.1589	63.1513	53.7384	48.6626	62.6117	65.438	45.5067	45.9784	38.7718	44.2766	47.7478	42.7435	0.768787	-7.27408	-4.22003	0.463702	-3.9531	-10.1183
ILMN_1654534	NPSR1	62.8039	62.8693	62.4651	55.0614	67.1878	61.122	46.6781	47.4835	44.928	50.7613	50.0842	48.3669	0.286907	4.6545	5.00967	5.05516	-2.93033	5.49154
ILMN_1654540	SEMA6D	56.5659	57.8821	47.6273	50.6593	59.9344	63.5814	44.2488	44.1231	37.4074	43.7851	42.3984	41.9348	-8.92051	-6.76035	-5.04038	-2.31214	2.7634	-3.95205
ILMN_1654541	ATP6V1G2	74.3044	84.7358	83.5081	53.5327	70.6645	73.1084	96.3706	113.929	73.2361	57.8515	64.069	53.5642	38.4252	41.9405	25.6797	7.16948	4.0135	9.85877
ILMN_1654542	C5orf21	269.012	363.971	261.512	209.927	276.761	276.651	677.477	688.975	513.18	403.57	614.689	382.076	309.55	272.55	203.937	258.371	343.483	378.885
ILMN_1654543	MED6	1414.24	1764.79	2346.25	1046.26	1939.58	1932.89	1785.05	1969.62	3158.59	1971.69	1751.11	2088.72	1980.31	2144.72	2564.94	1509.38	1806.65	2543.81
ILMN_1654545	CPSF1	511.301	596.408	686.535	388.956	738.385	743.009	635.154	786.69	993.752	820.351	638.034	1102.87	930.604	939.449	1286.15	1180.54	1480.34	1600.91
ILMN_1654552	MRPS31	650.152	663.93	615.197	494.847	393.412	1156.99	1141.16	956.401	908.839	767.337	863.721	1011.1	511.097	532.109	525.796	518.873	513.734	814.097
ILMN_1654560	TLR6	77.1182	73.1104	59.3047	62.5054	75.0872	70.9468	60.1758	57.5774	45.1508	53.0469	50.7537	45.9359	6.81538	8.42455	1.05082	2.57593	6.05938	3.04375
ILMN_1654563	EFNB1	74.9485	94.9388	74.7522	72.4095	126.427	75.5283	95.8458	125.613	85.3958	111.512	118.335	97.9462	53.219	45.3833	41.7773	71.5199	88.8328	47.1945
ILMN_1654566	HSPA1L	100.112	84.7917	71.69	66.3154	77.5807	83.7892	62.4904	67.8003	64.1093	56.4383	68.0044	59.52	19.5204	30.2144	11.2333	15.4084	12.8799	22.1085
ILMN_1654570	TEKT1	84.4844	80.7166	56.0378	64.6996	66.1954	78.9325	81.8639	101.091	47.1362	54.5454	58.0957	54.5989	62.4943	40.5759	10.5778	7.12017	16.4055	4.10975
ILMN_1654571	FCHO1	59.0882	64.7273	50.3614	49.5221	83.0382	64.0309	50.1437	43.4916	46.5323	45.8195	43.4803	51.7637	7.85304	2.85479	11.8336	0.303179	-1.50263	-2.40254
ILMN_1654583	CHD1	369.125	506.889	236.798	296.922	260.968	522.92	1066.59	1110.13	1097.92	1045.61	1107.51	1191.87	442.295	294.392	345.504	355.271	442.352	590.362
ILMN_1654586	RASA3	78.0021	80.0231	81.1891	81.1526	114.302	121.143	82.7752	74.4223	73.0176	91.3511	101.666	93.7334	18.7898	24.5289	21.2979	33.5574	40.3664	48.2834
ILMN_1654588	LOC644577	58.6677	54.5701	45.1165	55.1094	61.725	56.7133	47.3882	41.9293	42.862	43.0486	41.5925	47.4482	1.61197	0.293933	-6.66224	-1.99144	-4.40077	-3.20248
ILMN_1654594	SLC34A2	74.06	62.9214	57.3059	58.8926	68.6361	64.4407	55.8785	48.4313	47.3739	52.7863	51.3155	48.315	7.51616	7.4625	8.56957	6.49095	5.25892	9.496
ILMN_1654598	IQCA1	72.7511	63.582	60.8111	62.6481	66.9136	66.8868	67.2133	76.2365	61.5618	55.6528	47.4737	53.2567	21.5639	18.1702	4.98046	3.44416	8.15061	3.82012
ILMN_1654602	SDHALP1	70.8933	63.1849	67.9024	50.2314	67.3277	70.207	54.9486	49.4566	47.1078	50.8148	46.9285	51.9165	1.90757	6.57052	3.53687	5.66401	4.62457	2.86488
ILMN_1654606	ZDHHC22	66.2941	59.3924	56.9895	53.6394	60.8065	67.2634	56.3173	52.1033	54.4051	54.4606	53.7228	53.9931	4.41207	5.63676	9.56995	1.98727	2.36657	4.11541
ILMN_1654609	TIGA1	1791.52	2018.37	2095.11	1126.65	1634.74	2641.63	2011.77	2500.42	3329.27	1434.56	2097.14	1839.08	1200.32	1070.71	1805.42	634.965	918.255	1643.27
ILMN_1654612	ZNF589	126.868	237.793	210.946	132.164	436.995	187.733	235.627	322.149	306.222	196.944	208.172	255.705	139.232	157.491	238.398	67.3415	137.864	92.3372
ILMN_1654613	THRA	58.3248	64.106	64.5177	60.5417	58.2525	80.1543	54.0491	56.5863	49.545	60.4405	54.3301	57.5018	-2.47564	6.06094	7.34694	5.87383	9.09503	9.87088
ILMN_1654626	LOC644727	67.2021	66.4002	59.2778	57.3354	68.1723	79.8088	44.2551	47.4053	40.9621	45.7236	45.9582	45.8408	0.188419	-6.25716	2.83633	-9.39463	-2.93103	-4.56378
ILMN_1654629	TMEM175	205.101	266.721	264.702	147.412	314.618	256.162	173.93	242.851	210.877	198.79	185.586	176.39	150.281	154.534	169.927	151.537	261.469	149.806
ILMN_1654630	FLJ10404	73.968	79.2171	66.8886	66.6761	145.703	93.8822	65.9873	65.878	69.6397	69.1722	61.5288	78.4248	18.8666	21.1426	27.4985	18.5143	34.5042	35.9923
ILMN_1654632	RGS7BP	64.6136	68.3275	51.1407	62.5499	58.9819	69.9549	51.5423	48.9616	42.3445	50.768	45.5683	46.7656	0.214397	-0.359387	2.94099	0.673319	1.14299	-1.32122
ILMN_1654634	LOC652278	68.3797	75.6647	61.766	61.1932	62.6669	56.7943	52.4787	45.7083	43.7155	50.1955	50.67	47.9815	5.49521	8.1542	2.8565	0.585925	1.2339	6.36784
ILMN_1654637	SETD5	64.0288	71.1712	55.4797	54.3149	59.724	68.5649	46.0519	48.2264	46.0193	48.8958	50.3898	45.712	5.60702	-1.26247	2.1096	-2.2425	6.96024	7.14314
ILMN_1654639	HERC6	851.564	396.473	131.35	561.498	773.665	280.882	364.717	453.002	231.182	849.034	928.764	353.318	182.33	208.767	65.0097	514.703	470.043	299.153
ILMN_1654641	LOC642521	63.2346	60.4662	58.9962	55.1654	56.807	57.5795	42.4275	47.1966	45.1315	47.7114	44.3413	43.1011	1.19386	1.44394	-4.97681	-2.98972	-1.64464	-3.70786
ILMN_1654653	KLC1	384.976	546.33	780.837	300.32	419.523	433.526	783.576	831.226	523.633	497.511	565.811	343.962	417.279	501.079	527.441	467.086	649.568	301.248
ILMN_1654663	LOC642843	76.3492	60.0395	51.4562	51.6423	74.861	65.6674	48.4128	50.5179	42.1808	49.695	44.1204	43.0465	-4.8074	1.27389	4.49325	-4.97271	-2.29491	-6.96032
ILMN_1654671	SLMO1	62.8124	65.7409	68.4628	50.9581	66.5507	72.5508	66.9361	76.3563	105.179	98.7201	84.8508	108.078	17.3234	20.9876	73.4971	34.7791	56.7384	45.8966
ILMN_1654672	LOC641950	57.1369	56.1871	55.3809	50.8323	59.1705	56.1758	43.7732	42.4562	38.7738	43.829	46.3866	42.8166	-4.61744	0.930049	-3.50134	-1.62465	-5.08786	-7.5451
ILMN_1654673	LOC442208	64.5957	70.6606	59.7174	59.2325	58.5195	64.2486	43.9712	46.8084	42.4746	48.3556	42.4898	46.3002	-0.236629	-2.19817	6.23927	-1.03428	0.894116	3.34842
ILMN_1654677	RAD9B	63.4298	54.0662	60.5489	58.8366	55.1384	65.1852	46.053	42.6005	39.5162	44.8274	48.1434	44.7423	0.889011	3.61546	-5.34031	1.68265	8.23603	0.679147
ILMN_1654685	MCTP1	58.7315	63.7399	53.4952	52.7981	64.0746	60.4502	43.9754	46.1453	39.9913	51.346	46.8282	41.4717	-0.230633	3.0165	-1.24431	-7.69894	-0.792507	-0.973205
ILMN_1654689	ZNF197	92.7168	103.052	90.0617	65.5766	93.8652	75.6243	108.896	97.2555	112.105	72.2154	65.967	72.5259	34.995	62.6745	32.2196	14.2794	29.0059	6.29469
ILMN_1654690	CECR5	877.937	1161.33	1406.52	607.537	748.094	1379.91	743.063	964.118	1098.52	883.198	825.082	1022.13	867.713	802.755	1238.91	812.904	740.704	1212.26
ILMN_1654691	FKBP3	133.626	122.819	99.9754	90.8205	81.7228	102.759	287.276	245.496	253.585	212.983	257.976	247.036	89.8739	91.4632	59.4442	38.5189	46.1008	63.5981
ILMN_1654692	RALGPS2	64.1962	71.0889	44.6253	53.0866	81.067	62.7726	51.4543	46.6313	48.2395	61.7795	47.1542	55.3558	5.48384	-2.32769	0.985146	-2.13533	-1.55317	3.4131
ILMN_1654696	C15orf48	99.0543	60.5359	59.4975	118.247	82.6075	86.3729	65.9243	54.6112	38.4703	114.381	90.8698	50.5038	-3.57153	10.7873	-6.0461	59.6608	29.3909	114.708
ILMN_1654697	ZNF280B	93.5711	89.4637	79.7234	75.682	116.845	92.6494	93.4564	88.2297	75.7534	131.425	115.312	116.867	32.6304	40.9126	28.9543	41.6409	40.0778	49.4809
ILMN_1654703	GPR157	55.3066	57.0892	46.5784	48.2409	59.9902	56.5504	43.1806	38.1518	35.8343	41.8021	40.5005	37.5736	3.15387	-4.00469	0.0178986	-4.92421	-5.3994	-2.57053
ILMN_1654721	LOC645836	63.1491	68.0379	58.5126	52.9216	62.724	67.0717	47.7602	46.6812	41.1407	43.0558	47.9718	42.8164	2.84469	0.636935	4.41751	6.61821	-1.49469	1.18974
ILMN_1654722	MPV17L	88.062	90.5227	72.3912	67.6073	89.7887	110.825	93.1711	111.635	139.992	165.895	163.162	220.741	55.9174	57.1495	68.477	53.3948	63.9992	136.652
ILMN_1654726	LOC645797	60.7549	60.7543	55.6701	58.7906	63.5955	67.0926	45.6138	45.3996	37.7793	42.8892	45.5267	40.9268	-5.79691	7.15813	8.71597	2.05845	-1.91124	-3.0071
ILMN_1654732	OSR2	49.3631	55.1044	51.5391	45.5801	65.2916	56.7333	44.9374	43.0958	39.8481	44.9759	46.7052	47.3332	0.99432	-2.13791	-7.2273	-0.413251	-3.16994	-11.7026
ILMN_1654735	SLCO3A1	139.57	147.245	129.167	167.846	309.316	188.646	89.4426	91.5549	307.366	212.712	200.477	194.799	43.6276	32.8537	92.5635	103.553	96.0841	260.478
ILMN_1654737	TRIM32	160.085	195.169	177.946	107.434	119.603	188.159	229.313	224.134	185.583	188.003	215.266	210.172	99.0002	103.729	89.334	90.8763	83.4964	93.1613
ILMN_1654742	GJD4	54.6107	64.7058	56.4034	57.3968	54.2118	56.303	45.1514	41.2088	39.9785	43.6197	41.0599	40.9363	-4.34774	1.87108	-3.36443	-5.50539	0.432461	-4.31528
ILMN_1654759	CLDN22	47.3406	54.3419	49.6625	57.8482	59.5439	58.8797	47.3166	42.0393	40.9879	46.6909	46.8835	43.3283	-1.82383	-0.995816	2.44	-8.26841	-0.228481	0.802171
ILMN_1654766	NHEDC2	59.4184	64.8949	54.2366	57.2063	63.986	59.2401	52.7653	46.2176	39.0387	44.1125	48.6549	44.242	-1.96544	4.66137	3.53864	0.0613352	-0.294078	-4.06219
ILMN_1654771	LOC647958	56.0339	56.6068	46.3763	46.8489	57.6346	62.3903	50.9409	44.7623	46.9825	47.2941	41.5395	51.3048	-4.45459	-2.75206	-9.61277	-2.12977	-4.90531	2.99342
ILMN_1654772	LOC651511	49.2059	62.6729	49.7788	54.9051	57.6585	61.3081	45.768	48.6896	59.057	47.8286	45.9019	47.5915	7.96119	11.6273	3.02326	-2.56077	1.49894	0.373498
ILMN_1654773	CASK	342.579	256.386	150.185	236.532	142.368	201.543	401.834	330.513	188.714	371.62	361.784	239.401	164.726	187.215	86.3296	238	240.803	232.454
ILMN_1654778	LSP1	71.1778	63.6924	49.1465	58.4375	66.2623	66.1289	47.8801	48.6429	42.6617	43.8955	52.2173	43.4589	-8.92123	8.6996	-0.728622	4.61569	-3.0865	-6.89489
ILMN_1654779	LOC645355	74.5258	76.947	76.0159	66.1288	72.7781	82.4095	63.0604	54.7605	49.9653	55.98	52.4056	50.5939	7.16225	13.4735	9.35418	6.10893	16.0346	6.62476
ILMN_1654786	TRIM6	59.8206	64.0744	44.0236	57.4335	48.5763	45.6395	42.3389	40.9988	37.0196	41.3674	42.7641	39.3077	-9.18227	-6.35509	-8.61092	-2.3793	-5.09748	-10.259
ILMN_1654792	C8orf15	63.9552	64.3786	61.7104	58.3756	84.5997	83.84	51.4586	49.6049	42.7292	54.3086	47.9095	49.2303	19.7962	13.0702	-1.03844	5.57521	5.09634	7.50961
ILMN_1654812	UNC93B1	99.5074	87.8411	80.6898	78.9507	145.242	99.5443	50.1875	46.8276	53.3688	53.5613	49.9294	59.8383	2.09108	6.32863	6.13264	8.23252	3.41704	10.1226
ILMN_1654819	ZNF589	76.685	79.0661	105.66	77.192	156.869	103.249	79.0241	82.3828	104.642	82.3096	84.5142	92.3162	17.5652	20.6661	34.2966	11.5197	19.415	17.3676
ILMN_1654823	MGC70863	131.119	151.671	259.738	122.903	185.221	184.998	105.756	121.412	146.493	101.113	121.081	94.3262	44.9282	42.9483	83.3458	34.1357	32.1033	65.1195
ILMN_1654851	FAM134A	320.11	336.862	147.467	231.526	645.232	217.623	329.17	303.414	283.215	289.146	315.272	226.181	226.793	232.946	174.643	189.897	217.306	150.481
ILMN_1654854	MURC	68.4035	65.2832	63.3006	58.7516	74.7205	75.4564	60.9475	66.0924	64.0838	65.6106	64.4262	62.1042	16.2179	20.8339	10.7253	13.3298	20.6285	16.4621
ILMN_1654855	DCX	62.7146	64.2901	50.7201	47.8583	61.2429	68.5822	43.3248	41.8783	38.5637	44.8394	42.3252	43.9199	2.28003	-2.76861	-2.64783	-1.09976	5.23778	-6.60187
ILMN_1654857	LOC645971	62.7357	55.7407	51.7653	51.0632	54.9689	47.4942	40.7317	41.4668	37.9426	42.1026	38.1577	36.9932	-5.62629	-6.26276	-5.75049	-8.10244	-5.5768	-7.79447
ILMN_1654858	ZNF818	53.6992	56.0189	40.5579	46.6105	59.4277	55.3451	42.7638	45.4817	40.7241	46.3212	41.6304	36.2001	-2.23776	-12.8265	2.78752	-9.0982	-5.10514	-7.79784
ILMN_1654861	ACO2	152.184	204.118	197.391	173.492	338.386	326.45	221.479	208.528	390.732	469.395	494.509	424.96	163.447	157.274	242.314	311.374	225.179	613.698
ILMN_1654864	C1orf58	63.7853	77.8599	77.4559	71.5644	73.6408	81.4251	71.7028	64.3086	94.5462	66.7988	64.2876	65.4294	5.19236	23.6834	7.15638	18.0418	4.80918	6.90386
ILMN_1654866	RANBP2	90.0628	70.5952	71.661	64.5512	79.4643	92.0256	228.063	211.808	191.206	197.125	238.774	134.88	56.6778	50.1693	32.3433	25.672	21.9371	46.7394
ILMN_1654870	LOC648460	66.5647	63.9758	57.4908	60.1881	62.5488	68.7994	46.9797	47.4456	46.7605	51.2922	47.8728	45.0248	8.43339	8.51135	5.20401	6.41581	6.55765	2.33973
ILMN_1654871	LOC391574	61.5394	63.5852	60.9969	57.7128	79.9708	64.1385	49.7448	49.0435	48.2047	49.2955	47.9548	45.1029	-2.93714	0.461673	0.610329	-0.00750487	-1.60333	6.88777
ILMN_1654875	CLC	80.2025	69.2373	60.9038	71.174	73.3793	77.8915	52.3227	56.9213	49.9365	47.4505	50.1798	52.1765	7.88563	1.30183	9.80813	4.71022	1.36049	1.58025
ILMN_1654890	LENG8	66.4128	80.1072	63.0977	60.8285	98.0205	72.6514	72.131	71.7891	93.9926	133.715	83.919	161.558	21.4396	29.9935	37.8368	20.0105	55.139	38.127
ILMN_1654893	SCAMP2	132.071	148.067	94.0811	152.961	305.484	165.933	98.1819	129.565	121.008	142.391	130.56	153.496	57.6337	74.0856	56.6005	64.6498	81.6359	82.7523
ILMN_1654895	C9orf14	56.4815	63.3877	48.3753	52.8478	55.9165	59.9167	48.6405	48.6775	36.3839	47.7734	50.2163	45.9542	-2.10431	-6.34842	-3.45521	-7.6483	-5.54334	-8.79601
ILMN_1654899	CT47.6	65.1997	68.9582	59.6128	64.6791	70.9142	71.1439	41.9125	48.7719	43.7407	46.9712	44.9009	46.6405	5.7181	4.37409	-1.84222	4.84307	1.14965	-0.796042
ILMN_1654900	LOC649851	70.0591	72.2533	70.29	63.75	68.4458	86.2534	57.6067	56.5651	51.1052	55.4251	52.7498	50.7436	13.8082	12.2831	12.0442	10.8984	13.8151	6.66196
ILMN_1654915	LOC646786	664.764	913.612	644.39	514.555	1012.51	941.464	2279.9	2700.91	2935.13	4086.26	2972.77	3531.05	2218.38	1717.17	1189.37	1923.93	2621.46	2020.92
ILMN_1654916	KIF7	54.3537	65.7492	49.1347	49.408	58.5391	62.8944	53.701	77.9753	49.2047	49.0217	48.7381	48.7217	4.20153	22.074	13.3863	4.14562	8.77689	-4.40201
ILMN_1654920	HNRPH3	269.845	290.905	203.797	173.227	142.405	253.88	1083.57	811.431	689.885	695.034	732.749	792.871	245.386	298.522	204.838	199.361	226.242	310.364
ILMN_1654922	LOC642718	65.748	66.6391	51.0977	60.207	65.5713	79.3536	46.607	45.121	43.7831	48.8543	50.7548	51.3284	6.17868	5.85407	1.9348	10.3764	9.65449	-0.618773
ILMN_1654939	TMED2	1790.08	1946.43	1828.34	2184.92	1723.63	2929.25	3293.27	2583.09	2682.69	3171.18	3706.43	2292.23	1857.86	2069.25	2090.61	2761.96	2145.1	3912.51
ILMN_1654942	NFIC	57.6289	60.5088	42.4744	55.3672	67.5213	67.7485	63.5516	69.2184	38.8104	79.0414	87.224	44.0833	5.51144	15.6608	-0.745415	7.97583	9.30266	3.26636
ILMN_1654945	DNMT3A	90.7162	105.687	79.4648	53.024	78.3645	66.887	58.5913	47.9639	49.8848	61.6911	43.6468	49.937	12.7422	14.364	-3.82644	1.74645	15.3049	3.84604
ILMN_1654946	ZSCAN18	1251.76	1509.05	837.849	268.036	861.362	887.144	1753.63	1662.8	1757.78	897.269	748.641	1166.7	1851.49	1658.15	1023.67	498.303	1048.25	689.02
ILMN_1654950	LOC650744	53.6313	54.3177	41.2961	52.7963	71.3604	61.0115	42.7054	43.8828	40.3527	48.0026	44.3735	45.5058	-5.38111	-0.501042	0.679947	2.50603	1.16695	1.42835
ILMN_1654965	LOC646804	62.7046	69.1863	55.0819	57.151	59.6494	68.3225	45.987	48.7444	41.3894	54.4669	47.6754	44.6959	9.48311	-1.42483	-2.20901	0.329913	4.73955	7.94076
ILMN_1654966	SCARA3	68.398	60.2096	78.5676	66.3054	68.2433	100.419	59.5363	79.5849	210.399	77.1979	78.8394	176.395	14.3354	18.9616	76.5583	12.7207	11.3198	227.51
ILMN_1654973	LOC642804	66.5573	65.2922	62.0721	59.3043	75.1408	74.6925	55.8082	50.8947	50.9421	50.4263	49.6535	53.2594	5.21083	4.71901	-0.0656356	1.91915	1.11088	10.416
ILMN_1654979	EPHA6	54.2029	49.9347	44.3508	50.6248	60.3452	60.703	44.3795	43.9228	38.2352	44.0666	42.2336	44.1055	-5.51439	-3.94735	-4.3019	0.246073	-8.91741	-6.90596
ILMN_1654980	OTOA	59.9809	55.3362	56.5782	48.052	53.8661	62.9887	43.6157	45.0038	36.0417	40.6418	39.3336	33.7483	-7.97181	-4.44886	0.430649	-9.74228	-8.64379	-6.12774
ILMN_1654987	HCG2P7	76.1245	66.5119	68.9805	68.438	69.5703	84.7085	54.8331	49.6839	46.4817	47.945	48.4331	52.9912	4.7348	6.57206	4.62453	8.11602	15.3682	3.0932
ILMN_1654997	P2RX3	58.7743	63.3702	61.4219	59.8135	66.8022	65.2543	51.2541	51.2611	49.0761	48.3479	49.9388	55.3779	2.97394	-8.99676	0.0446855	-3.32573	1.12731	-0.799628
ILMN_1654998	SMEK1	55.4226	56.1374	51.743	47.5473	55.5704	63.8924	43.3587	44.6311	39.4696	42.8076	48.327	40.4984	-7.94414	-7.62976	-5.38925	-1.77363	-5.94816	-5.06008
ILMN_1655011	SERF1B	1447.66	1630.09	2109.71	1111.47	1449.98	2056.6	1489.22	1333.89	1643.2	1080.43	1215.09	1145.74	1253.85	1102.28	1294.1	1176.4	931.439	1268.75
ILMN_1655026	LOC647979	57.9547	52.3329	49.1457	51.8909	59.5878	60.3612	52.4869	48.7228	38.3145	55.8503	48.1326	45.7427	-3.89028	-14.8037	-0.687431	-0.174444	-3.67928	-3.38647
ILMN_1655039	SLC27A4	50.2215	51.4036	43.262	46.4759	54.2038	54.555	58.7168	56.091	45.3167	50.8905	45.0492	48.5017	-7.76351	-6.42571	-0.129227	-2.1815	-3.1641	-2.60394
ILMN_1655045	LOC728012	69.9558	55.1645	53.0851	50.4992	76.4844	64.3537	41.8755	44.3035	39.1745	44.95	43.215	46.3136	5.8163	0.883105	7.16996	1.53884	4.02234	0.748307
ILMN_1655046	NUTF2	118.313	140.703	158.524	123.109	225.166	284.601	198.206	243.804	235.75	223.112	223.361	228.887	108.32	103.369	167.457	121.287	181.495	219.657
ILMN_1655047	LOC645848	71.4926	69.6035	79.5356	68.5448	76.8802	83.0978	57.1692	54.1718	43.8596	48.5171	51.9785	53.4908	3.47772	12.8558	12.0652	12.7926	11.4397	7.70596
ILMN_1655051	FAM86B1	145.592	130.858	391.943	135.377	128.733	275.462	100.038	87.0568	113.328	76.0069	99.5522	74.3822	42.4808	51.0578	92.5317	69.4782	33.6819	112.267
ILMN_1655052	TRNT1	65.9033	55.6004	61.0562	49.9568	57.1404	66.1837	55.9097	64.3957	69.1808	68.3368	65.5203	75.4682	1.94214	-1.07583	-3.6043	-1.8833	5.36526	-3.39509
ILMN_1655068	TOM1L2	110.639	134.39	214.871	121.722	194.529	140.32	99.5435	158.754	218.188	210.487	139.096	128.902	83.9621	69.8072	104.711	114.322	160.873	176.095
ILMN_1655077	PRDM1	77.1745	81.7337	87.3025	77.6016	85.9879	80.3572	103.233	172.877	111.506	201.989	243.466	59.4947	39.0061	39.7411	41.195	35.2999	101.461	34.6446
ILMN_1655080	HSPCAL3	57.9421	56.0073	54.4554	47.3791	60.4833	65.2194	40.7633	41.395	32.7665	37.2334	39.4073	37.3402	-4.56177	-6.51471	-6.84442	-8.40682	-5.55388	-6.27938
ILMN_1655086	BNC1	60.6294	54.4129	52.6738	47.6424	56.3995	76.1783	46.4067	46.2314	42.2747	46.7099	45.9882	40.6401	-6.47501	2.68605	-2.59912	-4.43601	0.810238	-2.08322
ILMN_1655093	LOC727773	68.4087	78.6061	68.4569	62.1859	65.6116	78.1335	56.2206	66.4823	63.3992	78.3276	58.8565	67.0983	12.6713	12.8086	12.6641	10.501	10.6517	11.3058
ILMN_1655095	CNGA4	58.9412	63.1213	52.0022	55.0576	56.0841	71.4638	53.4798	47.6033	40.1931	57.4925	53.4396	46.9074	3.02201	4.71471	3.1847	5.18961	10.9517	6.16642
ILMN_1655096	LOC645931	70.3047	55.657	63.0714	56.0497	63.5814	75.9108	52.9112	47.8285	43.81	50.9766	51.4495	54.6506	5.36245	4.74066	1.47489	9.27754	-4.61644	-4.61092
ILMN_1655100	LOC644680	59.0922	67.7989	44.7213	51.1508	61.1523	63.7403	42.3772	46.4971	40.7548	48.8659	46.3499	42.0791	4.74955	-2.56074	-3.58252	-6.03233	-1.57456	0.608316
ILMN_1655114	ABR	61.6476	63.8678	62.9099	51.8808	77.5408	65.5754	45.8982	48.0966	42.2283	49.6654	45.7025	43.8661	0.534229	0.544856	0.00639352	-0.0147299	-0.691593	3.7674
ILMN_1655117	WDR19	186.155	335.509	212.877	116.523	230.279	292.662	631.245	571.502	326.139	430.044	430.134	426.466	341.33	344.593	227.329	154.671	274.931	225.397
ILMN_1655126	PI4KAP2	330.019	494.038	303.716	294.96	534.602	392.842	237.883	319.753	281.865	463.273	413.329	309.182	177.432	249.603	257.566	216.327	398.824	292.701
ILMN_1655136	FLJ31813	69.9967	65.1208	52.013	59.4683	67.1791	68.61	53.0437	47.7394	41.5538	46.6772	41.2237	44.34	-3.68247	7.56697	7.39227	3.00901	4.01468	3.05851
ILMN_1655137	ZCCHC11	129.591	201.874	138.972	130.762	205.536	132.849	435.966	388.751	316.262	359.959	330.158	328.549	229.677	298.738	236.049	161.638	206.997	258.848
ILMN_1655140	LOC647656	62.552	62.8373	55.9439	50.5601	64.0858	62.0686	46.3463	46.3251	38.7651	44.0035	42.8	42.93	4.2223	-2.54634	1.20065	-1.31592	5.80379	-4.23243
ILMN_1655144	LOC644300	75.3986	61.7105	65.2951	58.5959	66.3969	77.3803	53.9386	51.8187	48.2496	46.1189	44.7885	52.7197	6.71742	6.4208	4.62617	3.93627	2.86629	10.2282
ILMN_1655151	LOC729639	71.2184	73.7629	52.3133	59.5567	67.5163	71.0632	55.2681	46.7894	46.9708	45.2376	52.2813	49.9601	-3.43787	-1.55268	3.63099	4.09021	11.6116	8.53896
ILMN_1655154	PTBP1	5730.7	6905.68	7181.5	3923.34	5469.76	7895.56	4877.19	5622.22	6228.66	6663.28	5277.29	7314.75	5590.02	5704.89	7392.36	5795.42	6771.69	8710.83
ILMN_1655155	PRPS1L1	63.904	65.6714	70.0764	59.734	64.0186	71.556	64.1923	61.3511	46.674	49.0571	70.7601	52.3511	5.3896	6.71925	5.61693	7.02285	11.6181	5.51476
ILMN_1655161	MORN1	63.2871	55.2519	53.0994	52.4801	60.4987	60.8197	48.2252	42.3928	45.0668	43.9201	39.8062	48.4933	-3.83092	1.67616	-9.20416	-2.53796	-3.43045	-5.32619
ILMN_1655162	LOC642032	61.3869	68.1614	58.3304	57.4511	65.6644	58.5213	53.7006	49.9292	37.0905	49.2416	47.141	43.4199	5.8629	5.24005	1.32251	0.556613	6.589	-2.45602
ILMN_1655163	STK24	2583.23	3094.63	5584.71	3629.04	3335.38	6218.34	3651.11	3780.62	5452.27	6676.73	7105.67	5614.95	2962.14	2767.68	5567.98	6004.87	6476.42	6504.8
ILMN_1655165	RNF138	74.3764	75.8489	54.9997	63.9745	67.5175	70.1876	58.0783	70.8599	68.1875	68.9116	75.7905	68.5969	2.74153	-3.29723	4.68254	4.77117	5.02256	24.8883
ILMN_1655167	ZNF502	55.7891	66.4927	59.189	45.9715	60.1172	63.962	41.9766	49.5748	35.0302	39.6395	43.3662	41.5536	4.0877	-1.57146	0.140282	-2.51804	-5.50075	-6.47066
ILMN_1655170	LOC646366	68.1683	57.9672	52.7347	50.4168	50.4727	62.9053	46.8996	47.2984	43.5466	46.8442	46.2163	41.6733	3.90418	-0.768056	-1.89653	-6.14482	1.4768	-1.39834
ILMN_1655171	PCDHGC5	63.8947	56.1578	56.2249	60.9822	67.4763	63.8282	45.7722	40.4915	38.4352	48.6694	45.5151	45.4136	0.261974	7.59128	6.39014	-0.104825	0.884099	2.93328
ILMN_1655177	PIK4CA	764.476	1047.2	919.369	669.552	590.242	1285.74	1166.68	1400.16	1211.4	1787.01	1587.64	1241.38	883.331	954.673	1204.26	1005.63	1603.06	1509.79
ILMN_1655190	LOC649044	93.3434	96.2105	95.3467	87.2208	125.271	119.664	84.6033	92.288	74.2742	78.3403	76.0242	74.8902	46.0711	37.6401	43.2397	39.7358	57.9659	46.9238
ILMN_1655191	CASZ1	253.506	260.968	312.45	289.627	278.055	266.589	231.734	269.533	353.331	479.678	350.638	259.724	235.01	205.94	295.274	381.56	472.577	337.777
ILMN_1655194	PHF17	94.1794	77.9047	77.6544	75.9071	120.802	89.9348	130.187	114.819	83.4814	107.458	96.4075	122.822	49.0363	66.9879	34.3283	61.3216	58.8503	53.6697
ILMN_1655195	SMA4	197.543	350.647	132.791	136.235	303.376	236.466	133.675	186.367	222.578	229.304	159.242	292.407	113.439	181.974	82.865	55.6253	118.167	91.1384
ILMN_1655196	FLJ21767	61.0639	65.0038	57.0512	56.9175	68.6942	62.7306	45.3521	45.32	43.6608	45.7929	47.4584	44.5808	2.16706	7.14364	-3.07164	2.92823	0.582768	6.27255
ILMN_1655201	C21orf70	57.9012	63.3927	64.5544	54.8222	71.7665	66.039	56.4499	57.9974	124.756	88.6739	70.9531	103.458	13.7062	11.8873	22.4863	15.9383	14.0671	20.0864
ILMN_1655206	ZBTB34	158.269	179.245	168.549	151.176	256.764	219.102	251.43	233.629	290.508	293.737	306.178	277.639	120.586	148.603	132.981	167.496	168.263	137.344
ILMN_1655210	BPY2	50.6112	50.358	50.7112	51.6858	70.1675	47.9318	46.6302	45.6431	38.724	43.7944	50.1853	42.0189	-6.09427	-5.91946	2.37946	-5.25799	-3.83216	-3.54739
ILMN_1655211	LOC644885	59.5529	51.2326	48.3201	57.4291	58.9061	61.8115	48.0389	45.6395	43.2927	38.9927	46.0324	43.3952	-4.03408	-8.33942	0.205223	0.230494	-1.96745	-6.18541
ILMN_1655218	NFAT5	57.8759	60.8491	52.7141	51.6446	62.7357	65.9467	43.2323	43.9199	41.9389	42.1677	41.5435	41.8115	-5.69787	3.64329	-1.39255	-4.54843	-1.45035	-0.651626
ILMN_1655225	C19orf25	153.664	154.192	113.899	94.9603	137.051	127.846	148.256	127.959	109.898	95.0531	82.0391	70.2677	148.727	154.174	105.751	57.9411	51.5338	51.4923
ILMN_1655229	SLC7A11	68.1288	63.3306	103.587	65.6637	61.1732	126.644	45.1813	49.1609	164.451	59.2058	60.9368	85.3411	6.83702	-2.35244	25.0704	12.6671	9.70294	33.3281
ILMN_1655230	GPATC4	66.8385	68.6603	67.02	54.8742	65.1167	68.4859	49.6048	48.6237	47.6711	49.6895	44.6124	48.9914	8.71795	9.56409	11.8095	3.96803	5.15885	8.14498
ILMN_1655240	TAS1R2	52.2127	68.0798	49.5122	57.4268	61.0792	60.0267	46.0292	47.8091	43.754	53.0924	48.6536	45.376	-7.86056	-5.26994	-2.0527	-3.85836	-6.96813	-6.88004
ILMN_1655241	PURG	54.4132	52.9858	41.5633	52.3433	57.9376	64.2907	41.1287	48.5037	39.4421	41.2863	45.2116	45.0101	-5.35055	1.12741	4.0875	-8.51642	1.74183	-9.13211
ILMN_1655244	LOC642755	459.175	488.854	491.969	312.815	675.181	567.957	416.284	370.536	594.242	343.276	352.138	421.26	346.814	317.619	365.986	284.857	298.393	367.048
ILMN_1655245	MDM1	61.9051	97.0216	73.9236	60.734	68.9191	75.5678	63.4293	65.8821	52.5331	55.3025	64.3076	59.9002	10.4521	12.5216	9.43621	5.29589	5.58693	7.63173
ILMN_1655250	LOC643429	63.6964	70.8735	46.3683	51.7215	51.1682	57.0482	48.5746	46.0193	40.0832	42.0312	44.8207	40.7161	-5.77596	-2.81484	0.947411	-1.75868	1.5116	-1.66841
ILMN_1655251	KRTAP3-1	54.834	62.5598	49.2163	49.8818	60.4121	60.7107	40.3781	39.5136	38.1258	39.5919	42.7264	42.6687	-9.30226	-5.26159	-8.91605	-4.62635	-5.03825	-1.41508
ILMN_1655261	ERP27	140.408	114.642	90.2751	94.801	156.893	86.0703	151.892	242.452	84.6692	385.093	238.606	86.173	98.9413	85.3716	10.1125	80.5362	179.539	146.566
ILMN_1655269	C2orf66	65.9962	65.09	61.3684	54.1572	59.3839	58.2171	47.8677	48.5779	41.2638	50.7041	47.9187	49.1427	1.79819	5.66455	-4.44118	-2.41847	3.26231	0.627786
ILMN_1655272	SLC23A2	60.1831	70.3701	47.7916	60.0648	56.1245	62.5433	46.8813	45.1566	38.7012	45.4752	45.8125	42.2452	-4.37843	-7.63405	-3.24461	-1.83065	-1.03479	-1.4125
ILMN_1655275	LOC648905	60.5526	65.1057	52.3276	54.2281	57.256	58.0616	45.4804	44.5993	40.7488	39.5143	45.2915	43.7727	4.00723	3.402	-0.615295	-4.31543	2.0211	-0.903678
ILMN_1655283	INPP4A	54.5448	60.8554	61.8802	54.441	74.1767	60.11	54.9192	46.7193	54.8436	62.049	55.8919	59.1298	-5.39233	-0.347501	1.67075	0.940119	1.21117	3.26005
ILMN_1655296	UTRN	115.252	119.865	100.948	76.4063	103.945	113.465	135.493	97.9797	131.286	82.5269	88.0229	99.2824	37.6531	46.408	48.1441	14.5318	18.5664	36.5558
ILMN_1655306	SAPS2	69.9866	69.3308	59.8319	58.1408	66.7472	62.6465	49.9799	49.1614	45.4267	50.9725	49.5416	48.7304	8.51152	7.58654	2.83662	6.153	9.62873	2.83856
ILMN_1655307	FAM136A	1078.32	1263.39	1416.01	789.608	853.594	1542.29	1219.86	1508.68	1194.4	992.777	1080.82	1093.03	920.276	1074.09	1471.76	972.589	994.787	1355.87
ILMN_1655311	LOC145853	187.762	188.907	183.725	179.081	330.093	327.94	217.205	213.698	376.301	306.331	357.273	320.892	145.332	134.462	267.439	231.641	203.046	288.472
ILMN_1655312	HPS5	216.968	240.049	272.993	165.268	228.213	183.553	259.894	246.92	364.671	178.236	225.084	183.568	149.913	170.921	197.28	149.759	138.481	226.988
ILMN_1655316	PSMC6	2590.04	2176.55	3019.88	1650.42	643.721	2906.89	4008.03	2654.75	3409.01	1759.29	3009.06	2100.13	1828.87	1903.5	2363.42	1671.37	1257.52	2008.63
ILMN_1655329	RIOK2	454.533	452.309	615.761	388.76	261.07	617.633	598.621	522.447	625.782	384.904	533.293	373.292	277.98	342.25	350.189	274.07	209.356	437.665
ILMN_1655330	SPAG11B	51.0285	53.909	44.9696	48.2126	60.3638	54.5856	42.2229	44.2608	38.2618	43.6787	43.8091	41.1222	-5.2266	-4.1651	-6.45282	-6.66728	-0.636966	-10.2848
ILMN_1655334	LOC650628	61.3057	58.0184	50.9424	50.4009	59.5595	75.2165	47.9507	46.3004	49.7992	53.3684	50.7535	47.2212	4.21418	-4.68236	3.77348	-1.64312	4.04589	-6.51167
ILMN_1655340	RNF181	2587.61	3036.56	2601.6	2244.03	3751.78	2718.98	4080.88	4002.67	3804.85	2347.84	2793.01	2360.26	2055.88	2515.11	2321.65	1812.5	2168.39	2512.63
ILMN_1655341	PLAC8L1	67.7942	83.7391	54.5192	56.3501	93.9103	79.8041	58.5421	60.2497	56.3041	67.1916	50.0504	84.7418	12.1708	8.05621	2.7663	7.40062	19.6994	11.3566
ILMN_1655347	SCGB1A1	69.9995	122.668	60.3325	53.2756	59.7216	60.2222	44.341	47.4237	43.8308	39.377	49.3509	46.5252	-1.03594	3.35186	-2.26938	3.00168	4.23291	3.17738
ILMN_1655348	GPR1	75.1398	72.874	62.5296	58.9658	71.8632	69.1978	47.1819	49.2566	44.6059	50.4592	48.5605	46.2707	12.4029	3.35844	5.05593	4.34739	3.66423	4.56337
ILMN_1655365	C2orf77	77.3133	80.0443	59.0583	55.5855	67.828	76.9689	81.6036	86.6702	49.1216	56.5359	59.5068	54.0953	33.6202	25.0098	8.292	-2.03461	11.1998	5.46336
ILMN_1655374	SELV	56.8089	58.1335	48.6562	52.3141	66.973	55.1795	41.8432	46.9144	38.1317	41.577	43.1061	46.2681	-1.43333	-1.0421	-3.40373	-4.29864	-5.07963	-8.88309
ILMN_1655377	MRPS22	1103.91	1178.52	1563.68	913.832	1691.34	1812.73	1356.18	1282.25	1638.32	971.584	1337.53	1339.52	809.742	936.276	1039.16	907.489	868.264	1287.48
ILMN_1655380	LOC652517	56.4725	62.4589	49.1459	54.5143	55.7864	58.9461	47.031	46.151	42.5366	45.8289	45.485	39.5378	-0.60181	-3.04361	-6.34785	-7.94473	-5.45999	-3.22972
ILMN_1655382	DCLRE1B	65.7096	76.7666	68.7657	53.801	95.6081	78.5877	85.4042	117.791	118.771	100.576	99.9142	101.595	30.3858	37.6092	30.5254	33.3848	30.9083	52.373
ILMN_1655387	PRDM16	57.0818	54.4506	49.6863	55.8408	66.2624	57.5804	45.4797	42.826	38.9258	46.9935	40.1161	41.2489	-4.67848	1.30611	-4.35242	1.54042	-10.5013	-5.17032
ILMN_1655403	LOC730083	58.9738	64.3613	79.3009	62.0396	60.7561	91.5995	73.16	65.2854	77.4071	71.2666	77.8173	59.5643	2.64921	14.5404	6.23393	18.8076	1.31265	16.7394
ILMN_1655404	LOC730344	73.2854	64.1696	60.8844	58.3429	70.3338	69.1617	42.3482	42.8822	40.7732	48.2515	44.275	46.6525	-3.175	1.59391	0.826172	0.650515	-1.48224	5.02741
ILMN_1655405	SCARF2	57.8132	65.799	67.1209	49.5647	66.9245	67.9846	45.8727	80.4205	57.3087	64.0791	51.6735	61.9703	9.06002	16.8014	14.2604	7.16071	13.0817	15.004
ILMN_1655408	LOC644023	67.5181	65.614	58.1547	55.0109	59.3805	65.3388	46.6742	45.524	40.2465	53.322	46.6435	46.7077	-0.0583915	3.3703	-3.83143	3.1037	0.335415	2.67935
ILMN_1655413	LOC652857	55.9859	55.9585	50.4322	51.3995	70.6541	59.3047	52.243	42.0571	42.5876	45.5827	45.8955	48.3019	-4.79593	-4.30727	-0.669945	-2.67386	0.839856	-3.87861
ILMN_1655414	TNFSF14	74.3719	72.1356	59.3641	60.6206	109.381	64.447	59.9857	45.7902	41.8409	50.2744	48.893	50.0575	13.0104	18.1961	-2.28465	0.525736	6.23865	6.15067
ILMN_1655418	CAPNS1	2991.94	3102.17	1988.14	2401.49	10284.9	3896.54	2340.12	2636.33	3235.95	4460.93	4115.59	5306.73	3041.45	3271.38	3124.32	3986.38	4400.74	5260.85
ILMN_1655421	LOC338586	51.5989	52.4708	50.8456	53.5733	51.9684	59.5498	45.4548	40.0284	35.7294	41.2938	42.6156	43.5172	-1.2519	-6.01793	-7.59688	-2.12402	-4.25218	-9.73276
ILMN_1655422	RPL17	1097.27	722.375	2034.55	748.427	499.972	2176.68	661.862	540.399	834.665	388.93	577.627	584.651	427.501	385.934	639.449	365.428	259.933	679.879
ILMN_1655426	KLK3	60.0052	76.6415	58.3718	61.8846	67.8916	72.7982	47.2645	56.2334	43.4369	50.3359	46.132	47.1234	0.158779	1.3755	3.26951	4.23426	2.38591	5.7414
ILMN_1655428	LOC442711	73.5695	73.2408	74.2778	63.6585	87.0048	101.188	54.2953	58.585	49.2979	54.1251	53.5904	49.1775	16.981	17.6229	8.35934	11.5168	17.5797	19.5781
ILMN_1655429	TNFAIP1	524.726	613.966	523.237	476.412	945.884	455.721	1622.38	1558.91	1689.19	1421.23	1673.1	1163	666.208	747.494	629.351	817.541	870.355	838.896
ILMN_1655433	BCKDHB	144.613	142.364	165.433	115.01	128.508	173.759	164.12	223.903	147.313	167.797	283.147	143.762	116.027	106.075	111.761	112.42	100.491	72.5846
ILMN_1655444	LOC728492	2776.23	3194.92	3049.59	2004.85	2317.83	3081.74	3387.78	3563.47	3339.98	2484.56	3262.46	2428.79	2292.53	2448.55	2117.26	2108.52	2116.42	2595.53
ILMN_1655446	XKR6	68.5677	67.8634	51.0113	51.926	64.7426	62.0253	47.0579	43.3774	38.2357	50.0769	48.7795	51.0164	6.25309	3.37496	-4.01968	1.44262	-1.86603	-6.40669
ILMN_1655449	OR5R1	60.352	61.6897	55.0904	54.1365	65.908	82.1628	47.9884	51.2639	44.9074	46.0526	45.9733	50.5321	0.904392	-0.257001	2.62935	14.4526	-0.229137	4.86111
ILMN_1655454	LOC645033	61.7837	69.1092	57.5255	45.8234	62.4585	67.0298	49.4758	48.7856	41.28	48.8899	44.4514	46.4273	1.8914	4.066	1.67342	10.1047	-2.11073	4.05714
ILMN_1655462	LOC388922	56.731	64.1382	53.7277	61.232	59.5856	64.8433	51.5783	47.9432	43.5035	44.5187	48.8983	47.8804	-0.0625342	-1.75634	-1.36462	-5.00304	-3.7246	-0.109244
ILMN_1655468	DSG3	57.3542	62.7321	53.7107	48.8931	56.7155	68.2283	45.0568	47.4818	40.1093	44.0669	43.4462	44.674	-0.324131	-4.54899	-12.9343	-2.8138	-6.98167	-9.15819
ILMN_1655469	TSPAN3	503.35	396.23	1204.64	632.925	232.841	1656.75	756.801	479.272	468.697	693.145	1322.53	592.88	239.183	223.133	244.726	418.558	244.94	447.42
ILMN_1655474	RNASE9	49.3732	50.9944	59.3605	45.6696	52.6701	56.2861	42.6514	42.4697	37.7704	42.9864	45.4275	41.5215	-4.72954	-10.1091	-3.41177	-4.58036	-12.6696	-2.15567
ILMN_1655479	LOC642660	62.8707	53.2729	55.1304	57.825	70.1794	64.0486	45.6099	46.3206	40.4678	43.2722	46.3082	46.1521	4.50631	6.122	4.90951	-0.295049	4.76431	-0.559142
ILMN_1655482	TRIM27	152.179	175.348	181.33	124.385	195.1	172.491	164.004	151.742	193.354	133.869	165.771	126.346	69.3935	108.208	124.993	89.3053	53.6786	72.9921
ILMN_1655485	C1orf124	176.317	208.525	260.333	157.477	153.783	302.58	385.122	268.684	461.67	277.754	367.592	224.46	87.6008	114.195	101.492	87.3517	79.486	219.097
ILMN_1655489	FLJ41352	58.2559	59.7043	41.342	48.9608	54.8245	54.8657	43.8822	42.8625	42.6706	46.133	41.5999	44.69	-1.92144	0.212123	-3.64341	-4.51579	-1.10424	-1.04996
ILMN_1655490	LOC728343	61.1114	60.4254	50.1448	55.1557	55.0823	57.9123	48.0484	44.3483	38.4254	48.3362	44.4207	41.8911	2.51858	4.30974	1.41749	0.833216	-3.00078	-4.15325
ILMN_1655497	EIF4B	2008.42	2302.3	3652.95	2189.97	2718.25	6852.91	3269.74	2692.22	4314.94	2710.16	3583.55	4537.56	2153.7	2098.07	4801.73	2333	2137.03	6209.83
ILMN_1655498	FLJ25404	66.4051	78.0254	67.7123	57.8834	61.8586	70.9728	45.6398	48.3729	48.8537	45.4601	45.2681	44.2576	3.35718	0.80936	11.2864	6.61111	1.64299	6.72601
ILMN_1655504	IFT81	74.5042	81.3325	61.7283	61.5387	68.3438	90.0835	83.6185	89.9674	73.1759	79.9765	105.272	95.5883	12.1403	14.5863	22.2437	14.4928	19.1497	24.6847
ILMN_1655509	ASAH1	67.763	60.935	57.5133	63.743	75.0547	82.8572	49.6664	43.3046	44.6375	47.3363	50.1753	49.4542	0.985088	-0.115956	1.94179	0.22066	-1.34621	-1.51916
ILMN_1655510	LOC642212	53.5357	59.7305	48.2224	60.4595	67.4565	75.042	49.8921	44.7842	42.2996	48.4332	50.3749	42.4309	5.37782	4.57988	-1.22178	-6.38304	-3.79261	-0.410018
ILMN_1655517	LOC654078	63.4441	70.4455	71.4702	57.2133	61.2977	78.3602	52.5788	58.1716	46.1431	55.3666	56.2896	49.4189	5.0152	-8.5601	5.9071	1.20278	0.073895	12.2348
ILMN_1655519	LOC645651	57.5897	59.2786	43.2431	49.9578	54.1309	54.6247	42.8133	44.5533	41.6437	54.686	47.6647	42.9631	-0.755947	-5.1719	-0.356453	-1.26494	-0.568706	-6.22253
ILMN_1655521	DMRTA1	54.1014	71.2571	58.83	60.9967	64.481	66.9056	83.4799	59.5325	53.3831	64.8969	67.3182	53.9457	20.5011	14.3434	-4.85557	2.48457	10.837	10.4563
ILMN_1655525	FLCN	67.9697	71.8343	73.6263	78.5701	73.0288	82.4844	58.3165	57.5892	48.633	50.2856	51.7001	57.5599	7.31057	4.22939	8.12052	4.99619	7.49627	6.04473
ILMN_1655529	LOC652803	64.1753	61.816	51.9071	56.6494	53.6394	63.7536	48.295	47.2556	47.1299	47.2655	44.0654	45.5511	-1.42257	2.66452	1.25721	0.673533	3.22065	-2.48903
ILMN_1655532	ASB6	52.9256	54.6442	54.9727	44.2887	59.3082	49.9025	38.0008	42.0594	38.0801	45.5218	39.174	41.995	-0.149212	-7.39888	-0.661934	-0.320913	-1.25585	-7.90055
ILMN_1655537	ING1	61.2991	63.8067	56.5204	47.5383	58.4516	59.246	53.1934	42.2454	39.9745	46.8705	43.9647	44.7797	-5.27639	-6.39966	-1.92321	2.6126	-0.666271	-4.37295
ILMN_1655545	ZMYND12	83.8734	80.5091	72.5885	53.8492	71.1143	74.6198	120.751	115.427	73.004	56.3333	75.0058	65.7978	78.8481	92.6232	10.5772	18.4675	28.6492	2.89675
ILMN_1655549	SIGLEC10	60.5235	59.8906	63.6073	60.1945	56.2123	55.5667	40.6946	42.9689	43.6232	50.3209	46.2125	41.7146	-4.62071	-8.72384	-6.10628	-4.07235	-0.946628	-0.107757
ILMN_1655551	LOC645690	60.7731	73.7653	57.1735	55.9054	57.5018	64.7051	46.1387	44.5589	43.1183	47.8107	48.9162	47.7499	-0.385914	0.014041	1.77788	0.140505	7.44126	2.63658
ILMN_1655557	INTS6	535.54	522.945	305.179	429.83	203.556	404.94	733.784	490.466	382.328	476.781	502.432	328.339	266.649	322.978	192.882	330.837	262	252.366
ILMN_1655561	ARPC3	2577.74	1401.86	2520.6	2589.4	972.818	4127.97	2913	1064.74	1548.64	2215.9	2444.55	2289.6	1265.72	776.991	1234.06	2353.67	856.414	3013.88
ILMN_1655563	KIAA0427	83.7612	102.954	62.1848	86.806	140.725	78.7957	85.086	88.8487	65.272	91.7843	85.2192	68.3911	29.6038	42.5268	20.2303	28.763	40.6621	19.0874
ILMN_1655564	KIAA1245	79.9817	60.0782	62.2368	64.5148	71.6977	85.9064	51.9468	50.7451	50.0964	49.2975	53.1787	56.8451	7.53717	2.71196	7.38421	0.247431	8.78489	7.84582
ILMN_1655565	UGT3A2	71.768	61.2854	49.9819	70.1919	66.5853	54.6503	74.3949	57.9651	44.0655	70.94	78.924	43.9668	17.3329	15.1343	-8.79015	16.3975	10.4023	-11.8772
ILMN_1655572	C6orf59	83.7637	107.973	53.7607	57.351	113.112	59.6466	69.9625	66.5129	69.9358	54.2717	46.9867	62.8504	51.0096	52.0968	12.7661	12.8358	33.832	0.116586
ILMN_1655577	TIAM1	65.0343	66.301	58.6727	48.2928	60.7931	62.1973	50.7299	52.6649	42.9773	49.0326	46.7702	47.6011	-1.48911	2.99344	-1.10118	6.20837	-2.33469	4.73279
ILMN_1655595	SERPINE2	128.612	241.753	3159.53	78.8506	77.4057	97.2439	920.075	2111.46	3983.64	69.2756	85.6301	184.95	183.227	654.305	2478.61	43.931	33.2381	117.324
ILMN_1655605	LOC727987	74.4435	63.8302	59.9312	69.3756	92.2411	78.038	58.4215	55.4703	66.7632	64.2849	65.6955	67.0653	10.1848	15.7705	11.6885	9.53745	5.06292	15.1642
ILMN_1655608	KLHL18	101.658	127.88	124.393	92.7843	153.468	127.96	209.238	241.987	229.373	272.03	257.755	197.988	118.744	140.048	156.245	159.19	178.19	128.597
ILMN_1655610	RET	85.3671	81.6533	70.4293	73.6376	77.604	95.4003	50.1484	53.9238	46.6617	47.7274	46.5239	45.8137	16.0603	3.78273	-3.50629	7.7069	5.06051	10.967
ILMN_1655611	TSHZ2	58.429	80.1561	48.8673	49.1221	55.8742	53.0016	52.6252	151.878	44.7811	43.4645	48.0503	44.3559	-2.15625	69.3737	-5.35625	-5.32969	-2.78303	1.96449
ILMN_1655612	ARRDC2	116.389	92.2933	95.3625	68.6039	232.519	122.204	84.6548	91.1271	138.718	112.827	90.5749	113.884	62.3215	46.892	87.671	47.7572	66.8799	69.845
ILMN_1655613	GSTA2	96.4244	93.909	275.58	65.4042	114.909	66.9121	174.454	150.514	73.8598	53.2248	57.5512	55.9642	119.361	49.435	23.3297	0.234728	3.96932	4.42315
ILMN_1655614	DSP	712.422	709.86	396.35	526.257	849.346	668.553	1633.44	1076.98	1257.24	1125.29	1346.97	1126.22	754.115	873.333	1111.27	910.134	744.505	1181.91
ILMN_1655615	LOC646932	58.9417	65.1187	60.4755	57.7261	67.4503	79.8748	52.7726	44.2101	46.1842	48.9491	48.7096	49.6491	3.64872	0.325679	11.2911	5.56097	8.62721	8.96267
ILMN_1655622	PRKRIR	694.678	796.105	1120.31	445.837	357.36	794.694	1091.78	1269.82	1662.66	1079.28	1331.06	1303.16	663.971	605.153	769.851	575.641	577.393	910.331
ILMN_1655623	LOC731884	68.533	56.2455	64.9125	52.3909	66.3618	65.9098	50.0039	49.1741	43.2957	50.8125	46.6204	43.5995	-1.46555	1.1319	1.76594	6.16844	1.38242	-7.90897
ILMN_1655624	LOC641958	55.0676	68.7064	57.1393	55.6002	61.8518	62.2519	43.7452	45.8148	39.0889	44.3243	51.7852	48.2417	3.92099	2.07502	-6.16811	2.57381	0.65189	-3.72671
ILMN_1655625	GPATCH1	255.421	355.066	226.516	198.686	265.024	334.895	388.413	409.704	411.89	360.227	405.756	363.098	220.108	233.315	217.165	240.027	266.515	321.313
ILMN_1655626	FLJ10404	68.9244	58.2858	70.414	60.4004	65.1719	75.7553	49.1791	50.8356	45.4934	49.6648	46.8839	43.9584	4.07761	7.13095	6.08237	2.92798	8.13251	-1.82302
ILMN_1655632	DVL1	53.8624	62.947	50.2522	49.9534	66.0059	58.4716	44.9131	42.7986	39.4312	46.9929	39.9876	44.2039	-3.90528	-3.38321	-6.90854	1.36754	-6.54959	-4.36941
ILMN_1655635	METTL3	207.645	228.912	402.804	145.398	251.138	402.947	550.084	389.099	565.787	359.31	293.02	487.725	131.591	185.175	198.6	93.461	98.0208	183.8
ILMN_1655637	UPK1A	60.1686	81.2244	68.4703	52.2752	66.1562	71.8837	54.6034	48.7232	66.2153	50.4987	54.4189	55.5403	7.8068	9.03553	22.4134	8.36401	9.06802	12.6692
ILMN_1655642	FANCI	76.5599	102.513	95.7625	84.1466	89.9082	126.871	231.625	289.735	234.772	290.217	295.977	270.393	65.6928	64.1347	81.0772	91.5366	109.346	184.172
ILMN_1655644	ZNF804A	61.9921	61.57	47.7569	59.5457	50.4591	63.6464	47.2868	44.691	39.4458	46.9838	45.9684	48.0476	-1.48018	-1.39756	0.262253	6.91928	7.12209	2.11969
ILMN_1655645	AK2	130.7	167.532	196.377	98.6152	218.089	193.115	152.626	302.601	522.511	309.693	334	346.772	117.316	74.473	153.84	64.8765	144.124	143.089
ILMN_1655654	MPDU1	246.052	276.628	193.453	306.723	690.817	331.198	183.504	143.957	155.922	234.388	212.167	167.587	148.881	132.166	97.8003	199.048	156.37	143.078
ILMN_1655659	LOC203510	67.8881	63.3237	63.2028	63.2491	71.7716	75.6031	56.2043	45.1366	45.8533	52.3944	54.0113	47.702	-0.0701484	-1.08913	0.517914	-1.89094	2.23468	1.4828
ILMN_1655663	SC65	577.168	654.344	647.865	462.955	1442.25	790.779	772.813	841.772	764.535	720.062	568.734	971.863	827.285	978.675	677.035	840.807	1110.46	819.583
ILMN_1655664	DGKD	59.3747	47.0069	50.8713	55.8362	58.353	50.866	41.2085	41.4273	41.6061	44.3896	40.9486	41.2038	-9.50188	-2.25712	-7.8382	-3.24055	-11.6669	-2.60705
ILMN_1655684	SARS2	483.97	620.908	645.33	410.938	1337.41	1000.13	529.472	653.692	864.313	818.701	645.877	741.103	693.571	464.545	1072.31	762.445	1067.93	1002.81
ILMN_1655690	CDR1	57.5432	52.7719	53.2281	47.2969	55.126	62.4473	41.7687	37.9862	37.2573	45.861	38.23	43.9412	-4.34475	-10.1944	-7.85946	-3.68752	-4.63072	-6.46271
ILMN_1655694	LOC642031	226.574	268.208	253.955	198.501	376.798	263.398	165.013	180.41	229.592	267.039	162.208	226.082	213.274	280.298	312.813	276.911	274.717	376.89
ILMN_1655701	LOC647974	62.2245	67.5175	52.9269	58.205	58.078	64.9457	47.3025	42.4845	40.2812	46.492	45.1763	47.2502	2.87033	-7.43961	-8.57539	-7.90076	-11.024	-12.6894
ILMN_1655702	ABHD5	114.327	117.958	124.531	104.895	92.2947	116.864	313.673	266.135	240.819	274.205	310.001	145.906	78.9827	112.172	100.493	101.021	79.5963	96.1213
ILMN_1655710	LOC642989	195.157	344.356	563.492	245.022	434.638	1090.94	2592.24	2057.48	3613.47	1876.11	2644.11	4322.27	1174.29	1135.86	1720.98	955.283	938.864	2577.75
ILMN_1655711	PRLHR	52.8804	49.0154	41.3886	56.0254	47.286	62.1273	40.5997	42.7946	38.6835	45.4559	42.2207	41.5193	-8.61401	-9.04672	-3.57931	-5.59163	-7.53789	-6.02341
ILMN_1655713	OR2M7	56.5747	57.6857	44.8871	43.4438	56.0324	56.0215	44.1395	41.7952	40.1902	46.0227	37.6874	40.0691	-7.65362	-10.7891	-8.36135	-6.14417	-9.53755	-9.17354
ILMN_1655715	LOC644171	62.5943	58.842	51.1112	52.9373	62.9922	58.3123	42.6909	42.9303	34.2068	44.9833	42.3483	41.0142	0.941685	-4.29634	1.35935	0.258303	-1.31559	-3.39398
ILMN_1655720	CNNM4	180.194	198.679	126.571	100.521	226.444	146.88	161.603	177.108	191.576	270.387	183.995	146.295	142.416	172.294	126.135	103.857	149.611	134.622
ILMN_1655722	BCL2L15	94.0497	92.3514	162.299	95.3102	92.4914	472.066	60.2634	68.1803	92.6802	87.3721	106.213	150.746	14.0114	15.3975	36.1266	17.8503	10.2014	85.4445
ILMN_1655733	RFC2	83.7103	76.7411	193.662	94.3534	93.9232	235.821	73.4308	78.0363	162.518	119.371	128.421	167.137	14.5768	21.8053	56.9831	39.0087	18.1455	110.111
ILMN_1655734	BXDC5	150.022	181.935	240.345	171.252	149.546	312.614	424.351	369.981	529.119	441.386	524.53	499.98	148.599	171.328	198.935	198.226	198.887	252.79
ILMN_1655740	SNAI2	60.7314	66.9088	60.1912	60.203	64.1371	76.341	47.8869	57.9877	49.0558	45.6197	46.8253	44.5011	-1.07608	3.00464	-1.26357	4.81334	0.832707	-2.58918
ILMN_1655748	ZNF323	158.791	322.887	336.965	107.664	159.751	145.162	850.067	548.054	773.472	317.66	357.895	371.872	330.187	389.112	389.049	130.891	215.06	145.669
ILMN_1655754	LOC402066	103.05	109.747	98.084	82.6214	99.2459	118.242	79.8374	70.6454	72.8838	68.944	63.9808	71.6727	39.9412	38.103	35.2701	37.0086	41.8951	29.2304
ILMN_1655755	LOC400879	56.0605	67.1819	52.0222	49.007	64.6112	83.6123	47.5433	43.543	49.8302	50.394	45.6575	51.1531	-0.541454	2.88469	4.53402	4.10507	2.4993	2.54097
ILMN_1655758	LOC646407	82.227	88.2841	91.3358	66.8045	72.6318	83.5957	49.6809	59.6382	62.3962	50.1717	54.1414	58.6985	14.3614	13.5631	12.7845	15.8003	10.4035	33.1626
ILMN_1655765	MRPS21	959.125	1033.73	1461.65	1271.83	1378.26	1954.73	1306.55	1234.87	1517.92	1385.13	1506.32	1659.97	545.712	580.244	729.142	690.056	560.285	1281.14
ILMN_1655766	ANKRD34B	867.066	803.903	272.543	269.71	189.804	209.498	1590.08	1468.69	2670.11	1206.55	673.97	469.832	1065.07	897.142	559.75	309.067	379.72	611.317
ILMN_1655771	LOC643502	70.4882	69.2571	57.7694	54.2566	50.8407	72.8494	47.3362	44.0654	41.1443	49.1342	45.7759	47.9336	0.814846	-2.00221	-1.0556	0.799265	-4.78767	4.77592
ILMN_1655773	LOC647541	61.5951	77.6659	58.8582	56.3334	76.2684	74.6895	44.1445	47.3892	42.0775	52.3865	48.4277	50.306	8.44153	6.79264	7.30727	5.60382	13.3887	-4.53028
ILMN_1655780	METTL10	80.2077	78.4947	70.8252	65.3349	64.6758	80.8505	80.6687	77.8306	92.463	85.2655	79.9374	71.4843	13.54	21.3608	23.7798	13.6831	18.3022	35.4806
ILMN_1655783	ATP1B3	55.0385	59.9405	54.1296	50.1909	57.9075	62.2547	47.4521	46.9492	49.2157	49.1277	47.0456	41.382	-1.15184	-5.54979	-3.54034	-2.96037	-6.39424	1.40367
ILMN_1655788	ZNF780A	69.5269	66.1664	51.2263	50.4769	55.3628	59.1489	57.8841	54.6169	43.5841	48.5127	49.7543	47.4492	5.25959	6.07743	2.84829	-1.1995	-2.70916	-5.20821
ILMN_1655789	LOC643356	61.026	61.6744	56.2333	58.0927	64.1261	63.4095	48.0434	42.142	39.9417	44.5673	42.4525	43.7271	-1.35769	-1.37888	-4.33548	-5.91181	2.71119	-0.0477742
ILMN_1655796	2010-03-03	68.1759	78.9113	51.3248	63.3826	70.9166	54.3457	48.9209	54.4192	46.9185	47.0661	47.221	45.331	-2.66668	3.94896	-1.81335	0.168101	2.38877	0.696923
ILMN_1655809	SF3A1	69.7497	59.2461	57.1752	58.318	68.6911	66.0055	49.27	47.5625	46.1428	49.1986	49.0813	45.4778	7.17165	-1.04548	-2.9956	3.70977	-1.5932	3.88141
ILMN_1655819	LOC728919	66.5486	69.6828	68.2728	61.9719	75.8932	83.5191	67.3603	76.6201	74.356	59.0309	69.9864	69.0911	19.948	7.88158	29.1228	15.8607	27.2404	27.9559
ILMN_1655821	CAPG	283.005	245.701	110.12	213.243	1001.75	189.412	453.455	431.241	298.298	589.679	775.25	252.835	215.812	306.572	142.725	286.704	308.451	240.997
ILMN_1655827	COPS2	87.0867	88.4519	147.669	99.5601	76.9522	201.55	476.995	372.101	872.765	388.674	559.079	531.014	130.915	132.804	242.091	139.28	125.566	287.024
ILMN_1655842	LOC442597	70.8118	71.2264	52.3565	60.3753	67.9242	74.9058	62.8559	66.1389	38.578	54.1401	51.1795	51.5392	6.60124	16.2435	2.70306	7.43941	9.26041	9.05757
ILMN_1655844	TAF1A	93.0913	77.5922	92.6537	79.7735	91.4224	112.118	112.685	93.9772	104.586	84.1727	79.359	77.4415	26.4928	28.1352	34.7089	21.8852	22.0026	43.6147
ILMN_1655849	GSC	66.1917	61.0498	62.638	63.1053	59.7465	78.4809	52.0772	49.7217	47.4292	56.9318	52.0899	49.4801	4.53385	5.07402	2.42929	0.650866	13.1453	2.59957
ILMN_1655860	LOC651506	60.7004	67.0975	60.1012	49.1073	56.0969	76.6996	52.7526	49.293	47.5164	52.9192	47.3934	44.1806	-3.28341	-0.63493	4.71191	-3.80324	1.88114	-2.45381
ILMN_1655863	LOC646193	57.5824	61.6887	56.3714	50.8319	55.2737	64.1569	46.4466	43.2356	42.0621	42.1068	45.4559	47.2209	-4.97394	-0.333592	5.93543	-4.17108	-3.76406	-7.16839
ILMN_1655864	LOC653853	63.8065	60.0763	53.7008	59.334	58.5483	61.5184	47.7238	43.2131	43.8362	49.1304	44.8482	45.5093	0.759091	-0.590321	-2.33081	-0.670171	4.14087	-2.4534
ILMN_1655867	HRASLS	51.1637	61.3642	56.8118	56.3269	61.1205	57.8757	52.813	50.9547	40.3221	51.1666	51.7394	47.6903	9.5205	4.08912	-0.900421	1.67435	6.38036	-0.154899
ILMN_1655868	ANP32C	64.6847	76.9292	68.7406	60.4738	67.9996	144.172	69.5812	67.5477	129.057	96.4975	120.378	146.733	21.8838	18.2891	54.0969	19.0301	18.094	73.5348
ILMN_1655871	LOC647384	63.4115	69.3651	67.7817	56.2631	65.7446	67.9087	43.8506	43.9827	44.9059	52.3215	47.017	48.6018	-4.09847	-2.72238	-5.55782	-1.99086	-0.676212	4.31461
ILMN_1655876	TMEM159	937.746	715.689	525.824	686.322	1211.81	877.236	410.03	351.738	409.87	863.112	784.192	720.528	460.971	576.121	417.393	610.714	475.155	514.269
ILMN_1655880	CHST11	56.6659	61.8188	53.1416	55.7111	61.1668	60.4102	47.9679	49.646	45.3208	52.3474	46.8804	48.2286	2.21041	-5.02723	1.15887	0.3398	-0.926418	5.35839
ILMN_1655884	ATP2A2	563.872	520.095	533.614	734.842	675.08	643.762	1043.3	651.126	859.201	1217.51	1261.2	836.449	332.779	574.097	674.301	643.307	427.504	981.607
ILMN_1655892	TMEM32	62.3285	63.6003	46.5255	56.7261	59.0052	64.8528	46.1869	45.9555	36.8447	45.9786	45.9038	45.2453	-1.10205	-3.4909	-3.25116	2.83057	5.00224	-0.983047
ILMN_1655893	C9orf93	58.2302	57.604	53.9967	50.1819	64.9053	57.8931	49.2138	45.1137	41.1717	44.1263	47.8857	43.9422	8.72202	0.523151	-6.28219	4.2291	0.53809	-7.90893
ILMN_1655894	MYL1	59.3896	56.5786	57.9606	54.268	68.2816	72.0905	51.8819	52.6148	47.4036	53.9841	49.9461	56.7025	2.08634	5.86469	7.87018	12.2288	-1.91669	12.2006
ILMN_1655904	ROR1	66.8224	70.1127	59.1815	53.5793	58.608	66.2138	50.2481	104.464	225.525	77.022	86.9472	121.802	12.2422	12.8182	53.7889	23.0068	34.6978	63.9197
ILMN_1655905	DEFB131	75.0329	66.732	54.5005	62.1786	62.655	71.4458	47.2691	49.1142	42.5978	48.3826	49.7878	47.1563	6.32089	4.01134	7.63912	2.43267	3.03129	0.526582
ILMN_1655906	FBXW7	69.9927	71.6463	72.3149	58.0166	78.5361	74.0024	55.0185	56.6739	54.5192	56.4652	52.4846	52.2488	8.44441	11.9861	9.02879	8.51792	6.87395	14.8857
ILMN_1655909	LOC649858	58.4678	58.4631	54.7837	57.3418	66.9851	56.7927	47.8414	42.6085	41.0904	43.7433	44.7792	50.8042	1.82222	2.14508	1.1889	1.74402	1.54988	3.44557
ILMN_1655913	NUCB2	316.2	384.427	298.953	151.674	275.955	253.987	1443.2	1235.64	1649.26	597.859	715.591	651.597	409.953	494.747	299.978	212.108	270.833	280.411
ILMN_1655915	MMP11	170.22	258.565	195.74	93.4107	185.532	178.929	295.1	359.961	266.302	140.607	130.995	347.379	296.697	381.198	335.149	110.72	111.721	258.912
ILMN_1655921	GTF2E1	634.837	673.032	798.27	494.264	463.319	812.412	1248.14	1044.99	1625.87	885.208	1000.93	915.682	625.905	773.15	531.866	512.043	436.265	715.878
ILMN_1655922	SAPS2	1398.49	1605.14	602.099	771.989	818.085	507.427	868.783	672.18	427.489	620.63	375.352	469.449	848.793	1000.7	166.422	324.801	420.377	377.573
ILMN_1655924	TRNT1	352.45	381.374	272.088	267.153	201.221	360.08	616.393	483.05	413.64	584.663	643.025	516.092	189.249	215.778	128.131	261.649	198.549	248.394
ILMN_1655930	ELL2	217.611	207.229	330.413	117.893	184.059	256.308	300.796	218.697	581.426	223.357	234.398	221.95	122.801	134.343	417.969	93.0143	88.6245	163.883
ILMN_1655932	RPE	58.8957	61.0476	49.5518	58.002	61.9522	62.962	44.4708	41.1141	44.7064	42.6692	46.0019	44.4603	0.182224	-3.57859	-2.7762	-1.78057	3.11952	-4.1506
ILMN_1655935	ADCY7	119.489	157.984	105.648	136.636	136.639	145.762	168.198	117.161	124.981	161.333	166.955	140.297	84.3563	135.715	83.9258	179.566	145.188	177.922
ILMN_1655938	LOC650721	77.7795	64.9834	60.8895	70.2534	71.2039	70.5191	44.8341	44.5912	36.608	39.9473	45.9245	44.6896	-1.7386	-1.14106	1.93588	-2.96714	10.2105	1.10416
ILMN_1655940	LOC652068	56.9981	65.1893	50.8457	54.429	59.0941	55.5832	42.9432	52.0926	38.1394	44.8336	46.4243	46.8528	-4.99251	-1.64486	3.63106	2.28841	-4.83258	0.992463
ILMN_1655941	DKFZp434N035	114.569	98.3557	106.363	114.664	129.307	122.725	58.0532	60.2222	59.4161	71.7808	73.1177	54.5675	7.31402	15.591	39.9966	23.0318	20.8539	33.3115
ILMN_1655949	LOC653107	59.042	57.751	46.7452	56.9194	57.5914	62.3402	44.9943	41.6359	39.0786	50.7173	46.3477	40.779	0.521343	-0.491765	-7.22178	7.89964	-5.58549	-4.72477
ILMN_1655950	ZHX1	58.9359	66.4934	61.7299	64.1373	60.9317	63.7769	47.5558	50.7123	51.207	57.8703	55.1847	49.0104	-5.21146	5.06153	3.29324	0.102992	2.64763	-5.74789
ILMN_1655952	FAM39E	1471.07	2248.8	1986.9	1196.73	2358.9	2879.14	1603.8	1790.39	2427.85	1878.29	1250.37	2456.49	2278.41	2354.66	2347.54	1768.09	3026.51	2457.88
ILMN_1655955	LRRIQ1	77.3064	80.6044	62.3595	64.2004	93.2121	82.9669	210.174	140.462	44.1371	139.5	170.655	97.641	52.7061	56.8971	-0.464683	5.50574	41.8644	6.70371
ILMN_1655961	C7orf54	91.5225	139.436	65.511	89.4821	233.569	88.2627	101.901	141.491	79.5598	206.123	86.256	164.154	57.1038	83.8102	42.0844	28.5299	123.675	43.0436
ILMN_1655974	PDE6B	62.6031	46.2854	54.5254	53.3561	75.0355	55.9438	41.8279	40.3931	41.2968	38.3047	35.3554	39.427	-4.00334	-4.78281	-0.811913	-4.61885	-4.25317	-1.37285
ILMN_1655980	LOC401280	70.2058	78.9907	61.5123	70.9737	69.9091	89.6615	52.2977	53.998	52.2304	51.7475	50.3092	49.2311	12.9468	10.7038	3.4421	11.3763	9.38376	6.85388
ILMN_1655983	CDC14A	61.5744	49.825	39.3006	55.3317	53.7579	56.3843	41.9543	52.7157	42.2028	49.1159	41.0336	46.2585	3.28381	0.0429336	-3.79966	-8.77282	-5.92412	-4.51117
ILMN_1655985	GALNT10	78.8972	62.3005	56.5612	56.5338	77.0053	69.9136	62.2167	60.4318	52.1698	61.6086	53.8431	59.9751	12.3997	7.26796	10.032	12.0477	-0.0138736	2.24149
ILMN_1655987	STAB1	59.4644	61.2167	52.6634	50.5238	56.6382	67.7659	43.1907	44.9901	38.7303	43.2537	43.3368	39.9504	-0.298809	-3.70537	-4.00458	-9.07486	-0.97993	-2.60572
ILMN_1655990	CDK5RAP2	243.274	367.327	379.559	210.721	535.197	391.768	383.7	539.179	458.841	400.399	414.898	492.288	290.595	385.159	393.055	269.183	488.53	447.923
ILMN_1656011	RGS1	55.6344	55.8949	47.5722	47.7937	63.8035	54.717	45.4712	48.0667	42.6579	45.0064	45.5206	45.2849	-0.525761	-6.23321	0.390228	-12.2959	-5.96734	-8.7248
ILMN_1656015	LOC648830	54.4108	54.7427	48.3215	51.8616	56.0295	57.5534	44.9101	42.007	40.6311	45.8518	43.5511	45.5353	-3.76187	0.116916	-5.57891	-2.16022	-5.44448	-8.07854
ILMN_1656016	DHX9	201.135	183.671	404.265	232.586	134.553	412.966	341.731	146.374	275.041	207.469	278.31	322.276	94.5694	104.639	240.599	99.6558	52.854	352.169
ILMN_1656017	NRF1	76.3004	70.3587	58.9029	67.3525	88.3826	74.9341	58.1297	52.7854	54.277	68.6818	66.0314	51.7343	13.5412	7.49478	17.3501	9.90111	22.135	12.6824
ILMN_1656019	LOC642003	78.9272	78.0871	73.7673	71.2704	78.6665	99.5848	59.0734	56.7801	57.5611	55.864	55.5088	54.0913	19.0894	12.4919	14.8355	16.5866	14.69	19.8574
ILMN_1656021	DAZ4	59.4368	47.6063	50.6033	45.8237	59.2873	67.3451	43.4982	49.4729	40.5219	41.3761	44.5786	46.6943	1.7826	-2.89972	1.65034	-0.433668	-12.6346	0.729974
ILMN_1656024	LOC653581	69.635	56.9964	53.4521	61.1855	64.9086	69.5042	43.5471	48.6729	40.5667	42.5329	45.9509	48.4415	1.14186	1.17623	2.73259	5.67901	-4.79782	-0.848037
ILMN_1656033	PCDHA2	69.6209	58.6935	54.4381	55.3706	61.6319	65.76	50.2456	46.9218	37.5651	42.6217	46.075	43.6207	2.92866	4.14456	11.6482	3.92556	7.27941	2.39896
ILMN_1656040	NTN2L	52.9567	56.8639	52.3824	50.0003	62.6718	58.6594	44.3346	43.4043	38.0301	42.9792	44.6174	43.3415	-2.90815	2.80613	-5.89532	-2.24494	-6.66389	-2.52305
ILMN_1656042	KIAA0319L	181.951	201.65	141.862	167.789	256.297	188.204	132.038	110.605	144.779	162.352	151	195.735	102.382	130.759	67.1123	84.2904	99.5599	84.8595
ILMN_1656045	BRUNOL6	69.7129	68.8381	56.3772	55.1133	81.7674	79.1355	54.4997	54.9126	50.1045	53.4526	48.2428	46.3954	11.1503	11.0549	9.0444	0.399821	8.699	7.87425
ILMN_1656051	KRTAP19-4	67.5819	60.459	53.2322	43.8769	55.5018	53.8596	44.8526	44.933	39.8331	46.1444	47.2801	50.1623	-2.53287	-3.37406	-3.57563	1.15359	-4.60838	-0.673766
ILMN_1656052	LOC643143	64.0048	71.9185	57.2292	63.977	66.3645	61.5475	47.5547	46.4516	41.3026	45.3854	47.3916	47.9315	5.05426	3.15689	4.14719	1.34229	1.62999	1.27377
ILMN_1656057	PLAU	1581.65	2142.28	1068.23	2467.14	6112.79	2160.94	7148.76	5821.77	3061.41	8152.76	6127.55	4883.93	2515.36	3923.72	768.827	8510.71	5967.62	9539.47
ILMN_1656066	TNPO2	1062.54	1473.38	1258.44	756.528	1606.08	1690	905.403	1205.17	1304.17	1418.36	1088.26	1327.66	1071.89	923.326	1212.67	1129.93	1502.46	1392.19
ILMN_1656069	C17orf55	78.6313	87.7072	71.3441	75.3415	81.7123	86.7652	51.1606	52.9946	45.8209	48.8417	49.4435	47.9717	12.9739	10.7025	3.18051	7.86698	2.89493	3.38099
ILMN_1656073	LOC442204	66.0298	57.0449	58.1158	60.3619	62.7217	64.0228	48.0802	47.6342	40.5762	48.9303	50.4898	41.8245	-0.81657	2.00847	0.549393	4.52703	1.98715	10.5127
ILMN_1656074	LOC653145	58.5044	49.3362	43.3133	47.213	59.8459	56.2452	44.2434	39.8476	37.9447	37.6184	41.7236	42.7486	5.01498	-5.67042	-7.84667	-5.50991	-9.38836	-1.39912
ILMN_1656079	KCNQ1	82.3357	95.2975	88.8363	72.499	91.5247	104.416	115.696	131.876	106.14	123.74	129.844	104.929	59.863	64.6721	48.141	52.7505	62.594	62.3828
ILMN_1656082	H3F3A	19279.1	18793	19240.3	13974.1	11550.1	19934.3	19427.2	16929.6	21455.5	12886.2	15813.2	15846.9	14365.6	14627.5	14506.5	12107	12526.2	18565
ILMN_1656084	PDZK1	63.5961	53.3284	58.3873	50.4356	55.9003	57.3344	42.5344	41.5027	41.5821	41.7089	43.5678	45.2138	-7.94278	-5.09496	-3.22934	-6.32863	-10.2915	-1.27086
ILMN_1656088	C1orf110	70.8617	64.0692	58.0132	51.5561	63.6933	65.2631	44.6155	47.593	43.7532	41.6661	45.6334	50.6246	-8.19534	-7.80005	-11.5201	-4.81545	-4.69567	-6.8639
ILMN_1656097	SLCO1A2	58.7297	62.8884	53.6202	47.7951	61.3026	71.5211	47.0515	46.3326	42.1015	71.4746	59.5739	64.3508	10.077	1.97322	2.04603	3.67964	-0.360607	34.0286
ILMN_1656110	LOC440261	74.542	56.0943	53.9491	56.885	62.7612	71.4654	51.6696	47.7224	45.4826	47.4852	48.1976	44.8036	11.6748	6.39771	-0.29747	-0.250204	2.07287	3.71249
ILMN_1656111	MYLIP	1549.5	1153.83	363.727	565.548	735.979	1126.44	1321.1	945.382	934.707	969.667	1192.55	1240.34	833.063	995.984	380.895	559.234	821.976	614.259
ILMN_1656118	ZBTB7A	57.9679	46.4063	47.3463	46.3141	60.9701	50.3221	51.8114	48.5688	52.5338	54.0249	48.7438	52.3933	5.56166	-4.19396	6.12437	8.05969	3.0566	5.21048
ILMN_1656123	LOC731159	50.7321	63.8547	51.0872	49.4273	57.4011	58.9108	44.1726	49.5712	38.2456	44.5887	43.6732	44.4064	-5.94495	0.593318	3.50331	-6.46386	0.546788	7.32979
ILMN_1656129	SLC39A10	378.777	302.811	413.896	245.631	138.197	310.045	1585.8	1143.27	1143.56	721.562	784.123	962.226	404.288	422.824	418.385	290.519	267.122	373.529
ILMN_1656131	LOC401237	71.9353	73.3721	69.7835	61.0532	73.1333	89.8641	52.0624	53.2072	50.4266	53.2779	51.3411	55.7049	8.90497	9.43756	9.54617	12.4251	10.5304	2.40512
ILMN_1656132	PNLDC1	59.5889	61.5342	48.6087	50.2326	56.278	54.3375	49.6063	48.5116	43.0724	46.7488	46.8476	45.4439	-3.77303	1.81742	-0.491135	-6.49087	-2.36541	-0.0146932
ILMN_1656134	CNOT7	521.748	562.599	810.047	571.378	836.619	1228.82	1286.65	961.088	1226.8	1386.67	1747.99	1480.8	429.534	593.167	517.707	656.99	544.316	997.866
ILMN_1656136	STAU1	611.36	673.87	540.332	516.603	414.086	786.214	1251.9	1032.11	1168.41	1653.2	1991.05	1325.02	596.283	745.737	678.437	756.161	729.866	1026.95
ILMN_1656137	LOC651892	72.0649	82.0256	58.5928	58.6654	68.0004	62.0776	51.2726	47.9363	47.3263	48.5776	51.3009	48.3334	1.59835	-2.11755	0.312981	2.20192	8.60931	2.75539
ILMN_1656139	LOC730417	78.6089	70.1539	66.5853	65.5866	72.6581	84.5228	62.1067	51.8629	56.635	52.3288	50.7277	50.5858	6.86731	12.4002	5.63142	9.06292	8.42987	7.31499
ILMN_1656144	MAPKAPK2	73.3203	75.401	68.0608	68.6634	68.7219	83.7955	61.4383	63.9937	69.6872	71.7169	65.02	68.053	7.33956	12.5815	19.8005	7.78299	13.9636	26.5672
ILMN_1656145	GOT1	1273.45	1454.83	1279.98	1056.84	1256.31	1592.33	2176.51	1249.33	1083.72	1193.15	1074.97	1068.1	861.705	1171.74	664.946	665.435	462.742	881.586
ILMN_1656149	FLJ22531	71.2791	57.958	56.2114	54.3974	55.6741	69.7196	49.7884	49.4353	46.5758	56.1414	50.6442	54.333	4.34123	2.674	2.21997	-0.503126	0.239628	1.22241
ILMN_1656159	ATP10D	58.2078	69.1509	55.6382	55.5793	58.7454	74.8843	55.4892	50.7717	68.8032	54.3377	52.033	88.5514	4.48088	5.02398	-3.1869	-3.60715	2.04911	0.385911
ILMN_1656165	USP9X	650.902	784.786	509.672	394.869	383.414	760.689	830.907	835.652	769.942	684.997	987.091	694.435	554.027	492.615	462.445	384.82	587.886	570.552
ILMN_1656169	LOC652579	58.2985	56.5647	59.5621	53.0979	60.1823	62.2332	43.4888	43.1395	38.2706	43.5323	47.2456	41.3246	-1.25419	1.96921	0.188294	-1.07714	-8.7742	-2.90491
ILMN_1656170	MARLIN1	63.8822	80.7756	59.0469	62.5684	61.6671	75.7468	51.3051	53.123	43.0262	53.8036	52.632	51.8217	-3.56163	9.61959	3.87933	13.4298	6.84451	15.1896
ILMN_1656171	ADAMTS19	88.4865	92.9	69.1272	78.4378	79.9619	84.1579	63.3454	60.3575	46.8673	57.1203	54.5598	66.1308	18.526	21.2997	18.1994	17.0177	22.9514	11.2836
ILMN_1656176	LOC642553	68.9004	65.5754	54.3201	60.7325	68.7517	68.8201	50.6552	53.8297	47.0996	50.3602	51.703	49.402	9.29665	2.87236	3.38966	7.74786	3.94124	5.73683
ILMN_1656181	LOC647065	63.3096	62.1861	53.275	56.5838	72.3744	69.103	44.3673	49.4709	39.1597	46.8972	43.6484	43.1907	-0.410236	3.35698	-5.62627	6.3057	-4.25808	-5.27179
ILMN_1656182	LOC642229	55.6618	62.9708	66.4715	51.966	62.0664	72.5236	53.0447	48.1911	47.5838	57.5074	46.8952	48.1759	4.64017	9.89232	2.47201	8.27748	5.84894	-0.65911
ILMN_1656184	PI4KAP1	99.9179	104.809	109.874	92.9147	131.069	137.264	63.8418	68.0044	75.356	93.7372	102.872	76.3367	19.3977	21.607	28.7976	23.8642	17.9719	35.5183
ILMN_1656185	DEF8	160.9	167.922	169.506	155.274	357.725	235.273	166.029	283.034	197.51	384.394	490.315	201.063	94.7334	94.2306	119.604	212.988	256.902	200.275
ILMN_1656186	SLC41A1	191.335	263.183	138.719	172.856	267.11	147.953	253.066	280.026	220.685	209.381	203.243	176.968	131.732	151.169	107.93	103.132	117.953	138.682
ILMN_1656187	LOC646554	66.8213	58.6886	58.4912	56.6031	56.0717	66.4318	49.6966	45.0465	45.7875	49.0633	47.7453	54.7925	-6.35164	0.857905	0.22538	-5.68661	0.260876	-0.789023
ILMN_1656189	MGC19604	65.8935	58.1799	59.1322	55.9231	63.6249	61.3769	47.9206	43.8209	43.3109	48.0755	41.5132	47.3563	2.55168	4.38069	5.95242	-2.97661	-3.4617	4.99784
ILMN_1656192	ZNF704	58.8205	64.9582	54.416	58.8633	61.5823	64.1835	46.2729	43.9897	42.2503	49.9168	46.5166	43.9123	5.52146	-2.31193	0.973495	-1.9308	2.30674	-0.278945
ILMN_1656193	MGC33407	51.9961	56.8012	49.0807	48.9628	61.8735	60.6406	44.3483	41.7118	43.8735	44.1792	47.6938	45.7322	1.67386	-3.26697	-4.88309	-8.56897	-4.90435	-6.07895
ILMN_1656194	TSPAN10	686.222	585.73	426.401	532.783	619.686	530.026	462.307	482.199	266.147	436.548	573.79	329.004	708.862	566.044	248.893	742.223	896.656	436.986
ILMN_1656196	E2F6	484.058	493.087	810.253	345.043	671.552	594.593	697.391	736.488	823.436	616.847	542.821	467.265	408.438	464.099	516.452	417.739	418.52	496.878
ILMN_1656199	LOC650759	75.1104	74.86	62.4958	66.7832	75.9413	102.661	76.7088	69.61	61.9712	82.3517	92.4741	77.3622	20.1787	18.5416	15.0455	13.5628	21.1668	21.4274
ILMN_1656200	KATNAL2	53.4473	57.4938	49.7191	40.8141	54.5405	56.9429	54.7039	56.4726	47.666	48.7769	47.69	52.2345	1.92294	-0.862859	-5.29179	-2.62951	-0.646678	-1.35649
ILMN_1656201	LOC645359	58.6614	56.6603	44.0405	48.6178	55.3214	53.4199	48.3919	42.8971	46.7829	47.3926	45.3335	43.427	-1.60996	-3.19655	-4.73871	-1.44179	-2.33639	-5.72725
ILMN_1656208	LOC645304	58.4755	66.5179	54.9373	62.2507	61.2045	69.0911	70.9941	52.3419	56.1106	45.5301	55.2731	51.1118	7.0111	12.2985	4.40659	4.0821	3.70595	13.7593
ILMN_1656218	LOC388022	61.7721	67.0289	53.211	57.6437	69.3608	56.8089	50.0352	54.9887	46.786	65.4106	61.7172	49.5539	4.916	-0.357762	6.71951	5.99955	12.3563	-3.64632
ILMN_1656221	OR2T27	65.3748	55.9697	47.4951	51.9508	60.4835	56.3279	44.3008	45.1171	40.4066	41.1288	42.4523	46.5663	-4.91614	-3.23556	-3.19701	-3.87236	-3.4321	-0.387565
ILMN_1656225	DUPD1	63.5763	58.5652	44.4997	54.3226	62.811	64.0566	46.6782	40.0989	40.5972	38.9884	41.3705	44.3151	-3.53805	-5.35238	0.171379	-12.3867	-6.09311	-2.2734
ILMN_1656232	LOC202134	70.1804	81.131	66.1095	59.1183	63.4986	65.174	50.0335	44.5699	43.5153	42.7823	45.1011	44.1379	6.3591	3.32839	1.8106	5.12343	-0.0147204	2.41367
ILMN_1656233	LOC389517	4460.99	7624.71	3255.1	3557.45	7833.98	4696.43	5707.64	7309.91	8280.43	8588.01	4707.97	11547.5	11280.3	10452.2	6176.05	7282.4	15082.3	9082.81
ILMN_1656242	C1R	74.0034	65.086	46.7656	50.9349	58.0893	64.3838	43.3486	43.0697	41.6804	41.8344	43.0954	42.8528	2.88481	-2.8595	-1.29401	-1.58476	-0.551181	-0.425795
ILMN_1656248	ASAM	73.4093	75.0461	56.7342	61.5347	72.9248	66.8444	50.4127	80.7119	47.6339	44.0097	46.0166	44.6272	-3.56147	1.78375	2.67517	1.25753	3.4637	0.192788
ILMN_1656250	FLJ25169	61.7286	64.8104	63.8459	62.6176	61.6191	66.8761	52.2915	51.1929	44.7929	49.2209	56.7574	50.9579	3.43292	7.52037	3.0691	-2.41008	1.44641	7.33019
ILMN_1656251	LOC401778	70.3136	65.2669	57.2979	55.7536	73.3194	61.9852	47.1677	47.2289	39.9342	49.4027	51.2088	45.0882	5.66325	1.0907	3.98263	2.00472	2.60173	0.846635
ILMN_1656254	NOTCH2NL	62.0725	61.8255	51.5645	58.4417	74.4013	63.8698	56.1072	59.3493	57.706	62.4871	59.291	54.5409	9.10807	5.45087	8.35897	10.9363	8.54805	5.70131
ILMN_1656257	LOC732275	58.8541	69.6205	58.8308	52.9091	56.3949	64.3592	44.94	43.0621	33.2178	45.6354	44.2347	43.8761	-8.65393	-2.52392	-3.61728	-9.72275	-5.76319	-0.956733
ILMN_1656266	FLJ38379	52.3211	50.6913	44.6189	51.8004	56.8286	49.2268	45.7757	43.7813	36.4317	40.1777	42.9968	43.3601	-6.68009	-12.9931	-14.2996	-5.9594	-7.9227	-6.99374
ILMN_1656274	PRPF38A	83.6081	113.22	99.9417	91.5859	115.239	168.918	146.039	139.615	144.353	180.995	148.372	191.517	42.5808	61.0891	47.6819	45.9989	62.5488	109.76
ILMN_1656280	LOC646584	65.2462	56.8281	57.4662	58.3765	63.6602	62.6616	47.2843	44.6725	42.4797	47.1155	46.8259	42.8454	-3.65287	-6.90127	0.580322	6.17081	1.06283	3.3341
ILMN_1656285	METTL7A	101.705	125.818	80.1508	86.2483	87.0155	149.844	131.085	211.044	85.7177	233.251	204.569	251.922	151.423	67.1949	45.8177	63.8306	135.602	79.2385
ILMN_1656287	SPOCK2	262.163	239.469	1254.23	122.436	139.913	175.176	784.991	1108.23	404.923	131.319	225.489	200.245	703.67	1156.99	1176.48	229.958	228.385	219.563
ILMN_1656291	TSKS	59.4997	54.2478	55.8171	59.8353	56.9654	66.3095	48.75	41.8109	39.4142	44.2546	44.9171	46.698	-1.03596	1.37988	4.58466	1.10307	-5.09181	-5.30709
ILMN_1656292	LOC388532	1084.8	1544.55	1373.7	1137.72	1220.83	2589.18	4364.77	4817.48	5268.41	4413.26	4026.94	5082.3	4770.07	3557.33	5329.27	4032.72	5096.39	6089.07
ILMN_1656293	GOSR2	138.784	163.351	244.112	139.999	214.196	270.105	265.145	213.647	241.891	196.008	223.937	182.264	88.5671	97.2966	74.2401	95.7453	65.2092	72.2122
ILMN_1656297	C21orf57	264.248	347.265	312.697	348.714	880.251	480.382	506.242	459.77	521.606	463.449	489.565	434.175	363.637	417.522	487.307	549.403	476.332	659.381
ILMN_1656300	GFRA2	111.277	129.233	130.038	118.204	157.903	156.185	109.791	119.809	104.219	100.52	109.16	102.925	89.7076	98.608	73.12	65.3271	98.1649	87.8914
ILMN_1656301	LOC646139	62.8106	67.32	51.8952	43.96	57.931	61.9012	48.3273	41.7079	41.2181	52.3567	43.5898	47.7396	7.6537	-5.15433	3.56646	4.35311	-4.76278	0.995111
ILMN_1656303	SNORD28	62.4045	56.6825	43.6001	53.1537	53.59	51.7911	41.1531	42.8662	36.0945	42.7344	41.8891	42.0886	-4.20935	-13.2821	-5.63061	-6.39133	-6.79106	-5.93427
ILMN_1656310	INDO	98.2176	73.851	48.8308	50.6484	80.9324	90.7834	94.6838	100.386	40.5058	52.7035	144.379	71.6528	102.172	24.0938	-4.77447	41.3886	23.2221	-8.90189
ILMN_1656315	DMD	135.111	131.888	127.637	121.703	198.595	159.446	136.985	144.211	136.504	131.319	125.225	116.778	110.105	106.956	108.348	112.14	127.092	104.858
ILMN_1656316	ZMYM3	140.107	204.122	95.0747	96.046	210.145	123.69	175.506	168.576	170.153	220.293	158.857	201.4	102.505	105.214	97.9254	59.1582	91.7078	80.0843
ILMN_1656318	LOC352909	53.4515	63.4715	41.3337	54.5517	65.1257	57.8423	48.4366	47.8079	42.9911	45.0465	45.5476	49.5848	-3.24821	-4.37824	-3.11395	-0.291196	5.83536	5.46544
ILMN_1656321	LTBP1	59.1065	64.8585	59.493	51.5447	70.7371	64.7804	47.6	44.0317	40.8104	48.5368	47.079	44.6944	1.87734	-1.39753	-3.8373	-2.22877	0.3596	-0.587981
ILMN_1656325	LOC641810	59.8215	53.6185	51.0738	51.1639	57.2858	60.3555	45.3652	44.8489	38.2567	41.7038	43.179	40.2625	-11.27	-7.47254	-10.1077	-3.36516	-5.86546	0.951356
ILMN_1656327	GLT1D1	41.5496	51.449	46.0163	46.8665	53.2552	60.0976	48.6698	46.2255	47.8198	53.0887	42.1516	46.4634	8.68698	-0.467755	1.32833	3.01248	3.14229	12.0074
ILMN_1656330	CCKAR	60.274	61.5993	54.6808	49.9904	52.999	72.5627	42.622	46.41	39.0637	45.7942	43.6945	42.6853	-5.14211	0.263309	-0.971321	-4.30636	-5.34474	5.31973
ILMN_1656335	RIT1	104.646	99.1938	113.921	89.3933	101.462	130.786	172.841	133.68	137.927	142.169	138.241	102.186	36.225	63.8913	70.8001	39.8221	51.2682	50.7829
ILMN_1656338	PTPRS	60.5437	67.8405	64.0475	58.7287	69.7479	82.0477	49.7935	49.9826	42.1208	49.0893	51.7501	46.3821	-0.598667	-0.294965	8.695	5.65888	3.85608	7.32526
ILMN_1656342	FBXO48	66.2882	69.3284	58.9468	60.7889	69.9919	65.495	44.7073	48.1353	45.0199	45.4495	48.4782	45.2688	-0.749523	4.91199	-1.6576	1.51832	9.85379	2.03734
ILMN_1656344	LOC653039	74.0819	63.2705	65.9945	59.9423	71.4107	66.9402	49.3829	42.5133	40.0855	42.3742	46.4061	44.9357	-0.0224189	5.80398	6.25626	5.9106	10.2611	6.18736
ILMN_1656361	LOC201175	81.0206	75.4498	89.3558	223.131	355.417	151.988	60.0789	82.3717	67.4049	326.752	255.021	85.5291	13.1797	18.6941	37.6393	291.199	351.063	287.854
ILMN_1656364	ASB12	72.7706	61.4498	57.9115	52.7945	65.6507	62.812	50.272	40.8399	41.8583	45.1699	41.0769	47.3239	5.47403	3.46013	3.26178	4.92618	-0.0190234	3.17977
ILMN_1656368	ALDH4A1	128.919	187.751	190.677	168.481	267.91	307.096	248.247	194.172	261.486	321.548	266.644	457.024	152.303	189.357	132.968	248.605	210.901	226.01
ILMN_1656369	C8orf4	847.952	806.209	400.6	528.949	1320.98	1954.42	1142.5	801.534	448.631	1159.62	1571.56	933.488	406.938	388.23	642.304	675.355	840.495	1369.45
ILMN_1656371	TRPA1	57.9986	65.2006	50.4349	52.124	66.2996	57.4885	41.3137	40.7952	36.9202	44.9487	43.896	42.3845	-5.04178	-4.41894	-0.278709	-8.62137	-5.93418	-3.58206
ILMN_1656372	PES1	93.9591	83.2539	115.174	71.4364	88.205	127.144	88.8192	91.891	79.0331	85.9082	87.1914	97.8748	26.1802	23.8925	45.3027	37.1268	39.5942	50.0915
ILMN_1656373	BNC2	87.8432	74.4825	61.5735	55.1858	69.6282	60.3352	132.961	151.542	42.852	53.7768	56.1299	49.5202	20.2915	37.8879	2.10665	3.38102	23.428	5.8872
ILMN_1656376	LOC648256	91.4963	88.5835	89.0527	88.7151	94.2581	126.043	62.5146	64.0319	64.0231	58.3252	53.4411	55.8628	27.3944	26.4817	21.4041	31.8296	32.7263	27.5526
ILMN_1656378	NMT2	191.653	215.538	137.364	118.084	177.017	211.035	111.43	168.782	235.217	180.262	189.955	199.104	108.4	94.9492	126.996	128.452	182.38	239.252
ILMN_1656379	LOC643093	64.2153	59.9434	54.8794	62.0022	62.6014	60.5824	48.4242	41.7282	44.0352	48.217	48.9681	47.5474	2.53018	4.80342	1.05025	14.4539	0.0519071	6.39721
ILMN_1656380	LOC124216	70.9916	79.5339	63.2769	68.6983	99.1202	68.459	51.1416	57.5565	52.7582	61.3855	55.6316	60.3393	12.4681	19.6569	13.5052	15.1604	34.6759	17.1782
ILMN_1656382	BOLA2	114.932	93.781	245.824	101.068	144.605	292.276	58.4545	59.0831	63.49	77.4956	89.1793	72.9737	12.9913	10.273	28.2823	26.4126	8.48408	63.6187
ILMN_1656383	SOHLH1	59.3372	54.4172	49.026	45.4225	56.8785	69.1118	55.5104	44.0754	37.8744	40.1866	43.3654	38.1555	-7.00148	-7.87423	-1.71134	-3.41285	-3.45269	-10.7062
ILMN_1656386	SEC24D	90.2645	102.793	97.5	63.2419	85.6302	89.4085	329.963	257.457	300.431	295.129	353.988	209.352	62.1947	99.1738	114.92	81.5023	78.2225	87.3476
ILMN_1656393	PPP2R3A	208.971	209.581	100.752	138.152	214.738	203.291	303.484	237.832	271.725	318.353	272.942	349.021	275.002	254.327	162.822	234.407	373.484	208.663
ILMN_1656395	MYOT	63.1404	64.1389	59.474	55.1139	54.736	62.2638	46.2395	64.0051	41.0369	48.2685	43.7998	47.0814	-2.3209	0.527324	5.40786	-1.98274	7.47928	5.45143
ILMN_1656399	TCEAL8	263.239	340.951	248.603	180.259	236.194	265.437	454.645	484.582	422.661	375.762	391.46	273.919	259.018	204.418	127.965	106.121	170.585	156.457
ILMN_1656401	LOC642295	67.712	68.1636	64.6286	69.2325	60.6585	75.3324	50.5027	51.9361	44.0567	51.8927	49.6812	50.8758	9.162	12.419	9.70226	6.32108	10.1777	7.21668
ILMN_1656402	LOC440434	58.4144	71.9907	58.5916	50.287	62.0055	70.0009	44.3686	45.7295	46.5772	46.8458	45.2596	42.8662	-5.52703	-3.05321	2.6439	-2.64255	3.51008	1.15811
ILMN_1656404	ZNF251	103.298	118.004	79.7237	88.2346	173.313	115.781	129.669	132.555	116.428	111.14	113.042	110.248	48.7618	63.9156	81.2274	38.5374	79.9565	41.9186
ILMN_1656407	LOC643850	63.6404	62.2913	57.2901	58.1542	62.6894	67.4319	51.1149	46.3585	41.6483	46.3732	48.639	48.242	9.14302	5.42659	7.31618	-1.36132	2.99697	-0.266669
ILMN_1656409	STON1-GTF2A1L	53.8465	43.1464	43.1784	47.705	50.6476	65.7548	47.1345	44.6452	41.6468	39.8951	41.9196	43.3694	-0.830769	-2.59742	-4.95448	-5.19005	-1.01677	-3.44752
ILMN_1656410	TRPC6	302.164	270.833	511.172	261.127	277.501	385.358	256.187	425.623	869.922	693.329	546.18	517.157	203.022	121.46	344.734	151.742	239.693	322.634
ILMN_1656413	ZMPSTE24	2290.21	2585.06	1782.66	2059.76	1730.84	2056.15	5120.84	4747.64	3384.9	5183.63	6301.35	2905.84	2324.68	2401.86	1483.94	2936.43	2801.66	2199.51
ILMN_1656415	CDKN2C	85.7571	70.0393	63.0784	59.6922	65.7632	90.4074	60.2276	60.5885	62.3188	56.093	62.8066	60.852	14.2377	9.86885	4.20614	12.2828	8.23323	5.86154
ILMN_1656419	RAB11FIP1	59.3507	65.7265	50.5869	47.173	68.8295	64.4465	47.0224	50.7085	43.635	45.3947	45.7035	47.1122	-1.35133	-4.36183	15.5628	-4.31323	-2.14527	-3.88127
ILMN_1656420	MGC3020	141.51	215.485	96.911	46.6112	57.106	69.4494	137.954	178.368	163.209	44.2234	43.9822	39.4151	193.314	132.63	97.886	-3.96273	-5.54813	-5.62305
ILMN_1656421	LOC653537	66.1658	64.3307	58.9072	49.8438	65.4167	66.6976	48.8213	51.1711	42.623	50.319	48.3017	47.5802	-1.42592	-0.34718	-5.39165	3.22162	4.76582	1.09152
ILMN_1656422	GPR87	61.9845	68.5896	62.9648	74.8884	74.3056	75.051	229.424	199.663	94.0972	219.871	189.7	155.807	39.4296	34.5558	4.61247	57.3726	45.5023	60.7217
ILMN_1656424	SNRPE	67.5035	64.7361	61.2426	61.0043	56.7963	67.1465	91.1891	100.126	88.9763	90.7161	103.91	102.582	29.3516	28.8178	27.2568	20.6326	22.9135	54.4271
ILMN_1656427	C17orf39	177.073	185.783	110.685	104.837	201.142	140.353	173.394	160.895	257.931	187.262	184.992	160.987	104.101	127.055	136.26	108.706	102.029	148.223
ILMN_1656429	GUCY2E	69.8218	67.1271	44.0478	53.643	63.1689	66.5735	45.6861	40.7525	46.9414	50.8098	46.5547	50.8687	-0.235851	-1.16884	4.28285	4.53194	1.07351	-1.61377
ILMN_1656434	IHPK1	56.1847	55.9708	69.3868	57.7777	60.7621	74.799	47.1677	44.5124	45.2972	46.0862	51.2925	49.2521	-5.40792	-1.3172	-0.480278	-0.653623	11.3679	1.90195
ILMN_1656436	RBMS1	53.8424	56.5739	54.1907	55.5135	64.9234	69.0227	42.4877	43.6342	39.2085	44.9064	40.1114	40.554	-9.81054	7.10621	-2.57986	-6.38988	-2.08111	-2.07758
ILMN_1656448	LOC642000	53.1155	61.5083	51.8685	48.2678	52.7964	60.6546	41.6495	42.8344	44.8463	41.9352	43.6712	40.7657	-3.85846	-8.65242	-3.43539	-10.2939	-6.15072	-5.76947
ILMN_1656452	C16orf59	173.283	226.81	287.082	170.166	286.873	340.745	129.837	178.075	274.768	155.578	132.381	183.823	146.267	112.473	221.78	122.303	158.698	202.253
ILMN_1656463	C11orf73	67.6428	87.8622	73.3738	57.8606	62.4203	82.5087	255.017	212.896	149.112	161.969	199.461	139.516	58.1365	77.6058	46.0276	65.9828	55.2176	80.8187
ILMN_1656472	GRAP	63.0496	54.6515	51.7037	58.5969	60.0522	65.0084	49.4836	41.1658	41.957	46.6416	42.2836	48.0086	-7.22898	0.82812	0.527626	-5.03646	-12.0484	-10.4139
ILMN_1656477	ARSA	174.384	182.687	121.833	198.192	472.777	176.278	111.149	92.8321	141.897	166.031	159.968	121.276	71.8735	69.1886	49.8467	101.671	83.0996	58.7755
ILMN_1656482	OSBPL2	410.274	404.977	264.937	358.263	639.787	450.672	556.032	451.877	444.877	766.91	762.908	703.087	242.883	255.002	199.518	350.134	533.456	329.214
ILMN_1656486	DNAJC10	107.369	127.618	91.8294	88.2833	76.8503	101.913	1072.62	860.439	509.044	641.987	796.33	367.57	266.05	380.276	179.889	182.493	125.627	178.499
ILMN_1656487	FGA	120.404	137.124	122.288	123.097	138.615	186.099	155.862	180.121	176.456	176.141	187.908	181.895	146.237	112.535	139.122	144.603	147.77	166.531
ILMN_1656492	LOC389422	59.7696	54.5837	48.8337	55.1935	61.9798	55.4097	48.4263	45.3555	39.8785	43.5386	41.7166	41.3412	-1.8013	2.00757	1.13776	0.909007	-7.6181	-0.683539
ILMN_1656495	NOTO	65.6604	70.0314	55.2437	51.3843	66.3157	65.2429	47.3273	50.6484	42.654	51.2368	46.8643	52.5016	-3.73533	3.38256	3.14491	-1.39414	11.9206	1.66474
ILMN_1656496	EPC2	90.2002	78.3513	63.8757	68.701	98.0037	75.1227	65.8607	65.1829	60.3752	67.4429	65.5743	58.1227	6.25989	22.3943	14.9851	0.774622	13.76	23.6781
ILMN_1656501	DUSP5	1805.55	1475.86	2722.14	1633.98	2102.64	2825.18	2858.88	2342.88	7785.01	3558.94	2728.61	3535.97	2506.04	1722.5	7574.81	2470.57	3546.17	8242.67
ILMN_1656502	LOC643286	65.4665	66.9305	56.3457	58.8756	66.3072	67.3005	50.5235	52.1233	48.1178	53.3129	56.9898	50.9586	-2.36084	-0.246922	1.2574	-1.19489	-0.0772509	0.201959
ILMN_1656504	ZNF304	137.839	141.303	109.603	83.3198	98.1525	117.047	84.7348	88.464	97.3975	107.936	107.433	88.9167	44.6511	28.9002	28.742	39.3428	46.7765	42.3174
ILMN_1656509	LOC650611	69.8042	74.0171	66.6653	58.4555	78.7891	90.1692	59.6268	57.2997	67.0414	55.0954	49.9045	57.2795	1.13764	7.5827	11.5668	6.74772	10.7181	10.1642
ILMN_1656521	CGI-96	81.2932	83.5742	109.583	90.341	119.201	206.043	48.5066	54.6055	61.9955	74.153	72.8395	86.6085	-0.159237	-2.47436	18.5981	15.058	13.8114	14.5917
ILMN_1656525	SPG21	70.776	65.1115	63.8326	56.6592	68.4324	68.4104	47.575	44.218	41.3728	42.6894	45.4939	44.0947	1.57785	5.80236	3.9863	-0.598119	14.7974	1.11245
ILMN_1656527	LOC390483	65.3369	61.9046	54.6819	64.3305	60.8963	64.8169	56.2793	49.6729	39.1097	51.3134	45.3721	45.516	8.38234	3.19793	-0.969711	1.47309	-0.688663	2.83449
ILMN_1656530	LOC642788	75.9701	83.5113	70.182	69.9788	129.327	86.2985	60.2766	53.0596	50.4908	58.459	54.3321	49.1266	8.27321	16.2063	8.77714	15.8354	16.9345	13.9877
ILMN_1656534	LOC645891	51.5241	52.9599	52.4022	49.2487	61.6803	65.7484	49.2532	46.284	45.74	43.9134	48.7461	51.019	8.12905	-0.0863389	2.74051	-2.29198	-1.77262	0.282945
ILMN_1656537	SNRPN	593.524	447.055	804.208	778.766	564.592	1979.69	373.052	252.856	475.95	419.104	622.502	675.532	328.95	334.514	312.122	536.689	315.835	733.38
ILMN_1656540	RUVBL1	303.998	361.273	566.354	354.941	762.947	694.192	329.147	382.984	382.947	266.272	318.565	430.716	177.81	212.791	283.501	247.154	167.114	409.409
ILMN_1656545	LOC652793	72.2187	64.7975	42.4012	55.2186	67.5796	54.6512	49.1262	49.5318	42.4999	45.1473	43.4765	43.6079	2.06414	3.35722	3.70356	-4.20328	-4.13266	-3.47894
ILMN_1656546	ARHGEF11	65.4975	52.2825	51.6461	61.1047	58.6963	66.269	43.1992	44.7408	36.3455	41.7041	44.7099	43.6377	-2.62866	6.50008	1.00993	-3.71534	0.589909	-6.36626
ILMN_1656553	LOC653160	77.8762	80.4293	69.5927	65.7474	80.9575	80.3679	58.4124	52.8503	58.0059	56.9842	57.3841	51.9273	11.4024	9.20275	18.6483	10.9522	12.6564	14.1769
ILMN_1656554	OR4M2	61.6361	62.9603	50.2469	54.0999	59.196	59.6745	41.0619	43.2796	37.9182	46.1474	42.3537	40.1013	-8.44379	-7.88412	-3.85114	-4.69817	-1.65072	-3.62188
ILMN_1656557	ARMC8	77.7572	68.3301	73.8384	79.8648	87.7395	98.4888	66.7837	69.668	63.4967	57.2199	61.2851	56.65	16.1204	16.3067	24.1207	14.6975	27.1843	11.8694
ILMN_1656560	DKFZP564O0823	345.111	448.198	361.689	117.572	59.2744	91.339	517.532	552.966	813.434	110.492	172.934	110.441	473.236	295.603	459.73	66.0596	82.15	31.6732
ILMN_1656562	LOC653214	53.1934	59.5868	48.7866	59.0641	55.8327	57.846	41.9541	43.844	34.6431	44.5532	41.014	44.5398	-2.96888	-6.36859	-9.06401	-3.7841	-2.13861	-1.59782
ILMN_1656563	PAX8	83.7136	102.349	87.0371	71.9954	176.018	88.1119	63.0741	53.486	85.0764	85.1591	68.7618	88.5243	14.312	25.3666	44.4303	16.8595	25.7039	25.7241
ILMN_1656574	PCGF6	242.155	208.599	430.405	194.565	275.937	467.38	195.324	206.084	571.758	301.079	290.324	402.959	85.1148	86.5153	266.512	110.458	144.049	468.902
ILMN_1656576	ATCAY	63.0218	60.7091	54.6306	50.9382	61.5966	70.8546	51.2352	50.6834	40.9306	47.1375	51.2824	50.0478	6.77892	8.57437	0.335144	0.0808588	2.75928	3.12927
ILMN_1656577	KCNH7	62.2795	55.1064	41.4857	56.7365	59.5593	59.3973	46.2987	40.7545	39.0685	44.7597	42.7597	44.4285	1.95013	-5.7435	-4.02862	-4.38463	-5.86422	-2.96214
ILMN_1656579	LOC642077	74.5941	71.5928	60.5423	64.4612	73.4914	83.3601	49.766	51.7219	46.7971	51.2661	47.6759	49.054	13.3138	8.50637	4.44447	10.0861	7.31092	11.7076
ILMN_1656589	LOC652537	80.1069	87.8105	88.9325	74.1276	89.1085	109.973	77.5919	63.8315	61.2948	79.9202	82.7601	75.8786	45.3195	28.3868	12.359	27.8128	29.6663	20.1564
ILMN_1656593	AK5	67.2135	60.6932	54.4809	56.103	59.9905	68.0931	43.3617	42.9412	42.4911	50.1914	45.6653	44.5858	7.19449	-5.85927	-1.62736	-3.34894	0.478733	1.16479
ILMN_1656595	STAC3	63.942	68.0425	48.4158	54.0341	70.0363	65.3935	57.3259	52.7312	44.5019	51.5474	46.6726	45.3098	-0.268169	-3.10218	7.74934	10.7585	2.66629	-6.74
ILMN_1656600	LOC643186	58.4206	60.8621	50.6357	55.0468	49.9718	58.6814	49.5037	44.807	37.9177	63.3088	46.4806	44.1102	0.42461	-3.7678	-5.00938	-7.07676	5.06617	-2.14287
ILMN_1656604	LOC644420	62.1958	55.6841	48.5027	55.8243	63.8704	60.5861	46.4556	42.2735	43.3672	44.935	50.1314	48.0904	1.62497	1.3073	-4.47464	-7.0061	-9.15743	-1.05439
ILMN_1656615	FLJ20397	70.3223	60.1487	62.95	48.8707	66.5358	61.1799	42.199	42.8279	42.4787	43.9134	48.6575	42.6951	-1.09764	-4.01967	-3.41794	1.55812	5.57213	-1.71578
ILMN_1656617	LOC387856	64.7217	78.5141	62.6651	55.7156	70.2251	64.6344	60.9611	55.3052	57.9436	50.0615	60.5654	55.7909	5.56085	5.65765	13.3291	10.1849	2.77151	15.2904
ILMN_1656619	LOC652553	60.2317	61.1485	58.2491	50.6402	60.5855	57.3676	46.2514	42.7175	39.6992	39.5698	44.4796	42.7662	-2.69018	-1.7745	-1.40006	-2.08182	-5.42833	-2.81052
ILMN_1656621	CHMP2A	323.571	258.515	572.65	277.988	213.577	664.351	233.806	170.797	275.328	130.103	195.251	174.667	104.46	122.386	227.771	135.918	89.1014	221.881
ILMN_1656624	LOC653481	61.2703	54.3306	52.9891	52.8167	56.9059	65.9735	47.8191	44.66	42.7416	50.1141	46.5493	46.2864	0.935299	12.9991	2.69165	-2.5758	3.77453	-4.78268
ILMN_1656625	RPS24	4498.15	4889.46	4279.55	4534.47	4226.9	5793.87	6443.8	5278.12	5522.94	4103.74	4879.81	5315.55	4270.68	4096.04	4168.69	3339.73	5293.46	5177.25
ILMN_1656628	WDR4	236.624	275.5	425.719	242.002	216.006	441.719	174.254	222.313	468.98	391.215	206.495	483.788	182.651	189.38	296.585	232.034	290.027	327.547
ILMN_1656630	LOC644891	73.2107	63.6114	56.0558	58.679	73.8276	71.2974	50.1193	49.078	45.8445	49.9843	53.5846	58.2503	6.40769	-5.59576	-1.84722	-0.168729	4.63065	8.94341
ILMN_1656635	LOC652003	60.8164	51.669	58.2227	57.211	55.2552	73.6321	51.0612	42.9187	45.5321	49.7253	46.9597	48.9509	-1.70009	-5.35048	0.468361	0.215289	4.51303	3.66811
ILMN_1656636	LOC390427	58.3925	52.3781	58.5508	52.5193	61.5856	61.8509	51.1977	51.1131	40.7603	45.5922	47.5897	43.3895	-3.07345	-1.44187	11.6701	1.70733	3.32474	-0.00778858
ILMN_1656637	LOC391092	51.5983	59.0775	56.7475	56.6801	64.9094	60.0037	44.7569	51.3891	38.3307	46.587	43.554	43.0467	2.28351	-1.14122	4.34343	2.34027	-4.87821	-0.262404
ILMN_1656638	BHMT	66.4073	57.4377	47.1113	47.9603	56.9791	54.1369	37.7346	38.3235	34.4475	37.1325	38.4145	38.6312	-9.06421	-4.82403	-8.9413	-6.84904	-9.07012	-6.24449
ILMN_1656647	LOC649944	55.063	48.2204	53.5621	53.5487	51.4866	59.9908	45.3062	41.8237	41.3492	40.1052	44.6644	42.6864	9.41121	-5.0999	-0.690308	-1.78965	-4.49379	-4.42905
ILMN_1656655	LOC654046	65.5183	63.5183	48.0565	60.0789	56.0013	66.718	48.6499	42.7833	46.9355	44.8381	51.9804	45.484	-3.49305	3.9696	1.79742	2.00842	-8.75376	-1.64463
ILMN_1656656	COX19	261.142	380.979	245.499	163.237	428.422	306.228	312.024	331.317	467.594	419.753	253.927	611.538	591.333	624.489	387.26	302.59	697.963	409.223
ILMN_1656662	LOC731365	23572.7	22688.2	20098.2	16883.3	18160.5	20029.2	26121.6	26982.8	31220.4	20528.5	20451.3	25556.7	20919.5	20075.1	27885.1	15660.7	17168	24698.4
ILMN_1656670	HLA-G	75.3449	79.734	55.6382	54.5679	72.2575	56.3608	100.746	95.1269	66.3903	111.879	110.644	61.4742	52.1959	55.2444	11.0228	60.1062	42.111	1.6155
ILMN_1656672	LOC650076	52.2247	65.1289	52.4983	54.8967	54.0395	64.2997	48.4797	48.968	41.5697	50.7032	48.5793	43.4871	3.23301	2.33277	-3.35471	-2.41919	-1.45365	4.79793
ILMN_1656676	ZYG11B	614.07	915.437	713.993	444.074	550.422	687.889	977.977	1147.22	1261.62	1112.26	1040.89	1173.7	571.09	588.635	490.242	469.717	734.072	759.129
ILMN_1656678	SUZ12P	61.1453	66.4912	56.6326	62.2251	64.4097	70.824	68.8317	57.2474	89.1097	71.2877	78.7491	107.428	12.9669	21.1538	25.5647	10.9289	16.2703	24.8912
ILMN_1656682	AZIN1	3370.63	3371.17	3147.24	2089.75	1591.32	3628.12	4700.32	3979.82	5624.34	3662.7	4153.68	4563.17	2457.93	2749.3	3994.87	2957.1	2302.52	4382.52
ILMN_1656684	CCR3	53.4369	58.5494	53.8813	58.1392	57.4252	64.3077	42.1833	42.7956	44.2111	37.4388	42.7553	43.882	-10.625	-0.0268067	-3.58761	0.706042	-8.50666	-5.12452
ILMN_1656691	FBXO4	269.384	228.508	232.244	176.924	247.223	306.437	292.469	275.669	314.53	292.138	372.11	311.475	168.026	173.129	135.282	157.13	131.334	233.631
ILMN_1656698	LOC644342	59.5849	59.9204	48.7791	45.2519	54.0234	58.8002	41.3608	45.2322	39.4013	48.3248	44.7848	42.839	-7.89848	-2.80019	-1.88184	-2.38092	-5.37056	0.0343715
ILMN_1656706	LCE2D	64.4674	59.7893	55.4145	57.0288	61.2783	65.0029	46.244	43.9819	41.5832	44.7098	48.7688	43.8788	1.40532	-3.26682	-4.15885	-8.71015	-0.189296	-5.68632
ILMN_1656713	IGLL1	62.0012	61.5271	58.5484	49.6351	61.4363	64.6638	46.6197	45.4578	41.2537	42.9876	45.2827	47.2746	6.45983	-2.64158	0.337196	2.16442	2.44418	4.32146
ILMN_1656715	THSD7A	62.8825	59.21	54.3672	51.3583	61.6421	67.1979	52.291	47.5495	53.758	51.3847	48.9814	50.0231	3.47478	3.14979	4.03169	5.61875	4.1718	-3.18038
ILMN_1656718	DEF8	165.509	156.393	146.675	183.06	395.434	213.475	165.161	248.112	160.445	366.724	405.684	186.755	65.3698	68.3936	95.2775	208.136	206.401	185.402
ILMN_1656720	LOC391771	79.5854	75.8882	55.7126	57.0146	66.5544	70.8957	51.9905	54.0491	48.3561	55.2242	60.6676	61.5895	6.19877	2.82894	15.9882	4.59152	9.73233	4.71686
ILMN_1656722	LOC646971	60.6812	58.1158	49.8037	59.5546	61.2312	57.7076	45.2147	41.9647	39.1391	39.0135	45.8464	44.8102	-0.117351	5.02258	3.4232	0.755862	0.792569	0.235658
ILMN_1656724	OR14A16	67.5364	55.1559	50.3935	44.2587	60.5501	64.4299	41.7521	46.2914	35.9042	42.1474	42.4288	41.7466	2.26818	4.64161	-4.00228	-3.56486	-4.86219	-0.548964
ILMN_1656732	LOC653146	62.3594	59.3941	55.4935	57.1275	65.1298	72.529	43.3026	48.6531	40.7098	49.5679	42.8205	44.7056	-2.34405	14.1689	-2.58966	6.87372	-5.32563	4.74521
ILMN_1656743	MIA2	61.6024	64.2987	51.5669	59.567	60.8943	59.7313	48.9338	43.7355	40.6522	50.3197	44.5071	45.3848	-2.58269	0.425838	-6.40169	-1.43748	1.406	-4.93626
ILMN_1656744	LOC648054	53.0048	60.5953	51.273	49.0042	61.8267	60.3602	48.6431	39.9949	37.7027	42.5333	40.4424	43.1182	-0.353313	-6.61927	-4.82681	-3.34865	-5.2845	-4.24388
ILMN_1656746	LOC648154	64.3249	61.7091	52.964	55.1956	66.3674	65.7282	41.5158	48.6683	37.1724	45.5487	49.9314	42.7084	2.05063	5.2452	12.1143	-0.406568	5.08991	-2.02082
ILMN_1656761	TGIF1	63.2482	61.3664	60.4769	67.0393	70.2571	68.7746	48.6511	49.3165	47.0579	48.6924	47.2914	44.8102	3.86643	5.07023	-1.98241	6.78005	3.33524	7.40539
ILMN_1656767	LOC647946	63.4387	61.9297	51.7952	58.7073	63.2348	61.0011	50.611	41.8206	41.7749	44.6396	46.3085	44.9155	-3.67897	-1.42479	9.14328	2.73722	8.31677	1.16667
ILMN_1656772	LOC642334	54.2579	61.3439	45.2605	57.2011	58.0078	65.8096	46.9134	48.564	40.331	49.6868	43.8845	46.3447	1.46382	-2.15046	-2.47649	-3.63521	-1.88904	-8.73083
ILMN_1656779	FLJ43950	68.3736	59.332	58.0429	49.4535	53.6254	65.5793	47.3933	40.4175	36.2437	47.4612	46.1853	40.6891	9.33251	-0.553403	0.0914079	-0.394193	-3.21746	4.13801
ILMN_1656791	RPS6	13189.1	13030.2	16633	11130.5	8677.59	20604.2	11136.2	11479.9	15138.5	8907.26	10814.5	14973	9867.14	9098.12	14708.6	7998.89	8621.31	18270
ILMN_1656792	FLYWCH1	90.6783	88.1256	82.5483	63.7842	96.0691	97.0338	56.4301	56.8771	87.9061	60.2173	51.5436	59.0415	8.19228	13.0553	34.1705	27.3115	13.7134	14.8245
ILMN_1656798	TIMM17A	101.731	107.896	104.282	92.6017	81.7599	114.32	82.9296	85.5179	78.7942	91.7219	85.24	69.0788	19.2508	20.3214	20.6953	25.2512	25.7004	18.5123
ILMN_1656801	LOC651272	61.792	61.753	53.8462	55.5502	70.4288	62.2542	45.4598	50.548	41.651	49.3486	44.6245	48.0334	6.97906	-3.13368	-1.52344	0.505015	2.35933	4.92394
ILMN_1656802	LOXL2	57.5719	57.1208	48.3449	52.4371	61.119	60.4622	45.5179	44.3692	38.9697	40.2506	44.1965	40.4578	-5.39298	-2.61196	-4.33321	-3.67558	-4.62339	-6.89318
ILMN_1656807	RPL27	19231.1	16753.6	20309.8	15788	18832.8	24138	19435.8	20258.8	23845.9	12077.2	13237	16872.1	21294.9	19624.7	21881.9	15619.5	15785.3	21570.8
ILMN_1656812	ITGB1BP3	60.8104	49.3936	52.5473	52.1635	65.0418	60.7121	51.9036	45.6068	36.817	49.3256	48.0502	41.8488	-3.67977	0.577182	1.89382	-5.05983	-3.81404	-4.8975
ILMN_1656817	LOC648240	63.3056	55.0836	49.4984	46.9547	55.6617	55.4229	40.5871	38.9451	39.6343	41.9013	47.9141	42.6481	-6.14095	1.50128	-1.3175	-10.9357	-7.08152	-5.86338
ILMN_1656818	GPR141	65.8953	54.7711	61.886	57.1026	65.4253	61.5265	47.6131	44.4268	41.7045	53.3071	47.5112	45.9126	9.53378	1.63103	6.56104	5.54942	0.0520215	2.91992
ILMN_1656822	DNM2	239.347	318.517	131.821	155.421	899.645	183.205	171.162	183.643	269.046	317.451	263.988	291.174	145.063	122.999	114.519	119.179	200.989	176.268
ILMN_1656826	SH3RF1	125.543	120.659	88.7977	117.482	129.106	109.49	114.982	119.458	103.339	193.363	232.358	140.942	40.9654	53.3894	30.5659	75.3792	95.4134	39.2768
ILMN_1656837	RBP1	256.28	327.122	73.8867	57.5555	104.356	67.4747	190.018	1118.64	73.586	53.6647	52.3913	45.008	135.949	125.678	13.8895	-0.326467	1.31846	-2.00983
ILMN_1656840	VPS13D	81.8213	87.8672	61.0843	62.7833	101.092	78.5289	72.2272	62.1645	63.3631	82.8404	88.8908	86.1894	29.0215	30.7323	15.291	34.4928	32.2819	26.7523
ILMN_1656842	LOC643365	57.4387	56.0656	42.9511	47.2468	52.1173	53.4908	47.0171	47.0024	42.5116	44.7574	42.962	46.9543	8.08799	-2.33019	-1.37814	-1.08224	-3.84501	-0.739509
ILMN_1656846	GBA2	56.9336	55.4079	63.0524	53.4417	57.6145	60.5662	56.0739	48.1996	43.9838	50.9819	47.6714	51.1378	-3.48533	-5.31656	-3.67141	-0.0274176	-3.69825	-0.215529
ILMN_1656847	LOC643771	58.7385	53.7488	52.7144	50.3865	59.9762	71.0894	45.809	44.9616	36.4697	48.0257	46.5877	44.8758	-2.10054	-1.21025	-3.58374	-3.83609	-1.44181	-3.21614
ILMN_1656849	SLC26A8	59.739	59.1922	51.3696	52.0685	66.4084	64.3742	44.6352	44.6916	39.9046	41.7233	49.4256	44.7562	4.4301	3.17157	-3.38598	-5.43817	-7.50943	-1.35436
ILMN_1656853	LOC391761	67.1603	64.9656	54.2368	54.7228	60.6292	59.6645	49.4014	45.3792	39.4105	45.2945	49.1405	45.7824	1.37407	-3.17733	8.2347	-4.93037	-3.27308	2.33876
ILMN_1656863	LOC645655	56.7954	64.7668	52.3374	53.6507	50.7343	59.8591	51.2069	41.596	38.7059	50.8235	44.7123	44.8497	-2.84087	1.95199	7.64363	-0.684095	3.58772	2.03263
ILMN_1656865	LOC645602	52.9282	59.1384	58.8114	58.3082	51.9542	58.936	40.145	43.2099	39.1377	44.4643	44.8659	39.5712	4.42182	-5.11191	-3.5461	-3.04667	0.349675	0.935166
ILMN_1656867	LOC391013	63.6112	54.3827	45.1892	52.157	56.6643	57.0485	43.5148	51.4369	51.6556	44.6205	46.663	45.7037	-6.29915	-5.51221	0.683037	-7.35385	-5.53403	-11.8845
ILMN_1656868	LOC23117	1359.06	2694.05	741.869	868.477	6014.06	884.507	1769.85	2579.21	2347.59	3123.19	1541.33	4064.63	3322.62	2916.43	2385.24	1893.23	5766.54	2471.82
ILMN_1656869	LGALS9B	66.0896	74.1732	65.4801	64.9543	70.7408	73.0231	49.2298	49.8656	46.2823	51.5992	52.0569	49.9848	17.3827	4.46356	5.1994	6.74407	3.44033	2.83758
ILMN_1656871	C16orf50	68.1029	68.1473	53.3654	51.1182	55.3672	62.8481	43.7303	56.1496	43.9622	48.8873	48.0609	51.5668	8.62252	4.51693	3.63367	-4.91797	5.17531	3.04074
ILMN_1656879	LOC643237	69.8176	61.383	59.6339	54.5686	70.1989	62.5202	54.483	44.502	41.86	47.8029	44.3204	48.4027	-0.638302	1.24031	3.57021	0.142985	-2.02343	-3.45601
ILMN_1656882	LOC390712	53.0031	61.4339	50.1445	52.146	58.6347	59.2306	39.6258	38.795	41.5094	44.7751	42.7647	38.4234	-11.3426	-3.86378	-3.27399	-6.76211	-3.13711	-8.05376
ILMN_1656883	LOC643201	68.622	71.0274	59.6457	61.5123	66.146	71.2301	52.429	50.5241	46.4207	51.828	46.3215	43.9708	4.86167	12.2205	9.76255	3.8565	2.09659	4.7188
ILMN_1656886	LIN37	91.4921	119.915	80.9386	72.1339	180.01	84.587	150.897	144.571	139.398	145.913	130.473	120.111	115.335	134.363	100.612	84.2575	95.5945	84.586
ILMN_1656898	LOC653324	54.5202	63.0533	55.9781	42.6512	59.1264	63.5011	50.1173	48.0885	41.5896	53.4553	53.3408	55.6449	3.8044	-3.16776	4.97241	9.565	7.61516	11.3149
ILMN_1656900	SULT1A1	180.148	254.208	127.923	213.56	573.681	280.074	193.178	209.015	174.95	371.953	355.946	175.635	127.307	144.29	110.537	223.232	282.408	122.697
ILMN_1656902	HECTD3	220.038	208.681	302.296	290.633	367.528	375.315	282.404	303.197	296.683	446.407	348.932	336.861	279.153	287.554	268.415	515.045	481.496	303.501
ILMN_1656904	SLC1A4	70.0959	66.5703	60.8544	60.3646	78.6693	79.1943	59.9178	51.2625	91.0569	55.2583	52.7689	65.6385	16.6998	17.4188	23.2244	7.79782	9.35624	23.3049
ILMN_1656907	LOC651468	67.0256	62.218	53.8212	56.4906	67.2202	65.0539	45.0436	44.2297	39.7199	45.4032	46.2995	43.624	5.68225	-1.1223	0.516548	0.798274	8.23377	0.957414
ILMN_1656909	RGPD5	63.2174	64.2574	53.982	48.1324	59.4261	62.3015	45.2681	50.5986	47.521	55.2183	48.7452	51.5354	6.97415	-1.67421	-10.6643	-3.70514	-5.33413	3.53802
ILMN_1656910	TRIM6	133.425	92.4763	55.5599	128.445	93.1799	77.7892	148.196	197.358	43.3586	120.842	127.283	51.5088	59.2771	65.8612	-3.64363	25.2743	48.2628	21.7615
ILMN_1656913	MDH1	5221.27	5800.25	6525.47	5101.95	3038.09	7322.64	7303.07	5432.77	6183.45	2912.37	4546.45	4130.48	3207.41	3624.42	3899.57	2928.16	1992.04	5287.4
ILMN_1656915	PSD3	82.3602	87.6641	65.401	78.468	91.1253	73.4531	91.7192	80.7244	48.0369	149.568	138.463	67.4742	13.4422	18.0746	-2.51053	23.0237	20.3862	25.8845
ILMN_1656920	CRIP1	83.7607	90.5699	53.0556	71.2794	83.1937	84.8788	77.1082	93.8309	50.8033	64.543	59.5802	57.9232	40.6415	28.0324	5.16003	14.3676	37.4056	7.22813
ILMN_1656921	LOC402634	46.1878	55.3489	47.2744	47.383	51.0662	59.9015	39.1786	40.0899	37.627	41.2437	41.2774	43.6774	0.743603	0.81486	-4.03012	-8.06511	-6.91736	-4.85586
ILMN_1656925	LOC401180	95.3976	91.9784	74.8595	76.8379	98.1791	111.746	65.4952	61.3771	63.062	65.4927	57.064	61.657	24.5723	22.4194	18.4134	25.0876	27.0237	21.5546
ILMN_1656927	SEMA5A	67.3853	78.6208	65.2587	59.861	64.716	76.7418	55.1228	54.422	44.6277	51.9302	48.7098	49.5962	7.61583	-3.71242	-4.00314	6.48643	6.55033	4.97588
ILMN_1656933	NKPD1	81.0462	75.7872	79.2622	67.0445	84.4579	83.4832	49.3265	51.942	64.3598	66.4365	62.9081	47.5333	15.9913	16.6603	16.2889	11.3589	37.3795	20.4817
ILMN_1656934	REPS2	424.67	391.138	74.7977	149.257	116.674	297.775	231.298	119.78	81.4721	265.212	284.342	168.12	92.5602	100.411	33.0368	168.287	153.494	50.11
ILMN_1656938	LOC731486	90.5463	89.1069	66.6007	98.2537	161.782	114.722	104.94	153.725	73.3652	149.117	203.409	74.2911	54.291	46.5381	18.3618	96.8492	140.331	43.8451
ILMN_1656939	LOC400099	63.4784	66.6812	53.7524	65.5178	71.6987	94.7404	61.0768	50.2424	49.5615	49.2832	57.1532	50.4635	14.7027	7.3331	8.82887	7.81655	6.5412	12.3319
ILMN_1656940	ABLIM3	106.897	107.737	113.815	160.275	121.23	120.548	101.992	102.183	108.893	247.446	194.722	115.412	32.7862	49.1334	66.307	135.646	98.9323	102.197
ILMN_1656942	PRICKLE3	59.3212	84.741	57.5354	65.1932	96.7893	59.0961	50.5304	59.356	60.7754	65.2959	59.5373	72.15	5.41252	6.39691	13.6415	9.93095	15.2554	9.26325
ILMN_1656949	LOC651723	70.6454	61.0562	52.8652	68.0451	69.072	67.8428	46.6049	45.005	40.9035	44.2947	46.3416	43.6762	7.0001	5.58655	-0.484901	5.09199	7.58505	2.48922
ILMN_1656951	APCDD1	71.5414	77.0605	54.1886	59.0399	62.8742	62.0495	49.3848	261.161	43.3471	48.2247	47.4323	49.5244	-3.4206	21.7761	2.34998	7.88668	2.20458	-2.14033
ILMN_1656955	PCDHGC3	56.8865	64.1248	43.2062	57.0867	59.2012	63.7814	48.927	44.5191	44.3943	49.9691	52.1353	45.0475	4.17425	2.33852	-9.13178	-0.0578665	1.35513	-4.9929
ILMN_1656962	LOC401019	12791.3	14681.8	14179.5	8969.76	15657.9	16641.5	14259.9	14769.5	18656.7	13388.9	12302.7	13595.1	14185.5	13699.8	18308.5	11503	13184.2	17757.6
ILMN_1656963	LOC652242	55.1951	56.15	47.699	51.2578	60.9526	60.0971	44.3836	40.8631	43.1818	48.8342	49.0361	44.4183	-6.10192	-3.25519	-5.42784	-3.62161	5.77466	-7.83539
ILMN_1656977	HIBCH	691.193	833.228	980.669	504.343	426.992	1271.72	2321.42	1324.67	1225.07	745.286	573.087	722.127	906.598	1243.63	749.3	468.935	327.426	882.477
ILMN_1656979	ABO	66.4954	55.4966	52.3963	51.1888	76.3685	71.4507	44.3588	49.1589	45.0889	58.5615	48.5522	55.3184	-1.16047	1.02121	3.92564	-2.58195	-1.69117	2.68858
ILMN_1656981	LOC388160	67.79	62.391	50.3122	48.7014	67.9738	74.8047	61.7605	47.7383	42.9912	52.6613	52.6583	45.711	3.18403	2.58885	1.49911	3.69001	7.06604	0.275346
ILMN_1656988	LOC648533	60.9998	53.6883	56.5757	56.0976	72.437	66.2513	41.0031	45.4256	40.2327	41.1468	41.8787	40.6731	-9.30881	-7.8412	2.24223	0.604624	-1.14667	-3.66992
ILMN_1656992	NLRP10	68.6857	64.1989	58.8217	75.2107	60.6692	71.6948	52.6205	49.0941	49.9487	48.304	47.3567	43.3607	-1.21314	-1.66769	2.69035	2.98461	-1.47458	5.95398
ILMN_1656993	LOC651580	73.5316	79.1929	72.2744	57.7998	71.8177	68.9735	44.226	49.6341	40.4056	48.3216	46.4666	43.917	7.89184	3.44959	4.73439	5.90801	8.42351	3.09609
ILMN_1656998	LOC653555	54.5395	62.2109	52.1106	51.4098	73.3103	57.4317	49.8148	43.7599	48.0397	51.4123	58.0674	55.0451	6.66185	5.84736	-4.84367	4.60501	-5.03456	8.71506
ILMN_1657002	OR51B5	59.3382	65.7904	54.2744	59.8663	55.3834	73.3009	46.2925	45.9308	43.3352	48.2565	44.5418	47.7441	-1.69548	2.86153	0.0618287	3.03347	-0.782199	-3.09903
ILMN_1657009	NFASC	60.0559	58.49	50.0396	53.3132	63.7485	65.377	50.0876	46.4816	41.909	44.9569	46.4828	48.6341	3.73351	-2.23881	-2.50468	-0.208768	-0.313777	1.86303
ILMN_1657010	LOC645879	69.0351	64.5213	54.2066	61.8689	53.7668	63.1926	51.3694	41.7512	44.6007	47.8888	48.3107	45.8305	4.68378	2.81655	8.8624	5.45759	0.801472	2.16407
ILMN_1657011	LOC286208	92.7999	119.184	71.9899	75.2854	97.5325	170.275	84.3121	102.925	139.115	158.344	135.286	473.504	63.3117	53.7362	30.1256	80.7888	282.71	105.348
ILMN_1657022	LOC654174	98.394	115.928	116.554	102.474	166.628	181.259	79.5598	69.1373	80.6676	127.733	91.2102	113.322	23.624	35.8835	17.4292	30.8571	50.7133	24.0383
ILMN_1657033	LOC647519	59.1864	60.804	52.8623	43.9944	55.9671	60.8391	44.4754	42.8131	44.1823	44.425	42.3583	41.8044	-0.271763	-3.98445	-8.06995	-4.34846	-6.17051	-14.6547
ILMN_1657039	FILIP1	808.084	955.644	729.464	510.409	687.906	646.694	925.125	667.324	589.75	691.61	581.472	637.595	642.029	772.791	853.153	372.934	324.505	780.034
ILMN_1657041	LOC645165	104.803	94.7426	94.8535	86.3883	88.6548	118.668	66.3994	67.9463	52.2252	56.2376	68.8571	70.4952	22.6432	15.8409	23.5032	25.5766	20.2514	22.9074
ILMN_1657044	STARD6	53.8094	59.8389	39.7719	49.9925	54.0887	57.6889	45.9571	39.8569	36.8269	41.8835	43.037	38.7495	-3.6703	-11.2072	-5.92122	-5.7605	-9.35142	0.888299
ILMN_1657045	ABR	66.2686	61.76	57.0412	55.1127	64.4954	76.1977	47.4658	54.5727	47.436	53.7405	48.2866	47.8494	7.44935	-5.26856	0.860794	3.30112	-2.08827	4.19447
ILMN_1657050	ARSK	91.1834	87.7097	88.5626	77.8257	63.7503	106.473	62.4258	51.9781	72.8398	57.1255	58.4357	60.236	15.1696	20.3047	14.7044	9.00019	6.57776	20.8615
ILMN_1657056	LOC649993	81.0603	83.4094	68.9727	66.1287	92.2514	96.3677	55.8415	57.134	45.3516	56.1573	50.6999	44.1737	13.0712	8.54673	9.52048	7.73599	10.0468	8.81588
ILMN_1657058	PPIL6	81.5896	91.7647	61.8129	64.2505	64.5772	85.8359	260.281	140.942	117.017	72.8755	99.9948	162.302	108.391	112.263	27.2961	21.7686	27.4395	106.478
ILMN_1657064	C6orf70	236.807	246.155	202.567	172.5	270.765	228.062	359.217	430.157	355.725	401.81	382.827	336.957	210.152	192.958	204.844	189.397	269.742	238.563
ILMN_1657074	MUC3B	65.7878	56.4821	52.5429	59.5863	62.2844	57.6041	45.1474	41.2559	38.2914	46.8383	43.8406	44.8165	4.04621	5.13812	2.96313	4.10641	5.42595	6.14254
ILMN_1657077	SOCS6	72.8844	56.4628	70.8241	64.8675	89.1976	70.3387	67.9777	58.6859	56.0554	76.2733	71.9783	63.911	9.99515	8.52153	12.5477	15.1351	7.55262	13.6142
ILMN_1657079	LOC652077	68.6217	54.1106	55.3321	46.1476	61.0035	58.6089	45.1964	40.8304	37.4417	44.6277	44.8865	40.9075	7.51718	-5.21367	-6.33794	-9.04358	-1.27962	-6.56708
ILMN_1657086	LOC440508	71.0592	62.4846	59.2929	58.8863	74.1615	73.4997	60.1776	53.3077	61.0484	57.0637	52.4605	58.8769	6.81452	3.16338	10.7817	5.72399	17.181	4.91493
ILMN_1657087	ZNF533	188.738	214.342	105.131	81.7942	70.5035	117.851	130.39	117.275	118.087	182.546	94.2089	148.699	128.87	155.746	44.996	34.8818	60.293	65.5122
ILMN_1657095	STARD3	87.2065	97.6083	107.438	77.3859	136.291	97.245	84.0989	83.5114	97.361	90.388	79.9082	101.382	62.376	43.6097	35.179	34.6191	46.7296	41.1625
ILMN_1657096	B3GALT3	55.8188	52.0403	50.4225	57.968	51.3275	57.0476	41.6802	42.4777	35.861	45.246	42.3287	44.7289	-0.895367	0.595195	-1.90079	-8.76632	-1.18656	-7.55439
ILMN_1657111	C14orf78	653.575	881.313	623.881	314.413	357.919	295.728	1672.21	992.062	769.15	433.236	307.664	245.266	787.574	769.168	733.901	247.344	392.351	131.613
ILMN_1657125	LOC645073	68.8512	67.2135	51.7061	62.2875	68.9852	67.1356	45.8798	47.4257	43.4076	48.3688	50.1807	42.9634	2.53305	4.81984	7.55668	6.73309	3.92286	3.58292
ILMN_1657128	PTPRU	92.329	111.058	52.097	98.0583	135.774	85.7766	73.4272	80.062	77.7591	104.54	83.9416	90.4246	31.8115	32.9734	14.169	59.7731	72.6823	43.9477
ILMN_1657129	SKAP2	260.67	252.927	252.735	232.715	205.215	451.098	318.21	225.392	395.725	304.068	407.549	293.144	181.158	182.837	249.945	295.492	249.987	270.55
ILMN_1657139	ADAT1	262.893	313.62	241.108	299.793	494.376	365.88	150.225	165.321	245.968	252.31	268.518	254.264	161.351	171.176	138.144	253.335	230.638	251.159
ILMN_1657141	FMR1NB	57.9311	55.4385	51.69	52.4351	55.237	69.1495	46.9094	48.3078	41.0659	42.7214	41.405	43.3786	-4.3913	-1.36475	-4.83442	0.748347	-3.77172	-2.76967
ILMN_1657144	C1orf69	96.2287	119.08	90.7462	87.0781	152.5	105.014	100.955	109.104	113.161	101.544	96.4772	121.163	52.4323	49.5506	50.0097	36.2604	45.7806	28.0269
ILMN_1657145	MEOX1	73.7968	68.3021	82.8213	58.4199	64.5596	63.698	47.5565	58.2397	108.966	50.2239	40.2437	42.1035	-3.77933	4.6141	18.3926	0.109278	-3.65996	-5.69014
ILMN_1657147	LOC390282	50.0159	55.9052	55.4991	49.2496	64.6334	69.9955	45.0535	43.3692	42.6885	44.6661	38.8858	41.2706	4.3424	1.68392	0.255135	-6.79577	-7.56555	3.93707
ILMN_1657148	C19orf23	71.5838	77.8041	50.9539	59.8441	67.1436	73.4877	55.5632	57.5632	50.9306	51.0947	51.956	53.9918	6.52871	4.75997	11.5186	10.6392	10.8073	3.63535
ILMN_1657149	C8orf46	64.6472	70.5965	55.5214	54.5442	67.0422	69.4416	43.9446	42.4907	40.2041	53.8247	49.8129	42.3027	-3.47306	-2.9408	-5.12986	11.1474	3.96975	1.27592
ILMN_1657153	ACTR3	462.585	630.815	585.038	433.19	469.609	610.712	4270.17	3124.86	4159.03	2859.72	3351.3	2921.12	1482.72	1431.65	1968.5	1359.11	1288.3	2167.29
ILMN_1657157	LOC644607	70.4465	70.3585	55.7267	59.7435	77.0204	90.3237	60.28	56.4638	51.2261	49.7416	55.3554	50.4978	2.24466	15.8703	17.9917	16.0048	10.0784	18.2415
ILMN_1657158	RNF168	59.6014	64.6855	60.564	55.8751	61.0215	62.1314	50.1143	56.9062	58.5829	60.9401	57.8254	51.7749	5.96876	12.1066	-3.10354	3.86472	-3.65132	4.0469
ILMN_1657163	LOC641741	56.1452	57.9054	54.7047	52.6677	60.9629	61.172	49.1974	47.7413	42.2713	47.0317	44.1134	46.1587	1.57223	0.639659	-2.06902	-0.895391	2.43681	7.63544
ILMN_1657191	KRTAP10-5	52.5319	50.1282	54.2571	45.7996	59.5339	61.9596	46.1879	52.1202	45.7621	48.5718	48.8837	55.5426	-6.37861	-10.391	-9.78621	-12.8225	-8.89498	-1.94826
ILMN_1657194	TSNAXIP1	60.4239	59.1259	50.0104	59.1563	75.5518	49.962	82.5589	70.4523	47.1859	55.3983	61.0672	61.7324	10.0827	9.06776	3.30543	-3.05294	20.0274	-0.740935
ILMN_1657199	NFASC	66.1741	63.3239	50.4389	51.3725	56.1015	67.7243	49.2632	48.4669	37.0589	45.2158	42.089	44.2418	-2.56583	1.01059	5.19996	2.84087	1.97656	-1.71531
ILMN_1657204	SAE1	6665.81	7689.95	7688.02	5462.14	8031.35	8676.46	6067.88	7198.58	7766.31	6772.16	6668.22	6997.96	5649.04	5122.49	7430.42	6243.85	7056.34	9767.53
ILMN_1657210	LOC645167	84.178	73.4987	70.9298	71.4193	83.3962	88.4008	57.8986	58.4115	49.5466	45.4082	49.8172	54.4942	8.01693	14.0448	15.1844	11.8804	12.9625	13.4909
ILMN_1657222	LOC648972	62.6122	66.1196	66.408	51.9283	64.9778	65.9874	48.7064	47.329	46.3655	45.5762	49.211	49.8096	-0.624165	-0.695943	3.40253	0.590891	10.0876	-1.70814
ILMN_1657230	MYRIP	68.5143	77.8428	49.5647	60.2047	66.5563	79.1448	51.9345	49.157	42.5986	50.1455	46.5089	57.6099	2.72387	2.77642	4.39938	7.93022	6.52984	13.8015
ILMN_1657234	CCL20	176.94	109.754	94.7279	97.4023	153.594	240.619	137.435	89.3104	104.299	142.193	225.699	198.34	42.043	39.8247	79.3472	82.5115	93.6827	335.554
ILMN_1657235	LOC342979	93.8446	104.102	51.5902	83.5305	249.302	57.7556	131.995	119.511	44.3464	223.822	149.165	64.5212	152.517	104.266	-6.2786	125.482	200.842	7.82137
ILMN_1657237	NUBP2	127.761	141.355	124.948	128.566	375.523	219.106	73.4596	81.9209	106.099	87.7701	90.0645	111.851	39.1738	40.243	57.7649	52.2207	62.6719	67.0053
ILMN_1657238	LOC643274	64.8474	64.3457	56.5013	58.7146	60.4978	70.0045	46.3104	42.4405	42.3329	51.2972	51.0279	46.7216	4.96786	1.9289	0.178986	0.612513	-0.234516	-0.493125
ILMN_1657247	TBC1D3B	61.2736	63.5832	58.6006	56.6566	61.167	64.3246	50.4211	45.0357	43.8943	49.2239	43.0864	45.8434	0.305134	-0.00836648	-2.57571	-2.59955	-0.576709	-1.84266
ILMN_1657248	EREG	78.4148	72.2	123.828	135.883	116.544	162.895	56.1665	59.4439	357.28	277.883	363.882	289.128	24.7376	4.34439	87.6	194.553	87.926	564.226
ILMN_1657249	LOC647008	58.6817	53.1345	52.4209	51.1601	55.6155	62.2588	45.1185	45.3603	37.4375	42.3164	45.0048	44.5243	-2.81234	-2.6139	-7.82093	-4.99308	1.22734	-5.68082
ILMN_1657254	SGCD	59.0453	64.0771	54.7644	47.4057	79.543	57.9174	44.9936	49.8965	40.04	47.5261	49.6809	44.0578	-3.17865	3.44918	2.91704	-5.87586	-0.378185	1.8474
ILMN_1657266	LOC649350	66.3414	65.2688	54.8135	61.0787	61.9688	63.056	44.033	46.6522	41.5626	45.3683	45.4121	48.1388	0.432408	2.16282	3.72413	4.43254	3.93264	-0.241271
ILMN_1657273	LOC651429	69.7339	70.1669	58.7775	60.1457	65.8596	77.0769	50.4726	54.5942	45.5408	54.4837	49.4392	50.786	6.74353	9.73408	10.556	9.54685	11.1798	12.0233
ILMN_1657274	LOC729744	60.2255	62.2612	46.6549	57.6716	53.6296	61.2724	48.7721	42.7632	38.0773	46.0159	45.8708	45.9001	-6.34237	-4.70627	-4.55296	-1.07789	2.70168	-3.68656
ILMN_1657278	DVL1	64.4633	61.3746	47.2414	59.2989	78.2972	62.7937	56.7336	49.5421	46.9121	59.6305	48.8884	48.5464	-2.90091	5.18948	3.85597	0.426066	1.1194	1.97833
ILMN_1657279	LOC653706	68.3358	63.1563	44.268	51.0192	60.2216	57.8552	47.1321	51.8105	41.7734	46.5763	44.5353	41.2681	-3.20555	-0.0623368	-3.86904	-2.45643	10.7675	-4.72507
ILMN_1657283	ALKBH5	2175.32	2806.22	2645.3	1784.48	2598.24	3498.98	2695.15	2991.92	3465.73	3417.72	3332.78	3247.39	2404.89	2070.59	3238.07	3208.41	3773.14	3333.57
ILMN_1657285	LOC441762	59.233	55.3657	43.6163	42.7079	49.4886	57.3662	47.977	49.2488	51.8638	48.2685	52.3282	48.4249	-7.51844	-1.80989	7.53283	0.987918	-5.64398	-0.793418
ILMN_1657286	LOC728734	66.3442	65.476	48.1974	53.8456	62.9531	71.5901	42.1202	44.317	40.8168	43.6423	43.7296	49.1763	2.06527	5.16745	5.64378	-2.68476	-0.731472	-1.58317
ILMN_1657288	GUSBL2	110.258	130.644	160.015	118.107	121.859	139.007	56.2403	61.42	46.2056	64.8893	55.2435	61.9102	2.56787	4.84073	6.43982	6.8124	6.02333	10.7445
ILMN_1657295	CPA6	67.0732	49.7647	45.8569	61.752	63.1026	70.9193	47.9514	54.0916	35.9926	77.8082	91.9881	62.3438	-5.52058	-5.53874	-3.9825	3.12888	16.3653	2.39389
ILMN_1657302	SULT1A1	100.372	90.1083	130.676	96.0983	116.09	134.82	93.7108	90.5911	100.241	93.7855	76.4566	82.0929	35.7363	35.3222	59.3086	44.8352	37.0896	69.0972
ILMN_1657312	CBWD2	69.4586	55.2205	49.5984	41.104	58.1762	52.1737	47.6817	44.1111	38.549	44.4132	41.4451	41.6865	1.20195	-4.14564	1.04166	-3.07347	4.37575	3.85499
ILMN_1657316	IGSF1	75.9441	73.5879	73.5781	59.094	69.2471	89.7972	52.6521	54.0532	49.4231	50.3471	49.5814	48.5346	11.7885	9.06012	11.7033	5.99968	9.64329	10.6647
ILMN_1657317	POLR2J	264.61	290.122	299.611	233.998	453.053	341.792	250.812	452.144	307.245	373.694	516.436	249.817	128.818	135.029	166.194	148.715	206.584	231.032
ILMN_1657332	CCDC85B	69.5731	52.6619	65.678	47.3581	85.4768	77.7373	50.0723	49.4145	58.4324	49.5392	55.9458	58.4593	5.88381	5.78218	18.8327	4.52082	14.7355	11.4326
ILMN_1657340	ZNF607	84.6659	93.4419	86.608	66.1186	78.488	94.918	77.6276	73.124	70.7372	58.9653	60.2169	59.8436	15.1325	11.3157	14.1933	4.51019	22.6914	2.19914
ILMN_1657344	PLAG1	76.1084	71.7074	76.1693	69.2625	69.8207	76.2918	69.5638	59.4059	58.4014	89.6443	102.832	61.4403	12.0523	6.15696	12.4561	13.755	10.2722	9.02149
ILMN_1657347	PODXL2	217.859	291.3	279.451	219.645	1443.75	293.568	238.549	293.139	294.072	503.801	509.608	567.382	287.729	297.856	346.877	437.993	607.545	348.768
ILMN_1657348	LOC650909	118.615	145.545	136.875	107.271	139.604	161.45	94.0314	90.2734	87.8302	86.5081	67.53	70.5017	42.6764	39.9118	74.9719	39.1666	53.0759	37.2767
ILMN_1657349	EPHA6	59.1295	59.038	54.0053	47.0571	57.1112	61.1941	43.0389	46.2756	41.6095	49.5468	43.6837	38.3422	4.49279	-3.91742	-1.25483	3.68402	4.0032	-4.75306
ILMN_1657358	CD200R2	56.1628	55.4722	47.0678	51.8002	58.0761	61.0004	42.267	44.5326	41.5989	42.731	43.972	36.9891	-13.2844	-2.89084	-6.14945	-6.566	-9.24408	-12.9925
ILMN_1657361	CBX7	167.777	224.871	146.54	98.8	178.163	212.018	174.848	185.01	263.85	158.84	157.861	214.402	151.441	125.314	163.57	108.167	166.593	174.088
ILMN_1657373	LEPREL1	233.8	312.462	311.173	187.739	414.238	318.034	478.567	322.894	182.975	216.771	228.66	1092.79	281.807	265.26	110.012	222.561	218.111	363.073
ILMN_1657374	DDX12	62.7787	57.112	58.701	60.7847	65.1466	59.3461	46.3658	46.7109	44.9639	54.1137	45.9936	41.3629	2.58458	2.80564	1.13296	1.68114	3.17648	1.0356
ILMN_1657378	FLJ42842	64.279	56.2905	53.8538	57.2018	61.0443	62.7721	46.4696	48.2023	39.9867	48.5761	47.7585	48.961	0.213726	-1.65455	-4.13786	0.245692	-2.24414	5.09808
ILMN_1657381	RASSF6	62.4307	57.7381	71.5387	62.7239	62.3112	93.8327	52.379	41.5647	43.4205	61.9767	56.6324	65.8042	5.6095	5.28071	-2.02819	8.58415	6.50523	10.811
ILMN_1657395	HMGCR	1182.54	1893.66	3145.04	1193.8	1522.67	4177.59	1931.19	1955.17	3743.72	1513.82	1418.64	3013.79	1168.26	1425.07	3666.41	1184.54	1214.12	4851.62
ILMN_1657398	LOC284757	50.5453	60.5224	53.3928	46.4071	57.7178	47.5263	44.5831	48.0793	42.6181	46.602	42.7116	40.4308	-3.97815	-2.66101	-7.05163	-2.86968	-10.9093	-13.68
ILMN_1657399	RFX6	70.6579	69.6786	62.8499	73.2176	71.5251	86.7732	52.5552	48.7743	44.761	47.3763	46.5639	46.1965	1.09446	2.26482	9.29958	0.646281	7.62824	6.85309
ILMN_1657405	SPPL3	78.102	90.8861	51.9032	88.2538	134.436	104.729	78.1384	88.3331	86.0955	104.112	96.1959	101.779	15.5165	24.0014	17.7188	15.7459	53.05	53.2919
ILMN_1657406	NUP50	66.571	66.989	65.8386	57.7197	67.3308	82.6704	47.0874	48.9354	47.5706	52.2092	50.1405	50.3788	6.34213	1.027	5.26181	3.02848	-4.61609	2.50584
ILMN_1657409	SERHL	60.9708	62.7271	54.6747	50.6706	55.4903	58.6975	42.004	48.525	43.8685	45.732	45.5289	43.1724	-2.62381	3.42037	-0.313423	-4.6942	1.78595	-2.7313
ILMN_1657421	LOC440917	57.8683	56.01	51.7461	57.6218	64.4261	57.3116	47.5462	41.7717	41.1345	45.0016	46.677	48.7718	-1.33662	-1.81717	1.52583	2.41867	-2.84916	-4.0974
ILMN_1657423	SPG21	176.329	132.907	355.056	179.886	213.816	481.883	185.815	142.268	212.146	176.74	285.649	221.339	106.38	124.861	178.576	158.785	97.1319	342.835
ILMN_1657429	LOC57228	63.1224	64.5951	109.736	65.5201	73.5262	107.238	46.8454	46.4795	49.4894	49.9456	49.8081	58.1402	0.608105	-1.42614	17.9144	8.75856	-1.42925	11.3859
ILMN_1657435	MT1M	54.2761	62.9981	51.8432	55.6422	56.6788	58.1815	46.6183	45.2304	44.1089	49.3157	39.5438	43.0365	3.83768	0.673862	-5.96313	5.69615	0.490956	0.060319
ILMN_1657436	FGFR1OP2	93.7495	99.5916	96.3445	70.8143	93.1597	100.997	185.208	180.038	137.844	146.681	159.444	124.031	38.1886	35.7702	29.8846	20.1265	30.3207	50.2095
ILMN_1657440	KCNC2	68.831	58.0352	58.8381	61.0971	65.4295	66.041	48.8581	39.6161	42.9322	38.3192	44.1653	48.5312	7.01951	6.88012	1.31568	4.12273	2.71644	0.14483
ILMN_1657442	ADARB1	68.3501	61.9682	71.9875	57.6833	75.701	70.9476	53.0772	55.3205	57.802	58.8596	51.3847	59.7204	1.5804	0.453838	12.7826	4.60426	2.7214	9.59716
ILMN_1657443	LOC730347	75.9342	76.9032	58.9588	60.6007	89.5073	81.3489	59.812	55.3582	52.1922	56.535	60.1128	55.9239	13.7745	13.6402	12.5266	5.49771	15.4183	13.788
ILMN_1657446	C1orf57	1014.92	1134.98	1402.47	841.851	1725.71	1449.42	1689.31	2028.85	2497.43	1670.84	2035.75	2038.55	876.681	905.069	845.783	936.863	875.206	1558.64
ILMN_1657451	SRPK2	75.7271	74.8304	68.8107	56.968	67.5581	68.6659	54.3545	62.3022	48.4522	79.0916	57.169	78.2258	-1.3524	3.41029	7.24944	2.06718	0.716229	0.846757
ILMN_1657455	CEACAM4	62.711	60.8607	69.9006	62.1487	64.2844	71.9367	49.36	47.0277	46.8752	47.176	48.6885	47.7801	2.85794	-1.59672	-3.48614	4.99583	3.89748	5.43386
ILMN_1657470	YTHDF3	285.939	355.144	294.161	215	477.148	402.606	569.253	499.091	483.435	483.775	678.36	450.477	206.048	234.268	205.541	219.788	198.5	318.964
ILMN_1657472	POLR2J4	61.6782	64.8618	53.9209	47.6166	57.8416	67.6861	44.2835	46.4022	39.3149	45.1822	44.3073	45.3651	1.69416	2.51734	-3.04928	1.82051	-2.18715	-2.07945
ILMN_1657475	GALT	374.134	398.867	328.436	230.324	423.031	514.316	243.365	289.887	294.858	214.101	212.613	256.389	200.136	191.42	152.155	180.224	232.728	177.951
ILMN_1657476	LOC340228	63.665	67.8327	51.071	60.7678	58.6116	63.547	45.4637	43.3256	40.0237	44.6373	45.3432	46.1592	-2.72364	3.62724	-8.20856	-1.80333	0.896481	5.13392
ILMN_1657478	MAGEL2	136.391	115.415	121.661	130.308	165.458	160.528	108.621	108.278	103.718	95.8469	98.3418	96.0629	67.3838	64.0342	66.2881	79.632	81.8431	79.4937
ILMN_1657483	SEC23B	1017.12	1121.55	1080.84	873.071	523.982	1802.45	1988.32	1444.46	1685.92	1541.02	1972.99	1315.79	849.582	1039.8	995.39	1447.87	1024.38	1816.04
ILMN_1657486	OR2AG2	61.671	68.1148	63.2911	59.1829	63.6731	67.3059	48.5359	42.0241	34.0931	42.7384	44.046	48.2197	-3.95326	11.1548	1.31499	-2.78863	-4.53148	-3.37406
ILMN_1657495	KIAA0152	1608.74	2328.72	1392.6	1628.58	4634.29	2245.63	3905.24	2872.61	2620.08	3328.59	2590.11	3307.82	2286.12	2854.45	1859.8	2427.26	2717.78	3404.81
ILMN_1657497	KIAA0319	59.2645	53.6119	45.4021	51.5135	49.3616	53.3047	43.4903	49.8633	38.3335	44.6735	37.8342	40.267	-3.4205	-1.05378	-4.51687	-11.8055	-6.93845	-4.41408
ILMN_1657505	HR	58.9332	58.0478	56.1128	51.1078	64.4218	62.21	49.5544	51.4582	46.4658	48.1833	49.9633	63.8289	-1.4722	0.200153	2.49538	-1.63916	-1.08455	6.21208
ILMN_1657509	TSEN54	257.805	323.704	218.006	199.782	757.624	252.085	351.357	391.565	531.076	358.364	311.372	311.851	317.675	340.553	432.154	292.149	357.719	365.107
ILMN_1657515	RPS6KA5	125.208	95.0842	72.3509	71.9396	81.7299	111.05	147.485	154.252	75.9398	146.266	111.268	83.9093	86.7829	52.6008	19.8544	24.8536	40.0885	52.0219
ILMN_1657527	CLEC12B	62.646	53.0446	56.4435	55.377	58.5164	70.6169	47.8444	44.5022	44.703	44.5812	45.2636	47.2197	-9.65012	-0.830724	-2.4757	-1.70899	-4.92298	-10.8573
ILMN_1657529	CYP2B6	57.6886	62.1547	62.2564	62.2461	60.322	70.8799	51.4464	46.0999	43.9279	41.9637	47.5179	47.2799	1.78939	4.01973	-1.85001	-0.960508	4.5597	-3.12028
ILMN_1657547	CCDC34	281.693	375.634	351.296	161.194	140.923	317.748	318.632	317.619	357.497	218.82	253.519	183.567	169.104	257.972	324.148	145.129	113.469	284.531
ILMN_1657550	MVD	144.238	154.887	160.688	150.23	470.726	349.747	103.465	89.9744	183.862	141.015	115.277	316.427	61.7104	62.4546	137.54	98.1763	109.527	269.364
ILMN_1657554	TSPYL2	93.9997	88.255	65.3998	63.9242	119.13	81.7885	73.5486	88.8384	101.191	88.4638	90.8188	99.0966	33.1982	34.6395	42.2186	9.19196	28.4416	29.9844
ILMN_1657571	ASNA1	55.8362	55.5528	53.276	51.0843	62.766	68.6844	52.9181	55.751	52.9564	63.3291	59.2997	58.818	6.3899	11.0984	2.78938	11.282	9.3184	8.22115
ILMN_1657572	HSFX1	87.6641	91.0414	66.5707	58.4283	63.1884	68.7275	145.873	99.5727	80.7054	46.9294	46.959	45.7364	134.72	118.665	25.3772	5.44451	-0.0757327	2.13542
ILMN_1657589	LOC644650	64.0258	75.423	52.5692	63.0367	59.096	58.6659	48.9214	51.0333	46.376	49.7688	46.1624	45.8064	-2.13776	11.157	-3.98663	1.17085	-1.51338	-0.0981511
ILMN_1657591	SCN3A	66.2531	61.9507	56.9685	61.4916	72.5541	63.2717	55.5007	56.8149	47.6345	54.6797	51.2745	52.2486	9.04692	2.31814	6.50418	-0.313306	-0.16711	8.46502
ILMN_1657592	ACSM2B	65.3166	61.6471	46.9786	52.9243	67.2958	59.9217	48.2845	44.9508	39.9642	44.5291	42.2441	45.2839	2.774	-1.28309	-7.59229	-1.50734	-1.18599	-13.7578
ILMN_1657595	LOC651326	59.6621	55.1116	49.6961	52.3138	58.8207	53.4663	45.9856	48.6898	46.7003	46.3852	50.0376	46.9825	4.50766	-3.00552	-5.94003	-2.05804	-2.17764	-0.962256
ILMN_1657600	NCAPH	64.5699	70.5006	54.2032	55.7599	61.3039	63.0461	61.2898	59.1796	47.3181	46.0399	46.9143	47.2674	10.2828	0.241122	14.377	7.3157	0.127064	9.43733
ILMN_1657603	FLJ32310	62.5637	68.3344	54.7967	69.4023	61.9148	65.923	48.6957	49.9144	41.9579	49.2983	43.1818	45.6186	6.72611	3.65441	4.14082	5.03001	1.43844	3.41263
ILMN_1657606	ZFHX4	49.9751	57.346	46.4331	55.752	61.2648	56.7025	58.2112	65.4438	33.9614	51.4917	71.8805	41.9163	-3.25202	8.66923	-10.3148	-3.81482	-3.51391	-5.2521
ILMN_1657607	NRG1	61.7689	63.3455	55.3207	51.9323	58.8504	65.5374	40.5834	40.2003	39.962	39.1285	38.4199	42.6487	-2.47429	3.23237	-12.2172	-3.66542	-1.46352	-3.92153
ILMN_1657611	SH3RF3	63.5989	54.9686	56.5722	50.2629	63.7585	66.2035	49.5539	42.5221	40.4584	51.0079	44.4293	50.5104	-0.396023	-0.49371	-0.732071	3.60099	-1.81057	1.00337
ILMN_1657612	LOC285900	2234.19	2613.84	4072.92	2793.32	4448.96	6150.26	4675.24	4590.04	5544.45	4466.11	5122.5	5983.71	3086.37	2643.14	4793.91	2910.11	3163.78	6280.58
ILMN_1657618	WTAP	60.118	57.3181	53.5116	55.6945	58.7223	67.8586	48.4116	44.25	46.2579	52.0691	48.4268	45.6936	2.29962	2.20773	11.6333	5.50787	3.57656	12.0164
ILMN_1657619	DNAJB14	93.2006	84.3903	76.4745	57.7971	67.5365	84.0269	106.112	81.7091	88.7487	124.016	152.985	78.8722	20.5778	26.8917	7.36915	22.26	10.3983	25.9113
ILMN_1657624	NSFL1C	640.735	664.104	332.198	432.777	1594	627.406	521.151	835.072	503.41	875.893	961.863	707.001	419.758	423.292	506.238	686.019	1020.02	760.865
ILMN_1657627	CBFA2T3	66.0085	68.1948	61.6151	64.3012	62.6367	68.628	52.2678	57.0363	55.9819	64.9376	54.6886	62.1937	12.1308	11.6962	6.75066	4.86872	13.7941	11.4091
ILMN_1657631	STAP2	143.207	179.958	135.948	153.276	381.419	123.862	141.845	170.694	171.364	216.936	187.429	108.603	117.675	115.646	110.504	144.744	131.376	103.336
ILMN_1657632	ZMYM6	457.921	533.296	583.608	343.456	241.281	1324.72	900.56	689.266	895.92	559.318	670.886	1279.89	304.971	419.847	377.754	340.617	319.89	649.013
ILMN_1657634	FANCD2	63.8957	69.7573	52.758	58.7717	80.4638	66.9089	54.5544	53.7207	51.2199	59.7926	48.0246	63.6758	11.1518	5.92462	1.22582	7.34173	10.4891	8.34374
ILMN_1657639	EDEM3	54.6353	52.6338	44.5667	45.8501	59.4873	60.5817	55.121	50.7188	43.6518	58.1244	51.7891	50.5872	-2.96625	0.515269	-1.20567	-4.38231	-1.11878	1.24655
ILMN_1657643	KCNIP2	56.8922	50.5461	46.4576	57.4728	54.8904	62.2495	43.5638	50.9209	41.6223	46.6024	49.9849	44.2378	-4.41825	0.809001	3.0538	5.49879	2.16018	-4.66991
ILMN_1657652	LOC647683	60.0632	61.0022	50.9652	62.9967	59.1558	52.6877	41.5329	45.347	37.0312	44.4256	42.9994	45.3743	-6.23262	-0.129468	-2.6977	-7.5156	-6.43274	-10.0258
ILMN_1657656	LOC651141	64.2018	62.7858	48.0535	51.0859	60.0416	60.1572	46.5123	43.1178	40.4854	43.3134	43.0966	42.8922	-0.691738	1.88347	-4.58665	-1.93236	-1.27919	-5.68134
ILMN_1657662	EXOD1	61.8631	74.5749	60.6649	57.6184	68.2885	78.3316	61.3927	55.8345	81.3978	64.1567	69.9686	72.6572	8.53537	8.67573	18.9479	5.79698	2.20435	21.4998
ILMN_1657665	ZNF644	56.8892	62.8878	55.6634	52.1136	57.3287	63.1199	48.1087	51.0319	42.5672	44.3043	50.3681	50.0957	-1.95531	-5.208	-7.11233	-4.77245	-1.43579	-6.04199
ILMN_1657673	LOC90120	85.2425	87.5505	75.2533	64.1717	124.618	99.5502	98.9996	88.0823	78.5623	108.502	74.1321	148.972	34.7659	34.0842	26.2955	34.73	30.8954	33.9901
ILMN_1657679	VAV3	727.029	985.94	1220.59	430.822	604.813	1276.72	916.662	1003.7	896.223	600.007	898.689	839.784	872.393	897.614	1393.62	457.705	602.138	544.001
ILMN_1657680	CCDC69	61.7882	58.2036	55.7445	51.6301	60.3003	52.5008	45.5047	48.9492	39.4029	51.8246	47.2293	49.9635	-4.81893	3.00304	0.940079	2.57223	4.0336	0.422624
ILMN_1657682	GFM1	683.248	751.067	1106.71	449.362	557.375	789.193	1426.9	1558.51	1681.78	1210.34	1574.99	1286.52	738.027	751.6	844.907	556.646	767.005	903.76
ILMN_1657683	C1orf198	387.85	379.967	246.604	298.596	612.593	301.234	455.929	494.127	449.583	542.432	616.24	313.399	356.876	387.97	318.432	446.636	460.361	405.297
ILMN_1657686	PDE8A	80.5063	79.4898	59.9232	63.5977	73.9058	83.1185	48.3491	49.8057	48.6446	54.7521	53.1814	50.8227	0.130398	5.07674	4.53381	0.0961862	5.45312	-3.19979
ILMN_1657697	SAR1A	179.629	228.085	141.178	160.863	171.882	196.982	1343.43	1220.57	648.176	1140.22	1249.23	810.636	563.469	638.716	383.267	538.795	631.548	548.421
ILMN_1657701	TMEM137	94.0787	168.036	74.3868	76.5922	114.041	96.7686	86.5948	89.16	73.1354	103.227	71.9261	98.3392	56.1597	54.3826	25.6421	27.7493	88.2154	49.2029
ILMN_1657708	MGLL	751.072	602.024	281.024	486.869	1096.58	712.818	449.936	453.014	524.903	895.393	678.134	778.624	328.581	413.508	508.34	449.033	580.926	554.907
ILMN_1657709	TRIM34	52.5313	58.6085	46.8774	60.2475	50.9618	50.9975	49.5995	45.1466	40.1649	49.4407	41.8346	39.8556	-5.23082	0.931598	-5.52129	-7.85589	-0.858409	-4.15462
ILMN_1657711	LOC645868	66.5677	62.8219	56.2273	61.9646	70.6617	55.2863	46.2524	47.1662	38.9304	48.7823	44.8527	47.3413	7.01506	5.72327	11.7348	5.33706	5.76446	5.77374
ILMN_1657715	LOC642228	67.3903	64.7264	55.6584	51.1105	64.6677	68.7055	40.2279	44.6991	42.4624	43.6468	42.9967	39.9063	-2.0708	-3.86064	-2.41195	-3.99852	-5.03596	-8.38889
ILMN_1657722	RPS3A	4148.2	5146.34	3995.05	3567.8	3222.98	6981.71	9906.2	9826.49	10506.8	7993.23	8151.16	9864.9	6805.83	6149.11	5924.68	5020.81	5700.77	6962.2
ILMN_1657728	LOC643831	162.496	387.383	100.422	145.278	787.204	118.722	434.69	599.809	537.23	1008.94	578.996	870.207	131.078	170.323	119.852	86.0439	306.832	134.455
ILMN_1657729	ZNF254	86.9846	93.1095	55.7104	54.5626	54.7044	69.4978	182.917	171.982	192.539	119.514	197.47	129.454	60.2084	48.0502	43.9923	14.0155	44.1998	24.5514
ILMN_1657744	C15orf17	321.882	354.897	451.629	348.66	478.606	750.694	304.807	285.511	867.834	484.415	360.148	881.496	216.554	203.242	330.721	266.039	392.754	370.435
ILMN_1657746	BPHL	893.081	942.102	516.87	613.347	761.008	929.249	506.722	473.079	480.14	638.272	644.072	580.735	516.351	555.611	421.245	687.12	503.253	387.343
ILMN_1657749	CYP27C1	69.2504	66.8063	62.6674	79.65	114.107	76.6247	53.4197	62.8477	45.2564	97.2643	79.9037	63.5521	6.3788	-0.192937	7.12122	32.669	81.7547	18.7442
ILMN_1657750	CNNM1	84.7852	86.3668	94.1147	78.9666	94.9937	115.127	72.5405	68.4392	55.2887	62.0776	56.3828	59.4077	32.4316	24.7704	36.5186	19.2685	40.2385	20.3557
ILMN_1657754	RPAP2	192.182	266.031	219.09	143.522	162.817	191.196	232.735	207.521	217.954	189.472	141.676	200.935	179.805	155.117	113.366	96.2929	115.227	136.576
ILMN_1657760	SYT17	157.588	232.015	110.795	105.356	159.431	126.993	123.353	116.617	130.413	100.217	123.321	160.349	87.9158	98.1548	49.6091	87.3711	110.198	80.1548
ILMN_1657766	TRIM29	190.076	155.378	110.277	144.981	516.239	91.9992	74.6919	72.1995	109.719	130.827	103.889	99.3564	26.1332	26.1537	18.8595	32.5149	14.3545	8.84312
ILMN_1657769	EIF5	62.7278	69.0551	60.8005	53.6014	68.6171	68.9808	49.6539	46.2736	45.2484	47.7167	52.6654	50.6306	-0.266216	1.95928	-1.49169	0.62237	-4.4208	5.75127
ILMN_1657771	CRTC2	71.5053	104.487	52.5586	67.3756	129.463	78.9397	153.607	148.525	185.403	178.487	176.013	181.772	94.4056	114.117	108.624	93.7078	109.698	116.354
ILMN_1657790	SFRS11	93.366	105.937	68.922	93.2043	92.4651	138.601	570.668	658.787	498.894	823.241	797.973	717.017	191.626	178.756	157.9	111.48	229.065	196.583
ILMN_1657796	STMN1	545.743	727.236	770.78	502.566	832.345	838.614	1140.29	1056.51	1069.28	937.517	904.085	804.679	924.708	931.716	916.769	836.115	930.84	934.812
ILMN_1657797	FIBP	1036.13	1383.02	1421.59	868.755	2123.64	1796.69	1443.04	2019.87	1822.61	1439.17	1383.82	1507.89	1618.32	1703.45	1855.02	1430.67	1797.49	1970.61
ILMN_1657803	CFH	63.4457	62.5843	42.9983	49.3539	61.6327	63.8236	44.6873	90.8574	38.9474	46.3125	46.4201	47.7272	-1.08259	2.493	-7.47299	-10.1359	0.372883	-9.10868
ILMN_1657810	PPM1M	82.5138	78.0191	74.3256	50.7024	61.2473	83.3861	98.9504	107.606	119.392	51.5879	47.6301	108.305	26.9306	51.454	56.0127	8.15386	7.39851	33.037
ILMN_1657812	LOC644951	63.3384	70.7159	58.0206	52.7803	62.4399	64.2786	46.7596	44.8793	37.2705	48.3561	45.1167	44.3586	9.47965	-1.69166	4.12432	4.25991	0.542355	1.02741
ILMN_1657816	LOC646422	63.2292	66.6671	61.8838	60.3692	60.6315	70.0665	43.5415	49.5185	38.8381	48.6685	45.042	47.3484	3.88893	-1.16758	-0.480179	2.23205	3.67604	0.90751
ILMN_1657818	IQCB1	56.9225	62.3765	47.3875	50.5944	67.3854	60.5855	56.6278	57.9019	60.6506	58.2983	56.1647	59.3305	-2.93532	2.2589	-1.31826	2.07749	-0.934055	-5.88051
ILMN_1657823	PMEPA1	63.0058	57.0475	52.5898	66.4885	111.089	70.962	52.1871	53.17	41.5783	54.2179	52.9517	50.8736	-3.69479	2.41283	-1.63889	-0.0378317	-0.820468	5.46842
ILMN_1657827	LOC649747	71.8765	66.9522	58.7118	65.5189	66.0969	71.6846	44.3184	45.5238	38.6307	46.6462	45.8997	40.2624	-2.00957	-0.000782867	0.645638	-1.86271	-2.36885	1.39517
ILMN_1657832	LOC222699	60.6173	60.6523	60.9545	56.1338	91.6976	69.9444	49.8517	50.4269	56.0506	56.4326	52.2672	52.1303	10.2525	11.0726	5.41074	1.05689	6.87197	5.8335
ILMN_1657836	PLEKHG2	160.412	173.472	132.399	139.031	399.416	142.903	379.44	336.319	389.687	373.219	248.216	243.661	232.373	288.848	292.379	220.922	430.243	201.304
ILMN_1657837	ZC3H8	106.923	103.225	107.927	95.9022	160.426	130.534	133.873	138.213	133.97	124.714	100.973	86.2305	64.81	51.9881	57.5524	37.321	39.0151	40.7299
ILMN_1657838	JMJD5	58.7914	57.9074	49.4637	60.6755	71.4457	62.8963	47.5806	54.5329	47.7724	59.517	52.0669	57.3111	2.66065	2.70738	11.6716	7.50445	7.99127	-2.15124
ILMN_1657847	SUNC1	69.6908	63.9364	59.0145	52.7168	63.6697	56.7875	54.8657	48.6125	43.92	46.4359	52.5849	48.3035	2.54692	2.46933	2.54571	3.11709	-1.39673	3.6276
ILMN_1657854	MITF	65.4574	53.8549	47.5478	53.0243	55.2118	63.1306	39.2744	41.8726	38.1873	44.7515	41.3923	44.4035	-1.64906	-6.09893	1.29329	-10.1249	-10.6097	-4.92491
ILMN_1657855	ACTL6B	63.3877	64.2273	48.7751	56.98	57.2679	67.7345	47.3821	45.0903	42.7371	49.5697	48.8609	48.2061	3.6101	4.43134	2.44248	1.89332	-0.561283	-4.39633
ILMN_1657857	TMEM14C	1524.32	1423.48	1961.26	1228.24	1339.91	1900.33	2419.06	1797.43	2273.51	1451.08	2225.66	1418.36	1106.62	1184.09	1096.91	1123.3	853.268	1829.99
ILMN_1657860	C1orf151	82.2928	62.3438	61.8085	67.2577	76.6914	72.0741	46.0871	51.4668	41.3878	50.557	50.1991	47.0065	7.85287	7.01631	-9.46447	5.19953	2.07276	-3.84903
ILMN_1657862	AHCY	5038.65	5641.05	6812.04	5032.39	5487.05	12167.6	3220.04	2986.46	6788.49	3489.96	4602.74	9336.62	3572.17	3301.07	7169.06	5481.14	4333.55	11839.3
ILMN_1657864	TMUB2	283.885	242.329	188.124	174.889	498.922	269.413	416.848	366.659	437.231	327.899	380.203	356.326	229.999	265.803	224.915	201.653	250.729	227.409
ILMN_1657868	SIRT4	81.7438	96.5062	75.9098	63.9952	77.2287	85.7407	97.0316	82.6261	57.7859	52.9177	54.8337	64.5984	33.9541	41.9782	24.0468	3.23111	-1.21728	19.3205
ILMN_1657870	ABL2	53.9278	59.0779	43.0465	64.5705	59.4618	56.3497	41.0406	44.4269	36.6519	47.1474	46.9988	45.3168	-1.14094	-0.912511	-0.547485	-4.51701	-1.71629	-3.91421
ILMN_1657871	RSAD2	193.591	83.9702	57.5821	108.41	80.1687	58.3724	78.7363	91.497	52.1535	118.433	178.371	49.3816	19.1655	33.9104	-0.723472	56.1073	53.9283	-0.604262
ILMN_1657873	XPO4	403.892	517.351	429.116	263.525	319.031	393.403	617.777	745.943	655.521	531.716	557.945	603.846	333.778	309.502	454.547	247.305	332.311	420.797
ILMN_1657874	LOC643293	71.0397	76.607	66.0823	62.6135	67.5781	83.5273	54.2993	48.2341	46.0177	46.8871	48.6186	50.1626	13.1045	1.93753	10.0718	-0.652029	4.40582	-3.03081
ILMN_1657884	NME2	112.758	97.4279	144.343	113.747	112.413	134.987	95.2975	94.3252	117.513	98.8269	90.8611	130.556	52.711	45.6302	92.8426	60.9657	50.3124	107.409
ILMN_1657886	LOC644993	68.1065	64.8411	57.8479	65.7007	63.7311	58.2599	45.3486	43.7559	41.3402	48.0929	42.836	43.5815	-1.77814	4.44474	2.8619	3.05493	1.75985	3.37128
ILMN_1657888	SALL1	69.6271	90.02	56.0677	64.7661	137.486	106.906	86.9353	76.7464	106.89	114.23	139.399	180.128	31.1561	27.8967	48.83	35.5841	31.6912	86.1409
ILMN_1657891	TNKS	75.3802	83.0278	64.2787	76.761	91.6902	85.2909	82.4007	68.4792	85.6808	75.8726	81.2973	63.2692	21.3503	23.3988	16.6083	21.8306	13.8545	24.9453
ILMN_1657892	TLR8	61.4158	55.1556	54.4596	44.452	57.5148	53.8896	43.1586	38.4857	38.6152	43.3021	43.2105	37.1208	-9.6451	2.34898	-7.65553	-2.81141	-4.67366	-10.4919
ILMN_1657893	TXNRD2	202.134	185.221	168.964	178.691	265.317	392.853	181.028	194.919	182.674	273.427	282.337	395.269	211.01	152.48	176.697	296.153	311.539	341.858
ILMN_1657898	MTP18	90.0702	81.6909	122.261	95.5037	169.348	143.477	67.1519	77.3539	93.5956	127.734	103.451	82.8153	9.23629	25.1125	39.8071	23.8227	18.5697	32.3984
ILMN_1657913	C1orf84	67.5242	72.8752	57.8259	54.3096	71.16	68.78	48.6459	40.9044	41.0414	50.5913	42.4393	53.7054	-1.02414	4.36977	-3.842	2.26485	-4.34218	-6.42709
ILMN_1657914	LOC642568	51.3251	57.9064	50.3252	51.7551	57.8785	60.0528	42.1286	45.9887	40.6389	42.2511	44.1089	43.8535	-4.16826	-7.74425	-4.66965	-6.22137	-3.34558	-2.39181
ILMN_1657932	MUC6	64.8121	61.4334	64.0799	57.1035	66.7466	67.8266	56.1457	52.5532	47.6525	54.9519	56.1873	49.6213	3.78595	8.39615	6.6214	9.34761	6.28323	11.15
ILMN_1657946	SEC15L2	65.5934	62.7187	55.6733	51.9679	61.1352	67.8287	48.8999	46.9793	43.4302	45.0769	44.7711	45.903	8.46802	3.46455	3.54388	-2.1703	-0.541416	-0.84069
ILMN_1657948	LOC649317	58.4568	58.9406	44.6923	57.7139	62.5314	60.2905	49.0318	45.8223	43.9791	43.9237	42.6202	45.2502	-5.10409	-4.69957	-0.837059	-3.35692	-7.34936	-2.62005
ILMN_1657949	RHEB	886.051	1047.97	1818.49	878.091	1266.17	1721.63	2011.35	1724.09	2534.33	1454.83	2056.18	1654.03	1111.12	1206.94	1616.45	1077.11	1011.43	2077.7
ILMN_1657950	RPS26P10	71.1676	81.6799	100.106	93.4969	93.4757	110.842	114.173	108.8	112.587	114.555	134.101	112.799	75.7916	58.4541	75.4819	93.4283	78.0538	169.528
ILMN_1657955	FMNL3	66.0244	55.4406	50.3638	56.3398	59.7647	61.6907	47.235	47.6261	39.133	37.8825	43.0903	43.5184	-2.00851	8.6767	0.620796	-3.57385	-4.22576	2.68078
ILMN_1657958	LOC648264	60.5295	60.6978	59.7873	53.9482	56.2875	64.3151	45.9867	40.2385	34.904	42.172	40.292	43.2968	-5.6042	-6.23195	-9.34522	-1.47593	-8.2484	-8.38413
ILMN_1657959	LOC643686	69.9795	58.3703	49.6548	61.7598	58.7804	63.4767	49.6533	46.9321	41.8015	53.1057	50.7362	48.0578	-2.99452	2.63687	9.74207	5.19329	4.54612	-3.96916
ILMN_1657962	LOC728946	53.9984	60.0689	53.3309	51.4931	65.7414	58.3682	42.7801	41.3106	38.4353	45.2075	43.3652	41.7273	5.63428	-5.46862	0.684547	-6.19304	-1.81595	-5.42233
ILMN_1657968	MAP2K2	1301.78	1549.03	917.436	749.904	2155.59	1201.65	457.003	508.243	1252.35	620.238	441.853	788.528	511.301	523.93	721.748	389.64	533.76	619.613
ILMN_1657972	HHIPL1	55.1486	68.9429	53.7549	55.8647	62.2541	60.6046	48.7266	47.6311	40.7151	39.0429	51.5222	37.1227	-1.96858	-7.32348	-1.09096	4.77047	0.749417	-4.5468
ILMN_1657977	MSRB2	1061.97	1181.16	817.092	455.639	635.495	1012.79	1153.3	934.121	1137.56	727.94	605.817	992.494	1413.79	1533.85	919.869	886.073	868.726	806.826
ILMN_1657983	TERF2IP	328.287	301.256	240.536	312.219	770.462	451.178	519.484	591.246	739.124	797.126	911.745	824.585	474.6	529.146	429.97	676.301	480.645	653.838
ILMN_1657985	LOC644789	89.5113	88.2573	78.0465	78.3697	77.1872	91.8358	58.7972	57.1675	53.7936	54.3721	55.3261	50.2614	19.6516	21.6353	20.7944	16.6023	18.9428	13.6606
ILMN_1657991	LOC391722	71.1593	69.0467	50.3321	51.8264	63.6459	66.0438	47.1646	45.714	43.6982	43.9558	44.9574	45.004	1.97399	-1.4009	-3.47758	5.81616	1.34449	-6.99647
ILMN_1657993	ADNP	219.603	269.976	218.354	187.707	159.504	273.981	1017.83	893.472	813.546	950.811	1190.9	734.739	365.4	482.088	357.684	397.394	447.603	543.391
ILMN_1657996	LOC642035	61.2437	61.5669	57.4033	59.2863	58.2981	67.4497	46.0128	48.8097	39.4748	49.1609	42.5068	48.2652	10.2158	0.628581	-1.02994	1.37201	10.2742	4.03133
ILMN_1658010	CENPI	76.0108	80.253	107.607	72.9329	81.9675	95.3264	74.9993	70.798	123.772	68.0824	61.2334	66.423	23.2621	22.4057	46.6262	13.2993	13.9588	34.1202
ILMN_1658015	MBNL2	92.1195	99.7184	95.871	88.3517	73.8982	139.974	633.723	430.097	189.103	340.691	382.328	566.259	245.198	291.782	69.7269	116.595	114.566	200.099
ILMN_1658016	ZNF831	73.205	52.1545	44.9557	41.473	53.7984	64.9531	39.3466	38.1018	34.5078	43.7043	41.8572	38.5773	-7.56808	-6.87455	-8.49874	-8.25137	-5.609	-4.22835
ILMN_1658017	SPN	57.8626	58.0803	48.6516	50.0262	68.8694	61.9151	46.9821	45.2808	40.8343	46.5932	50.2848	44.2811	-7.36145	-4.0944	2.57004	2.16262	3.07876	-3.37046
ILMN_1658018	LOC441296	63.0026	71.9515	53.613	54.7357	62.0714	64.0746	45.5944	41.9347	38.1819	42.8786	44.2741	41.8359	-0.789028	0.974498	-3.99373	-0.149282	-1.94964	-0.613898
ILMN_1658019	LOC648447	65.8129	59.3942	56.281	50.9701	59.919	59.3074	43.3743	41.8685	39.5754	43.482	44.6727	44.3785	-1.45139	-0.326405	-2.34515	-1.80461	-2.42459	5.76128
ILMN_1658022	LOC641820	74.0946	72.4361	67.4867	65.5787	68.7962	80.3695	61.7372	53.2955	49.5886	57.7372	53.4658	54.4057	8.27131	-0.0274552	16.3248	8.32136	9.51262	-0.288161
ILMN_1658027	RAD54L	62.6301	75.7784	66.7579	63.1343	97.0647	86.2969	90.7525	106.738	121.287	118.404	80.7883	97.2727	23.6887	36.0032	54.7165	19.9187	31.2875	76.42
ILMN_1658028	LOC732371	70.9628	63.2187	51.0346	62.2909	72.7224	68.0122	48.4749	42.3311	43.3764	64.2691	55.2776	59.8086	4.51186	1.62918	11.6605	29.0782	1.30376	-2.29645
ILMN_1658033	KIAA0251	50.4971	60.6389	42.5618	52.1673	65.9764	70.5032	45.1833	43.9072	41.2469	45.7161	45.6136	41.8562	8.8769	-2.29203	-2.13248	-0.246419	-2.52947	7.48194
ILMN_1658034	LOC654000	62.1899	56.683	47.1501	51.953	61.5219	58.4193	46.3516	47.9507	50.3676	43.7136	51.8096	54.2521	-0.193768	8.43116	2.43963	4.43352	12.5581	6.00633
ILMN_1658036	LOC645438	59.3287	69.0526	53.2347	55.9948	62.9995	61.7411	47.5524	46.2757	45.463	44.2548	44.2386	50.7414	1.37134	4.36426	7.52296	2.24648	9.16509	5.64468
ILMN_1658040	CRABP1	58.4462	64.771	59.6155	46.2154	52.5263	64.1437	43.8075	52.5686	41.1684	45.0726	45.6013	44.7497	-4.63163	10.1962	-9.09128	-4.45614	5.24935	-7.73743
ILMN_1658044	LOC648814	247.176	285.17	123.238	202.738	262.727	342.203	379.165	401.804	151.238	541.216	577.141	378.14	179.892	163.25	87.4424	143.314	323.567	132.83
ILMN_1658053	DYNLRB1	649.657	519.034	1255.61	553.947	757.023	1725.84	510.906	368.753	784.871	418.56	426.595	823.176	369.77	397.901	806.075	545.112	399.892	815.766
ILMN_1658058	LOC338750	59.717	55.5548	53.7245	57.4096	64.0516	72.8042	50.696	50.5992	45.3118	47.4674	48.5474	49.4621	-2.70513	3.54759	7.57855	-0.169965	1.43508	-0.0994252
ILMN_1658060	LOC401629	61.887	61.3777	55.9013	55.6972	62.7754	68.3449	47.5135	44.3701	36.3669	48.5824	44.3521	44.7635	7.23108	8.05755	8.49017	6.26349	1.68633	1.05321
ILMN_1658067	LOC647474	64.3065	58.7391	55.7461	46.2776	61.0316	68.7578	50.6329	45.1855	57.709	47.6634	53.5944	50.4788	1.79739	9.46168	2.91084	4.8815	5.17784	13.6939
ILMN_1658071	ATP1B1	3952.73	3015.9	649.084	3389.15	2845.98	5466.61	2086.03	1936.44	869.056	3311.13	4688.57	2644.04	1900.69	2148.29	1045.01	3382.5	2926.21	2695.02
ILMN_1658072	LOC645545	63.811	64.4314	55.9821	54.5827	63.5366	60.5344	51.0308	42.7299	46.0043	49.7672	50.8064	45.618	-1.42946	1.009	2.8703	0.438197	0.286809	5.28217
ILMN_1658074	ZCCHC13	51.5062	54.6112	51.0291	51.7154	66.2053	60.6561	44.8507	42.6286	36.7686	40.6513	42.5057	41.147	-8.37192	-9.39122	-0.758903	-3.90901	-5.76988	-7.46642
ILMN_1658080	ZNF573	281.027	444.248	225.656	126.849	212.866	222.866	249.087	265.078	294.776	209.06	162.153	316.424	234.239	231.396	84.3636	91.5802	154.798	92.0185
ILMN_1658081	FRMPD2	62.1426	67.9675	55.0169	58.2754	62.1053	59.5742	46.1758	49.327	44.5702	51.602	44.0075	45.5701	2.1734	-0.138463	1.94174	2.75272	-1.10078	6.12809
ILMN_1658083	ABT1	77.6713	85.9287	91.9863	78.8892	95.6228	97.0713	110.531	112.415	129.098	104.003	119.756	121.234	22.3175	16.0224	17.1513	16.1072	17.6887	37.7126
ILMN_1658093	LOC652470	73.7112	69.7524	60.27	51.357	71.7038	58.2221	51.393	54.1366	60.9308	53.2098	57.9517	58.6612	1.86947	0.869556	0.193535	-1.91114	-3.16153	3.43601
ILMN_1658094	ZNF365	64.412	55.4812	47.5017	57.7971	63.188	71.3502	44.5889	62.1165	40.3332	53.3326	42.324	42.9666	-9.62785	-3.6645	4.95455	-6.21747	2.07312	-1.21172
ILMN_1658104	KBTBD6	83.7129	88.2762	75.5817	63.2644	73.647	95.7705	88.5935	85.8195	85.401	73.8592	84.044	77.0201	24.9865	26.0475	14.1647	27.9805	16.6111	24.7125
ILMN_1658108	LOC651128	61.5963	57.724	53.2232	49.7467	60.0467	58.692	44.3359	46.3535	40.3595	42.27	45.5915	45.2343	-6.30075	2.11457	-2.59388	-6.3389	-1.10271	3.74988
ILMN_1658109	LOC654172	61.6894	61.8518	55.6646	56.5932	59.6743	61.6943	45.1467	46.7306	44.6194	46.0161	41.4918	46.2392	8.89098	-2.14665	2.72521	0.667704	0.485203	-1.87796
ILMN_1658110	C18orf19	122.185	93.6564	215.519	106.809	94.778	202.023	130.906	106.384	134.848	115.247	155.75	129.954	32.9733	38.6349	70.4158	75.0594	36.5062	121.428
ILMN_1658111	MGC34800	61.7952	62.256	46.4379	55.4535	67.5814	62.5019	47.0767	46.3264	39.1622	46.6243	44.6889	44.223	3.20716	-3.34284	-1.28567	-1.36474	1.04694	-3.80341
ILMN_1658114	HOM-TES-103	64.3188	60.362	51.84	61.9693	57.5421	76.3511	46.4962	47.8471	42.0823	47.8706	46.1645	47.5658	6.47411	3.59242	2.60877	-4.65236	1.29943	1.61492
ILMN_1658121	CFP	84.3015	60.051	47.9495	65.2615	65.1215	57.198	111.315	112.044	40.4414	57.5811	75.4626	42.6782	16.452	23.2386	-0.297592	11.0872	7.52491	-1.98799
ILMN_1658123	DAZ2	60.9301	69.5331	62.8304	55.7175	63.8492	66.4614	46.0874	45.4223	38.083	47.4132	43.5695	46.1978	-8.67144	-0.0854081	6.65996	-3.86267	-4.89333	-6.41936
ILMN_1658143	RFC3	150.199	122.318	375.402	138.39	92.4774	335.946	159.033	181.498	305.96	159.556	225.711	182.497	42.736	34.6794	135.341	54.7707	25.9747	211.504
ILMN_1658144	TRIP11	446.159	553.129	479.948	311.944	217.696	471.717	1045.18	607.543	723.11	410.247	390.093	394.667	502.633	529.356	537.577	355.7	399.538	522.975
ILMN_1658145	GRLF1	55.341	66.5657	47.3266	53.1886	69.0311	46.5418	51.669	47.6344	45.2979	51.7286	49.019	51.4376	3.77939	3.39164	4.52541	5.58782	1.85157	-2.84213
ILMN_1658152	MAP3K10	57.4009	57.884	55.125	51.6988	63.6157	67.4471	53.695	56.4109	63.5758	68.8491	54.2921	72.8882	20.3558	14.3223	22.7783	18.3587	17.1524	2.38658
ILMN_1658155	LOC643813	56.5913	59.0542	51.0284	62.9684	57.964	70.2783	51.3654	46.6233	42.6018	40.8894	41.4182	46.8752	0.617527	-4.76832	7.84818	3.41109	-0.487987	-1.92943
ILMN_1658158	ZNF501	57.7375	46.7287	38.4578	41.4916	54.6125	56.6855	41.1066	44.5719	37.9446	41.5673	41.9569	43.4511	-9.79158	-3.55504	-10.937	-4.1224	-15.1919	-11.5353
ILMN_1658160	FAM156A	141.894	179.459	101.285	104.591	317.436	139.034	209.858	321.395	228.088	361.747	265.576	376.596	140.935	164.244	111.717	112.145	288.188	152.812
ILMN_1658163	NR4A3	64.4432	60.0567	51.4698	57.1652	52.6665	62.4792	45.6947	39.272	41.4432	44.663	43.494	42.7681	-4.28247	-5.87318	-11.3097	-10.7411	-8.30488	-1.3026
ILMN_1658173	ZNF418	57.5425	60.9974	54.7401	47.8538	57.4476	68.1209	47.7368	54.9367	39.6412	48.6199	46.957	44.5532	-3.14643	-3.38695	-4.50706	-2.7131	-1.16513	-1.65652
ILMN_1658175	GGA1	61.4867	77.5426	58.4763	54.3374	84.7505	77.4548	45.8596	47.9306	43.9928	51.282	44.2517	54.998	2.4631	2.22938	2.29713	-4.45588	5.44731	2.75494
ILMN_1658176	ABCG1	122.452	115.127	170.533	108.13	164.131	247.287	232.764	304.987	408.403	252.335	217.265	339.799	214.549	151.99	183.19	98.3446	166.155	142.189
ILMN_1658182	MEX3C	319.461	340.377	333.196	214.047	139.762	373.123	991.875	786.633	1031.39	746.23	951.843	703.023	339.955	390.208	409.412	370.198	280.144	445.968
ILMN_1658187	KIAA1026	54.6161	59.8317	56.6003	47.9356	65.0624	54.8167	47.6979	41.142	36.8817	46.9158	41.4328	41.271	-2.08796	-6.30468	-2.527	-7.95012	-0.843685	-4.26619
ILMN_1658190	LOC169834	65.1879	60.046	54.262	58.7001	58.5095	69.7946	47.6472	45.593	42.0532	42.7486	47.7593	42.6371	-1.37635	8.99874	0.046486	4.04437	6.46106	-0.397567
ILMN_1658200	LOC642730	58.4451	46.3348	56.8288	53.6106	50.3784	52.8803	43.7754	37.5579	40.7701	41.5181	41.2705	38.5243	0.106014	-6.87817	-3.9075	-2.03456	-4.16598	-10.8125
ILMN_1658206	C1orf102	87.1374	108.486	70.9114	65.4892	151.502	91.8033	101.362	99.0013	65.4269	88.7542	88.1699	70.3021	48.8902	34.5958	23.2424	26.5107	31.283	20.3423
ILMN_1658207	MPFL	71.6624	77.6322	72.1462	57.5433	76.3765	80.0684	54.5516	59.3273	44.8287	57.6388	57.6808	53.6384	7.44445	7.8342	7.67173	8.10467	17.2201	11.2105
ILMN_1658210	C7orf60	55.1704	48.8755	51.0747	38.4417	46.5202	65.1665	41.711	43.8742	37.4147	44.0442	46.5832	38.2049	0.480785	-0.989247	-1.2315	-1.05632	-3.45121	-7.09968
ILMN_1658212	CCDC40	60.706	63.9874	62.729	62.5343	66.4576	64.0898	51.9764	50.9806	40.0762	52.1273	53.3839	49.1345	5.90637	7.00718	5.73418	11.9342	12.1802	4.71887
ILMN_1658214	DRD2	52.2746	51.7157	51.5804	44.2076	54.6425	58.7265	44.9682	47.2984	39.5706	48.0814	43.5206	40.6332	-4.13838	-3.9415	-9.5266	-4.89766	-3.73569	-1.55236
ILMN_1658221	POLH	66.1273	80.6094	80.3754	68.3196	80.8585	95.5846	68.6753	63.9957	86.0367	74.0148	61.3023	76.1801	21.0094	9.65277	21.0014	8.64212	17.0604	13.9181
ILMN_1658231	BTBD14B	79.7712	74.111	66.5312	63.9492	148.305	85.315	66.2316	73.4608	95.9464	101.133	86.692	103.773	30.4312	25.3707	38.6314	35.4768	43.7345	41.471
ILMN_1658232	FBXL10	53.2623	54.117	49.2073	50.4911	52.9036	60.3521	44.0893	45.1328	44.9151	46.5226	47.028	43.9654	-5.79258	-6.48214	-7.51311	-8.41039	-4.84895	-12.6212
ILMN_1658235	LOC647135	55.7048	57.8392	58.4442	60.7004	72.9532	62.9609	47.9191	47.7171	42.3428	52.4378	48.1167	42.2215	2.30376	-2.90818	-1.36841	6.19787	8.30537	7.46944
ILMN_1658237	KHDRBS2	57.8633	65.4165	64.3018	56.6066	62.9737	59.9956	48.3154	44.6151	42.7143	46.8893	52.964	51.7293	-2.59272	-3.09576	-2.48087	-1.01451	2.35426	-2.42775
ILMN_1658243	PSD3	72.2342	64.7341	56.0814	69.8106	83.1816	93.0846	75.9609	66.3545	73.2764	79.7593	76.6283	71.2824	29.9887	23.1391	24.8292	23.2978	25.0071	35.2451
ILMN_1658247	OAS1	99.9292	74.6186	62.0622	101.119	83.2311	75.7241	55.8045	57.6318	63.1018	82.9874	77.9524	55.4774	17.9568	15.7218	14.7047	69.7003	35.386	22.5827
ILMN_1658254	LOC643403	54.3195	58.4897	56.5673	49.2548	62.0563	69.8861	58.8312	54.8593	51.9984	56.2457	48.9597	50.5587	2.9127	3.52734	9.46076	4.88617	-2.48191	4.39083
ILMN_1658257	ABCB5	71.1247	65.0204	58.533	62.484	53.8545	64.3932	48.2548	45.9119	39.2982	41.6975	42.4397	42.6858	-6.60732	-4.29398	-1.67418	-7.31648	-5.54714	-4.67082
ILMN_1658259	DRG1	1034.43	1185.24	1261.03	950.416	1072.64	1683.34	890.537	880.92	1339.07	1058.45	1394.52	1068.34	588.71	614.253	725.448	933.399	647.038	1480.1
ILMN_1658261	MAPKBP1	70.7837	71.6836	55.1497	64.0599	110.756	66.8255	52.3051	50.4659	45.9194	64.5083	53.7438	58.8538	8.95409	7.84047	5.43814	14.0986	8.55103	6.4304
ILMN_1658265	GPR135	59.3866	64.7372	51.5656	52.1778	64.1692	51.9614	47.7986	51.3653	42.7572	48.9807	47.7558	43.6235	1.09339	-1.38519	-1.18152	-2.00157	3.06224	-1.62555
ILMN_1658266	LOC146053	83.8374	79.5477	61.3008	60.4217	76.6337	77.0968	61.7311	62.8594	58.6005	57.1098	54.8946	57.3614	10.7609	5.78966	5.9239	1.03672	6.50084	10.7075
ILMN_1658271	LSS	80.5028	90.6965	88.9078	76.3028	118.647	101.081	77.0008	73.0277	91.9192	77.423	70.4854	82.6064	35.6874	25.955	31.6467	19.5548	16.8203	32.0799

## Sheet: Sheet1
Probe_ID	Gene_Symbol	sample#1	pval
EEF1A1	EEF1A1
GAPDH	GAPDH
LOC643334	LOC643334
SLC35E2	SLC35E2
DUSP22	DUSP22
LOC642820	LOC642820
RPS28	RPS28
IPO13	IPO13
TESSP1	TESSP1
LOC653113	LOC653113
AFAP1	AFAP1
GGTLC1	GGTLC1
CDT1	CDT1
TRPV1	TRPV1
LOC652879	LOC652879
LOC644150	LOC644150
LPP	LPP
FLJ36848	FLJ36848
CCNE2	CCNE2
HNRNPAB	HNRNPAB
LOH12CR1	LOH12CR1
SNIP1	SNIP1
LOC645349	LOC645349
LOC389669	LOC389669
COL17A1	COL17A1
