# Supplementary material for: Eureka-DMA: an easy-to-operate graphical user interface for fast comprehensive investigation and analysis of DNA microarray data
Source: BMC Bioinformatics. 2014 Feb 24;15:53. doi: 10.1186/1471-2105-15-53 (PMC3938137; doi:10.1186/1471-2105-15-53)
Supplement: Additional file 3 — ZIP archive file that contains all the software files needed in order to run Eureka-DMA in the MATLAB environment. This archive contains the code. [file 1471-2105-15-53-S3.zip › Eureka-DMA/GUIs and m-files/Enriched_Gene_Ontology_Terms.m]

function varargout = Enriched_Gene_Ontology_Terms(varargin)
% Enriched_Gene_Ontology_Terms MATLAB code for Enriched_Gene_Ontology_Terms.fig
%      Enriched_Gene_Ontology_Terms, by itself, creates a new Enriched_Gene_Ontology_Terms or raises the existing
%      singleton*.
%
%      H = Enriched_Gene_Ontology_Terms returns the handle to a new Enriched_Gene_Ontology_Terms or the handle to
%      the existing singleton*.
%
%      Enriched_Gene_Ontology_Terms('CALLBACK',hObject,eventData,handles,...) calls the local
%      function named CALLBACK in Enriched_Gene_Ontology_Terms.M with the given input arguments.
%
%      Enriched_Gene_Ontology_Terms('Property','Value',...) creates a new Enriched_Gene_Ontology_Terms or raises the
%      existing singleton*.  Starting from the left, property value pairs are
%      applied to the GUI before Enriched_Gene_Ontology_Terms_OpeningFcn gets called.  An
%      unrecognized property name or invalid value makes property application
%      stop.  All inputs are passed to Enriched_Gene_Ontology_Terms_OpeningFcn via varargin.
%
%      *See GUI Options on GUIDE's Tools menu.  Choose "GUI allows only one
%      instance to run (singleton)".
%
% See also: GUIDE, GUIDATA, GUIHANDLES

% Edit the above text to modify the response to help Enriched_Gene_Ontology_Terms

% Last Modified by GUIDE v2.5 10-Jun-2013 10:52:34

% Begin initialization code - DO NOT EDIT
gui_Singleton = 1;
gui_State = struct('gui_Name',       mfilename, ...
                   'gui_Singleton',  gui_Singleton, ...
                   'gui_OpeningFcn', @Enriched_Gene_Ontology_Terms_OpeningFcn, ...
                   'gui_OutputFcn',  @Enriched_Gene_Ontology_Terms_OutputFcn, ...
                   'gui_LayoutFcn',  [] , ...
                   'gui_Callback',   []);
if nargin && ischar(varargin{1})
    gui_State.gui_Callback = str2func(varargin{1});
end

if nargout
    [varargout{1:nargout}] = gui_mainfcn(gui_State, varargin{:});
else
    gui_mainfcn(gui_State, varargin{:});
end
% End initialization code - DO NOT EDIT


% --- Executes just before Enriched_Gene_Ontology_Terms is made visible.
function Enriched_Gene_Ontology_Terms_OpeningFcn(hObject, eventdata, handles, varargin)
% This function has no output args, see OutputFcn.
% hObject    handle to figure
% eventdata  reserved - to be defined in a future version of MATLAB
% handles    structure with handles and user data (see GUIDATA)
% varargin   command line arguments to Enriched_Gene_Ontology_Terms (see VARARGIN)

% Choose default command line output for Enriched_Gene_Ontology_Terms
handles.output = hObject;
% Create a variable that are been used in the GUI notification, see later
handles.buttonval=0;
% Load Icons for the different buttons from Eureka's Icons folder   
set([handles.Term_to_genes_push_button],'CData',imread('Execute2.png'))
set([handles.pVAL_pushbutton],'CData',imread('Execute.png'))
% Get handles from Eureka main GUI
handles.genes=getappdata(0,'genes_names');
handles.genes_names_for_go=getappdata(0,'genes_names_for_go');
handles.species=getappdata(0,'species');
% Get the index for every gene
for i = 1:numel(handles.genes)
    handles.geneidx(i) = find(strncmpi(handles.genes_names_for_go, handles.genes{i}, length(handles.genes{i})), 1);
end
% Check the user input. Choose to update the gene ontology version or not. 
GOupdate=getappdata(0,'GOupdate');
% If update
if GOupdate==1
    % If used from the windows standalone version
   if isdeployed==1;
      handles.GOweb = geneont('Live',true,'ToFile','gene_ontology.obo');
   % If used from Matlab version
   else
    handles.GOweb = geneont('Live',true,'ToFile',which('gene_ontology.obo'));
   end
% If not
else
   handles.GOweb = geneont('File','gene_ontology.obo');
end
% Disable controls
set(handles.pVAL_pushbutton,'Enable','off');
set(handles.pVAL_edit,'Enable','off');
set(handles.Term_to_genes_push_button,'Enable','off');
set(handles.View_Bio_Graph,'Enable','off');
% Update handles structureset(handles.View_Bio_Graph,'Enable
guidata(hObject, handles);
h=getappdata(0,'The_GUI');
set(h,'pointer','arrow');

% UIWAIT makes Enriched_Gene_Ontology_Terms wait for user response (see UIRESUME)


% NOT IMPORTANT
% --- Outputs from this function are returned to the command line.
function varargout = Enriched_Gene_Ontology_Terms_OutputFcn(hObject, eventdata, handles) 
% varargout  cell array for returning output args (see VARARGOUT);
% hObject    handle to figure
% eventdata  reserved - to be defined in a future version of MATLAB
% handles    structure with handles and user data (see GUIDATA)

% Get default command line output from handles structure
varargout{1} = handles.output;


% --- Executes on button press in Biological_Process_push_button.
function Biological_Process_push_button_Callback(hObject, eventdata, handles)
% hObject    handle to Biological_Process_push_button (see GCBO)
% eventdata  reserved - to be defined in a future version of MATLAB
% handles    structure with handles and user data (see GUIDATA)


% Clear the lists
set(handles.GO_Report,'String','');
set(handles.Genes_belong_to_Term,'String','');
% to avoid errors
set(handles.GO_Report,'Value',1);
set(handles.Genes_belong_to_Term,'Value',1);

% For some reason the watch works only if I set the GUI to wait a second
watchon;
uiwait(gcf,1) 
% Ask the user
if handles.buttonval==0
handles.button = questdlg('This analysis might take some time. Do you wish to continue? ','Please notice','Yes','No','Yes, dont show me this message again','Yes');
end
% Will not ask the user anymore
if strcmp(handles.button,'Yes, dont show me this message again') 
 handles.buttonval=1;
end
% Read Biological_Process GO terms
% Execute and search for enriched GO terms
if strcmp(handles.button,'Yes') || handles.buttonval==1
% Check the species and decide what file to use from Eureka Annotiation folder. (gene_association or gene_association_mus)  
    if  strcmp(handles.species,'HomoSapiens')
    handles.HGann = goannotread('gene_association','Aspect','P','Fields',{'DB_Object_Symbol','GOid'});
    end
    if  strcmp(handles.species,'MusMusculus')
    handles.HGann = goannotread('gene_association_mus','Aspect','P','Fields',{'DB_Object_Symbol','GOid'});
    end
% Building containers.Map     
handles.HGmap = containers.Map();
for i=1:numel(handles.HGann)
    key = handles.HGann(i).DB_Object_Symbol;
    if isKey(handles.HGmap,key)
        handles.HGmap(key) = [handles.HGmap(key) handles.HGann(i).GOid];
    else
        handles.HGmap(key) = handles.HGann(i).GOid;
    end
end

% Count how many genes from the background list (genes exist after
% executing filters (see Eureka_DMA.m)) and how many genes from the
% differential expressed genes in each GO term
m = handles.GOweb.Terms(end).id;        % gets the last term id
handles.chipgenesCount = zeros(m,1); % a vector of GO term counts for the entire chip.
handles.upgenesCount  = zeros(m,1);  % a vector of GO term counts for up-regulated genes
total_num=0;
intresting_num=0;
for i = 1:length(handles.genes_names_for_go)
    if isKey(handles.HGmap,handles.genes_names_for_go{i})
        total_num=total_num+1;
        goid = getrelatives(handles.GOweb,handles.HGmap(handles.genes_names_for_go{i}));
        % Update the tally
        handles.chipgenesCount(goid) = handles.chipgenesCount(goid) + 1;
        if (any(i == handles.geneidx))
            handles.upgenesCount(goid) = handles.upgenesCount(goid) +1;
           intresting_num=intresting_num+1;     
        end
    end
end
% Set p-values and sort 
handles.gopvalues = hygepdf(handles.upgenesCount,max(handles.chipgenesCount),max(handles.upgenesCount),handles.chipgenesCount);
[handles.sortp, handles.idx] = sort(handles.gopvalues);
% Show the statistically enriched GO terms p-values<0.05)
handles.enriched_terms=cell(1,1);
for i = 1:find(handles.sortp<0.05, 1, 'last')
    term = handles.idx(i);
    handles.enriched_terms(i,1) = strcat(num2goid(term),{'          '},sprintf('%.4e',handles.gopvalues(term)),{'          '},num2str(handles.upgenesCount(term)),{'          '},num2str(handles.chipgenesCount(term)),{'          '}, handles.GOweb(term).Term.definition(2:end));
end
set(handles.GO_Report,'String',handles.enriched_terms);
% Create variables that will be use to retrieve the gene symbols that are
% in the user list and related to a specific GO term
handles.symbol=cell(1,1);
handles.ID=[];
for i=1:numel(handles.HGann)
   handles.symbol{i,1}=handles.HGann(i).DB_Object_Symbol;
    handles.ID(i,1)=[handles.HGann(i).GOid];
end
% Enable controls
set(handles.pVAL_pushbutton,'Enable','on');
set(handles.pVAL_edit,'Enable','on');
set(handles.Term_to_genes_push_button,'Enable','on');
set(handles.View_Bio_Graph,'Enable','on');
end
guidata(hObject, handles);
watchoff;


% --- Executes on button press in Molecular_Function_pushbutton.
function Molecular_Function_pushbutton_Callback(hObject, eventdata, handles)
% hObject    handle to Molecular_Function_pushbutton (see GCBO)
% eventdata  reserved - to be defined in a future version of MATLAB
% handles    structure with handles and user data (see GUIDATA)

% Same as in Biological_Process_push_button_Callback(hObject, eventdata, handles)
% FOR REMARKS SEE ABOVE

set(handles.GO_Report,'String','');
set(handles.Genes_belong_to_Term,'String','');

set(handles.GO_Report,'Value',1);
set(handles.Genes_belong_to_Term,'Value',1);

watchon;
uiwait(gcf,1) 
if handles.buttonval==0
handles.button = questdlg('This analysis might take some time. Do you wish to continue? ','Please notice','Yes','No','Yes, dont show me this message again','Yes');
end

if strcmp(handles.button,'Yes, dont show me this message again') 
 handles.buttonval=1;
end
% Read Molecular_Function GO terms
if strcmp(handles.button,'Yes') || handles.buttonval==1
    if  strcmp(handles.species,'HomoSapiens')
    handles.HGann = goannotread('gene_association','Aspect','F','Fields',{'DB_Object_Symbol','GOid'});
    end
    if  strcmp(handles.species,'MusMusculus')
    handles.HGann = goannotread('gene_association_mus','Aspect','F','Fields',{'DB_Object_Symbol','GOid'});
    end

handles.HGmap = containers.Map();
for i=1:numel(handles.HGann)
    key = handles.HGann(i).DB_Object_Symbol;
    if isKey(handles.HGmap,key)
        handles.HGmap(key) = [handles.HGmap(key) handles.HGann(i).GOid];
    else
        handles.HGmap(key) = handles.HGann(i).GOid;
    end
end


m = handles.GOweb.Terms(end).id;        % gets the last term id
handles.chipgenesCount = zeros(m,1); % a vector of GO term counts for the entire chip.
handles.upgenesCount  = zeros(m,1);  % a vector of GO term counts for up-regulated genes
total_num=0;
intresting_num=0;


for i = 1:length(handles.genes_names_for_go)
    if isKey(handles.HGmap,handles.genes_names_for_go{i})
        total_num=total_num+1;
        goid = getrelatives(handles.GOweb,handles.HGmap(handles.genes_names_for_go{i}));
        % Update the tally
        handles.chipgenesCount(goid) = handles.chipgenesCount(goid) + 1;
        if (any(i == handles.geneidx))
            handles.upgenesCount(goid) = handles.upgenesCount(goid) +1;
           intresting_num=intresting_num+1;     
        end
    end
end

handles.gopvalues = hygepdf(handles.upgenesCount,max(handles.chipgenesCount),max(handles.upgenesCount),handles.chipgenesCount);
[handles.sortp, handles.idx] = sort(handles.gopvalues);
% Show the statistically enriched GO terms p-values<0.05)
handles.enriched_terms=cell(1,1);
for i = 1:find(handles.sortp<0.05, 1, 'last')
    term = handles.idx(i);
    handles.enriched_terms(i,1) = strcat(num2goid(term),{'          '},sprintf('%.4e',handles.gopvalues(term)),{'          '},num2str(handles.upgenesCount(term)),{'          '},num2str(handles.chipgenesCount(term)),{'          '}, handles.GOweb(term).Term.definition(2:end));
end
set(handles.GO_Report,'String',handles.enriched_terms);

handles.symbol=cell(1,1);
handles.ID=[];
for i=1:numel(handles.HGann)
   handles.symbol{i,1}=handles.HGann(i).DB_Object_Symbol;
    handles.ID(i,1)=[handles.HGann(i).GOid];
end
% Enable controls
set(handles.pVAL_pushbutton,'Enable','on');
set(handles.pVAL_edit,'Enable','on');
set(handles.Term_to_genes_push_button,'Enable','on');
set(handles.View_Bio_Graph,'Enable','on');
end

guidata(hObject, handles);
watchoff;


% --- Executes on button press in Cellular_Component_pushbutton.
function Cellular_Component_pushbutton_Callback(hObject, eventdata, handles)
% hObject    handle to Cellular_Component_pushbutton (see GCBO)
% eventdata  reserved - to be defined in a future version of MATLAB
% handles    structure with handles and user data (see GUIDATA)

% Same as in Biological_Process_push_button_Callback(hObject, eventdata, handles)
% FOR REMARKS SEE ABOVE

set(handles.GO_Report,'String','');
set(handles.Genes_belong_to_Term,'String','');

set(handles.GO_Report,'Value',1);
set(handles.Genes_belong_to_Term,'Value',1);

watchon;
uiwait(gcf,1) 

if handles.buttonval==0
handles.button = questdlg('This analysis might take some time. Do you wish to continue? ','Please notice','Yes','No','Yes, dont show me this message again','Yes');
end

if strcmp(handles.button,'Yes, dont show me this message again') 
 handles.buttonval=1;
end
% Read Cellular_Component GO terms
if strcmp(handles.button,'Yes') || handles.buttonval==1
    
    if  strcmp(handles.species,'HomoSapiens')
    handles.HGann = goannotread('gene_association','Aspect','C','Fields',{'DB_Object_Symbol','GOid'});
    end
    if  strcmp(handles.species,'MusMusculus')
    handles.HGann = goannotread('gene_association_mus','Aspect','C','Fields',{'DB_Object_Symbol','GOid'});
    end

handles.HGmap = containers.Map();
for i=1:numel(handles.HGann)
    key = handles.HGann(i).DB_Object_Symbol;
    if isKey(handles.HGmap,key)
        handles.HGmap(key) = [handles.HGmap(key) handles.HGann(i).GOid];
    else
        handles.HGmap(key) = handles.HGann(i).GOid;
    end
end


m = handles.GOweb.Terms(end).id;        % gets the last term id
handles.chipgenesCount = zeros(m,1); % a vector of GO term counts for the entire chip.
handles.upgenesCount  = zeros(m,1);  % a vector of GO term counts for up-regulated genes
total_num=0;
intresting_num=0;


for i = 1:length(handles.genes_names_for_go)
    if isKey(handles.HGmap,handles.genes_names_for_go{i})
        total_num=total_num+1;
        goid = getrelatives(handles.GOweb,handles.HGmap(handles.genes_names_for_go{i}));
        % Update the tally
        handles.chipgenesCount(goid) = handles.chipgenesCount(goid) + 1;
        if (any(i == handles.geneidx))
            handles.upgenesCount(goid) = handles.upgenesCount(goid) +1;
           intresting_num=intresting_num+1;     
        end
    end
end

handles.gopvalues = hygepdf(handles.upgenesCount,max(handles.chipgenesCount),max(handles.upgenesCount),handles.chipgenesCount);
[handles.sortp, handles.idx] = sort(handles.gopvalues);
% Show the statistically enriched GO terms p-values<0.05)
handles.enriched_terms=cell(1,1);
for i = 1:find(handles.sortp<0.05, 1, 'last')
    term = handles.idx(i);
    handles.enriched_terms(i,1) = strcat(num2goid(term),{'          '},sprintf('%.4e',handles.gopvalues(term)),{'          '},num2str(handles.upgenesCount(term)),{'          '},num2str(handles.chipgenesCount(term)),{'          '}, handles.GOweb(term).Term.definition(2:end));
end
set(handles.GO_Report,'String',handles.enriched_terms);

handles.symbol=cell(1,1);
handles.ID=[];
for i=1:numel(handles.HGann)
   handles.symbol{i,1}=handles.HGann(i).DB_Object_Symbol;
    handles.ID(i,1)=[handles.HGann(i).GOid];
end
% Enable controls
set(handles.pVAL_pushbutton,'Enable','on');
set(handles.pVAL_edit,'Enable','on');
set(handles.Term_to_genes_push_button,'Enable','on');
set(handles.View_Bio_Graph,'Enable','on');
end

guidata(hObject, handles);
watchoff;


% --- Executes on button press in Read_All_pushbutton.
function Read_All_pushbutton_Callback(hObject, eventdata, handles)
% hObject    handle to Read_All_pushbutton (see GCBO)
% eventdata  reserved - to be defined in a future version of MATLAB
% handles    structure with handles and user data (see GUIDATA)


% Same as in Biological_Process_push_button_Callback(hObject, eventdata, handles)
% FOR REMARKS SEE ABOVE


set(handles.GO_Report,'String','');
set(handles.Genes_belong_to_Term,'String','');

set(handles.GO_Report,'Value',1);
set(handles.Genes_belong_to_Term,'Value',1);

watchon;
uiwait(gcf,1) 

if handles.buttonval==0
handles.button = questdlg('This analysis might take some time. Do you wish to continue? ','Please notice','Yes','No','Yes, dont show me this message again','Yes');
end

if strcmp(handles.button,'Yes, dont show me this message again') 
 handles.buttonval=1;
end
% Read all
if strcmp(handles.button,'Yes') || handles.buttonval==1
    if  strcmp(handles.species,'HomoSapiens')
    handles.HGann = goannotread('gene_association','Aspect','CFP','Fields',{'DB_Object_Symbol','GOid'});
    end
    if  strcmp(handles.species,'MusMusculus')
    handles.HGann = goannotread('gene_association_mus','Aspect','CFP','Fields',{'DB_Object_Symbol','GOid'});
    end

handles.HGmap = containers.Map();
for i=1:numel(handles.HGann)
    key = handles.HGann(i).DB_Object_Symbol;
    if isKey(handles.HGmap,key)
        handles.HGmap(key) = [handles.HGmap(key) handles.HGann(i).GOid];
    else
        handles.HGmap(key) = handles.HGann(i).GOid;
    end
end


m = handles.GOweb.Terms(end).id;        % gets the last term id
handles.chipgenesCount = zeros(m,1); % a vector of GO term counts for the entire chip.
handles.upgenesCount  = zeros(m,1);  % a vector of GO term counts for up-regulated genes
total_num=0;
intresting_num=0;

for i = 1:length(handles.genes_names_for_go)
    if isKey(handles.HGmap,handles.genes_names_for_go{i})
        total_num=total_num+1;
        goid = getrelatives(handles.GOweb,handles.HGmap(handles.genes_names_for_go{i}));
        % Update the tally
        handles.chipgenesCount(goid) = handles.chipgenesCount(goid) + 1;
        if (any(i == handles.geneidx))
            handles.upgenesCount(goid) = handles.upgenesCount(goid) +1;
           intresting_num=intresting_num+1;     
        end
    end
end


handles.gopvalues = hygepdf(handles.upgenesCount,max(handles.chipgenesCount),max(handles.upgenesCount),handles.chipgenesCount);
[handles.sortp, handles.idx] = sort(handles.gopvalues);
% Show the statistically enriched GO terms p-values<0.05)
handles.enriched_terms=cell(1,1);
for i = 1:find(handles.sortp<0.05, 1, 'last')
    term = handles.idx(i);
    handles.enriched_terms(i,1) = strcat(num2goid(term),{'          '},sprintf('%.4e',handles.gopvalues(term)),{'          '},num2str(handles.upgenesCount(term)),{'          '},num2str(handles.chipgenesCount(term)),{'          '}, handles.GOweb(term).Term.definition(2:end));
end
set(handles.GO_Report,'String',handles.enriched_terms);


handles.symbol=cell(1,1);
handles.ID=[];
for i=1:numel(handles.HGann)
   handles.symbol{i,1}=handles.HGann(i).DB_Object_Symbol;
    handles.ID(i,1)=[handles.HGann(i).GOid];
end
% Enable controls
set(handles.pVAL_pushbutton,'Enable','on');
set(handles.pVAL_edit,'Enable','on');
set(handles.Term_to_genes_push_button,'Enable','on');
set(handles.View_Bio_Graph,'Enable','on');
end

guidata(hObject, handles);

watchoff;

% --- Executes on button press in View_Bio_Graph.
function View_Bio_Graph_Callback(hObject, eventdata, handles)
% hObject    handle to View_Bio_Graph (see GCBO)
% eventdata  reserved - to be defined in a future version of MATLAB
% handles    structure with handles and user data (see GUIDATA)

% Get user input
terms = handles.idx(get(handles.GO_Report,'Value'));
% Get the chosen GO terms ancestors and create the biograph object
fcnAncestors = handles.GOweb(getancestors(handles.GOweb,terms));
[cm acc ~] = getmatrix(fcnAncestors);
AncestorsID=cell2mat(get(fcnAncestors.Terms,'ID'));
BG = biograph(cm,strcat('GO:',num2str(AncestorsID),{'    '},get(fcnAncestors.Terms,'name')));
% Building a color scale base on the p-values
for i=1:numel(acc)
    pval = handles.gopvalues(acc(i));
    if pval<1e-7
    color = [1     0     0];
    end
    if pval>=1e-7 && pval<0.5e-6
    color = [ 0.6953    0.1328    0.1328];
    end
    if pval>=0.5e-6 && pval<1e-6
    color = [0.9792    0.5000    0.4453];
    end
    if pval>=1e-6 && pval<0.5e-5
    color = [ 1.0000    0.4961    0.3125];
    end
    if pval>=0.5e-5 && pval<1e-5
    color = [ 1.0000    0.6445         0];
    end
%     if pval>=1e-5 && pval<0.5e-4
%     color = [0.8516    0.6445    0.1250];
%     end
    if pval>=1e-5 && pval<1e-4
    color = [0.9297    0.9063    0.6641];
    end
    if pval>=1e-4 && pval<0.5e-3
    color = [1.0000    0.9792    0.8008];
    end
    if pval>=0.5e-3 && pval<1e-2
    color = [1.0000    1.0000    0.8750];
    end
    if pval>=1e-2
    color = [1.0000    1.0000    1.0000];
    end
%   Set the color for the differnt terms    
    set(BG.Nodes(i),'Color',color);
end
% Showing the biograph
biograph.bggui(BG);


% --- Executes on button press in Term_to_genes_push_button.
function Term_to_genes_push_button_Callback(hObject, eventdata, handles)
% hObject    handle to Term_to_genes_push_button (see GCBO)
% eventdata  reserved - to be defined in a future version of MATLAB
% handles    structure with handles and user data (see GUIDATA)

% Clear the list
set(handles.Genes_belong_to_Term,'String','')
% Clear variables
term=[];
rel=[];
GO2GENES=[];
cellmat=logical(1);
row=[];
geneidxx=[];
geneidxxx=[];
% Get user input
term = handles.idx(get(handles.GO_Report,'Value'));
% Get the chosen terms relative terms
rel = getrelatives(handles.GOweb,term);
% Get the symbols
for i=1:length(rel)
GO2GENES{i}=handles.symbol(find(handles.ID==rel(i)));
end
for i = 1:numel(handles.genes)
    for j=1:numel(GO2GENES)
   geneidxx{i,j} = [find(ismember(GO2GENES{j}, handles.genes{i}))];
    end
end
for i = 1:numel(handles.genes)
    for j=1:numel(GO2GENES)
   geneidxxx{i,j} =  ~isempty(geneidxx{i,j});
    end
end
cellmat=cell2mat(geneidxxx);
[row ~]=find(cellmat);
row=unique(row);
% Showing the symbols
set(handles.Genes_belong_to_Term,'String',handles.genes(row))


% Save user input
% --- Executes on selection change in GO_Report.
function GO_Report_Callback(hObject, eventdata, handles)
% hObject    handle to GO_Report (see GCBO)
% eventdata  reserved - to be defined in a future version of MATLAB
% handles    structure with handles and user data (see GUIDATA)

% Hints: contents = cellstr(get(hObject,'String')) returns GO_Report contents as cell array
%        contents{get(hObject,'Value')} returns selected item from GO_Report

% NOT IMPORTANT
% --- Executes during object creation, after setting all properties.
function GO_Report_CreateFcn(hObject, eventdata, handles)
% hObject    handle to GO_Report (see GCBO)
% eventdata  reserved - to be defined in a future version of MATLAB
% handles    empty - handles not created until after all CreateFcns called

% Hint: listbox controls usually have a white background on Windows.
%       See ISPC and COMPUTER.
if ispc && isequal(get(hObject,'BackgroundColor'), get(0,'defaultUicontrolBackgroundColor'))
    set(hObject,'BackgroundColor','white');
end


% NOT IMPORTANT
% --- Executes on selection change in Genes_belong_to_Term.
function Genes_belong_to_Term_Callback(hObject, ~, handles)
% hObject    handle to Genes_belong_to_Term (see GCBO)
% eventdata  reserved - to be defined in a future version of MATLAB
% handles    structure with handles and user data (see GUIDATA)

% Hints: contents = cellstr(get(hObject,'String')) returns Genes_belong_to_Term contents as cell array
%        contents{get(hObject,'Value')} returns selected item from Genes_belong_to_Term


% NOT IMPORTANT
% --- Executes during object creation, after setting all properties.
function Genes_belong_to_Term_CreateFcn(hObject, eventdata, handles)
% hObject    handle to Genes_belong_to_Term (see GCBO)
% eventdata  reserved - to be defined in a future version of MATLAB
% handles    empty - handles not created until after all CreateFcns called

% Hint: listbox controls usually have a white background on Windows.
%       See ISPC and COMPUTER.
if ispc && isequal(get(hObject,'BackgroundColor'), get(0,'defaultUicontrolBackgroundColor'))
    set(hObject,'BackgroundColor','white');
end


% Save user input
function pVAL_edit_Callback(hObject, eventdata, handles)
% hObject    handle to pVAL_edit (see GCBO)
% eventdata  reserved - to be defined in a future version of MATLAB
% handles    structure with handles and user data (see GUIDATA)

% Hints: get(hObject,'String') returns contents of pVAL_edit as text
%        str2double(get(hObject,'String')) returns contents of pVAL_edit as a double


% NOT IMPORTANT
% --- Executes during object creation, after setting all properties.
function pVAL_edit_CreateFcn(hObject, eventdata, handles)
% hObject    handle to pVAL_edit (see GCBO)
% eventdata  reserved - to be defined in a future version of MATLAB
% handles    empty - handles not created until after all CreateFcns called

% Hint: edit controls usually have a white background on Windows.
%       See ISPC and COMPUTER.
if ispc && isequal(get(hObject,'BackgroundColor'), get(0,'defaultUicontrolBackgroundColor'))
    set(hObject,'BackgroundColor','white');
end


% --- Executes on button press in pVAL_pushbutton.
function pVAL_pushbutton_Callback(hObject, eventdata, handles)
% hObject    handle to pVAL_pushbutton (see GCBO)
% eventdata  reserved - to be defined in a future version of MATLAB
% handles    structure with handles and user data (see GUIDATA)

% Create a variable contain user p-value cutoff
pVAL=10.^-(str2double(get(handles.pVAL_edit,'String')));
% Clear the report
set(handles.GO_Report,'String','');
% Create a variable
handles.enriched_terms=cell(1,1);
% Set the chosen value on the list on 1, to avoid error
set(handles.GO_Report,'Value',1);
% find the index of the last p-value answering the cutoff
v=find(handles.sortp<=pVAL, 1, 'last' );
% Show the corresponding GO terms  
  for i = 1:v
    term = handles.idx(i);
    handles.enriched_terms(i,1) = strcat(num2goid(term),{'          '},sprintf('%.4e',handles.gopvalues(term)),{'          '},num2str(handles.upgenesCount(term)),{'          '},num2str(handles.chipgenesCount(term)),{'          '}, handles.GOweb(term).Term.definition(2:end));
  end
set(handles.GO_Report,'String',handles.enriched_terms);
  
  
  
  
  
