# Supplementary material for: Eureka-DMA: an easy-to-operate graphical user interface for fast comprehensive investigation and analysis of DNA microarray data
Source: BMC Bioinformatics. 2014 Feb 24;15:53. doi: 10.1186/1471-2105-15-53 (PMC3938137; doi:10.1186/1471-2105-15-53)
Supplement: Additional file 3 — ZIP archive file that contains all the software files needed in order to run Eureka-DMA in the MATLAB environment. This archive contains the code. [file 1471-2105-15-53-S3.zip › Eureka-DMA/GUIs and m-files/Enriched_KEGG_Pathways.m]

function varargout = Enriched_KEGG_Pathways(varargin)
% ENRICHED_KEGG_PATHWAYS MATLAB code for Enriched_KEGG_Pathways.fig
%      ENRICHED_KEGG_PATHWAYS, by itself, creates a new ENRICHED_KEGG_PATHWAYS or raises the existing
%      singleton*.
%
%      H = ENRICHED_KEGG_PATHWAYS returns the handle to a new ENRICHED_KEGG_PATHWAYS or the handle to
%      the existing singleton*.
%
%      ENRICHED_KEGG_PATHWAYS('CALLBACK',hObject,eventData,handles,...) calls the local
%      function named CALLBACK in ENRICHED_KEGG_PATHWAYS.M with the given input arguments.
%
%      ENRICHED_KEGG_PATHWAYS('Property','Value',...) creates a new ENRICHED_KEGG_PATHWAYS or raises the
%      existing singleton*.  Starting from the left, property value pairs are
%      applied to the GUI before Enriched_KEGG_Pathways_OpeningFcn gets called.  An
%      unrecognized property name or invalid value makes property application
%      stop.  All inputs are passed to Enriched_KEGG_Pathways_OpeningFcn via varargin.
%
%      *See GUI Options on GUIDE's Tools menu.  Choose "GUI allows only one
%      instance to run (singleton)".
%
% See also: GUIDE, GUIDATA, GUIHANDLES

% Edit the above text to modify the response to help Enriched_KEGG_Pathways

% Last Modified by GUIDE v2.5 22-Apr-2013 14:17:05

% Begin initialization code - DO NOT EDIT
gui_Singleton = 1;
gui_State = struct('gui_Name',       mfilename, ...
                   'gui_Singleton',  gui_Singleton, ...
                   'gui_OpeningFcn', @Enriched_KEGG_Pathways_OpeningFcn, ...
                   'gui_OutputFcn',  @Enriched_KEGG_Pathways_OutputFcn, ...
                   'gui_LayoutFcn',  [] , ...
                   'gui_Callback',   []);
if nargin && ischar(varargin{1})
    gui_State.gui_Callback = str2func(varargin{1});
end

if nargout
    [varargout{1:nargout}] = gui_mainfcn(gui_State, varargin{:});
else
    gui_mainfcn(gui_State, varargin{:});
end
% End initialization code - DO NOT EDIT


% --- Executes just before Enriched_KEGG_Pathways is made visible.
function Enriched_KEGG_Pathways_OpeningFcn(hObject, eventdata, handles, varargin)
% This function has no output args, see OutputFcn.
% hObject    handle to figure
% eventdata  reserved - to be defined in a future version of MATLAB
% handles    structure with handles and user data (see GUIDATA)
% varargin   command line arguments to Enriched_KEGG_Pathways (see VARARGIN)

% Choose default command line output for Enriched_KEGG_Pathways
handles.output = hObject;

% Get variables for Eureka main GUI
handles.hypergeoP=getappdata(0,'hypergeoP');
handles.pathways_names=getappdata(0,'pathways_names');
handles.names_genes_per_pathways=getappdata(0,'names_genes_per_pathways'); 
Pthreshold=getappdata(0,'Pthreshold');
% Find the enriched pathways and sort them so the pathways with the lowest p value will show on top 
handles.lowP=find(handles.hypergeoP<Pthreshold);
handles.hypergeoP=transpose(handles.hypergeoP(handles.lowP));
[handles.hypergeoP I]=sort(handles.hypergeoP);
% Update the variable handles.pathways_names to contain only the enriched
% pathways and organize them according to the sorting 
handles.pathways_names=handles.pathways_names(handles.lowP);
handles.pathways_names(1:length(handles.lowP))=handles.pathways_names(I);
% Update the variable handles.names_genes_per_pathways to contain only the enriched
% pathways related genes and organize them to match the sorting 
handles.names_genes_per_pathways=handles.names_genes_per_pathways(handles.lowP);
handles.names_genes_per_pathways(1:length(handles.lowP))=handles.names_genes_per_pathways(I);

% Update handles structure
guidata(hObject, handles);

% UIWAIT makes Enriched_KEGG_Pathways wait for user response (see UIRESUME)
% uiwait(handles.figure1);

% Write the enriched pathways names and thier corresponding p value in the GUI window
set(handles.Enriched_Kegg_Pathways,'string',strcat(handles.pathways_names,'       [ P-val  =',num2str(handles.hypergeoP),' ]'));


% --- Outputs from this function are returned to the command line.
function varargout = Enriched_KEGG_Pathways_OutputFcn(hObject, eventdata, handles) 
% varargout  cell array for returning output args (see VARARGOUT);
% hObject    handle to figure
% eventdata  reserved - to be defined in a future version of MATLAB
% handles    structure with handles and user data (see GUIDATA)

% Get default command line output from handles structure
varargout{1} = handles.output;


% Save user input
% --- Executes on selection change in Enriched_Kegg_Pathways.
function Enriched_Kegg_Pathways_Callback(hObject, eventdata, handles)
% hObject    handle to Enriched_Kegg_Pathways (see GCBO)
% eventdata  reserved - to be defined in a future version of MATLAB
% handles    structure with handles and user data (see GUIDATA)

% Hints: contents = cellstr(get(hObject,'String')) returns Enriched_Kegg_Pathways contents as cell array
%        contents{get(hObject,'Value')} returns selected item from Enriched_Kegg_Pathways


% NOT IMPORTANT
% --- Executes during object creation, after setting all properties.
function Enriched_Kegg_Pathways_CreateFcn(hObject, eventdata, handles)
% hObject    handle to Enriched_Kegg_Pathways (see GCBO)
% eventdata  reserved - to be defined in a future version of MATLAB
% handles    empty - handles not created until after all CreateFcns called

% Hint: listbox controls usually have a white background on Windows.
%       See ISPC and COMPUTER.
if ispc && isequal(get(hObject,'BackgroundColor'), get(0,'defaultUicontrolBackgroundColor'))
    set(hObject,'BackgroundColor','white');
end


% --- Executes on button press in Kegg_pushbutton.
function Kegg_pushbutton_Callback(hObject, eventdata, handles)
% hObject    handle to Kegg_pushbutton (see GCBO)
% eventdata  reserved - to be defined in a future version of MATLAB
% handles    structure with handles and user data (see GUIDATA)

% get the index of current user selection
val = get(handles.Enriched_Kegg_Pathways,'Value');
contents = cellstr(get(handles.Enriched_Kegg_Pathways,'String'));
% Get the KEGG ID for the chosen pathway from the full name
v=strtok(contents(val));
% Create strings that will be used to address KEGG pathway website
s1='http://www.kegg.jp/kegg-bin/show_pathway?map=';
s3='&multi_query=';
s4=char;
z=cell(1,1);
% Get the names of the genes that are in the user list and related to the
% chosen pathway 
x=handles.names_genes_per_pathways{val};
% Finish building the string URL and open the browser 
for i=1:length(x)
    y=strcat(x(i),' yellow/');
    s4=strcat(s4, y);
end
s4=char(s4);
url=strcat(s1,v,s3,s4);
url=char(url);
web(url)
