# Supplementary material for: Eureka-DMA: an easy-to-operate graphical user interface for fast comprehensive investigation and analysis of DNA microarray data
Source: BMC Bioinformatics. 2014 Feb 24;15:53. doi: 10.1186/1471-2105-15-53 (PMC3938137; doi:10.1186/1471-2105-15-53)
Supplement: Additional file 3 — ZIP archive file that contains all the software files needed in order to run Eureka-DMA in the MATLAB environment. This archive contains the code. [file 1471-2105-15-53-S3.zip › Eureka-DMA/GUIs and m-files/Eureka_DMA.m]

function varargout = Eureka_DMA(varargin)
% EUREKA_DMA MATLAB code for Eureka_DMA.fig
%      EUREKA_DMA, by itself, creates a new EUREKA_DMA or raises the existing
%      singleton*.
%
%      H = EUREKA_DMA returns the handle to a new EUREKA_DMA or the handle to
%      the existing singleton*.
%
%      EUREKA_DMA('CALLBACK',hObject,eventData,handles,...) calls the local
%      function named CALLBACK in EUREKA_DMA.M with the given input arguments.
%
%      EUREKA_DMA('Property','Value',...) creates a new EUREKA_DMA or raises the
%      existing singleton*.  Starting from the left, property value pairs are
%      applied to the GUI before Eureka_DMA_OpeningFcn gets called.  An
%      unrecognized property name or invalid value makes property application
%      stop.  All inputs are passed to Eureka_DMA_OpeningFcn via varargin.
%
%      *See GUI Options on GUIDE's Tools menu.  Choose "GUI allows only one
%      instance to run (singleton)".
%
% See also: GUIDE, GUIDATA, GUIHANDLES

% Edit the above Description to modify the response to help Eureka_DMA

% Last Modified by GUIDE v2.5 26-Jun-2013 13:15:10

% Begin initialization code - DO NOT EDIT
gui_Singleton = 1;
gui_State = struct('gui_Name',       mfilename, ...
                   'gui_Singleton',  gui_Singleton, ...
                   'gui_OpeningFcn', @Eureka_DMA_OpeningFcn, ...
                   'gui_OutputFcn',  @Eureka_DMA_OutputFcn, ...
                   'gui_LayoutFcn',  [] , ...
                   'gui_Callback',   []);
if nargin && ischar(varargin{1})
    gui_State.gui_Callback = str2func(varargin{1});
end

if nargout
    [varargout{1:nargout}] = gui_mainfcn(gui_State, varargin{:});
else
    gui_mainfcn(gui_State, varargin{:});
end
% End initialization code - DO NOT EDIT


% --- Executes just before Eureka_DMA is made visible.
function Eureka_DMA_OpeningFcn(hObject, eventdata, handles, varargin)
% This function has no output args, see OutputFcn.
% hObject    handle to figure
% eventdata  reserved - to be defined in a future version of MATLAB
% handles    structure with handles and user data (see GUIDATA)
% varargin   command line arguments to Eureka_DMA (see VARARGIN)


%Set Eureka_DMA's size so it will look the same on different screens

set(0,'Units','pixels')
handles.Screen_size=get(0, 'MonitorPositions');
Eureka_width=0.9*(handles.Screen_size(3));
Eureka_height=0.9*(handles.Screen_size(4));
Xcor=(handles.Screen_size(3)-Eureka_width)/2;
Ycor=(handles.Screen_size(4)-Eureka_height)/2;
set(hObject,'Units','pixels','Position',[Xcor Ycor Eureka_width Eureka_height]);

if handles.Screen_size(3)==1280
set(findobj(handles.The_GUI,'Type','uicontrol'),'Fontsize',8)  
set(findobj(handles.The_GUI,'Type','uipanel'),'Fontsize',9)
set(findobj(handles.The_GUI,'Type','Axes'),'Fontsize',8)
set(handles.Pearson_correlation_coefficient_Filter_text,'Position',[0.5943331029716655 0.5303422982885083 0.12024879060124395 0.049452322738386284],'Fontsize',8)
set(handles.Update_GO_Version_radiobutton,'Fontsize',6)  
set(handles.text29,'Position',[0.17659574468085063 0.008658008658008658 0.36063829787234044 0.03679653679653678])
set(handles.Kmeans_pushbutton,'Position',[0.5867311679336559 0.015253904282115869 0.08971043538355217 0.032486146095717885])
set(handles.Low_Value_Filter_text,'Position',[0.358712715855573 0.5445665445665445 0.12087912087912088 0.028536019536019536])
set(handles.Report_pushbutton,'Position',[0.5393939393939394 0.002164502164502165 0.14545454545454545 0.0596060606060606])
set(handles.plot_popupmenu,'Position',[0.25987708516242314 0.025157088122605383 0.07677260755048288 0.02524278416347382])
if handles.Screen_size(4)==1024
set(handles.plot_popupmenu,'Position',[0.25987708516242314 0.019157088122605383 0.07677260755048288 0.02524278416347382])
end
end

if handles.Screen_size(3)==1152
set(findobj(handles.The_GUI,'Type','uicontrol'),'Fontsize',7)  
set(findobj(handles.The_GUI,'Type','uipanel'),'Fontsize',9)
set(findobj(handles.The_GUI,'Type','Axes'),'Fontsize',7)
set(handles.Pearson_correlation_coefficient_Filter_text,'Position',[0.5943331029716655 0.5373422982885083 0.12024879060124395 0.040452322738386284],'Fontsize',7)
set(handles.Update_GO_Version_radiobutton,'Fontsize',5)  
set(handles.text29,'Position',[0.17659574468085063 0.008658008658008658 0.36063829787234044 0.03679653679653678])
set(handles.Kmeans_pushbutton,'Position',[0.5867311679336559 0.015853904282115869 0.08971043538355217 0.031486146095717885])
end

if handles.Screen_size(3)<1025
set(findobj(handles.The_GUI,'Type','uicontrol'),'Fontsize',6)  
set(findobj(handles.The_GUI,'Type','uipanel'),'Fontsize',8)
set(findobj(handles.The_GUI,'Type','Axes'),'Fontsize',6)
set(handles.Pearson_correlation_coefficient_Filter_text,'Position',[0.5943331029716655 0.5423422982885083 0.12024879060124395 0.02952322738386284],'Fontsize',5)
set(handles.Update_GO_Version_radiobutton,'Fontsize',4)  
set(handles.text29,'Position',[0.17659574468085063 0.008658008658008658 0.36063829787234044 0.03679653679653678])

set(handles.table_configuration_radiobutton,'Position',[0.6216931582584657 0.9547677261613693 0.1732902557014513 0.028117359413202928])
end

% Disable all the controls until file is loaded (Gene summary function stays on since it can be used independently) 
set(findobj(handles.Main_panel,'Type','uicontrol'),'Enable','off')
set(handles.Undo_pushbutton,'Enable','off')
set(handles.help_radiobutton,'Enable','off')
set(handles.Gene_interpretation_edit,'Enable','on')
set(handles.Execute_gene_interpretation,'Enable','on')
set(handles.enter_gene_symbol_text,'Enable','on')
set(handles.Description,'Enable','on')
set(findobj(handles.Validation_panel,'Type','uicontrol'),'Enable','on')
% For later use, see Execute_Pearson_correlation_coefficient_Filter_Callback and Time_Series.m
handles.num=0;
setappdata(0,'num',handles.num);
% For later use, see Boxplot(handles) and SingleEntryBoxPlot(handles)functions
handles.algo=0;
% For later use, tell if the user clicked on the table for probe
% interpretation or write the probe name by himself
handles.PICB=0;
% Create empty table tamplate and set a function that saves the indices of
% clicked cell
handles.data=uitable('Units','normalized','Position',[0.01 0.58 0.8 0.31],'Columnname',[1:20],'Rowname',[1:20],'BackgroundColor',[0.7586    0.8344    0.6586],'cellselectioncallback',@(src,evt)setappdata(0,'uitableIndices',evt.Indices(1)));
% Load Icons for the different buttons from Eureka_DMA's Icons folder   
A=imread('Undo.png');
set([handles.Undo_pushbutton],'CData',A)
set([handles.Kmean_undo_pushbutton],'CData',A)
B=imread('Execute.png');
set([handles.Execute_pval_filter],'CData',B)
set([handles.KEGG_pushbutton],'CData',B)
set([handles.Execute_probe_interpretation],'CData',B)
set([handles.Execute_gene_interpretation],'CData',B)
C=imread('Execute2.png');
set([handles.Execute_Low_Value_Filter],'CData',C)
set([handles.Execute_Low_Variation_Filter],'CData',C)
set([handles.Execute_Pearson_correlation_coefficient_Filter],'CData',C)
D=imread('loadFile.png');
set([handles.Load_file_pushbutton],'CData',D)
E=imread('ExportTable.png');
set([handles.Export_table_pushbutton],'CData',E)
F=imread('Search.png');
set([handles.Execute_gene_interpretation],'CData',F)
G=imread('Report.png');
set([handles.Report_pushbutton],'CData',G)
H=imread('Primers.png');
set([handles.Primers_pushbutton],'CData',H)
% Load GeneAnnotation file for NCBI gene summary (being use in gene
% description and in search for enriched KEGG pathways)
handles.Gene_Annotation=importdata('HomoSapiens.txt'); 
handles.Gene_Annotation_mus=importdata('MusMusculus.txt'); 
% In case the user want to use only the description tool. (must have 
% default, see Load_file_pushbutton_Callback)
handles.species='HomoSapiens';
% Choose default command line output for Eureka_DMA
handles.output = hObject;
% Update handles structure
guidata(hObject, handles);
% Creating an handle for the function "calling_from_volcano_and_time_series_GUIs" and save it in
% the root so the function can be called from different m-files. (in this
% case from modifiedvolcanoplot)
funhan=@calling_from_volcano_and_time_series_GUIs;
set(0,'userdata',funhan);
% Save the hObject of Eureka_DMA so it can be used while calling different
% functions after excuting the function "calling_from_volcano_and_time_series_GUIs" from
% modifiedvolcanoplot.m and Time_Series.m.
setappdata(0,'hMainGUI',hObject);
% Create empty variable in the root for later use in
% volcano_plot_pushbutton_Callback first notification
setappdata(0,'group1_samples',[])
setappdata(0,'group2_samples',[])


% --- Outputs from this function are returned to the command line.
function varargout = Eureka_DMA_OutputFcn(hObject, eventdata, handles) 
% varargout  cell array for returning output args (see VARARGOUT);
% hObject    handle to figure
% eventdata  reserved - to be defined in a future version of MATLAB
% handles    structure with handles and user data (see GUIDATA)

% Get default command line output from handles structure
varargout{1} = handles.output;


% --- Executes on button press in Load_file_pushbutton.
function Load_file_pushbutton_Callback(hObject, eventdata, handles)
% hObject    handle to Load_file_pushbutton (see GCBO)
% eventdata  reserved - to be defined in a future version of MATLAB
% handles    structure with handles and user data (see GUIDATA)

%Delete all the following variables (If not deleted it may cause errors if the
%user doing several analyses on different files)
fields = {'full_numeric_data','txt','numeric_data','full_txt','full_column_name','genes_names','probes_names','column_name','pval_numeric_data','previous_full_numeric_data','previous_numeric_data','previous_full_column_name','previous_column_name','previous_probes_names','previous_gene_names','previous_pval_numeric_data'};
fields=fields(isfield(handles,fields)); %check if exist
handles=rmfield(handles,fields);
% Get data file name and path
[filename,filepath] = uigetfile({'*.*';'*.xlsx';'*.xls';'*.txt'});
% Enable all the controls after the file has been loaded
set(findobj(handles.Main_panel,'Type','uicontrol'),'Enable','on')
set(handles.Undo_pushbutton,'Enable','on')
set(handles.help_radiobutton,'Enable','on')
set(handles.volcano_plot_pushbutton,'Enable','off')
set(handles.Gene_Ontology_pushbutton,'Enable','off')
set(handles.Report_pushbutton,'Enable','off')
watchon;
% Disable Eureka_DMA's and display notification if files other than *.xls were loaded
if isempty(strfind(filename,'.xlsx')) && isempty(strfind(filename,'.xls')) && isempty(strfind(filename,'.txt'))
    watchoff;
    set(findobj(handles.Main_panel,'Type','uicontrol'),'Enable','off') 
    set(handles.Undo_pushbutton,'Enable','off')
    set(handles.help_radiobutton,'Enable','off')
    set(handles.Gene_interpretation_edit,'Enable','on')
    set(handles.Execute_gene_interpretation,'Enable','on')
    set(handles.enter_gene_symbol_text,'Enable','on')
    set(handles.Description,'Enable','on')
    set(handles.data,'Data',[],'Columnname',[1:20],'Rowname',[1:20],'BackgroundColor',[0.7586    0.8344    0.6586]);
    set(handles.probe_number_text, 'string','');
    set(handles.Description,'Enable','on')
    set(handles.Description,'String','Please upload only Excel or Tab-delimited (txt) files','foregroundcolor','r','FontWeight','bold','Fontsize',12)
    % Notification will be display for 5 seconds (see update_display function)
    t = timer('TimerFcn',{@update_display,handles},'StartDelay', 5);
    start(t)
else
    % Clear the description box
    set(handles.Description,'String','','foregroundcolor','k','FontWeight','normal','Fontsize',10)
end
% Write the file path and name in the handles.text_file_path_text box withing Eureka_DMA GUI,
set(handles.text_file_path_text,'string',[filepath filename]);
% Create the data variables from the file  (when an handle assign with the
% word full it means that it contains also the detection p-values
% coloumns)
% For Excel files:
if ~isempty(strfind(filename,'.xlsx')) || ~isempty(strfind(filename,'.xls'))
    qbutton=[];
    % Ask the user
    qbutton = questdlg('For proper analysis it is critical to know: Does your data contain detection p-value columns?','Hi there, thank you for using Eureka','Yes','No','Yes');
    if strcmp(qbutton,'Yes')
    [handles.full_numeric_data,handles.txt]=xlsread( fullfile(filepath,filename)  ); 
    set(handles.table_configuration_radiobutton,'Value',0); 
    else
    set(handles.low_detection_p_value_filter_edit,'Enable','off');
    set(handles.Execute_pval_filter,'Enable','off');
    [handles.numeric_data,handles.txt]=xlsread( fullfile(filepath,filename)  ); 
    handles.full_txt(:,1)=handles.txt(:,1);
    handles.full_txt(:,2)=handles.txt(:,2);
    handles.full_txt(1,3:2:((length(handles.txt(1,3:end))*2.)+2))=handles.txt(1,3:end);
    handles.full_txt(1,4:2:(size(handles.full_txt,2))+1)=cellstr(['Pvalue']);
    handles.txt=handles.full_txt;
    handles.full_numeric_data(:,1:2:((length(handles.numeric_data(1,:))*2.)))=handles.numeric_data(:,:);
    handles.full_numeric_data(:,size(handles.full_numeric_data,2)+1)=nan;
    handles.full_numeric_data(:,2:2:size(handles.full_numeric_data,2)+1)=nan;
    set(handles.table_configuration_radiobutton,'Value',1);
    end
end
% For Tab-delimited (txt) files:
if ~isempty(strfind(filename,'.txt')) 
    qbutton=[];
    % Ask the user
     qbutton = questdlg('For proper analysis it is critical to know. Does your data contain detection p-value columns?','Hi there, thank you for using Eureka','Yes','No','Yes');
    if strcmp(qbutton,'Yes')
    txtstruct=importdata( fullfile(filepath,filename)  ); 
    handles.full_numeric_data=txtstruct.data;
    handles.txt=txtstruct.textdata;
    set(handles.table_configuration_radiobutton,'Value',0);
    else
    set(handles.low_detection_p_value_filter_edit,'Enable','off');
    set(handles.Execute_pval_filter,'Enable','off');    
    txtstruct=importdata( fullfile(filepath,filename)  ); 
    handles.numeric_data=txtstruct.data;
    handles.txt=txtstruct.textdata;
    handles.full_txt(:,1)=handles.txt(:,1);
    handles.full_txt(:,2)=handles.txt(:,2);
    handles.full_txt(1,3:2:((length(handles.txt(1,3:end))*2.)+2))=handles.txt(1,3:end);
    handles.full_txt(1,4:2:(size(handles.full_txt,2))+1)=cellstr(['Pvalue']);
    handles.txt=handles.full_txt;
    handles.full_numeric_data(:,1:2:((length(handles.numeric_data(1,:))*2.)))=handles.numeric_data(:,:);
    handles.full_numeric_data(:,size(handles.full_numeric_data,2)+1)=nan;
    handles.full_numeric_data(:,2:2:size(handles.full_numeric_data,2)+1)=nan;
    set(handles.table_configuration_radiobutton,'Value',1);
    end
end
% Create variables which will be use in different functions.
handles.full_column_name = handles.txt(1,3:end);
handles.genes_names = handles.txt(2:end,2);
handles.probes_names = handles.txt(2:end,1);
handles.column_name = handles.full_column_name(:,[1:2:end]);
handles.numeric_data=handles.full_numeric_data(:,[1:2:end]);   
handles.pval_numeric_data=handles.full_numeric_data(:,[2:2:end]);
% Save the variables for "Undo".
handles.previous_full_numeric_data=handles.full_numeric_data;
handles.previous_numeric_data = handles.numeric_data; 
handles.previous_full_column_name=handles.full_column_name;
handles.previous_column_name=handles.column_name;
handles.previous_probes_names = handles.txt(2:end,1);
handles.previous_gene_names=handles.genes_names;
handles.previous_pval_numeric_data=handles.pval_numeric_data;
% Update the data table 
table_configuration_radiobutton_Callback(hObject, eventdata, handles) 
% Bar plot slider stays off until the Bar Plot option has been selected on the popup menu 
set(handles.Plot_slider,'Enable','off')
% K-means slider stays off until the Kmeans_pushbutton function has been executed
set(handles.Kmeans_slider,'Enable','off')
% Check if the data contains information about HomoSapiens or MusMusculus genes. 
x=[];
r = randi(length(handles.genes_names),1,ceil(length(handles.genes_names)/20));
lower=isstrprop(handles.genes_names(r), 'lower');
upper=isstrprop(handles.genes_names(r), 'upper');
for i=1:length(r)
    x(i,1)= sum(lower{i});
    x(i,2)= sum(upper{i});
end;
if sum(x(:,1))<sum(x(:,2))
   handles.species='HomoSapiens';
   else
   handles.species='MusMusculus';
end
if  strcmp(handles.species,'HomoSapiens')
% Load GeneAnnotation file for NCBI gene summary (being use in gene
% description and in search for enriched KEGG pathways)
% Load HomoSapiens KEGG file for KEGG pathway analysis
handles.Kegg=importdata('KEGG.txt');
handles.Kegg=handles.Kegg.textdata(2:end,:);
end
if  strcmp(handles.species,'MusMusculus')
% Load GeneAnnotation file for NCBI gene summary (being use in gene
% description and in search for enriched KEGG pathways)
% Load MusMusculus KEGG file for KEGG pathway analysis
handles.Kegg=importdata('KEGG_mus.txt');
handles.Kegg=handles.Kegg.textdata(2:end,:);
end;
% Filter gene names that appear more than once for later use in enrichment
% gene ontology analysis (If filtering function will be executed by the
% user, this variable will be update)
handles.genes_names_for_gene_ontology=unique(handles.genes_names);
% Update handles structure
guidata(hObject,handles);
% Writing the initial number of probes/entries in the probe_number_text box withing Eureka_DMA GUI
probes_number(hObject, eventdata, handles)
% Save handles.column_name in the root so it can be used in different
% m-files. (in this case from Groups GUI)
setappdata(0,'column_name',handles.column_name);
watchoff;
% Disable the option of loading different file to avoid errors. Eureka_DMA will
% be needed to be open again to load new file
set(handles.Load_file_pushbutton,'Enable','off')
% Enable this option if used as a standalone (when only list of gene symbols
% was uploaded
if isempty(handles.column_name)
    set(handles.Report_pushbutton,'Enable','on')
end
 
%COULD BE MODIFIED TO ENABLE LOADING FILE BY WRITING THE PATH
function textFilePath_Callback(hObject, eventdata, handles)
% hObject    handle to text_file_path_text (see GCBO)
% eventdata  reserved - to be defined in a future version of MATLAB
% handles    structure with handles and user data (see GUIDATA)

% Hints: get(hObject,'String') returns contents of text_file_path_text as Description
%        str2double(get(hObject,'String')) returns contents of text_file_path_text as a double

%NOT IMPORTANT 
% --- Executes during object creation, after setting all properties.
function text_file_path_text_CreateFcn(hObject, eventdata, handles)
% hObject    handle to text_file_path_text (see GCBO)
% eventdata  reserved - to be defined in a future version of MATLAB
% handles    empty - handles not created until after all CreateFcns called

% Hint: edit controls usually have a white background on Windows.
%       See ISPC and COMPUTER.
if ispc && isequal(get(hObject,'BackgroundColor'), get(0,'defaultUicontrolBackgroundColor'))
    set(hObject,'BackgroundColor','white');
end


% Update the numbers of probes after each analysis 
function probes_number(hObject, eventdata, handles)
% Update the probes number and edit handles.probe_number_text     
handles.probe_number=size(handles.probes_names,1);
set(handles.probe_number_text, 'string', handles.probe_number(1,1));
% Update handles structure
guidata(hObject,handles);

%NOT IMPORTANT 
% --- Executes during object creation, after setting all properties.
function probe_number_text_CreateFcn(hObject, eventdata, handles)
% hObject    handle to probe_number_text (see GCBO)
% eventdata  reserved - to be defined in a future version of MATLAB
% handles    empty - handles not created until after all CreateFcns called


% Create Box Plot (All entries in each sample)
function BoxPlot(hObject, eventdata, handles)
%The plot will be created in the BoxPlot_panel   
parent = handles.BoxPlotGraph; 
%log2 transformation of the data
log2numericdata=log2(handles.numeric_data(:,:)); 
% set value of one to complex numbers derived from log2 transformation of
% fraction values which might be exist before normalization and p-value
% filtering or low value filtering
complex=find(imag(log2numericdata)>1); 
if ~isempty(complex)
   log2numericdata(complex)=1;
end
set(parent,'XLim',[0 1]); 
set(parent,'YLim',[0 1])
%Create box plot
boxplot(parent,log2numericdata); 
%label the axes
xlabel(parent,'Sample Number'); 
ylabel(parent,'log2(Expression Value)'); 


% Create Box Plot (Plot boxplot for the first entrie in each sample or in each group or in each time point; dependes on handles.algo)
% Get called from the popup menu
function SingleEntryBoxPlot(hObject, eventdata, handles)
% The plot will be created in the BarPlot_panel    
parent = handles.BoxPlotGraph; 
%Assign value of zero to the Plot_slider
set(handles.Plot_slider, 'Value',1); 
%Save the first entrie
handles.SingelEntryBoxPlot_Data=log2(handles.numeric_data(1,:));
% set value of one to complex numbers derived from log2 transformation of
% fraction values which might be exist before normalization and p-value
% filtering or low value filtering
complex=find(imag(handles.SingelEntryBoxPlot_Data)>0); 
if ~isempty(complex)
    handles.SingelEntryBoxPlot_Data(complex)=1;
end
%Edit the probe name so it will be look as it should in the bar plot title.
%(probe IDs usually contain "_" which couse the following char to be
%created as lower case)
handles.SingelEntryBoxPlot_Title=handles.probes_names(1);
a=isstrprop(handles.SingelEntryBoxPlot_Title,'punct');
handles.SingelEntryBoxPlot_Title=handles.SingelEntryBoxPlot_Title{1};
b=find(a{1});
for i=1:length(b)
handles.SingelEntryBoxPlot_Title=strcat(handles.SingelEntryBoxPlot_Title(1:b(i)-1),'\',handles.SingelEntryBoxPlot_Title(b(i):end));    
b=b+1;    
end
% when either volcano plot or pearson correlation coefficient analysis were executed
if handles.algo==0
% Plot boxplot for the first entrie
    boxplot(parent,handles.SingelEntryBoxPlot_Data);
    set(parent,'XTickLabel','Across All Samples'); 
    xlabel(parent,'Across All Samples')
end
% if volcano plot analysis was executed 
if handles.algo==1
% Create matrix: samples in group one will get the value 1 and samples in group 2 will get the value 2   
% For group one
    for i=1:size(handles.group1_samples,2)
    for j = 1:size(handles.column_name,2)
        if strmatch(handles.group1_samples{i},handles.column_name{j},'exact')
           resultG1(i) = j;
        end
    end
    end
% For group two    
for i=1:size(handles.group2_samples,2)
    for j = 1:size(handles.column_name,2)
        if strmatch(handles.group2_samples{i},handles.column_name{j},'exact')
           resultG2(i) = j;
        end
    end
end
matrix(resultG1)=1;
matrix(resultG2)=2;
% Plot boxplot for the first entrie
boxplot(parent,handles.SingelEntryBoxPlot_Data,matrix);
set(parent,'XTick',1:2); 
xlabel(parent,'By Groups')
end

% If pearson correlation coefficient analysis was executed
if handles.algo==2
    % Create matrix in which each sample will get a different value acording to the group it catagorized in   
    for i=1:length(handles.firstsample)-1
    matrix(handles.firstsample(i):handles.firstsample(i+1)-1)=i;
    end
    % Plot boxplot for the first entrie
    boxplot(parent,handles.SingelEntryBoxPlot_Data,matrix);
    set(parent,'XTick',1:length(handles.firstsample)-1); 
    xlabel(parent,'By Time Points')
end
% label the y axis and set the first entry title 
ylabel(parent,'log2(Expression Value)'); 
title(parent,handles.SingelEntryBoxPlot_Title,'FontWeight','bold','Color','r','Fontsize',12);      
    
    
% Create Bar Plot for the first entrie 
% Called from the popup menu
function UpdateBarPlot(hObject, eventdata, handles)
%The plot will be created in the BarPlot_panel    
parent = handles.BarPlotGraph; 
%Assign value of zero to the Plot_slider
set(handles.Plot_slider, 'value',1); 
%Save the first entrie
handles.Bar_Plot_Data=handles.numeric_data(1,:);
%Edit the probe name so it will be look as it should in the bar plot title.
%(probe IDs usually contain "_" which couse the following char to be
%created as lower case)
handles.Bar_Plot_Title=handles.probes_names(1);
a=isstrprop(handles.Bar_Plot_Title,'punct');
handles.Bar_Plot_Title=handles.Bar_Plot_Title{1};
b=find(a{1});
for i=1:length(b)
handles.Bar_Plot_Title=strcat(handles.Bar_Plot_Title(1:b(i)-1),'\',handles.Bar_Plot_Title(b(i):end));    
b=b+1;    
end
% Plot the first entrie
bar(parent,handles.Bar_Plot_Data);
%Set the numbers for the samples on the x axis
set(parent,'XTick',1:length(handles.column_name)); 
%Label the samples according to the numbers of columns in the tables
set(parent,'XTickLabel',1:length(handles.column_name)); 
%label the axes and set the first entry title 
xlabel(parent,'Sample Number'); 
ylabel(parent,'Expression Value'); 
title(handles.BarPlotGraph,handles.Bar_Plot_Title,'FontWeight','bold','Color','r','Fontsize',12);  


% --- Executes on slider movement.  (this section deals with
%  silder steps and probe name edit)
function Plot_slider_Callback(hObject, eventdata, handles)
% hObject    handle to Plot_slider (see GCBO)
% eventdata  reserved - to be defined in a future version of MATLAB
% handles    structure with handles and user data (see GUIDATA)

% Hints: get(hObject,'Value') returns position of slider
%        get(hObject,'Min') and get(hObject,'Max') to determine range of slider

%Get the index of current selection on the popup menu
val = get(handles.plot_popupmenu,'Value'); 
%Get the full optional strings as a cell array
str = get(handles.plot_popupmenu,'String');
%Get the string which match the value
switch str{val} 
    case 'Bar Plot'
    %Assign minimum value of zero to the Plot_slider 
    sliderMin = 1;  
    %Assign the maximum value to the Plot_slider according to the number of entries
    sliderMax = handles.probe_number(1,1); 
    
    %assign the minor of major steps of the Plot_slider according to the number of entries
    sliderStep =  [1/sliderMax , 1/ sliderMax]; 
    %Set the minimum, miximum and steps
    set(handles.Plot_slider, 'Min', sliderMin); 
    set(handles.Plot_slider, 'Max', sliderMax); 
    set(handles.Plot_slider, 'SliderStep', sliderStep); 
    %Change the data present in the bar plot according to the slider`s value. Must fix the slider value for major step
    handles.Bar_Plot_Data=handles.numeric_data(fix(get(hObject,'Value')),:); 
    %Update the title of the Bar Plot according to the slider's value
    handles.Bar_Plot_Title=handles.probes_names(fix(get(hObject,'Value')),:); 
    %Edit the probe name so it will be look as it should in the bar plot title.
    %(probe IDs usually contain "_" which couse the following char to be
    %created as lower case)
    a=isstrprop(handles.Bar_Plot_Title,'punct');
    handles.Bar_Plot_Title=handles.Bar_Plot_Title{1};
    b=find(a{1});
    for i=1:length(b)
    handles.Bar_Plot_Title=strcat(handles.Bar_Plot_Title(1:b(i)-1),'\',handles.Bar_Plot_Title(b(i):end));    
    b=b+1;    
    end
    % Update handles structure
    guidata(hObject, handles); 
    %Calling slideBarPlots
    slideBarPlots(hObject, eventdata, handles)

    case 'Single Entry Box Plot'
    %Assign minimum value of zero to the Plot_slider 
    sliderMin = 1;  
    %Assign the maximum value to the Plot_slider according to the number of entries
    sliderMax = handles.probe_number(1,1); 
    %assign the minor of major steps of the Plot_slider according to the number of entries
    sliderStep =  [1/sliderMax , 1/ sliderMax]; 
    %Set the minimum, miximum and steps
    set(handles.Plot_slider, 'Min', sliderMin); 
    set(handles.Plot_slider, 'Max', sliderMax); 
    set(handles.Plot_slider, 'SliderStep', sliderStep); 
    % set value of one to complex numbers derived from log2 transformation of
    % fraction values which might be exist before normalization and p-value
    % filtering or low value filtering
    % the data will be presented in the bar plot according to the slider`s value. Must fix the slider value for major step
    handles.SingelEntryBoxPlot_Data=log2(handles.numeric_data(fix(get(hObject,'Value')),:));
    complex=find(imag(handles.SingelEntryBoxPlot_Data)>1); 
    if ~isempty(complex)
       handles.SingelEntryBoxPlot_Data(complex)=1;
    end
    % Update the title of the Box Plot according to the slider's value
    handles.SingelEntryBoxPlot_Title=handles.probes_names(fix(get(hObject,'Value')),:); 
    %Edit the probe name so it will be look as it should in the bar plot title.
    %(probe IDs usually contain "_" which couse the following char to be
    %created as lower case)
    a=isstrprop(handles.SingelEntryBoxPlot_Title,'punct');
    handles.SingelEntryBoxPlot_Title=handles.SingelEntryBoxPlot_Title{1};
    b=find(a{1});
    for i=1:length(b)
    handles.SingelEntryBoxPlot_Title=strcat(handles.SingelEntryBoxPlot_Title(1:b(i)-1),'\',handles.SingelEntryBoxPlot_Title(b(i):end));    
    b=b+1;    
    end
    % Update handles structure
    guidata(hObject, handles); 
    %Calling slideBarPlots
    slideBarPlots(hObject, eventdata, handles)
end    


% Update the Plot when using the Bar Plot slider and when use
function slideBarPlots(hObject, eventdata, handles)
%Get the index of current selection
val = get(handles.plot_popupmenu,'Value'); 
%Get the full optional strings as a cell array
str = get(handles.plot_popupmenu,'String');
%Get the string which match the value
switch str{val} 
    case 'Bar Plot'
    %The plot will be created in the BarPlot_panel    
    parent = handles.BarPlotGraph; 
    %Create bar plot
    bar(parent,handles.Bar_Plot_Data);
    %Set the numbers for the samples on the x axis
    set(parent,'XTick',1:length(handles.column_name)); 
    %Label the samples according to the numbers of columns in the tables
    set(parent,'XTickLabel',1:length(handles.column_name)); 
    %label the axes and Assign a title for the current bar plot according to the slider`s value
    xlabel(parent,'Sample Number');
    ylabel(parent,'Expression Value'); 
    title(handles.BarPlotGraph,handles.Bar_Plot_Title,'FontWeight','bold','Color','r','Fontsize',12); 

    case 'Single Entry Box Plot'
    parent = handles.BoxPlotGraph; 
    %Set the boundaries for the axes
    set(parent,'XLim',[0 1]); 
    set(parent,'YLim',[0 1]); 
    % when either volcano plot or pearson correlation coefficient analysis were executed
    if handles.algo==0
    % Plot the entrie that was chosen in Plot_slider_Callback function
    boxplot(parent,handles.SingelEntryBoxPlot_Data);
    set(parent,'XTickLabel','Across All Samples'); 
    xlabel(parent,'Across All Samples')
    end
    % if volcano plot analysis was executed 
    if handles.algo==1
    % Create matrix: samples in group one will get the value 1 and samples in group 2 will get the value 2  
    % For group one
       for i=1:size(handles.group1_samples,2)
       for j = 1:size(handles.column_name,2)
          if strmatch(handles.group1_samples{i},handles.column_name{j},'exact')
             resultG1(i) = j;
          end
       end
       end
    % For group two
       for i=1:size(handles.group2_samples,2)
       for j = 1:size(handles.column_name,2)
           if strmatch(handles.group2_samples{i},handles.column_name{j},'exact')
              resultG2(i) = j;
           end
       end
       end
	   matrix(resultG1)=1;
       matrix(resultG2)=2;
       % Plot the entrie that was chosen in Plot_slider_Callback function
       boxplot(parent,handles.SingelEntryBoxPlot_Data,matrix);
       set(parent,'XTick',1:2); 
       xlabel(parent,'By Groups')
     end   

       % If pearson correlation coefficient analysis was executed
       if handles.algo==2
           % Create matrix in which each sample will get a different value acording to the group it catagorized in   
           for i=1:length(handles.firstsample)-1
           matrix(handles.firstsample(i):handles.firstsample(i+1)-1)=i;
           end
          % Plot the entrie that was chosen in Plot_slider_Callback function
           boxplot(parent,handles.SingelEntryBoxPlot_Data,matrix);
           set(parent,'XTick',1:length(handles.firstsample)-1); 
           xlabel(parent,'By Time Points')   
       end
       % label the y axis and set entry title according to what have been
       % chosen in was chosen in Plot_slider_Callback function
       ylabel(parent,'log2(Expression Value)'); 
       title(parent,handles.SingelEntryBoxPlot_Title,'FontWeight','bold','Color','r','Fontsize',12);      
% Update handles structure
guidata(hObject, handles); 
end    
  
% NOT IMPORTANT
% --- Executes during object creation, after setting all properties.
function Plot_slider_CreateFcn(hObject, eventdata, handles)
% hObject    handle to Plot_slider (see GCBO)
% eventdata  reserved - to be defined in a future version of MATLAB
% handles    empty - handles not created until after all CreateFcns called

% Hint: slider controls usually have a light gray background.
if isequal(get(hObject,'BackgroundColor'), get(0,'defaultUicontrolBackgroundColor'))
    set(hObject,'BackgroundColor',[.9 .9 .9]);
end

% Save the user input
function low_detection_p_value_filter_edit_Callback(hObject, eventdata, handles)
% hObject    handle to low_detection_p_value_filter_edit (see GCBO)
% eventdata  reserved - to be defined in a future version of MATLAB
% handles    structure with handles and user data (see GUIDATA)

% Hints: get(hObject,'String') returns contents of low_detection_p_value_filter_edit as Description
%        str2double(get(hObject,'String')) returns contents of low_detection_p_value_filter_edit as a double

% NOT IMPORTANT
% --- Executes during object creation, after setting all properties.
function low_detection_p_value_filter_edit_CreateFcn(hObject, eventdata, handles)
% hObject    handle to low_detection_p_value_filter_edit (see GCBO)
% eventdata  reserved - to be defined in a future version of MATLAB
% handles    empty - handles not created until after all CreateFcns called

% Hint: edit controls usually have a white background on Windows.
%       See ISPC and COMPUTER.
if ispc && isequal(get(hObject,'BackgroundColor'), get(0,'defaultUicontrolBackgroundColor'))
    set(hObject,'BackgroundColor','white');
end


% --- Executes on button press in Execute_pval_filter.
function Execute_pval_filter_Callback(hObject, eventdata, handles)
% hObject    handle to Execute_pval_filter (see GCBO)
% eventdata  reserved - to be defined in a future version of MATLAB

% Create variable for the p-value that was set by the user
pVal_filter=str2double(get(handles.low_detection_p_value_filter_edit,'String'));
% Execute only for valid p-value
if  pVal_filter<1 &&  pVal_filter>0
% Filtering by high detection p-values, only entries which has high
% p-values across ALL samples will be filtered out
x=0;
s=size(handles.pval_numeric_data,2);
for i=1:size(handles.pval_numeric_data,1)
    for j=1:s
    if handles.pval_numeric_data(i,j)>pVal_filter
       x=x+1;
    end;
    end
y{i}=x;
x=0;
if y{i}==s
    y{i}=0;
    else
    y{i}=1;  
end
end
handles.mask=logical(cell2mat(y));
% Update the different handles
handles.full_numeric_data=handles.full_numeric_data(handles.mask,:);
handles.numeric_data=handles.numeric_data(handles.mask,:);
handles.pval_numeric_data=handles.pval_numeric_data(handles.mask,:);
handles.probes_names=handles.probes_names(handles.mask);
handles.genes_names=handles.genes_names(handles.mask);
% Filter gene names that appear more than once for later use in enrichment
% gene ontology analysis
handles.genes_names_for_gene_ontology=unique(handles.genes_names);

else
% Execute if there is not valid  value or the user didnt input threshold at all
    % Notification will display for 5 seconds
    set(handles.Description,'String','Please set valid p value threshold','foregroundcolor','r','FontWeight','bold','Fontsize',12);
    t = timer('TimerFcn',{@update_display,handles},'StartDelay', 5);
    start(t)
end
% Update handles structure
guidata(hObject, handles);  
% Update the probe number 
probes_number(hObject, eventdata, handles)
% Update the table 
table_configuration_radiobutton_Callback(hObject, eventdata, handles) 
%Call plot_popupmenu_Callback for update Eureka_DMA's visualization if one of
%the plots is on
plot_popupmenu_Callback(hObject, eventdata, handles) 


% --- Executes on button press in table_configuration_radiobutton.
function table_configuration_radiobutton_Callback(hObject, eventdata, handles) 
% hObject    handle to table_configuration_radiobutton (see GCBO)
% eventdata  reserved - to be defined in a future version of MATLAB
% handles    structure with handles and user data (see GUIDATA)

% Hint: get(hObject,'Value') returns toggle state of table_configuration_radiobutton

%Get the index of the current radio button selection and update the table according to the selection (show or not display detection p-values) 
val = get(handles.table_configuration_radiobutton,'Value'); 
if val==0
set(handles.data,'Data',handles.full_numeric_data,'Columnname',handles.full_column_name,'Rowname',handles.probes_names);
end;
if val==1
set(handles.data,'Data',handles.numeric_data,'Columnname',handles.column_name,'Rowname',handles.probes_names);
end;


% --- Executes on selection change in plot_popupmenu.
function plot_popupmenu_Callback(hObject, eventdata, handles)
% hObject    handle to plot_popupmenu (see GCBO)
% eventdata  reserved - to be defined in a future version of MATLAB
% handles    structure with handles and user data (see GUIDATA)

% Hints: contents = cellstr(get(hObject,'String')) returns plot_popupmenu contents as cell array
%        contents{get(hObject,'Value')} returns selected item from plot_popupmenu

% Chooses which plot is visible
%Get the index of current selection from the popup menu
val = get(handles.plot_popupmenu,'Value'); 
%Get the full optional strings as a cell array
str = get(handles.plot_popupmenu,'String');
%Get the string which match the value
switch str{val} 
    
   case '-Choose Plot-'
        set(handles.Plot_slider,'Enable','off') %Disable slider  
        set(handles.BoxPlot_panel,'Visible','off') %Hide BoxPlot_panel
        set(handles.BarPlot_panel,'Visible','off') %Hide BarPlot_panel  
        set(handles.empty_panel,'Visible','on')  %Hide all
   case 'Box Plot'
        set(handles.Plot_slider,'Enable','off') %Disable slider
        set(handles.BarPlot_panel,'Visible','off') %Hide BarPlot_panel  
        set(handles.empty_panel,'Visible','off')  %Hide the empty panel
        set(handles.BoxPlot_panel,'Visible','on') %Show BoxPlot_panel
        BoxPlot(hObject, eventdata, handles) %Execute BoxPlot
   case 'Bar Plot'
        set(handles.Plot_slider,'Enable','on') % Enable slider
        set(handles.BoxPlot_panel,'Visible','off') %Hide BoxPlot_panel
        set(handles.empty_panel,'Visible','off')  %Hide the empty panel
        set(handles.BarPlot_panel,'Visible','on') %Show BarPlot_panel
        UpdateBarPlot(hObject, eventdata, handles) %Execute UpdateBarPlot function
   case 'Single Entry Box Plot'
        set(handles.Plot_slider,'Enable','on') %Disable slider
        set(handles.BarPlot_panel,'Visible','off') %Hide BarPlot_panel  
        set(handles.empty_panel,'Visible','off')  %Hide the empty panel
        set(handles.BoxPlot_panel,'Visible','on') %Show BoxPlot_panel
        SingleEntryBoxPlot(hObject, eventdata, handles) %Execute BoxPlot
 end

% NOT IMPORTANT
% --- Executes during object creation, after setting all properties.
function plot_popupmenu_CreateFcn(hObject, eventdata, handles)
% hObject    handle to plot_popupmenu (see GCBO)
% eventdata  reserved - to be defined in a future version of MATLAB
% handles    empty - handles not created until after all CreateFcns called

% Hint: popupmenu controls usually have a white background on Windows.
%       See ISPC and COMPUTER.
if ispc && isequal(get(hObject,'BackgroundColor'), get(0,'defaultUicontrolBackgroundColor'))
    set(hObject,'BackgroundColor','white');
end


% --- Executes on button press in normalization_pushbutton.
function normalization_pushbutton_Callback(hObject, eventdata, handles)
% hObject    handle to normalization_pushbutton (see GCBO)
% eventdata  reserved - to be defined in a future version of MATLAB
% handles    structure with handles and user data (see GUIDATA)

%update the numeric data after quantile normalizeation 
handles.numeric_data=quantilenorm(handles.numeric_data); %CAN BE MODIFIED FOR DIFFERENT NORMALIZATION METHODS
handles.full_numeric_data(:,1:2:end)=handles.numeric_data;
% Update handles structure
guidata(hObject, handles); 
% Update the table 
table_configuration_radiobutton_Callback(hObject, eventdata, handles) 
%Call plot_popupmenu_Callback to update plots visualization if one of
%the plots is on when executing normalization
plot_popupmenu_Callback(hObject, eventdata, handles)


function Probe_interpretation_edit_Callback(hObject, eventdata, handles)
% hObject    handle to Probe_interpretation_edit (see GCBO)
% eventdata  reserved - to be defined in a future version of MATLAB
% handles    structure with handles and user data (see GUIDATA)

% Hints: get(hObject,'String') returns contents of Probe_interpretation_edit as Description
%        str2double(get(hObject,'String')) returns contents of Probe_interpretation_edit as a double

% Tell that the user clicked on the Probe_interpretation_edit window and write the probe name by himself
handles.PICB=1;
% Update handles structure
guidata(hObject, handles); 


% --- Executes on button press in Execute_probe_interpretation.
function Execute_probe_interpretation_Callback(hObject, eventdata, handles)
% hObject    handle to Execute_probe_interpretation (see GCBO)
% eventdata  reserved - to be defined in a future version of MATLAB
% handles    structure with handles and user data (see GUIDATA)

% Clear the Description box string
set(handles.Description,'String','','foregroundcolor','k','FontWeight','normal','Fontsize',10)
% If the string is empty, it search for the probe name according to the
% selected cell on the table
if handles.PICB==0;
   set(handles.Probe_interpretation_edit,'string',handles.probes_names(getappdata(0,'uitableIndices')))
end
% Search for the user input string in the handles.probes_names variable
mask=strcmp(get(handles.Probe_interpretation_edit,'string'),handles.probes_names(:,1));
a= find(mask);
% Calling an error if handles.probes_names does not contains the probe's ID writen by the user. (CASE SENSITIVE)
if isempty(a)
    set(handles.Description,'String','There is no such probe in the current data. Probe IDs are case sensitive','foregroundcolor','r','FontWeight','bold','Fontsize',12);
    %Notification will display for 5 seconds (See update_display function)
    t = timer('TimerFcn',{@update_display,handles},'StartDelay', 5);
    start(t)
    % Execute if a match for the probe's ID writen by the user was found
    else
    % Clear the Description box string 
    set(handles.Description,'String','','foregroundcolor','k','FontWeight','normal','Fontsize',10)
    % Display the chosen Probe values across the samples in the bar plot
    handles.Bar_Plot_Data=handles.numeric_data(a,:);
    handles.Bar_Plot_Title=handles.probes_names(a);  
    % The data will be presented in the bar plot according to the slider`s value. Must fix the slider value for major step
    handles.SingelEntryBoxPlot_Data=log2(handles.numeric_data(a,:));
    complex=find(imag(handles.SingelEntryBoxPlot_Data)>1); 
    if ~isempty(complex)
        handles.SingelEntryBoxPlot_Data(complex)=1;
    end
    handles.SingelEntryBoxPlot_Title=handles.probes_names(a);    
    %Edit the probe name so it will be look as it should in the bar plot title.
    %(probe IDs usually contain "_" which couse the following char to be
    %created as lower case)  
    x=isstrprop(handles.Bar_Plot_Title,'punct');
    handles.Bar_Plot_Title=handles.probes_names{a}; 
    handles.SingelEntryBoxPlot_Title=handles.probes_names{a};  
    b=x{1};    
    c=find(x{1});
    if ~isempty(find(b))
       for i=1:length(c)
       handles.Bar_Plot_Title=strcat(handles.Bar_Plot_Title(1:c(i)-1),'\',handles.Bar_Plot_Title(c(i):end)); 
       handles.SingelEntryBoxPlot_Title=strcat(handles.SingelEntryBoxPlot_Title(1:c(i)-1),'\',handles.SingelEntryBoxPlot_Title(c(i):end));    
       c=c+1;    
       end
    end    
    % Execute slideBarPlots 
    slideBarPlots(hObject, eventdata, handles)
    % Set the gene name which match the probe in the Gene interpretation box in Eureka_DMA GUI
    if ~isempty(a)&&~isempty(handles.genes_names(a))
    set(handles.Gene_interpretation_edit,'string',handles.genes_names(a),'foregroundcolor', 'k');
    % Calling an error if there is a probe with no matching gene symbol,
        if ~isempty(a)&&strcmp(handles.genes_names(a),'')
            set(handles.Description,'String','There is no matching gene symbol for this probe. You can check your data file for missing entries','foregroundcolor','r','FontWeight','bold','Fontsize',12);
            % Notification will display for 5 seconds (See update_display function)
            t = timer('TimerFcn',{@update_display,handles},'StartDelay', 5);
            start(t)
            else
            % Clear the description box
            set(handles.Description,'String','','foregroundcolor','k','FontWeight','normal','Fontsize',10)
        end
    end
end
% Update handles structure
handles.PICB=0;
guidata(hObject, handles);  

% Not IMPORTANT
% --- Executes during object creation, after setting all properties.
function Probe_interpretation_edit_CreateFcn(hObject, eventdata, handles)
% hObject    handle to Probe_interpretation_edit (see GCBO)
% eventdata  reserved - to be defined in a future version of MATLAB
% handles    empty - handles not created until after all CreateFcns called

% Hint: edit controls usually have a white background on Windows.
%       See ISPC and COMPUTER.
if ispc && isequal(get(hObject,'BackgroundColor'), get(0,'defaultUicontrolBackgroundColor'))
    set(hObject,'BackgroundColor','white');
end

%Save user input
function Gene_interpretation_edit_Callback(hObject, eventdata, handles)
% hObject    handle to Gene_interpretation_edit (see GCBO)
% eventdata  reserved - to be defined in a future version of MATLAB
% handles    structure with handles and user data (see GUIDATA)

% Hints: get(hObject,'String') returns contents of Gene_interpretation_edit as Description
%        str2double(get(hObject,'String')) returns contents of Gene_interpretation_edit as a double


% --- Executes on button press in Execute_gene_interpretation.
function Execute_gene_interpretation_Callback(hObject, eventdata, handles)
% hObject    handle to Execute_gene_interpretation (see GCBO)
% eventdata  reserved - to be defined in a future version of MATLAB
% handles    structure with handles and user data (see GUIDATA)
if  strcmp(handles.species,'HomoSapiens')
    % Search the matching Gene_Annotation for the gene symbol
    mask=strcmp(get(handles.Gene_interpretation_edit,'String'),handles.Gene_Annotation.textdata(:,1));
    a=find(mask);
    % Search the matching summary from NCBI gene
    if ~isempty(a) && a>0 && ~isempty(handles.Gene_Annotation.data(a-1,1))
        NCBI_gene=urlread(sprintf('http://www.ncbi.nlm.nih.gov/gene?term=%d',handles.Gene_Annotation.data(a-1,1)));
        expr = '<dt>Summary</dt>.*?</dd>';
        [~, mat] = regexp(NCBI_gene, expr, 'tokens', 'match');
        % Pulling the summary from NCBI gene
        if ~isempty(mat)
            summarylength=length(char(mat));
            set(handles.Description,'String',mat{1}(30:summarylength-5),'Fontsize',10);
            if handles.Screen_size(3)==1280
                set(handles.Description,'String',mat{1}(30:summarylength-5),'Fontsize',9);    
            end
            if handles.Screen_size(3)==1152
                set(handles.Description,'String',mat{1}(30:summarylength-5),'Fontsize',8);    
            end
            if handles.Screen_size(3)<1025
                set(handles.Description,'String',mat{1}(30:summarylength-5),'Fontsize',7);
            end
            % Pulling the full official gene name when the gene's page do not contain summary paragraph. 
            else
            expr = '<dt> Official.*?<span';
            [~, mat] = regexp(NCBI_gene, expr, 'tokens', 'match');
            if ~isempty(mat)
                summarylength=length(char(mat));
                set(handles.Description,'String',mat{1}(67:summarylength-5),'Fontsize',10); 
                if handles.Screen_size(3)==1280
                set(handles.Description,'String',mat{1}(67:summarylength-5),'Fontsize',9);    
                end
                if handles.Screen_size(3)==1152
                set(handles.Description,'String',mat{1}(67:summarylength-5),'Fontsize',8);    
                end
                if handles.Screen_size(3)<1025
                 set(handles.Description,'String',mat{1}(67:summarylength-5),'Fontsize',7);
                end
                           
                % Calling an error if the Gene_Annotation does not identified by NCBI gene
                else
                set(handles.Description,'String','Sorry,no matching annotiation was found for this gene. You can try NCBI website directly','foregroundcolor','r','FontWeight','bold','Fontsize',12);    
                t = timer('TimerFcn',{@update_display,handles},'StartDelay', 5);
                start(t)
            end
        end  
    else
    if isempty(get(handles.Gene_interpretation_edit,'String'))
        set(handles.Description,'String','There is no matching gene symbol for this probe. You can check your data file for missing entries','foregroundcolor','r','FontWeight','bold','Fontsize',12);    
        t = timer('TimerFcn',{@update_display,handles},'StartDelay', 5);
        start(t)
        else
        set(handles.Description,'String','Sorry,no matching annotiation was found for this gene. You can try NCBI website directly','foregroundcolor','r','FontWeight','bold','Fontsize',12);    
        t = timer('TimerFcn',{@update_display,handles},'StartDelay', 5);
        start(t) 
    end
    end
end

if  strcmp(handles.species,'MusMusculus')
    % Search the matching Gene_Annotation for the gene symbol
    mask=strcmp(get(handles.Gene_interpretation_edit,'string'),handles.Gene_Annotation_mus.textdata(:,1));
    a=find(mask);
    % Search the matching summary from NCBI gene
    if ~isempty(a) && a>0 && ~isempty(handles.Gene_Annotation_mus.data(a-1,1))
        NCBI_gene=urlread(sprintf('http://www.ncbi.nlm.nih.gov/gene?term=%d',handles.Gene_Annotation_mus.data(a-1,1)));
        expr = '<dt>Summary</dt>.*?</dd>';
        [~, mat] = regexp(NCBI_gene, expr, 'tokens', 'match');
        % Pulling the summary from NCBI gene
        if ~isempty(mat)
            summarylength=length(char(mat));
            set(handles.Description,'String',mat{1}(30:summarylength-5),'Fontsize',10);
            if handles.Screen_size(3)==1280
                set(handles.Description,'String',mat{1}(30:summarylength-5),'Fontsize',8);    
            end
            if handles.Screen_size(3)==1152
                set(handles.Description,'String',mat{1}(30:summarylength-5),'Fontsize',7);    
            end
           if handles.Screen_size(3)<1025
                set(handles.Description,'String',mat{1}(30:summarylength-5),'Fontsize',6);
            end
            % Pulling the full official gene name when the gene's page do not contain summary paragraph. 
            else
            expr = '<dt> Official.*?<span';
            [~, mat] = regexp(NCBI_gene, expr, 'tokens', 'match');
            if ~isempty(mat)
                summarylength=length(char(mat));
                set(handles.Description,'String',mat{1}(67:summarylength-5),'Fontsize',10);   
                if handles.Screen_size(3)==1280
                set(handles.Description,'String',mat{1}(67:summarylength-5),'Fontsize',8);    
                end
                if handles.Screen_size(3)==1152
                set(handles.Description,'String',mat{1}(67:summarylength-5),'Fontsize',7);    
                end
                if handles.Screen_size(3)<1025
                 set(handles.Description,'String',mat{1}(67:summarylength-5),'Fontsize',6);
                end
                % Calling an error if the Gene_Annotation does not identified by NCBI gene
                else
                set(handles.Description,'String','Sorry,no matching annotiation was found for this gene. You can try NCBI website directly','foregroundcolor','r','FontWeight','bold','Fontsize',12);    
                t = timer('TimerFcn',{@update_display,handles},'StartDelay', 5);
                start(t)
            end
        end  
    else
    if isempty(get(handles.Gene_interpretation_edit,'String'))
        set(handles.Description,'String','There is no matching gene symbol for this probe. You can check your data file for missing entries','foregroundcolor','r','FontWeight','bold','Fontsize',12);    
        t = timer('TimerFcn',{@update_display,handles},'StartDelay', 5);
        start(t)
        else
        set(handles.Description,'String','Sorry,no matching annotiation was found for this gene. You can try NCBI website directly','foregroundcolor','r','FontWeight','bold','Fontsize',12);    
        t = timer('TimerFcn',{@update_display,handles},'StartDelay', 5);
        start(t) 
    end
    end
end


% NOT IMPORTANT
% --- Executes during object creation, after setting all properties.
function Gene_interpretation_edit_CreateFcn(hObject, eventdata, handles)
% hObject    handle to Gene_interpretation_edit (see GCBO)
% eventdata  reserved - to be defined in a future version of MATLAB
% handles    empty - handles not created until after all CreateFcns called

% Hint: edit controls usually have a white background on Windows.
%       See ISPC and COMPUTER.
if ispc && isequal(get(hObject,'BackgroundColor'), get(0,'defaultUicontrolBackgroundColor'))
    set(hObject,'BackgroundColor','white');
end


% --- Executes on button press in Undo_pushbutton.
function Undo_pushbutton_Callback(hObject, eventdata, handles)
% hObject    handle to Undo_pushbutton (see GCBO)
% eventdata  reserved - to be defined in a future version of MATLAB
% handles    structure with handles and user data (see GUIDATA)

%Set the initial handle values
handles.algo=0;
handles.num=0;
handles.PICB=0;
handles.pval_numeric_data=handles.previous_pval_numeric_data;
handles.full_numeric_data=handles.previous_full_numeric_data;  
handles.numeric_data=handles.previous_numeric_data; 
handles.full_column_name=handles.previous_full_column_name;
handles.column_name=handles.previous_column_name;
handles.probes_names =handles.previous_probes_names;
handles.genes_names=handles.previous_gene_names;
% Update the table
table_configuration_radiobutton_Callback(hObject, eventdata, handles) 
% Set the initial parameters that control Eureka_DMA's visualization
delete(get(handles.BarPlot_panel,'Children'))
delete(get(handles.Kmeans_panel,'Children'))
set(handles.plot_popupmenu,'Value',1);
set(handles.BoxPlot_panel,'Visible','off')
set(handles.BarPlot_panel,'Visible','on')
set(handles.Plot_slider,'Enable','off')
set(handles.Kmeans_slider,'Enable','off')
handles.BarPlotGraph=axes('Parent',handles.BarPlot_panel,'Units','normalized','OuterPosition',[0.02 -0.01 1 1]);
handles.KmeansGraph=axes('Parent',handles.Kmeans_panel,'Units','normalized','OuterPosition',[0.02 -0.01 1 1]);
set(handles.volcano_plot_pushbutton,'Enable','off')
set(handles.Gene_Ontology_pushbutton,'Enable','off')
set(handles.Report_pushbutton,'Enable','on')
% Update handles structure
guidata(hObject,handles)
% Update the probe number to the initial value
probes_number(hObject, eventdata, handles)

% --- Executes on button press in Grouping.
function Grouping_Callback(hObject, eventdata, handles)
% hObject    handle to Grouping (see GCBO)
% eventdata  reserved - to be defined in a future version of MATLAB
% handles    structure with handles and user data (see GUIDATA)

% Delete any previous groups
setappdata(0,'group1_samples',[]);
setappdata(0,'group2_samples',[]);
% Enable the volcano plot push button
set(handles.volcano_plot_pushbutton,'Enable','on')
% Load the Groups Gui to group the samples
Groups


% --- Executes on button press in volcano_plot_pushbutton.
function volcano_plot_pushbutton_Callback(hObject, eventdata, handles)
% hObject    handle to volcano_plot_pushbutton (see GCBO)
% eventdata  reserved - to be defined in a future version of MATLAB
% handles    structure with handles and user data (see GUIDATA)


 
watchon;
% delete any rows that contains missing intensity values
nan=~any(isnan(handles.numeric_data),2);
handles.numeric_data=handles.numeric_data(nan,:);
handles.full_numeric_data=handles.full_numeric_data(nan,:);
handles.genes_names=handles.genes_names(nan,:);
handles.probes_names=handles.probes_names(nan,:);
% Get which sample in which group according to the decision set by the user in the Groups GUI
handles.group1_samples=getappdata(0,'group1_samples');
handles.group2_samples=getappdata(0,'group2_samples');
% Execute when samples where not devided into groups 
if isempty(handles.group1_samples) || isempty(handles.group2_samples)
    set(handles.Description,'String','Please group your samples','foregroundcolor','r','FontWeight','bold','Fontsize',12);
    % Notification will display for 5 seconds
    t = timer('TimerFcn',{@update_display,handles},'StartDelay', 5);
    start(t)
    else
    % Rearrange the data according to the two groups (samples choosen to be in group 1 will be displayed as the first samples to the left on the data table
    % Group1 rearrangement 
    handles.group1=ismember(handles.column_name,handles.group1_samples);
    handles.group1data=handles.numeric_data(:,handles.group1);
    i=0;
    for i=1:length(handles.group1)
    handles.group1full(i*2)=handles.group1(i);
    handles.group1full(i*2-1)=handles.group1(i);
    end;
    handles.group1fulldata=handles.full_numeric_data(:,handles.group1full);
    % Group2 rearrangement (samples choosen to be in group 2 will be displayed after the group 1 samples on the data table 
    handles.group2=ismember(handles.column_name,handles.group2_samples);
    handles.group2data=handles.numeric_data(:,handles.group2);
    for i=1:length(handles.group2)
        handles.group2full(i*2)=handles.group2(i);
        handles.group2full(i*2-1)=handles.group2(i);
    end;
    handles.group2fulldata=handles.full_numeric_data(:,handles.group2full);
    % Finish the rearrangement of the numeric data
    handles.full_numeric_data=[handles.group1fulldata handles.group2fulldata];
    handles.numeric_data=[handles.group1data handles.group2data];
    % Rearrange the column names according to the two groups
    a=find(handles.group1full);
    b=find(handles.group2full);
    handles.full_column_name=handles.txt(1,2+[a b]);
    handles.column_name= handles.full_column_name(:,[1:2:end]);
    %Save all Eureka_handles to be used in other m-files (in this case in modifiedvolcanoplot) 
    setappdata(0,'Eureka_handles',handles);
    %Determine the change's p-value for each probe between the samples
    pvals=mattest(handles.group1data, handles.group2data);
    % Create the string that will be displayed on the volcano plot for differently expressed entries
    x=strcat(handles.probes_names,{'   '},handles.genes_names);
    % Create variables
    g1log=[];
    g2log=[];
    % if there are values that are lower than 1 they will be change to 1 to
    % allow log 2 transformation of the data without negative values.
    handles.group1data(handles.group1data<1)=1;
    handles.group2data(handles.group2data<1)=1; 
    %Log2 transformation of the data
    g1log=log2(handles.group1data);
    g2log=log2(handles.group2data);
   
    % Create volcano plot with initial threshold parametes of p-val<=0.05 and  fold change >=1.5   
    [SigStructure, ~]=modifiedvolcanoplot(g1log, g2log,pvals,'pcutoff', 0.05, 'foldchange', 1.5 ,'Labels',x);
    % Find the indices of the differently expressed entries 
    mask=ismember(x,SigStructure.GeneLabels);
    % Update the data
    handles.full_numeric_data=handles.full_numeric_data(mask,:);
    handles.numeric_data=handles.numeric_data(mask,:);
    handles.genes_names=handles.genes_names(mask);
    handles.probes_names=handles.probes_names(mask);
    handles.algo=1;
    % Update handles structure
    guidata(hObject, handles); 
    % Update the table 
    table_configuration_radiobutton_Callback(hObject, eventdata, handles) 
    % Update the probe number 
    probes_number(hObject, eventdata, handles) 
    %Call plot_popupmenu_Callback for update Eureka_DMA's visualization if one of
    %the plots is on
    plot_popupmenu_Callback(hObject, eventdata, handles)
    end
watchoff;
% Enable the Gene_Ontology and Report_pushbutton
set(handles.Gene_Ontology_pushbutton,'Enable','on')
set(handles.Report_pushbutton,'Enable','on')
% Disable the volcano plot push button to avoid problems
set(handles.volcano_plot_pushbutton,'Enable','off')


% The call for this function comes from modefiedvolcanoplot.m (when the user change the parameters in the volcano plot GUI)
% and when user push the OK button on Time_Series GUI
function calling_from_volcano_and_time_series_GUIs(h)
% Get the handles back after they have been updated in modefiedvolcanoplot.m 
handles=getappdata(0,'Eureka_handless');
% handles.algo=1;
% RE-define hObject and eventdata to be used in other functions (need to be
% done when calling a function from outer m-files.
hObject=getappdata(0,'hMainGUI'); 
eventdata=0;
% Update to the entries of differently expressed entries
handles.probe_number=size(handles.probes_names,1);
% When differentially expressed genes are found, all the icons change to smiley
% icon and handles.Description String change to EUREKA_DMA for 5 seconds
if  handles.probe_number~=0;
    set(handles.Description,'String','EUREKA!!!','foregroundcolor','b','FontWeight','bold','Fontsize',16)
    G=imread('smile.PNG');
    set([handles.Undo_pushbutton],'CData',G)
    set([handles.Kmean_undo_pushbutton],'CData',G)
    set([handles.Execute_pval_filter],'CData',G)
    set([handles.Execute_probe_interpretation],'CData',G)
    set([handles.Execute_gene_interpretation],'CData',G)
    set([handles.Execute_Low_Value_Filter],'CData',G)
    set([handles.Execute_Low_Variation_Filter],'CData',G)
    set([handles.Execute_Pearson_correlation_coefficient_Filter],'CData',G)
    set([handles.Load_file_pushbutton],'CData',G)
    set([handles.KEGG_pushbutton],'CData',G)
    set([handles.Export_table_pushbutton],'CData',G)
    set([handles.Execute_gene_interpretation],'CData',G)
    else
    set(handles.Description,'String','There are zero entries that pass your criteria','foregroundcolor','r','FontWeight','bold','Fontsize',12)
end    
t = timer('TimerFcn',{@update_display,handles},'StartDelay', 5);
start(t)
% watchoff
set(handles.The_GUI,'Pointer','arrow');
% Update handles structure
guidata(hObject, handles); 
% Update the table 
table_configuration_radiobutton_Callback(hObject, eventdata, handles) 
% Update the probe number 
probes_number(hObject, eventdata, handles) 
%Call plot_popupmenu_Callback for update Eureka_DMA's visualization if one of
%the plots is on
plot_popupmenu_Callback(hObject, eventdata, handles)


% Executed after finding differently expressed entries between
% the groups (called from  calling_from_volcano_and_time_series_GUIs function) or after finding
% diffrent expressed entries over time (in time series data)
function update_display(hObject,eventdata,handles)
% delete the messeage in handles.Description
set(handles.Description,'String','','foregroundcolor','k','FontWeight','normal','Fontsize',10)
% The original icons of the different Eureka_DMA buttons will appear back
if handles.probe_number~=0;
A=imread('Undo.png');
set([handles.Undo_pushbutton],'CData',A)
set([handles.Kmean_undo_pushbutton],'CData',A)
B=imread('Execute.png');
set([handles.Execute_pval_filter],'CData',B)
set([handles.KEGG_pushbutton],'CData',B)
set([handles.Execute_probe_interpretation],'CData',B)
set([handles.Execute_gene_interpretation],'CData',B)
C=imread('Execute2.png');
set([handles.Execute_Low_Value_Filter],'CData',C)
set([handles.Execute_Low_Variation_Filter],'CData',C)
set([handles.Execute_Pearson_correlation_coefficient_Filter],'CData',C)
D=imread('loadFile.png');
set([handles.Load_file_pushbutton],'CData',D)
E=imread('ExportTable.png');
set([handles.Export_table_pushbutton],'CData',E)
F=imread('Search.png');
set([handles.Execute_gene_interpretation],'CData',F)
end;


% NOT IMPORTANT
function Kmeans_No_of_Clusters_edit_Callback(hObject, eventdata, handles)
% hObject    handle to Kmeans_No_of_Clusters_edit (see GCBO)
% eventdata  reserved - to be defined in a future version of MATLAB
% handles    structure with handles and user data (see GUIDATA)

% Hints: get(hObject,'String') returns contents of Kmeans_No_of_Clusters_edit as file_path_text
%        str2double(get(hObject,'String')) returns contents of Kmeans_No_of_Clusters_edit as a double

% Save the user input (number of clusters) into
% handles.Kmeans_No_of_Clusters_edit and updated it in guidata
handles.Kmeans_No_of_Clusters_edit=str2double(get(hObject,'String'));
guidata(hObject, handles); 


% NOT IMPORTANT
% --- Executes during object creation, after setting all properties.
function Kmeans_No_of_Clusters_edit_CreateFcn(hObject, eventdata, handles)
% hObject    handle to Kmeans_No_of_Clusters_edit (see GCBO)
% eventdata  reserved - to be defined in a future version of MATLAB
% handles    empty - handles not created until after all CreateFcns called

% Hint: edit controls usually have a white background on Windows.
%       See ISPC and COMPUTER.
if ispc && isequal(get(hObject,'BackgroundColor'), get(0,'defaultUicontrolBackgroundColor'))
    set(hObject,'BackgroundColor','white');
end


% --- Executes on button press in Kmeans_pushbutton.
function Kmeans_pushbutton_Callback(hObject, eventdata, handles)
% hObject    handle to Kmeans_pushbutton (see GCBO)
% eventdata  reserved - to be defined in a future version of MATLAB
% handles    structure with handles and user data (see GUIDATA)

%Hide the empty panel
set(handles.empty_panel,'Visible','off')
%Show Kmeans_panel
set(handles.Kmeans_panel,'Visible','on') 
% Execute if the user did not choose the number of clusters
if handles.Kmeans_No_of_Clusters_edit==0 || round(handles.Kmeans_No_of_Clusters_edit)~=handles.Kmeans_No_of_Clusters_edit
    set(handles.Description,'String','Please choose valid number for the clusters you want to create','foregroundcolor','r','FontWeight','bold','Fontsize',12);
    % Notification will display for 5 seconds
    t = timer('TimerFcn',{@update_display,handles},'StartDelay', 5);
    start(t)
end
% Set parent variable for later use
parent = handles.KmeansGraph;
% Delete previous plots
delete(get(parent,'Children'))
% Execute kmeans clustering. (handles.cidx is a cell array contains data
% about which entry belong to which cluster) 
[handles.cidx, ~] = kmeans(handles.numeric_data, handles.Kmeans_No_of_Clusters_edit, 'dist','corr', 'rep',5,'disp','final');
% Save the handles to another variable for later use in Kmean_undo_pushbutton_Callback
handles.kmeans_numeric_data=handles.numeric_data;
handles.kmeans_full_numeric_data=handles.full_numeric_data;
handles.kmeans_probes_names=handles.probes_names;
handles.kmeans_genes_names=handles.genes_names;
% Enable the Kmeans_slider
set(handles.Kmeans_slider,'Enable','on') 
% Update handles structure
guidata(hObject, handles);
% Execute Kmeans_slider_Callback(hObject, eventdata, handles);
Kmeans_slider_Callback(hObject, eventdata, handles);


% --- Executes on slider movement.
function Kmeans_slider_Callback(hObject, eventdata, handles)
% hObject    handle to Kmeans_slider (see GCBO)
% eventdata  reserved - to be defined in a future version of MATLAB
% handles    structure with handles and user data (see GUIDATA)

% Hints: get(hObject,'Value') returns position of slider
%        get(hObject,'Min') and get(hObject,'Max') to determine range of slider

% Set parent variable for later use
parent=handles.KmeansGraph;
% Set slider MIN, MAX and steps 
Kmeans_sliderMin = 1;
Kmeans_sliderMax = handles.Kmeans_No_of_Clusters_edit;
Kmeans_sliderStep =  [1/Kmeans_sliderMax , 1/ Kmeans_sliderMax];
set(handles.Kmeans_slider, 'Min', Kmeans_sliderMin);
set(handles.Kmeans_slider, 'Max', Kmeans_sliderMax);
set(handles.Kmeans_slider, 'SliderStep', Kmeans_sliderStep); 
%Update the handles according to the different clusters that are chosen by
%the different slider values and plot them in the KmeansGraph
handles.numeric_data=handles.kmeans_numeric_data(handles.cidx == fix(get(hObject,'Value')),:);
handles.full_numeric_data=handles.kmeans_full_numeric_data(handles.cidx == fix(get(hObject,'Value')),:); 
handles.probes_names=handles.kmeans_probes_names(handles.cidx == fix(get(hObject,'Value')),1);
handles.genes_names=handles.kmeans_genes_names(handles.cidx == fix(get(hObject,'Value')),1);
plot(handles.KmeansGraph,1:length(handles.column_name),handles.numeric_data);
%Set samples numbers on the x axis
set(parent,'XTick',1:length(handles.column_name)); 
%Label the samples according to the numbers of columns in the tables
set(parent,'XTickLabel',1:length(handles.column_name));
%label the axes and set the title 
xlabel(parent,'Sample Number');
ylabel(parent,'Expression Value');
title(parent,'K-Means Clustering of Profiles','FontWeight','bold','Color','r','Fontsize',12);
% Update handles structure
guidata(hObject, handles); 
% Update the table 
table_configuration_radiobutton_Callback(hObject, eventdata, handles) 
% Update the probe number 
probes_number(hObject, eventdata, handles)
%Call plot_popupmenu_Callback for update Eureka_DMA's visualization if one of
%the plots is on
plot_popupmenu_Callback(hObject, eventdata, handles)


% NOT IMPORTANT
% --- Executes during object creation, after setting all properties.
function Kmeans_slider_CreateFcn(hObject, eventdata, handles)
% hObject    handle to Kmeans_slider (see GCBO)
% eventdata  reserved - to be defined in a future version of MATLAB
% handles    empty - handles not created until after all CreateFcns called

% Hint: slider controls usually have a light gray background.
if isequal(get(hObject,'BackgroundColor'), get(0,'defaultUicontrolBackgroundColor'))
    set(hObject,'BackgroundColor',[.9 .9 .9]);
end


% --- Executes on button press in Kmean_undo_pushbutton.
function Kmean_undo_pushbutton_Callback(hObject, eventdata, handles)
% hObject    handle to Kmean_undo_pushbutton (see GCBO)
% eventdata  reserved - to be defined in a future version of MATLAB
% handles    structure with handles and user data (see GUIDATA)

% Disable Kmeans_slider
set(handles.Kmeans_slider,'Enable','off') 
%Hide the Kmeans_panel 
set(handles.empty_panel,'Visible','on') 
set(handles.Kmeans_panel,'Visible','off') 
% Return the handles data to initial values before the kmeans clustering
handles.numeric_data=handles.kmeans_numeric_data;  
handles.full_numeric_data=handles.kmeans_full_numeric_data;
handles.probes_names =handles.kmeans_probes_names;
handles.genes_names=handles.kmeans_genes_names;
% Update handles structure
guidata(hObject, handles); 
% Update the table 
table_configuration_radiobutton_Callback(hObject, eventdata, handles) 
% Update the probe number 
probes_number(hObject, eventdata, handles)
%Call plot_popupmenu_Callback for update Eureka_DMA's visualization if one of
%the plots is on
plot_popupmenu_Callback(hObject, eventdata, handles)


% --- Executes on button press in Export_table_pushbutton.
function Export_table_pushbutton_Callback(hObject, eventdata, handles)
% hObject    handle to Export_table_pushbutton (see GCBO)
% eventdata  reserved - to be defined in a future version of MATLAB
% handles    structure with handles and user data (see GUIDATA)

watchon;
% Get data file name and path
[filename, pathname] = uiputfile({'*.xls';'*.txt'},'Save as');
% When the user wants to save as xls file 
if ~isempty(strfind(filename,'.xls'))
    % Creating the file which contains the current data in the table (without
    % detection p-values). the data will be creates in the xls file first sheet
    twofirstcolumns={'Probe_ID','Gene_Symbol'};
    xlswrite([pathname,filename],twofirstcolumns,'Sheet1', 'a1');
    xlswrite([pathname,filename], handles.column_name,'Sheet1',  'c1');
    xlswrite([pathname,filename], handles.probes_names,'Sheet1' , 'a2');
    xlswrite([pathname,filename], handles.genes_names,'Sheet1' ,  'b2');
    xlswrite([pathname,filename], handles.numeric_data, 'Sheet1' , 'c2');
end   
% When the user wants to save as txt file 
if ~isempty(strfind(filename,'.txt'))  
    % Column names will not contain spaces   
    columns={handles.column_name};
    col=columns{1};
    for i=1:length(col)
        c=char(col{i});
        c(ismember(c,' '))=[];
        col{i}=c;
    end
    % Empty gene symbols will be replaced with 'Not_Available'     
    genes_names={handles.genes_names};
    GN=genes_names{1};
    for i=1:length(GN)
        A=char(GN{i});
        if isempty(A)
           GN{i}='Not_Available';
        end
    end
    % Empty probe names will be replaced with 'Not_Available'     
    probes_names={handles.probes_names};
    PN=probes_names{1};
    for i=1:length(PN)
        A=char(PN{i});
        if isempty(A)
        PN{i}='Not_Available';       
        end
    end
    % writing the txt file (space delimiter)   
    sam='';
    for i=1:length(col)
        sam=strcat(sam,col{i},{'  '});
    end
    sam=strcat('Probe_ID',{'  '},'Gene_Symbol',{'  '},sam);
    tab_string=repmat('%f ',1,size(handles.numeric_data,2));
    columns={handles.column_name}; 
    w=char(strcat('%s %s',{' '},tab_string,'\n'));
    fid=fopen([pathname,filename],'wt');
    fprintf(fid,'%s \n',cell2mat(sam));
    for i=1:handles.probe_number(1,1)
        fprintf(fid,w,PN{i,1},GN{i,1},handles.numeric_data(i,:));
    end
    fclose(fid);
end   
watchoff;
% Notify the user that the file has been created and delete this messeage after 5 seconds.   
if ~isempty(strfind(filename,'.xls')) || ~isempty(strfind(filename,'.txt'))    
set(handles.Description,'String','Your file was created successfully','foregroundcolor','b','FontWeight','bold','Fontsize',12)
t = timer('TimerFcn',{@update_display,handles},'StartDelay', 5);
start(t)
end
  


% --- Executes on button press in hierarchical_clustering_pushbutton.
function hierarchical_clustering_pushbutton_Callback(hObject, eventdata, handles)
% hObject    handle to hierarchical_clustering_pushbutton (see GCBO)
% eventdata  reserved - to be defined in a future version of MATLAB
% handles    structure with handles and user data (see GUIDATA)
watchon;
qbutton=[];
% if there are more than 5000 entries a dialog box will appear , asking the user whether he want to continue 
if size(handles.probes_names,1)>5000
    qbutton = questdlg('When working with large data sets, your computer can run out of memory during the clustering computation. Do you wish to continue? ','Warning','Yes','No','No');
    else
    % Create clustergram
    if handles.algo==2
        clustergram(handles.numeric_data,'ColumnLabels', handles.column_name,'RowLabels',strcat(handles.probes_names,{'   '},handles.genes_names),'ImputeFun', @knnimpute,'Standardize',2,'Cluster',1);
        else
        clustergram(handles.numeric_data,'ColumnLabels', handles.column_name,'RowLabels',strcat(handles.probes_names,{'   '},handles.genes_names),'ImputeFun', @knnimpute,'Standardize',2);
    end
end
% Create clustergram  only if the user chose 'Yes' in the dialog box 
    if strcmp(qbutton,'Yes')
       clustergram(handles.numeric_data,'ColumnLabels', handles.column_name,'RowLabels',strcat(handles.probes_names,{'   '},handles.genes_names),'ImputeFun', @knnimpute,'Standardize',2);
    end
% watchoff
set(handles.The_GUI,'Pointer','arrow');


% --- Executes on button press in Principal_Component_Analysis.
function Principal_Component_Analysis_Callback(hObject, eventdata, handles)
% hObject    handle to Principal_Component_Analysis (see GCBO)
% eventdata  reserved - to be defined in a future version of MATLAB
% handles    structure with handles and user data (see GUIDATA)

watchon;
% Create new figure 
figure('Name','Principal Component Analysis','NumberTitle','off')
% Create color map (number of colors = numbers of samples)
% Create the principal component plot and plot the different variables with different colors
[pc,~,~,~,~,percentVar]=ppca(handles.numeric_data,2);
for i=1:length(handles.column_name) 
    if pc(1,i)<=0 && pc(2,i)<=0
plot(pc(1,i),pc(2,i),'o','MarkerFaceColor','r','MarkerEdgeColor','r','MarkerSize',15);
hold on
    end
    if pc(1,i)<=0 && pc(2,i)>0
plot(pc(1,i),pc(2,i),'o','MarkerFaceColor','b','MarkerEdgeColor','b','MarkerSize',15);
hold on
    end
    if pc(1,i)>0 && pc(2,i)<=0
plot(pc(1,i),pc(2,i),'o','MarkerFaceColor','g','MarkerEdgeColor','g','MarkerSize',15);
hold on
    end
    if pc(1,i)>0 && pc(2,i)>0
plot(pc(1,i),pc(2,i),'o','MarkerFaceColor','c','MarkerEdgeColor','c','MarkerSize',15);
hold on
    end
end;
grid;
% Label the axes and create legend
xlabel(['Component 1 (',num2str(round(percentVar(1)*10)/10),'%)'],'FontSize',15);
ylabel(['Component 2 (',num2str(round(percentVar(2)*10)/10),'%)'],'FontSize',15);
set(gca,'linewidth',3) 
legend(handles.column_name,'Location','NorthEastOutside')
% watchoff
 set(handles.The_GUI,'Pointer','arrow');


 % Save user input
function Low_Value_Filter_edit_Callback(hObject, eventdata, handles)
% hObject    handle to Low_Value_Filter_edit (see GCBO)
% eventdata  reserved - to be defined in a future version of MATLAB
% handles    structure with handles and user data (see GUIDATA)

% Hints: get(hObject,'String') returns contents of Low_Value_Filter_edit as text
%        str2double(get(hObject,'String')) returns contents of Low_Value_Filter_edit as a double


% --- Executes on button press in Execute_Low_Value_Filter.
function Execute_Low_Value_Filter_Callback(hObject, eventdata, handles)
% hObject    handle to Execute_Low_Value_Filter (see GCBO)
% eventdata  reserved - to be defined in a future version of MATLAB
% handles    structure with handles and user data (see GUIDATA)

p=str2double(get(handles.Low_Value_Filter_edit,'String'));
if  p<=10000 &&  p>0
%Filter out entries with small values among all samples.
[mask, handles.numeric_data, handles.probes_names] = genelowvalfilter(handles.numeric_data,handles.probes_names,'absval',p);
handles.genes_names=handles.genes_names(mask);
handles.full_numeric_data=handles.full_numeric_data(mask,:);
% Filter gene names that appear more than once for later use in enrichment
% gene ontology analysis
handles.genes_names_for_gene_ontology=unique(handles.genes_names);
else
% Execute if there is not valid  value or the user didnt input threshold at all
    % Notification will display for 5 seconds
    set(handles.Description,'String','Please set valid value','foregroundcolor','r','FontWeight','bold','Fontsize',12)
    t = timer('TimerFcn',{@update_display,handles},'StartDelay', 5);
    start(t)
end

% Update handles structure
guidata(hObject, handles); 
% Update the table 
table_configuration_radiobutton_Callback(hObject, eventdata, handles) 
% Update the probe number 
probes_number(hObject, eventdata, handles)
%Call plot_popupmenu_Callback for update Eureka_DMA's visualization if one of
%the plots is on
plot_popupmenu_Callback(hObject, eventdata, handles)


 % NOT IMPORTANT
% --- Executes during object creation, after setting all properties.
function Low_Value_Filter_edit_CreateFcn(hObject, eventdata, handles)
% hObject    handle to Low_Value_Filter_edit (see GCBO)
% eventdata  reserved - to be defined in a future version of MATLAB
% handles    empty - handles not created until after all CreateFcns called

% Hint: edit controls usually have a white background on Windows.
%       See ISPC and COMPUTER.
if ispc && isequal(get(hObject,'BackgroundColor'), get(0,'defaultUicontrolBackgroundColor'))
    set(hObject,'BackgroundColor','white');
end

 % NOT IMPORTANT
% --- Executes during object creation, after setting all properties.
function Execute_Low_Value_Filter_CreateFcn(hObject, eventdata, handles)
% hObject    handle to Execute_Low_Value_Filter (see GCBO)
% eventdata  reserved - to be defined in a future version of MATLAB
% handles    empty - handles not created until after all CreateFcns called


% Save user input
function Low_Variation_Filter_edit_Callback(hObject, eventdata, handles)
% hObject    handle to Low_Variation_Filter_edit (see GCBO)
% eventdata  reserved - to be defined in a future version of MATLAB
% handles    structure with handles and user data (see GUIDATA)

% Hints: get(hObject,'String') returns contents of Low_Variation_Filter_edit as text
%        str2double(get(hObject,'String')) returns contents of Low_Variation_Filter_edit as a double


% --- Executes on button press in Execute_Low_Variation_Filter.
function Execute_Low_Variation_Filter_Callback(hObject, eventdata, handles)
% hObject    handle to Execute_Low_Variation_Filter (see GCBO)
% eventdata  reserved - to be defined in a future version of MATLAB
% handles    structure with handles and user data (see GUIDATA)


p=str2double(get(handles.Low_Variation_Filter_edit,'String'));
if  p<=100 &&  p>0
%filter out entries with small variance among samples.
[mask, handles.numeric_data, handles.probes_names] = genevarfilter(handles.numeric_data,handles.probes_names,'prctile',p);
handles.genes_names=handles.genes_names(mask); %Update the gene names for use in probe to gene interpetation
handles.full_numeric_data=handles.full_numeric_data(mask,:);
% Enable the Gene_Ontology and Report push buttons
set(handles.Gene_Ontology_pushbutton,'Enable','on')
set(handles.Report_pushbutton,'Enable','on')
else
% Execute if there is not valid percentile value or the user didnt input threshold at all
    % Notification will display for 5 seconds
    set(handles.Description,'String','Please set valid percentile value','foregroundcolor','r','FontWeight','bold','Fontsize',12)
    t = timer('TimerFcn',{@update_display,handles},'StartDelay', 5);
    start(t)
end
% Update handles structure
guidata(hObject, handles); 
% Update the table 
table_configuration_radiobutton_Callback(hObject, eventdata, handles) 
% Update the probe number 
probes_number(hObject, eventdata, handles)
%Call plot_popupmenu_Callback for update Eureka_DMA's visualization if one of
%the plots is on
plot_popupmenu_Callback(hObject, eventdata, handles)


 % NOT IMPORTANT
% --- Executes during object creation, after setting all properties.
function Low_Variation_Filter_edit_CreateFcn(hObject, eventdata, handles)
% hObject    handle to Low_Variation_Filter_edit (see GCBO)
% eventdata  reserved - to be defined in a future version of MATLAB
% handles    empty - handles not created until after all CreateFcns called

% Hint: edit controls usually have a white background on Windows.
%       See ISPC and COMPUTER.
if ispc && isequal(get(hObject,'BackgroundColor'), get(0,'defaultUicontrolBackgroundColor'))
    set(hObject,'BackgroundColor','white');
end

% NOT IMPORTANT
% --- Executes during object creation, after setting all properties.
function Execute_Low_Variation_Filter_CreateFcn(hObject, eventdata, handles)
% hObject    handle to Execute_Low_Variation_Filter (see GCBO)
% eventdata  reserved - to be defined in a future version of MATLAB
% handles    empty - handles not created until after all CreateFcns called


% Save user input
function Pearson_correlation_coefficient_Filter_edit_Callback(hObject, eventdata, handles)
% hObject    handle to Pearson_correlation_coefficient_Filter_edit (see GCBO)
% eventdata  reserved - to be defined in a future version of MATLAB
% handles    structure with handles and user data (see GUIDATA)

% Hints: get(hObject,'String') returns contents of Pearson_correlation_coefficient_Filter_edit as text
%        str2double(get(hObject,'String')) returns contents of Pearson_correlation_coefficient_Filter_edit as a double


% --- Executes on button press in Execute_Pearson_correlation_coefficient_Filter.
function Execute_Pearson_correlation_coefficient_Filter_Callback(hObject, eventdata, handles)
% hObject    handle to Execute_Pearson_correlation_coefficient_Filter (see GCBO)
% eventdata  reserved - to be defined in a future version of MATLAB
% handles    structure with handles and user data (see GUIDATA)

% See also Time_Series.m
handles.num=getappdata(0,'num');
%  Save the user input for r threshold 
handles.rVal=str2double(get(handles.Pearson_correlation_coefficient_Filter_edit,'String'));
% Execute if there is valid threshold (is nubmer)
if  handles.rVal<=1 &&  handles.rVal>0
    setappdata(0,'Eureka_numOfSamples',length(handles.column_name))
    setappdata(0,'num',handles.num);
    setappdata(0,'Eureka_handles',handles);
    % Load the time series Gui
    Time_Series
    set(handles.Gene_Ontology_pushbutton,'Enable','on')
    set(handles.Report_pushbutton,'Enable','on')
    else
    % Execute if there is not valid threshold or the user didnt input threshold at all
    % Notification will display for 5 seconds
    set(handles.Description,'String','Please set valid r value threshold','foregroundcolor','r','FontWeight','bold','Fontsize',12)
    t = timer('TimerFcn',{@update_display,handles},'StartDelay', 5);
    start(t)
end

% Update handles 
guidata(hObject, handles); 

% NOT IMPORTANT
% --- Executes during object creation, after setting all properties.
function Pearson_correlation_coefficient_Filter_edit_CreateFcn(hObject, eventdata, handles)
% hObject    handle to Pearson_correlation_coefficient_Filter_edit (see GCBO)
% eventdata  reserved - to be defined in a future version of MATLAB
% handles    empty - handles not created until after all CreateFcns called

% Hint: edit controls usually have a white background on Windows.
%       See ISPC and COMPUTER.
if ispc && isequal(get(hObject,'BackgroundColor'), get(0,'defaultUicontrolBackgroundColor'))
    set(hObject,'BackgroundColor','white');
end


% NOT IMPORTANT
% --- Executes during object creation, after setting all properties.
function Execute_Pearson_correlation_coefficient_Filter_CreateFcn(hObject, eventdata, handles)
% hObject    handle to Execute_Pearson_correlation_coefficient_Filter (see GCBO)
% eventdata  reserved - to be defined in a future version of MATLAB
% handles    empty - handles not created until after all CreateFcns called


% Save user input
function Kegg_p_value_filter_edit_Callback(hObject, eventdata, handles)
% hObject    handle to Kegg_p_value_filter_edit (see GCBO)
% eventdata  reserved - to be defined in a future version of MATLAB
% handles    structure with handles and user data (see GUIDATA)

% Hints: get(hObject,'String') returns contents of Kegg_p_value_filter_edit as text
%        str2double(get(hObject,'String')) returns contents of Kegg_p_value_filter_edit as a double

% NOT IMPORTANT
% --- Executes during object creation, after setting all properties.
function Kegg_p_value_filter_edit_CreateFcn(hObject, eventdata, handles)
% hObject    handle to Kegg_p_value_filter_edit (see GCBO)
% eventdata  reserved - to be defined in a future version of MATLAB
% handles    empty - handles not created until after all CreateFcns called

% Hint: edit controls usually have a white background on Windows.
%       See ISPC and COMPUTER.
if ispc && isequal(get(hObject,'BackgroundColor'), get(0,'defaultUicontrolBackgroundColor'))
    set(hObject,'BackgroundColor','white');
end


% --- Executes on button press in KEGG_pushbutton.
function KEGG_pushbutton_Callback(hObject, eventdata, handles)
% hObject    handle to KEGG_pushbutton (see GCBO)
% eventdata  reserved - to be defined in a future version of MATLAB
% handles    structure with handles and user data (see GUIDATA)

%  Save the user input for the p-value threshold 
handles.pVal_Kegg=str2double(get(handles.Kegg_p_value_filter_edit,'String'));

% Execute if there is valid p value
if handles.pVal_Kegg<=1 &&  handles.pVal_Kegg>0
% Convert the differently expressed genes symbols to Kegg IDs
genes_names=unique(handles.genes_names);
    if  strcmp(handles.species,'HomoSapiens')
        for i=1:length(genes_names)
        a{i}=strcmp(genes_names{i},handles.Gene_Annotation.textdata(:,1)); %Create logical for each gene to find its matching Kegg ID 
        diffKeggId{i}=handles.Gene_Annotation.textdata(a{i},2);
        end;
    %Create a variable for all the Kegg pathways names for the file
    pathways_names=importdata('Kegg pathways names.txt');
    end
    if  strcmp(handles.species,'MusMusculus')
        for i=1:length(genes_names)
        a{i}=strcmp(genes_names{i},handles.Gene_Annotation_mus.textdata(:,1)); %Create logical for each gene to find its matching Kegg ID 
        diffKeggId{i}=handles.Gene_Annotation_mus.textdata(a{i},2);
        end;
    %Create a variable for all the Kegg pathways names for the file
    pathways_names=importdata('Kegg pathways names MusMusculus.txt');
    end;
    
    i=0;
    %find how many diff Kegg IDs actually belong to a pathway 
    uni=unique(handles.Kegg(:,1)); %Total of Kegg IDs which are actually belong to a pathway (ANY PATHWAY)%%%%%%%%%
    j=0;
    for i=1:length(diffKeggId)
    if ismember(diffKeggId{i},uni);
        j=j+1; %%%%%%%%%%% how many genes from the user current list have kegg ID and belong to a pathway (ANY PATHWAY)
    end;
    end;
    %Create logical for each Kegg ID to find to which pathways it belongs
    for i=1:length(diffKeggId)
    while isempty(diffKeggId{i}) && i<length(diffKeggId)
    i=i+1;
    end;
    if length(diffKeggId{i})>1
       x=diffKeggId{i};
       diffKeggId{i}=x{1};
    end;
    if ~isempty(diffKeggId{i}) %For the last cell if it empty
       Id2Pathway{i}=strcmp(diffKeggId{i},handles.Kegg(:,1));   
    end;
    end;

    i=0;
    % Fill the blank cells with zeros (the cells corresponding to Kegg IDs which do not belong to any pathway, usally due to genes witout
    % matching kegg IDs)
    noempty=~cellfun('isempty',Id2Pathway);
    Id2Pathway(~noempty)={0};
    %Add up all Id2Pathway logical in order to count how many Kegg IDs appears
    %in each Kegg pathway
    Count4pathways=0;  
    for i=1:length(Id2Pathway)
        Count4pathways=Count4pathways+Id2Pathway{i}; 
    end;
    i=0;
    %Find the first instance of each unique Kegg pathway name
    [~, first, ~] = unique((handles.Kegg(:,2)),'first'); 
    % Define variables
    names_genes_per_pathways=cell(1,1);
    hypergeoP=[];
    %Find and write the diff kegg id names assosiate with each pathway
    a=logical(Count4pathways);
    for i=1:length(first)-1
    if isempty(handles.Kegg(a(first(1):first(i+1))));
       x=cell(1,1);
       names_genes_per_pathways(1,i)=x;
       hypergeoP(i) = 1;
       else
       x={handles.Kegg(a(first(1):first(i+1)))};  
       names_genes_per_pathways(:,i)=x;
       %Calculate p values according to the hypergeometric probability density function
       hypergeoP(i) = hygepdf(length(x{1}),length(uni),j,first(i+1)-first(i)+1);
    end  
    a(first(1):first(i+1))=0; 
    end;
    x={handles.Kegg(a(first(i+1):length(a)))};  
    names_genes_per_pathways(:,i+1)=x;
    i=0;
    %Count diff genes per pathway 
    no_difgenes_per_pathway=[];
    for i=1:length(names_genes_per_pathways)
    no_difgenes_per_pathway(i)=length(names_genes_per_pathways{i}); %%%%%%%%
    end;
    i=0;
    % Save variables in root for later use in Enriched_KEGG_Pathways GUI
    setappdata(0,'Pthreshold',handles.pVal_Kegg);
    setappdata(0,'hypergeoP',hypergeoP);
    setappdata(0,'pathways_names',pathways_names);
    setappdata(0,'no_difgenes_per_pathway',no_difgenes_per_pathway);
    setappdata(0,'names_genes_per_pathways',names_genes_per_pathways);
    % Load Enriched_KEGG_Pathways GUI
    Enriched_KEGG_Pathways
% Execute if there is not valid threshold or the user didnt input threshold at all
% Notification will display for 5 seconds
else
set(handles.Description,'String','Please set valid p value threshold','foregroundcolor','r','FontWeight','bold','Fontsize',12)
t = timer('TimerFcn',{@update_display,handles},'StartDelay', 5);
start(t)
end


% --- Executes on button press in Gene_Ontology_pushbutton.
function Gene_Ontology_pushbutton_Callback(hObject, eventdata, handles)
% hObject    handle to Gene_Ontology_pushbutton (see GCBO)
% eventdata  reserved - to be defined in a future version of MATLAB
% handles    structure with handles and user data (see GUIDATA)

watchon;
setappdata(0,'The_GUI',handles.The_GUI);
% Save in new variable genes names that appear only once in the array and
% save it in the root for later use in Enriched_Gene_Ontology_Terms GUI
genes_names=unique(handles.genes_names);
setappdata(0,'genes_names',genes_names);
% Save the variable in the root for later use in
% Enriched_Gene_Ontology_Terms GUI (see low value filter and detection p
% value filter)
setappdata(0,'genes_names_for_go',handles.genes_names_for_gene_ontology);
setappdata(0,'species',handles.species);
% Load Enriched_Gene_Ontology_Terms GUI
Enriched_Gene_Ontology_Terms


% --- Executes on button press in Update_GO_Version_radiobutton.
function Update_GO_Version_radiobutton_Callback(hObject, eventdata, handles)
% hObject    handle to Update_GO_Version_radiobutton (see GCBO)
% eventdata  reserved - to be defined in a future version of MATLAB
% handles    structure with handles and user data (see GUIDATA)

% Hint: get(hObject,'Value') returns toggle state of Update_GO_Version_radiobutton

% Check the user input and save it in the root for later use in Enriched_Gene_Ontology_Terms GUI
GOupdate=get(hObject,'Value');
setappdata(0,'GOupdate',GOupdate);
% Execute if the user choose to update 
if GOupdate==1
    set(handles.Description,'String','1)When you will click the Gene Ontology pushbutton, an updated Gene Ontology database file will be saved. You can also download the updated gene_ontology.obo file from http://www.geneontology.org/ontology but be sure to overwrite the existing file in Eureka-DMA folder. 2) If you wish to also updated the filtered annotation file that match the specific species of your choice, you should download it from http://www.geneontology.org/GO.downloads.annotations.shtml and overwrite the files gene_association for human or gene_association_mus for mouse.','foregroundcolor','k','FontWeight','normal','Fontsize',10)
    % Execute if the user choose not to update (clear the panel)
   else
   set(handles.Description,'String','','foregroundcolor','k','FontWeight','normal','Fontsize',10)
end
 


% --- Executes on button press in Report_pushbutton.
function Report_pushbutton_Callback(hObject, eventdata, handles)
% hObject    handle to Report_pushbutton (see GCBO)
% eventdata  reserved - to be defined in a future version of MATLAB
% handles    structure with handles and user data (see GUIDATA)

% if there are more than 25 entries a dialog box will appear , asking the user whether he want to continue 
if handles.probe_number>=100
    qbutton = questdlg('It will take some time. Do you wish to continue? ','Warning','Yes','No, I will do it after I will finish all the other analyses','Yes');
end
if handles.probe_number>=25 && handles.probe_number<100
    qbutton = questdlg('It might take some time, depends on your internet connection speed and the number of probes. Do you wish to continue? ','Warning','Yes','No','Yes');  
end
% Generate the report
if  (exist('qbutton','var') && strcmp(qbutton,'Yes')) || ~exist('qbutton','var')
watchon;
uiwait(gcf,1) 
% create variable
handles.report=cell(1,1);

if  strcmp(handles.species,'HomoSapiens')
for i=1:handles.probe_number 
% Search the matching Gene_Annotation for the gene symbol
mask=strcmp(handles.genes_names{i},handles.Gene_Annotation.textdata(:,1));
a=find(mask);
if ~isempty(a) && a>0 && ~isempty(handles.Gene_Annotation.data(a-1,1))    
% Search the matching summary from NCBI gene
NCBI_gene=urlread(sprintf('http://www.ncbi.nlm.nih.gov/gene?term=%d',handles.Gene_Annotation.data(a-1,1)));
expr = '<dt>Summary</dt>.*?</dd>';
[~, mat] = regexp(NCBI_gene, expr, 'tokens', 'match');
% Pulling the summary from NCBI gene
    if ~isempty(mat)
    summarylength=length(char(mat));
    handles.report{i,1}=handles.genes_names{i};
    handles.report{i,2}=mat{1}(30:summarylength-5);
% Pulling the full official gene name when the gene's page do not contain summary paragraph. 
% when summary paragraph is lacking
    else
    expr = '<dt> Official.*?<span';
    [~, mat] = regexp(NCBI_gene, expr, 'tokens', 'match');
    handles.report{i,1}=handles.genes_names{i};
        if ~isempty(mat)
        summarylength=length(char(mat));
        handles.report{i,2}=(mat{1}(67:summarylength-5));   
        else
        % When cannot be found             
        handles.report{i,2}=('Sorry,no matching annotiation was found for this gene. You can try NCBI website directly');    
        end
    end 
else
    % When the users raw data file contain missing gene names
    if isempty(handles.genes_names{i})
    handles.report{i,1}=handles.probes_names(i);  
    handles.report{i,2}=('There is no matching gene symbol for this probe. You can check your data file for missing entries');   
    else
    % When cannot be found     
    handles.report{i,1}=handles.genes_names{i};
    handles.report{i,2}=('Sorry,no matching annotiation was found for this gene. You can try NCBI website directly');    
    end
end    
end      
end


if  strcmp(handles.species,'MusMusculus')
    qbutton = questdlg('Reports about MusMusculus genes will most probably contain very limited information. Do you wish to generate report about the human equivalents? ','Warning','Yes','No','No');  
    if  strcmp(qbutton,'Yes')
        handles.modified_genes_names=upper(handles.genes_names);
        handles.modified_Gene_Annotation_mus=handles.Gene_Annotation;
        else
        handles.modified_genes_names=handles.genes_names;
        handles.modified_Gene_Annotation_mus=handles.Gene_Annotation_mus;
    end
for i=1:handles.probe_number 
% Search the matching Gene_Annotation for the gene symbol
mask=strcmp(handles.modified_genes_names{i},handles.modified_Gene_Annotation_mus.textdata(:,1));
a=find(mask);
if ~isempty(a) && a>0 && ~isempty(handles.modified_Gene_Annotation_mus.data(a-1,1))    
% Search the matching summary from NCBI gene
NCBI_gene=urlread(sprintf('http://www.ncbi.nlm.nih.gov/gene?term=%d',handles.modified_Gene_Annotation_mus.data(a-1,1)));
expr = '<dt>Summary</dt>.*?</dd>';
[~, mat] = regexp(NCBI_gene, expr, 'tokens', 'match');
% Pulling the summary from NCBI gene
    if ~isempty(mat)
    summarylength=length(char(mat));
    handles.report{i,1}=handles.modified_genes_names{i};
    handles.report{i,2}=mat{1}(30:summarylength-5);
% Pulling the full official gene name when the gene's page do not contain summary paragraph. 
    else
    expr = '<dt> Official.*?<span';
    [~, mat] = regexp(NCBI_gene, expr, 'tokens', 'match');
    handles.report{i,1}=handles.modified_genes_names{i};
        if ~isempty(mat)
        summarylength=length(char(mat));
        handles.report{i,2}=(mat{1}(67:summarylength-5));   
        else
        % When cannot be found    
        handles.report{i,2}=('Sorry,no matching annotiation was found for this gene. You can try NCBI website directly');    
        end
    end 
else
    if isempty(handles.modified_genes_names{i})
    % When the users raw data file contain missing gene names    
    handles.report{i,1}=handles.probes_names(i);  
    handles.report{i,2}=('There is no matching gene symbol for this probe. You can check your data file for missing entries');   
    else
    % When cannot be found        
    handles.report{i,1}=handles.modified_genes_names{i};
    handles.report{i,2}=('Sorry,no matching annotiation was found for this gene. You can try NCBI website directly');    
    end
end    
end      
end

%Writing the report to file
[Rfilename, Rpathname] = uiputfile({'*.txt'},'Save gene description report as');
fid=fopen([Rpathname,Rfilename],'wt');  

for i=1:handles.probe_number
fprintf(fid,'%s \n',char(handles.report{i,1}));
wordsarray=textscan(handles.report{i,2},'%s');
wa=wordsarray{1};
wa=strrep(wa,')','}');
x=handles.report{i,2};
x=strrep(x,')','}');
if length(wa)>10
for j=1:fix(length(wa)/10)
    if ~isempty(strcmp(wa{j*10},handles.report{i,2})) && j*10~=length(wa)
        [~,endIndex] = regexp(x,wa{j*10});
        y=x(1:endIndex(1)+1);
        z=x(endIndex(1)+2:end);
        x=z;
        fprintf(fid,'%s\n',char(y));
    end
    if j==fix(length(wa)/10) || j*10==length(wa)
       fprintf(fid,'%s\n\n',char(x));
    end
end
else
fprintf(fid,'%s\n\n',char(x));    
end
end
fclose(fid);
watchoff;
end

if  ~isempty(strfind(Rfilename,'.txt'))    
% Notify the user that the file has been created and delete this messeage after 5 seconds.   
set(handles.Description,'String','Your report was created successfully','foregroundcolor','b','FontWeight','bold','Fontsize',12)
t = timer('TimerFcn',{@update_display,handles},'StartDelay', 5);
start(t)
end


% --- Executes on button press in help_radiobutton.
function help_radiobutton_Callback(hObject, eventdata, handles)
% hObject    handle to help_radiobutton (see GCBO)
% eventdata  reserved - to be defined in a future version of MATLAB
% handles    structure with handles and user data (see GUIDATA)

% Hint: get(hObject,'Value') returns toggle state of help_radiobutton

% Check if the button is pushed
val = get(hObject,'Value'); %The index of current selection
% When on, user help appears as different TooltipString when the hovering with the mouse cursor over different components of Eureka_DMA 
if val==1
    set(handles.Load_file_pushbutton,'TooltipString','<html><b><font color="green">Press here to load your data file. You can check the example files on Eurekas<br /><b><font color="green">Data folder to see how to edit your data before uploading it to the program.<br /><b><font color="green">You can easly export your data in txt or xls file formats from your<br /><b><font color="green">microarray supplier companys software.<html>')
    set(handles.Undo_pushbutton,'TooltipString','<html><b><font color="green">This is the Undo button, press<br /><b><font color="green">it if you want to start over.<html>')
    set(handles.Probe_number,'TooltipString','<html><b><font color="green">In here you can see how many entries your data contain. You will see <br /><b><font color="green">that this number will be updated as you continue with the analysis process.<br /><b><font color="green">Please notice that one gene might have several related probes.<html>');
    set(handles.file_name_for_export_text,'TooltipString','<html><b><font color="green">Choose a name for your new file when you want to<br /><b><font color="green">export the analazed data shown in the table.<html>')
    set(handles.Export_table_pushbutton,'TooltipString','<html><b><font color="green">Press here to export the data<br /><b><font color="green">into xlsx, xls or txt file formats.<html>')
    set(handles.normalization_pushbutton,'TooltipString','<html><b><font color="green">Press here to normalize your data. By using quantile normalization you<br /><b><font color="green">will make the distributions of the transformed detection intensities<br /><b><font color="green">as similar as possible across all the samples and minimize differences<br /><b><font color="green">caused by non-biological factors. You can check the Box Plot before<br /><b><font color="green">and after normalization to see how it affects your data.<html>')
    set(handles.Grouping,'TooltipString','<html><b><font color="green">Separate your samples into two groups in order to find differently<br /><b><font color="green">expressed genes. After doing so, you should try the Volcano plot.<html>')
    set(handles.volcano_plot_pushbutton,'TooltipString','<html><b><font color="green">Press here to create Volcano Plot in order to find differently<br /><b><font color="green">expressed genes between your chosen groups. The initial<br /><b><font color="green">parameters are set to minimal fold change of 1.5 and maximal<br /><b><font color="green">p-value of 0.05 but you can change it from the volcano plot graphical<br /><b><font color="green">user interface. Please notice that after excuting the volcano plot<br /><b><font color="green">fuction your samples will be re-ordered according to your groups<html>');   
    set(handles.Execute_pval_filter,'TooltipString','<html><b><font color="green">The detection p-value  represents whether the probe intensity is significant higher<br /><b><font color="green">than the background level which is define by negative controls.  By entering a decimal<br /><b><font color="green">fraction (usally bellow 0.05) you can set a threshold and filter entries with high p-values<br /><b><font color="green">across all the samples. If your data does not contain detection p-value information,<br /><b><font color="green">consider using the Low Expression Value Filter.<html>')
    set(handles.hierarchical_clustering_pushbutton,'TooltipString','<html><b><font color="green">Press here to create a heat map with dendrograms to show<br /><b><font color="green">hierarchical clustering of your data. Please notice that if your<br /><b><font color="green">data contain missing values they will look grey in the heat map.<html>')
    set(handles.Principal_Component_Analysis,'TooltipString','<html><b><font color="green">Press here to converts all the observations for each<br /><b><font color="green">sample into variables called principal components.<br /><b><font color="green">You will reduce the dimensionality of the data set and<br /><b><font color="green">might expose samples which are highly assosiated<br /><b><font color="green">with each other.<html>')
    set(handles.KEGG_pushbutton,'TooltipString','<html><b><font color="green">Press here to find if your list of genes participate in<br /><b><font color="green">a common biologic or metabolic pathways. In the<br /><b><font color="green">box to the left you can set the p-values threshold for<br /><b><font color="green">pathway enrichment estimation. (usally bellow 0.05)<html>')
    set(handles.Execute_probe_interpretation,'TooltipString','<html><b><font color="green">After entering your probe`s of interest ID  or clicking on the table, on the probes<br /><b><font color="green">appropriate row, press here and reveal to which gene it belongs. Also, if the bar plot or<br /><b><font color="green">the single entrie box plot are open, they will automatically demonstrate the corresponding<br /><b><font color="green">information about your probe`s of interest. (Probes IDs are case sensitive)<html>') 
    set(handles.Execute_gene_interpretation,'TooltipString','<html><b><font color="green">In here you can enter your gene`s of<br /><b><font color="green">interest symbol and learn more about it.<html>')
    set(handles.Description,'TooltipString','<html><b><font color="green">After entering gene symbol, a short summary about the gene will appear in this<br /><b><font color="green">text box. different remarks and error notification will also appear in here.<html>')
    set(handles.Execute_Low_Value_Filter,'TooltipString','<html><b><font color="green">By entering an absolute value you can set a threshold and filter<br /><b><font color="green">entries with low intensity values. Although less conservative, it is<br /><b><font color="green">good alternative to the high detection P-values filter. Only entries with<br /><b><font color="green">values below this threshold, across all the samples will be filtered<br /><b><font color="green">out; This prevents filtering out potentially importent data.<br /><b><font color="green">You can examine your original raw data file and estimate the<br /><b><font color="green">threshold value by looking at the values assigned to internal negative controls.<html>')
    set(handles.Execute_Low_Variation_Filter,'TooltipString','<html><b><font color="green">Use this function to filter out entries with small variance.<br /><b><font color="green">If you will choose for example percentile of 10, the 10th percent<br /><b><font color="green">entries with the lowest variation across samples will be filtered out.<br /><b><font color="green">Please notice that this function better fit to analyze series data<html>')     
    set(handles.Execute_Pearson_correlation_coefficient_Filter,'TooltipString','<html><b><font color="green">Press here to find genes which have differential expression over<br /><b><font color="green">time. This function uses the Pearson product-moment correlation<br /><b><font color="green">coefficient (Pearsons r) to estimate the reliability of each<br /><b><font color="green">probe/gene differential expression across samples (time). After<br /><b><font color="green">setting the Pearsons r threshold in the box to the left (between 0 and 1)<br /><b><font color="green">your suitable genes will appear in a rank order. In the data table, the<br /><b><font color="green">top genes will have the lower within-group variation<br /><b><font color="green">and the maximal between-group variation.<html>')     
    set(handles.Kmeans_pushbutton,'TooltipString','<html><b><font color="green">Press here to create K-mean plots and find clusters of genes with similar expression <br /><b><font color="green">profile among samples. In the text box to the left you can choose how many K-means<br /><b><font color="green">clusters you wants to create. Usally, more clusters means better similarity between<br /><b><font color="green">profiles and less genes in each cluster. On the other hand, less clusters means<br /><b><font color="green">the opposite. Please notice that probes contains missing values will be omitted.<br /><b><font color="green">Tip: after finding differently expressed gene, you can cluster the data into 2 clusters<br /><b><font color="green">and browse between the up-regulated and the down-regulated genes.<html>');
    set(handles.Kmean_undo_pushbutton,'TooltipString','<html><b><font color="green">This is the K-means Clustering undo button, press it if you want to get back and<br /><b><font color="green">work on the data you analayzed before excuting the K-means clustering .<html>')
    set(handles.plot_popupmenu,'TooltipString','<html><b><font color="green">Press here to choose which plot will be illustrated.<br /><b><font color="green">Box plot, bar plot or single entrie box plot.<html>')
    set(handles.Gene_Ontology_pushbutton,'TooltipString','<html><b><font color="green">Press here to find if your list of genes share<br /><b><font color="green">a common gene ontology.<html>')
    set(handles.Update_GO_Version_radiobutton,'TooltipString','<html><b><font color="green">The gene ontology database is frequently updated, Press here <br /><b><font color="green">to find what need to be done in order to get the latest update.<html>')
    set(handles.Report_pushbutton,'TooltipString','<html><b><font color="green"> Press here to generate text report that will contain<br /><b><font color="green">short summary paragraph about each gene in your list')
    set(handles.Primers_pushbutton,'TooltipString','<html><b><font color="green">A popular approach to validate microarray results is by using an independent technique,<br /><b><font color="green">such as real-time PCR. Press here and easily design primers for your differentially expressed genes.<html>')
end   
% When off, user help disappear     
if val==0        
    set(handles.Load_file_pushbutton,'TooltipString','')
    set(handles.Undo_pushbutton,'TooltipString','')
    set(handles.probe_number_text,'TooltipString','')
    set(handles.file_name_for_export_text,'TooltipString','')
    set(handles.Export_table_pushbutton,'TooltipString','')
    set(handles.normalization_pushbutton,'TooltipString','')
    set(handles.Grouping,'TooltipString','')
    set(handles.volcano_plot_pushbutton,'TooltipString','')
    set(handles.Execute_pval_filter,'TooltipString','')
    set(handles.hierarchical_clustering_pushbutton,'TooltipString','') 
    set(handles.Principal_Component_Analysis,'TooltipString','') 
    set(handles.Execute_probe_interpretation,'TooltipString','')
    set(handles.Execute_gene_interpretation,'TooltipString','')
    set(handles.Description,'TooltipString','')
    set(handles.Execute_Low_Variation_Filter,'TooltipString','')
    set(handles.Execute_Low_Variation_Filter,'TooltipString','')  
    set(handles.Execute_Pearson_correlation_coefficient_Filter,'TooltipString','')  
    set(handles.Kmeans_pushbutton,'TooltipString','')
    set(handles.Kmean_undo_pushbutton,'TooltipString','') 
    set(handles.plot_popupmenu,'TooltipString','')
    set(handles.Gene_Ontology_pushbutton,'TooltipString','')
    set(handles.Update_GO_Version_radiobutton,'TooltipString','')
    set(handles.Report_pushbutton,'TooltipString','')
end


% --- Executes on button press in Primers_pushbutton.
function Primers_pushbutton_Callback(hObject, eventdata, handles)
% hObject    handle to Primers_pushbutton (see GCBO)
% eventdata  reserved - to be defined in a future version of MATLAB
% handles    structure with handles and user data (see GUIDATA)
if isfield(handles,{'genes_names'})
handles.genes_names=unique(handles.genes_names);
setappdata(0,'genes_names',handles.genes_names);
end
Primers_for_Validation
