# Supplementary material for: Eureka-DMA: an easy-to-operate graphical user interface for fast comprehensive investigation and analysis of DNA microarray data
Source: BMC Bioinformatics. 2014 Feb 24;15:53. doi: 10.1186/1471-2105-15-53 (PMC3938137; doi:10.1186/1471-2105-15-53)
Supplement: Additional file 3 — ZIP archive file that contains all the software files needed in order to run Eureka-DMA in the MATLAB environment. This archive contains the code. [file 1471-2105-15-53-S3.zip › Eureka-DMA/GUIs and m-files/Groups.m]

function varargout = Groups(varargin)
% GROUPS MATLAB code for Groups.fig
%      GROUPS, by itself, creates a new GROUPS or raises the existing
%      singleton*.
%
%      H = GROUPS returns the handle to a new GROUPS or the handle to
%      the existing singleton*.
%
%      GROUPS('CALLBACK',hObject,eventData,handles,...) calls the local
%      function named CALLBACK in GROUPS.M with the given input arguments.
%
%      GROUPS('Property','Value',...) creates a new GROUPS or raises the
%      existing singleton*.  Starting from the left, property value pairs are
%      applied to the GUI before Groups_OpeningFcn gets called.  An
%      unrecognized property name or invalid value makes property application
%      stop.  All inputs are passed to Groups_OpeningFcn via varargin.
%
%      *See GUI Options on GUIDE's Tools menu.  Choose "GUI allows only one
%      instance to run (singleton)".
%
% See also: GUIDE, GUIDATA, GUIHANDLES

% Edit the above text to modify the response to help Groups

% Last Modified by GUIDE v2.5 18-Apr-2013 14:16:14

% Begin initialization code - DO NOT EDIT
gui_Singleton = 1;
gui_State = struct('gui_Name',       mfilename, ...
                   'gui_Singleton',  gui_Singleton, ...
                   'gui_OpeningFcn', @Groups_OpeningFcn, ...
                   'gui_OutputFcn',  @Groups_OutputFcn, ...8
                   'gui_LayoutFcn',  [] , ...
                   'gui_Callback',   []);
if nargin && ischar(varargin{1})
    gui_State.gui_Callback = str2func(varargin{1});
end

if nargout
    [varargout{1:nargout}] = gui_mainfcn(gui_State, varargin{:});
else
    gui_mainfcn(gui_State, varargin{:});
end
% End initialization code - DO NOT EDIT


% --- Executes just before Groups is made visible.
function Groups_OpeningFcn(hObject, eventdata, handles, varargin)
% This function has no output args, see OutputFcn.
% hObject    handle to figure
% eventdata  reserved - to be defined in a future version of MATLAB
% handles    structure with handles and user data (see GUIDATA)
% varargin   command line arguments to Groups (see VARARGIN)


% Choose default command line output for Groups
handles.output = hObject;
% Update handles structure
guidata(hObject, handles);

% UIWAIT makes Groups wait for user response (see UIRESUME)
% uiwait(handles.figure1);


% --- Outputs from this function are returned to the command line.
function varargout = Groups_OutputFcn(hObject, eventdata, handles) 
% varargout  cell array for returning output args (see VARARGOUT);
% hObject    handle to figure
% eventdata  reserved - to be defined in a future version of MATLAB
% handles    structure with handles and user data (see GUIDATA)

% Get default command line output from handles structure
varargout{1} = handles.output;
% Load Icons for the different buttons from Eureka's Icons folder  
set([handles.Move_to_group_2],'CData',imread('move right.png'))
set([handles.Move_to_group_1],'CData',imread('move left.png'))
set([handles.Retern_from_group_1],'CData',imread('move right.png'))
set([handles.Retern_from_group_2],'CData',imread('move left.png'))
% Get variables for Eureka main GUI
handles.column_name=getappdata(0,'column_name');
% Transpose sample names and write them in the Groups GUI window
handles.sample_names=transpose(handles.column_name);
set(handles.Samples,'String',handles.sample_names);
% Create empty variables
handles.group1_samples=[];
handles.group2_samples=[];
% Update handles structure
guidata(hObject, handles);


% --- Executes on selection change in Samples.
function Samples_Callback(hObject, eventdata, handles)
% hObject    handle to Samples (see GCBO)
% eventdata  reserved - to be defined in a future version of MATLAB
% handles    structure with handles and user data (see GUIDATA)

% Hints: contents = cellstr(get(hObject,'String')) returns Samples contents as cell array
%        contents{get(hObject,'Value')} returns selected item from Samples


% --- Executes during object creation, after setting all properties.
function Samples_CreateFcn(hObject, eventdata, handles)
% hObject    handle to Samples (see GCBO)
% eventdata  reserved - to be defined in a future version of MATLAB
% handles    empty - handles not created until after all CreateFcns called

% Hint: listbox controls usually have a white background on Windows.
%       See ISPC and COMPUTER.
if ispc && isequal(get(hObject,'BackgroundColor'), get(0,'defaultUicontrolBackgroundColor'))
    set(hObject,'BackgroundColor','white');
end


% --- Executes on selection change in Group1.
function Group1_Callback(hObject, eventdata, handles)
% hObject    handle to Group1 (see GCBO)
% eventdata  reserved - to be defined in a future version of MATLAB
% handles    structure with handles and user data (see GUIDATA)

% Hints: contents = cellstr(get(hObject,'String')) returns Group1 contents as cell array
%        contents{get(hObject,'Value')} returns selected item from Group1


% --- Executes during object creation, after setting all properties.
function Group1_CreateFcn(hObject, eventdata, handles)
% hObject    handle to Group1 (see GCBO)
% eventdata  reserved - to be defined in a future version of MATLAB
% handles    empty - handles not created until after all CreateFcns called

% Hint: listbox controls usually have a white background on Windows.
%       See ISPC and COMPUTER.
if ispc && isequal(get(hObject,'BackgroundColor'), get(0,'defaultUicontrolBackgroundColor'))
    set(hObject,'BackgroundColor','white');
end


% --- Executes on selection change in Group2.
function Group2_Callback(hObject, eventdata, handles)
% hObject    handle to Group2 (see GCBO)
% eventdata  reserved - to be defined in a future version of MATLAB
% handles    structure with handles and user data (see GUIDATA)

% Hints: contents = cellstr(get(hObject,'String')) returns Group2 contents as cell array
%        contents{get(hObject,'Value')} returns selected item from Group2


% --- Executes during object creation, after setting all properties.
function Group2_CreateFcn(hObject, eventdata, handles)
% hObject    handle to Group2 (see GCBO)
% eventdata  reserved - to be defined in a future version of MATLAB
% handles    empty - handles not created until after all CreateFcns called

% Hint: listbox controls usually have a white background on Windows.
%       See ISPC and COMPUTER.
if ispc && isequal(get(hObject,'BackgroundColor'), get(0,'defaultUicontrolBackgroundColor'))
    set(hObject,'BackgroundColor','white');
end


% --- Executes on button press in Move_to_group_1.
function Move_to_group_1_Callback(hObject, eventdata, handles)
% hObject    handle to Move_to_group_1 (see GCBO)
% eventdata  reserved - to be defined in a future version of MATLAB
% handles    structure with handles and user data (see GUIDATA)

% %returns Group1 contents as cell array

%Move selected samples to Group 1
Group1val = [get(handles.Samples,'Value')]; %The index of current selection
handles.group1_samples=[handles.group1_samples; handles.sample_names(Group1val)];
set(handles.Group1,'String',handles.group1_samples);
%Reset the "Value" property to "1" when repopulating the listbox 
set(handles.Samples,'Value',1); 
%Delete selected samples from Samples
handles.sample_names(Group1val)='';
set(handles.Samples,'String',handles.sample_names)
guidata(hObject, handles);

% --- Executes on button press in Move_to_group_2.
function Move_to_group_2_Callback(hObject, eventdata, handles)
% hObject    handle to Move_to_group_2 (see GCBO)
% eventdata  reserved - to be defined in a future version of MATLAB
% handles    structure with handles and user data (see GUIDATA)

%Move selected samples to Group 2
Group2val = [get(handles.Samples,'Value')]; %The index of current selection
handles.group2_samples=[handles.group2_samples; handles.sample_names(Group2val)];
set(handles.Group2,'String',handles.group2_samples);
%Reset the "Value" property to "1" when repopulating the listbox 
set(handles.Samples,'Value',1);
%Delete selected samples from Samples

handles.sample_names(Group2val)='';
set(handles.Samples,'String',handles.sample_names)
% Update handles structure
guidata(hObject, handles);


% --- Executes on button press in Retern_from_group_1.
function Retern_from_group_1_Callback(hObject, eventdata, handles)
% hObject    handle to Retern_from_group_1 (see GCBO)
% eventdata  reserved - to be defined in a future version of MATLAB
% handles    structure with handles and user data (see GUIDATA)

%Move selected Group 1 back to samples
Group1val = transpose([get(handles.Group1,'Value')]); %The index of current selection
handles.sample_names=[handles.sample_names; handles.group1_samples(Group1val)];
set(handles.Samples,'String',handles.sample_names);
%Reset the "Value" property to "1" when repopulating the listbox 
set(handles.Group1,'Value',1);
%Delete selected samples from Samples
handles.group1_samples(Group1val)='';
set(handles.Group1,'String',handles.group1_samples);

% Update handles structure
guidata(hObject, handles);


% --- Executes on button press in Retern_from_group_2.
function Retern_from_group_2_Callback(hObject, eventdata, handles)
% hObject    handle to Retern_from_group_2 (see GCBO)
% eventdata  reserved - to be defined in a future version of MATLAB
% handles    structure with handles and user data (see GUIDATA)

%Move selected Group 2 back to samples
Group2val = transpose([get(handles.Group2,'Value')]); %The index of current selection
handles.sample_names=[handles.sample_names; handles.group2_samples(Group2val)];
set(handles.Samples,'String',handles.sample_names);
%Reset the "Value" property to "1" when repopulating the listbox 
set(handles.Group2,'Value',1);
%Delete selected samples from Samples
handles.group2_samples(Group2val)='';
set(handles.Group2,'String',handles.group2_samples);

% Update handles structure
guidata(hObject, handles);


% --- Executes on button press in volcano_plot_pushbutton.
function volcano_plot_pushbutton_Callback(hObject, eventdata, handles)
% hObject    handle to volcano_plot_pushbutton (see GCBO)
% eventdata  reserved - to be defined in a future version of MATLAB
% handles    structure with handles and user data (see GUIDATA)

% Transpose
handles.group1_samples=transpose(handles.group1_samples);
handles.group2_samples=transpose(handles.group2_samples);
% Write the variables contains information about which sample in which
% group in the root for later use in  volcano_plot_pushbutton_Callback
% function (Eureka main GUI)
setappdata(0,'group1_samples',handles.group1_samples);
setappdata(0,'group2_samples',handles.group2_samples);
% close the current Groups GUI
close(gcf);
