# Supplementary material for: Eureka-DMA: an easy-to-operate graphical user interface for fast comprehensive investigation and analysis of DNA microarray data
Source: BMC Bioinformatics. 2014 Feb 24;15:53. doi: 10.1186/1471-2105-15-53 (PMC3938137; doi:10.1186/1471-2105-15-53)
Supplement: Additional file 3 — ZIP archive file that contains all the software files needed in order to run Eureka-DMA in the MATLAB environment. This archive contains the code. [file 1471-2105-15-53-S3.zip › Eureka-DMA/GUIs and m-files/Primers_for_Validation.m]

function varargout = Primers_for_Validation(varargin)
% PRIMERS_FOR_VALIDATION MATLAB code for Primers_for_Validation.fig
%      PRIMERS_FOR_VALIDATION, by itself, creates a new PRIMERS_FOR_VALIDATION or raises the existing
%      singleton*.
%
%      H = PRIMERS_FOR_VALIDATION returns the handle to a new PRIMERS_FOR_VALIDATION or the handle to
%      the existing singleton*.
%
%      PRIMERS_FOR_VALIDATION('CALLBACK',hObject,eventData,handles,...) calls the local
%      function named CALLBACK in PRIMERS_FOR_VALIDATION.M with the given input arguments.
%
%      PRIMERS_FOR_VALIDATION('Property','Value',...) creates a new PRIMERS_FOR_VALIDATION or raises the
%      existing singleton*.  Starting from the left, property value pairs are
%      applied to the GUI before Primers_for_Validation_OpeningFcn gets called.  An
%      unrecognized property name or invalid value makes property application
%      stop.  All inputs are passed to Primers_for_Validation_OpeningFcn via varargin.
%
%      *See GUI Options on GUIDE's Tools menu.  Choose "GUI allows only one
%      instance to run (singleton)".
%
% See also: GUIDE, GUIDATA, GUIHANDLES

% Edit the above text to modify the response to help Primers_for_Validation

% Last Modified by GUIDE v2.5 22-Jun-2013 14:23:13

% Begin initialization code - DO NOT EDIT
gui_Singleton = 1;
gui_State = struct('gui_Name',       mfilename, ...
                   'gui_Singleton',  gui_Singleton, ...
                   'gui_OpeningFcn', @Primers_for_Validation_OpeningFcn, ...
                   'gui_OutputFcn',  @Primers_for_Validation_OutputFcn, ...
                   'gui_LayoutFcn',  [] , ...
                   'gui_Callback',   []);
if nargin && ischar(varargin{1})
    gui_State.gui_Callback = str2func(varargin{1});
end

if nargout
    [varargout{1:nargout}] = gui_mainfcn(gui_State, varargin{:});
else
    gui_mainfcn(gui_State, varargin{:});
end
% End initialization code - DO NOT EDIT


% --- Executes just before Primers_for_Validation is made visible.
function Primers_for_Validation_OpeningFcn(hObject, eventdata, handles, varargin)
% This function has no output args, see OutputFcn.
% hObject    handle to figure
% eventdata  reserved - to be defined in a future version of MATLAB
% handles    structure with handles and user data (see GUIDATA)
% varargin   command line arguments to Primers_for_Validation (see VARARGIN)

% Upload accessions for Human
handles.symbol2genbank=importdata('Symbol2GenBank.txt'); 
handles.symbol2genbank=handles.symbol2genbank.textdata(2:end,:);
% Upload accessions for mouse
handles.symbol2genbank_mus=importdata('Symbol2GenBank_mus.txt'); 
handles.symbol2genbank_mus=handles.symbol2genbank_mus.textdata(2:end,:);
% Load Icons for the different buttons from Eureka's Icons folder   
A=imread('ExecuteDown.png');
set([handles.Enter_Symbol_pushbutton],'CData',A)
B=imread('Execute.png');
set([handles.Get_Seq_from_list_pushbutton],'CData',B)
set([handles.Variants_pushbutton],'CData',B)
C=imread('smile.PNG');
set([handles.Import_Eureka_list_pushbutton],'CData',C)
D=imread('Execute2.png');
set([handles.Show_primers_pushbutton],'CData',D)
set([handles.User_primers_check_pushbutton],'CData',D)
% Create a variable that will be used in the GUI notification, see later
handles.buttonval=0;
% Disable controls 
set(handles.Transcript_length_edit,'Enable','off')
set(handles.Show_primers_pushbutton,'Enable','off')
set(handles.Apply_filters_pushbtton,'Enable','off')
set(handles.Cross_dimerization_checkbox,'Enable','off')

% Choose default command line output for Primers_for_Validation
handles.output = hObject;

% Update handles structure
guidata(hObject, handles);

% UIWAIT makes Primers_for_Validation wait for user response (see UIRESUME)
% uiwait(handles.figure1);

% Update the display after notifications
function update_display(hObject,eventdata,handles)
% delete the messeage in handles.Description
set(handles.Sequence_edit,'String','','foregroundcolor','k','FontWeight','normal','Fontsize',10)

% Not important
% --- Outputs from this function are returned to the command line.
function varargout = Primers_for_Validation_OutputFcn(hObject, eventdata, handles) 
% varargout  cell array for returning output args (see VARARGOUT);
% hObject    handle to figure
% eventdata  reserved - to be defined in a future version of MATLAB
% handles    structure with handles and user data (see GUIDATA)

% Get default command line output from handles structure
varargout{1} = handles.output;


function Sequence_edit_Callback(hObject, eventdata, handles)
% hObject    handle to Sequence_edit (see GCBO)
% eventdata  reserved - to be defined in a future version of MATLAB
% handles    structure with handles and  data (see GUIDATA)

% Hints: get(hObject,'String') returns contents of Sequence_edit as text
%        str2double(get(hObject,'String')) returns contents of Sequence_edit as a double
handles.sequence='';
% Save the user input
sequence=get(hObject,'String');
% Rewrite if the string is a multi line char
for i=1:size(sequence,1)
    handles.sequence=strcat(handles.sequence,sequence(i,:));
end
set(handles.Sequence_edit,'String',handles.sequence);
% Update handles structure
guidata(hObject, handles);


% Not important
% --- Executes during object creation, after setting all properties.
function Sequence_edit_CreateFcn(hObject, eventdata, handles)
% hObject    handle to Sequence_edit (see GCBO)
% eventdata  reserved - to be defined in a future version of MATLAB
% handles    empty - handles not created until after all CreateFcns called

% Hint: edit controls usually have a white background on Windows.
%       See ISPC and COMPUTER.
if ispc && isequal(get(hObject,'BackgroundColor'), get(0,'defaultUicontrolBackgroundColor'))
    set(hObject,'BackgroundColor','white');
end


% --- Executes on button press in Import_Eureka_list_pushbutton.
function Import_Eureka_list_pushbutton_Callback(hObject, eventdata, handles)
% hObject    handle to Import_Eureka_list_pushbutton (see GCBO)
% eventdata  reserved - to be defined in a future version of MATLAB
% handles    structure with handles and user data (see GUIDATA)

watchon;
% Delete string
set(handles.Genes_from_Eureka_listbox,'String','');
% Import the gene list from Eureka
handles.genes_names=getappdata(0,'genes_names');
% If the list not empty and contains gene symbols if will appear in the
% listbox
if ~isempty(handles.genes_names)
handles.genes_names=handles.genes_names(~cellfun('isempty',handles.genes_names));
set(handles.Genes_from_Eureka_listbox,'String',handles.genes_names);
end
% Update handles structure
guidata(hObject, handles);
watchoff;

% --- Executes on button press in Enter_Symbol_pushbutton.
function Enter_Symbol_pushbutton_Callback(hObject, eventdata, handles)
% hObject    handle to Enter_Symbol_pushbutton (see GCBO)
% eventdata  reserved - to be defined in a future version of MATLAB
% handles    structure with handles and user data (see GUIDATA)
watchon;
uiwait(gcf,1) 
% Delete string
set(handles.Sequence_edit,'String','');
% Get the gene symbol from the listbox
Symbol=get(handles.Gene_symbol_user_input_edit,'String');
% Trying to find a match in the accession file for human
mask=strcmp(handles.symbol2genbank(:,1),Symbol);
a=find(mask);
% If not successful, trying to find a match in the accession file for
% mouse
if isempty(a)
    mask=strcmp(handles.symbol2genbank_mus(:,1),Symbol);
    a=find(mask);
%   If not successful, writing an error notification
    if isempty(a)
        set(handles.Sequence_edit,'String','Sorry,no matching accession was found for this gene. You can try get the sequence from NCBI website directly','foregroundcolor','r','FontWeight','bold','Fontsize',12);    
        t = timer('TimerFcn',{@update_display,handles},'StartDelay', 5);
        start(t)
        watchoff;
%   If a match was found in the the mouse accession file, it check for multiple if the gene contain multiple accession numbers      
    else
    c=cell(1,1);
    b=strfind(handles.symbol2genbank_mus(a,2), 'NM_');
    b=length(b{1}) ;
%   If multiple acession numbers are exist they will appear in the listbox
    if b>1
    [token, remain] = strtok(handles.symbol2genbank_mus(a,2),';');
    c(1)=token;
    for i=2:b
        [token, remain] = strtok(remain,';');
    c(1,i)=token;
    end
    set(handles.Variants_listbox,'String',c);
    set(handles.Sequence_edit,'String','This gene contain several transcript, choose one from the list below.','foregroundcolor','b','FontWeight','bold','Fontsize',12);    
    t = timer('TimerFcn',{@update_display,handles},'StartDelay', 5);
    start(t)
    watchoff;
    %   If only one acession number is exist. The sequence will be shown
    else
    genbankentrie=char(handles.symbol2genbank_mus(a,2));
    handles.sequence=getgenbank(genbankentrie,'SequenceOnly','True');
    set(handles.Sequence_edit,'String',handles.sequence);
    end
    end  
% If a match was found in the the human accession file, it check for multiple if the gene contain multiple accession numbers      
else
c=cell(1,1);
b=strfind(handles.symbol2genbank(a,2), 'NM_');
b=length(b{1});
% If multiple acession numbers are exist they will appear in the listbox
if b>1
[token, remain] = strtok(handles.symbol2genbank(a,2),';');
c(1)=token;
for i=2:b
    [token, remain] = strtok(remain,';');
    c(1,i)=token;
end
set(handles.Variants_listbox,'String',c);
set(handles.Sequence_edit,'String','This gene contain several transcript, choose one from the list below.','foregroundcolor','b','FontWeight','bold','Fontsize',12);    
    t = timer('TimerFcn',{@update_display,handles},'StartDelay', 5);
    start(t)
    watchoff;
% If only one acession number is exist. The sequence will be shown
else
genbankentrie=char(handles.symbol2genbank(a,2));
handles.sequence=getgenbank(genbankentrie,'SequenceOnly','True');
set(handles.Sequence_edit,'String',handles.sequence);
end    
end
% Update handles structure
guidata(hObject, handles);
watchoff;

% Save the user input
function Gene_symbol_user_input_edit_Callback(hObject, eventdata, handles)
% hObject    handle to Gene_symbol_user_input_edit (see GCBO)
% eventdata  reserved - to be defined in a future version of MATLAB
% handles    structure with handles and user data (see GUIDATA)

% Hints: get(hObject,'String') returns contents of Gene_symbol_user_input_edit as text
%        str2double(get(hObject,'String')) returns contents of Gene_symbol_user_input_edit as a double

% Not important
% --- Executes during object creation, after setting all properties.
function Gene_symbol_user_input_edit_CreateFcn(hObject, eventdata, handles)
% hObject    handle to Gene_symbol_user_input_edit (see GCBO)
% eventdata  reserved - to be defined in a future version of MATLAB
% handles    empty - handles not created until after all CreateFcns called

% Hint: edit controls usually have a white background on Windows.
%       See ISPC and COMPUTER.
if ispc && isequal(get(hObject,'BackgroundColor'), get(0,'defaultUicontrolBackgroundColor'))
    set(hObject,'BackgroundColor','white');
end


% --- Executes on selection change in Genes_from_Eureka_listbox.
function Genes_from_Eureka_listbox_Callback(hObject, eventdata, handles)
% hObject    handle to Genes_from_Eureka_listbox (see GCBO)
% eventdata  reserved - to be defined in a future version of MATLAB
% handles    structure with handles and user data (see GUIDATA)

% Hints: contents = cellstr(get(hObject,'String')) returns Genes_from_Eureka_listbox contents as cell array
%        contents{get(hObject,'Value')} returns selected item from Genes_from_Eureka_listbox

% Not important
% --- Executes during object creation, after setting all properties.
function Genes_from_Eureka_listbox_CreateFcn(hObject, eventdata, handles)
% hObject    handle to Genes_from_Eureka_listbox (see GCBO)
% eventdata  reserved - to be defined in a future version of MATLAB
% handles    empty - handles not created until after all CreateFcns called

% Hint: listbox controls usually have a white background on Windows.
%       See ISPC and COMPUTER.
if ispc && isequal(get(hObject,'BackgroundColor'), get(0,'defaultUicontrolBackgroundColor'))
    set(hObject,'BackgroundColor','white');
end


% --- Executes on button press in Get_Seq_from_list_pushbutton.
function Get_Seq_from_list_pushbutton_Callback(hObject, eventdata, handles)
% hObject    handle to Get_Seq_from_list_pushbutton (see GCBO)
% eventdata  reserved - to be defined in a future version of MATLAB
% handles    structure with handles and user data (see GUIDATA)

% Delete the string
set(handles.Sequence_edit,'String','');
watchon;
uiwait(gcf,1) 
% Get the list of strings form the listbox
contents = cellstr(get(handles.Genes_from_Eureka_listbox,'String'));
% If the listbox not empty
if ~isempty(contents{1})
Symbol=contents{get(handles.Genes_from_Eureka_listbox,'Value')};
% Trying to find a match in the accession file for human
mask=strcmp(handles.symbol2genbank(:,1),Symbol);
a=find(mask);
% If not successful, trying to find a match in the accession file for
% mouse
if isempty(a)
    mask=strcmp(handles.symbol2genbank_mus(:,1),Symbol);
    a=find(mask);
    %   If not successful, writing an error notification
    if isempty(a)
        set(handles.Sequence_edit,'String','Sorry,no matching accession was found for this gene. You can try get the sequence from NCBI website directly','foregroundcolor','r','FontWeight','bold','Fontsize',12);    
        t = timer('TimerFcn',{@update_display,handles},'StartDelay', 5);
        start(t)
        watchoff;
    %   If a match was found in the the mouse accession file, it check for multiple if the gene contain multiple accession numbers      
    else
    c=cell(1,1);
    b=strfind(handles.symbol2genbank_mus(a,2), 'NM_');
    b=length(b{1}) ;
    if b>1
    [token, remain] = strtok(handles.symbol2genbank_mus(a,2),';');
    c(1)=token;
    for i=2:b
        [token, remain] = strtok(remain,';');
    c(1,i)=token;
    end
    set(handles.Variants_listbox,'String',c);
    set(handles.Sequence_edit,'String','This gene contain several transcript, choose one from the list below.','foregroundcolor','b','FontWeight','bold','Fontsize',12);    
    t = timer('TimerFcn',{@update_display,handles},'StartDelay', 5);
    start(t)
    watchoff;
    %   If only one acession number is exist. The sequence will be shown
    else
    genbankentrie=char(handles.symbol2genbank_mus(a,2));
    handles.sequence=getgenbank(genbankentrie,'SequenceOnly','True');
    set(handles.Sequence_edit,'String',handles.sequence);
    end
    end
% If a match was found in the the human accession file, it check for multiple if the gene contain multiple accession numbers      
else
c=cell(1,1);
b=strfind(handles.symbol2genbank(a,2), 'NM_');
b=length(b{1}) ;
% If multiple acession numbers are exist they will appear in the listbox
if b>1
[token, remain] = strtok(handles.symbol2genbank(a,2),';');
c(1)=token;
for i=2:b
    [token, remain] = strtok(remain,';');
c(1,i)=token;
end
set(handles.Variants_listbox,'String',c);
    set(handles.Sequence_edit,'String','This gene contain several transcript, choose one from the list below.','foregroundcolor','b','FontWeight','bold','Fontsize',12);    
    t = timer('TimerFcn',{@update_display,handles},'StartDelay', 5);
    start(t)
    watchoff;
else
% If only one acession number is exist. The sequence will be shown
genbankentrie=char(handles.symbol2genbank(a,2));
handles.sequence=getgenbank(genbankentrie,'SequenceOnly','True');
set(handles.Sequence_edit,'String',handles.sequence);
end    
end
% When the listbox is empty, notification will appear 
else
set(handles.Sequence_edit,'String','Sorry,it seems that the list box is empty','foregroundcolor','r','FontWeight','bold','Fontsize',12);
t = timer('TimerFcn',{@update_display,handles},'StartDelay', 5);
start(t)   
end    
% Update handles structure
guidata(hObject, handles);
watchoff;

function For_primer_length_slider_Callback(hObject, eventdata, handles)
% hObject    handle to For_primer_length_slider (see GCBO)
% eventdata  reserved - to be defined in a future version of MATLAB
% handles    structure with handles and user data (see GUIDATA)

% Hints: get(hObject,'String') returns contents of For_primer_length_slider as text
%        str2double(get(hObject,'String')) returns contents of For_primer_length_slider as a double

% Set the number in the text box according to the slider value  
set(handles.Forward_length_edit,'String',fix(get(hObject,'Value')));
% Enable the Execute filters pushbutton only if there is a cDNA sequence
if ~isempty(handles.sequence)
    if strncmpi(handles.sequence,'A',1) || strncmpi(handles.sequence,'T',1) || strncmpi(handles.sequence,'G',1) || strncmpi(handles.sequence,'C',1)
    set(handles.Apply_filters_pushbtton,'Enable','on')
    end
end

% Not important
% --- Executes during object creation, after setting all properties.
function For_primer_length_slider_CreateFcn(hObject, eventdata, handles)
% hObject    handle to For_primer_length_slider (see GCBO)
% eventdata  reserved - to be defined in a future version of MATLAB
% handles    empty - handles not created until after all CreateFcns called

% Hint: edit controls usually have a white background on Windows.
%       See ISPC and COMPUTER.
if ispc && isequal(get(hObject,'BackgroundColor'), get(0,'defaultUicontrolBackgroundColor'))
    set(hObject,'BackgroundColor','white');
end


function Rev_primer_length_slider_Callback(hObject, eventdata, handles)
% hObject    handle to Rev_primer_length_slider (see GCBO)
% eventdata  reserved - to be defined in a future version of MATLAB
% handles    structure with handles and user data (see GUIDATA)

% Hints: get(hObject,'String') returns contents of Rev_primer_length_slider as text
%        str2double(get(hObject,'String')) returns contents of Rev_primer_length_slider as a double

% Set the number in the text box according to the slider value  
set(handles.Reverse_length_edit,'String',fix(get(hObject,'Value')));
% Enable the Execute filters pushbutton only if there is a cDNA sequence
if ~isempty(handles.sequence)
    if strncmpi(handles.sequence,'A',1) || strncmpi(handles.sequence,'T',1) || strncmpi(handles.sequence,'G',1) || strncmpi(handles.sequence,'C',1)
    set(handles.Apply_filters_pushbtton,'Enable','on')
    end
end


% Not important
% --- Executes during object creation, after setting all properties.
function Rev_primer_length_slider_CreateFcn(hObject, eventdata, handles)
% hObject    handle to Rev_primer_length_slider (see GCBO)
% eventdata  reserved - to be defined in a future version of MATLAB
% handles    empty - handles not created until after all CreateFcns called

% Hint: edit controls usually have a white background on Windows.
%       See ISPC and COMPUTER.
if ispc && isequal(get(hObject,'BackgroundColor'), get(0,'defaultUicontrolBackgroundColor'))
    set(hObject,'BackgroundColor','white');
end


function GC_content_max_slider_Callback(hObject, eventdata, handles)
% hObject    handle to GC_content_max_slider (see GCBO)
% eventdata  reserved - to be defined in a future version of MATLAB
% handles    structure with handles and user data (see GUIDATA)

% Hints: get(hObject,'String') returns contents of GC_content_max_slider as text
%        str2double(get(hObject,'String')) returns contents of GC_content_max_slider as a double

% Set the number in the text box according to the slider value  
set(handles.GC_max_edit,'String',fix(get(hObject,'Value')));
% Enable the Execute filters pushbutton only if there is a cDNA sequence
if ~isempty(handles.sequence)
    if strncmpi(handles.sequence,'A',1) || strncmpi(handles.sequence,'T',1) || strncmpi(handles.sequence,'G',1) || strncmpi(handles.sequence,'C',1)
    set(handles.Apply_filters_pushbtton,'Enable','on')
    end
end

% --- Executes during object creation, after setting all properties.
function GC_content_max_slider_CreateFcn(hObject, eventdata, handles)
% hObject    handle to GC_content_max_slider (see GCBO)
% eventdata  reserved - to be defined in a future version of MATLAB
% handles    empty - handles not created until after all CreateFcns called

% Hint: edit controls usually have a white background on Windows.
%       See ISPC and COMPUTER.
if ispc && isequal(get(hObject,'BackgroundColor'), get(0,'defaultUicontrolBackgroundColor'))
    set(hObject,'BackgroundColor','white');
end


function GC_content_min_slider_Callback(hObject, eventdata, handles)
% hObject    handle to GC_content_min_slider (see GCBO)
% eventdata  reserved - to be defined in a future version of MATLAB
% handles    structure with handles and user data (see GUIDATA)

% Hints: get(hObject,'String') returns contents of GC_content_min_slider as text
%        str2double(get(hObject,'String')) returns contents of GC_content_min_slider as a double

% Set the number in the text box according to the slider value  
set(handles.GC_min_edit,'String',fix(get(hObject,'Value')));
% Enable the Execute filters pushbutton only if there is a cDNA sequence
if ~isempty(handles.sequence)
    if strncmpi(handles.sequence,'A',1) || strncmpi(handles.sequence,'T',1) || strncmpi(handles.sequence,'G',1) || strncmpi(handles.sequence,'C',1)
    set(handles.Apply_filters_pushbtton,'Enable','on')
    end
end

% Not important
% --- Executes during object creation, after setting all properties.
function GC_content_min_slider_CreateFcn(hObject, eventdata, handles)
% hObject    handle to GC_content_min_slider (see GCBO)
% eventdata  reserved - to be defined in a future version of MATLAB
% handles    empty - handles not created until after all CreateFcns called

% Hint: edit controls usually have a white background on Windows.
%       See ISPC and COMPUTER.
if ispc && isequal(get(hObject,'BackgroundColor'), get(0,'defaultUicontrolBackgroundColor'))
    set(hObject,'BackgroundColor','white');
end


function Melting_temperature_max_slider_Callback(hObject, eventdata, handles)
% hObject    handle to Melting_temperature_max_slider (see GCBO)
% eventdata  reserved - to be defined in a future version of MATLAB
% handles    structure with handles and user data (see GUIDATA)

% Hints: get(hObject,'String') returns contents of Melting_temperature_max_slider as text
%        str2double(get(hObject,'String')) returns contents of Melting_temperature_max_slider as a double

% Set the number in the text box according to the slider value  
set(handles.Tm_max_edit,'String',fix(get(hObject,'Value')));
% Enable the Execute filters pushbutton only if there is a cDNA sequence
if ~isempty(handles.sequence)
    if strncmpi(handles.sequence,'A',1) || strncmpi(handles.sequence,'T',1) || strncmpi(handles.sequence,'G',1) || strncmpi(handles.sequence,'C',1)
    set(handles.Apply_filters_pushbtton,'Enable','on')
    end
end


% Not important
% --- Executes during object creation, after setting all properties.
function Melting_temperature_max_slider_CreateFcn(hObject, eventdata, handles)
% hObject    handle to Melting_temperature_max_slider (see GCBO)
% eventdata  reserved - to be defined in a future version of MATLAB
% handles    empty - handles not created until after all CreateFcns called

% Hint: edit controls usually have a white background on Windows.
%       See ISPC and COMPUTER.
if ispc && isequal(get(hObject,'BackgroundColor'), get(0,'defaultUicontrolBackgroundColor'))
    set(hObject,'BackgroundColor','white');
end


function Melting_temperature_min_slider_Callback(hObject, eventdata, handles)
% hObject    handle to Melting_temperature_min_slider (see GCBO)
% eventdata  reserved - to be defined in a future version of MATLAB
% handles    structure with handles and user data (see GUIDATA)

% Hints: get(hObject,'String') returns contents of Melting_temperature_min_slider as text
%        str2double(get(hObject,'String')) returns contents of Melting_temperature_min_slider as a double

% Set the number in the text box according to the slider value  
set(handles.Tm_min_edit,'String',fix(get(hObject,'Value')));
% Enable the Execute filters pushbutton only if there is a cDNA sequence
if ~isempty(handles.sequence)
    if strncmpi(handles.sequence,'A',1) || strncmpi(handles.sequence,'T',1) || strncmpi(handles.sequence,'G',1) || strncmpi(handles.sequence,'C',1)
    set(handles.Apply_filters_pushbtton,'Enable','on')
    end
end


% Not important
% --- Executes during object creation, after setting all properties.
function Melting_temperature_min_slider_CreateFcn(hObject, eventdata, handles)
% hObject    handle to Melting_temperature_min_slider (see GCBO)
% eventdata  reserved - to be defined in a future version of MATLAB
% handles    empty - handles not created until after all CreateFcns called

% Hint: edit controls usually have a white background on Windows.
%       See ISPC and COMPUTER.
if ispc && isequal(get(hObject,'BackgroundColor'), get(0,'defaultUicontrolBackgroundColor'))
    set(hObject,'BackgroundColor','white');
end


% Save user input
function Forward_length_edit_Callback(hObject, eventdata, handles)
% hObject    handle to Forward_length_edit (see GCBO)
% eventdata  reserved - to be defined in a future version of MATLAB
% handles    structure with handles and user data (see GUIDATA)

% Hints: get(hObject,'String') returns contents of Forward_length_edit as text
%        str2double(get(hObject,'String')) returns contents of Forward_length_edit as a double


% Not important
% --- Executes during object creation, after setting all properties.
function Forward_length_edit_CreateFcn(hObject, eventdata, handles)
% hObject    handle to Forward_length_edit (see GCBO)
% eventdata  reserved - to be defined in a future version of MATLAB
% handles    empty - handles not created until after all CreateFcns called

% Hint: edit controls usually have a white background on Windows.
%       See ISPC and COMPUTER.
if ispc && isequal(get(hObject,'BackgroundColor'), get(0,'defaultUicontrolBackgroundColor'))
    set(hObject,'BackgroundColor','white');
end


% Save user input
function Reverse_length_edit_Callback(hObject, eventdata, handles)
% hObject    handle to Reverse_length_edit (see GCBO)
% eventdata  reserved - to be defined in a future version of MATLAB
% handles    structure with handles and user data (see GUIDATA)

% Hints: get(hObject,'String') returns contents of Reverse_length_edit as text
%        str2double(get(hObject,'String')) returns contents of Reverse_length_edit as a double


% Not important
% --- Executes during object creation, after setting all properties.
function Reverse_length_edit_CreateFcn(hObject, eventdata, handles)
% hObject    handle to Reverse_length_edit (see GCBO)
% eventdata  reserved - to be defined in a future version of MATLAB
% handles    empty - handles not created until after all CreateFcns called

% Hint: edit controls usually have a white background on Windows.
%       See ISPC and COMPUTER.
if ispc && isequal(get(hObject,'BackgroundColor'), get(0,'defaultUicontrolBackgroundColor'))
    set(hObject,'BackgroundColor','white');
end


% Save user input
function GC_min_edit_Callback(hObject, eventdata, handles)
% hObject    handle to GC_min_edit (see GCBO)
% eventdata  reserved - to be defined in a future version of MATLAB
% handles    structure with handles and user data (see GUIDATA)

% Hints: get(hObject,'String') returns contents of GC_min_edit as text
%        str2double(get(hObject,'String')) returns contents of GC_min_edit as a double


% Not important
% --- Executes during object creation, after setting all properties.
function GC_min_edit_CreateFcn(hObject, eventdata, handles)
% hObject    handle to GC_min_edit (see GCBO)
% eventdata  reserved - to be defined in a future version of MATLAB
% handles    empty - handles not created until after all CreateFcns called

% Hint: edit controls usually have a white background on Windows.
%       See ISPC and COMPUTER.
if ispc && isequal(get(hObject,'BackgroundColor'), get(0,'defaultUicontrolBackgroundColor'))
    set(hObject,'BackgroundColor','white');
end


% Save user input
function GC_max_edit_Callback(hObject, eventdata, handles)
% hObject    handle to GC_max_edit (see GCBO)
% eventdata  reserved - to be defined in a future version of MATLAB
% handles    structure with handles and user data (see GUIDATA)

% Hints: get(hObject,'String') returns contents of GC_max_edit as text
%        str2double(get(hObject,'String')) returns contents of GC_max_edit as a double


% Not important
% --- Executes during object creation, after setting all properties.
function GC_max_edit_CreateFcn(hObject, eventdata, handles)
% hObject    handle to GC_max_edit (see GCBO)
% eventdata  reserved - to be defined in a future version of MATLAB
% handles    empty - handles not created until after all CreateFcns called

% Hint: edit controls usually have a white background on Windows.
%       See ISPC and COMPUTER.
if ispc && isequal(get(hObject,'BackgroundColor'), get(0,'defaultUicontrolBackgroundColor'))
    set(hObject,'BackgroundColor','white');
end


% Save user input
function Tm_min_edit_Callback(hObject, eventdata, handles)
% hObject    handle to Tm_min_edit (see GCBO)
% eventdata  reserved - to be defined in a future version of MATLAB
% handles    structure with handles and user data (see GUIDATA)

% Hints: get(hObject,'String') returns contents of Tm_min_edit as text
%        str2double(get(hObject,'String')) returns contents of Tm_min_edit as a double


% Not important
% --- Executes during object creation, after setting all properties.
function Tm_min_edit_CreateFcn(hObject, eventdata, handles)
% hObject    handle to Tm_min_edit (see GCBO)
% eventdata  reserved - to be defined in a future version of MATLAB
% handles    empty - handles not created until after all CreateFcns called

% Hint: edit controls usually have a white background on Windows.
%       See ISPC and COMPUTER.
if ispc && isequal(get(hObject,'BackgroundColor'), get(0,'defaultUicontrolBackgroundColor'))
    set(hObject,'BackgroundColor','white');
end


% Save user input
function Tm_max_edit_Callback(hObject, eventdata, handles)
% hObject    handle to Tm_max_edit (see GCBO)
% eventdata  reserved - to be defined in a future version of MATLAB
% handles    structure with handles and user data (see GUIDATA)

% Hints: get(hObject,'String') returns contents of Tm_max_edit as text
%        str2double(get(hObject,'String')) returns contents of Tm_max_edit as a double


% Not important
% --- Executes during object creation, after setting all properties.
function Tm_max_edit_CreateFcn(hObject, eventdata, handles)
% hObject    handle to Tm_max_edit (see GCBO)
% eventdata  reserved - to be defined in a future version of MATLAB
% handles    empty - handles not created until after all CreateFcns called

% Hint: edit controls usually have a white background on Windows.
%       See ISPC and COMPUTER.
if ispc && isequal(get(hObject,'BackgroundColor'), get(0,'defaultUicontrolBackgroundColor'))
    set(hObject,'BackgroundColor','white');
end


% --- Executes on button press in Dimerization_hairpin_checkbox.
function Dimerization_hairpin_checkbox_Callback(hObject, eventdata, handles)
% hObject    handle to Dimerization_hairpin_checkbox (see GCBO)
% eventdata  reserved - to be defined in a future version of MATLAB
% handles    structure with handles and user data (see GUIDATA)

% Hint: get(hObject,'Value') returns toggle state of Dimerization_hairpin_checkbox
% Enable the Execute filters pushbutton only if there is a cDNA sequence
if ~isempty(handles.sequence)
    if strncmpi(handles.sequence,'A',1) || strncmpi(handles.sequence,'T',1) || strncmpi(handles.sequence,'G',1) || strncmpi(handles.sequence,'C',1)
    set(handles.Apply_filters_pushbtton,'Enable','on')
    end
end

% --- Executes on button press in GC_clamp_checkbox.
function GC_clamp_checkbox_Callback(hObject, eventdata, handles)
% hObject    handle to GC_clamp_checkbox (see GCBO)
% eventdata  reserved - to be defined in a future version of MATLAB
% handles    structure with handles and user data (see GUIDATA)

% Hint: get(hObject,'Value') returns toggle state of GC_clamp_checkbox
% Enable the Execute filters pushbutton only if there is a cDNA sequence
if ~isempty(handles.sequence)
    if strncmpi(handles.sequence,'A',1) || strncmpi(handles.sequence,'T',1) || strncmpi(handles.sequence,'G',1) || strncmpi(handles.sequence,'C',1)
    set(handles.Apply_filters_pushbtton,'Enable','on')
    end
end

% --- Executes on button press in Nucleotide_repeats_checkbox.
function Nucleotide_repeats_checkbox_Callback(hObject, eventdata, handles)
% hObject    handle to Nucleotide_repeats_checkbox (see GCBO)
% eventdata  reserved - to be defined in a future version of MATLAB
% handles    structure with handles and user data (see GUIDATA)

% Hint: get(hObject,'Value') returns toggle state of Nucleotide_repeats_checkbox
% Enable the Execute filters pushbutton only if there is a cDNA sequence
if ~isempty(handles.sequence)
    if strncmpi(handles.sequence,'A',1) || strncmpi(handles.sequence,'T',1) || strncmpi(handles.sequence,'G',1) || strncmpi(handles.sequence,'C',1)
    set(handles.Apply_filters_pushbtton,'Enable','on')
    end
end

% Save user input
function Forward_current_edit_Callback(hObject, eventdata, handles)
% hObject    handle to Forward_current_text (see GCBO)
% eventdata  reserved - to be defined in a future version of MATLAB
% handles    structure with handles and user data (see GUIDATA)

% Hints: get(hObject,'String') returns contents of Forward_current_text as text
%        str2double(get(hObject,'String')) returns contents of Forward_current_text as a double

% Not important
% --- Executes during object creation, after setting all properties.
function Forward_current_text_CreateFcn(hObject, eventdata, handles)
% hObject    handle to Forward_current_text (see GCBO)
% eventdata  reserved - to be defined in a future version of MATLAB
% handles    empty - handles not created until after all CreateFcns called

% Hint: edit controls usually have a white background on Windows.
%       See ISPC and COMPUTER.
if ispc && isequal(get(hObject,'BackgroundColor'), get(0,'defaultUicontrolBackgroundColor'))
    set(hObject,'BackgroundColor','white');
end


% Not important
% --- Executes during object creation, after setting all properties.
function Reverse_current_text_CreateFcn(hObject, eventdata, handles)
% hObject    handle to Reverse_current_text (see GCBO)
% eventdata  reserved - to be defined in a future version of MATLAB
% handles    empty - handles not created until after all CreateFcns called

% Hint: edit controls usually have a white background on Windows.
%       See ISPC and COMPUTER.
if ispc && isequal(get(hObject,'BackgroundColor'), get(0,'defaultUicontrolBackgroundColor'))
    set(hObject,'BackgroundColor','white');
end


% --- Executes on button press in Apply_filters_pushbtton.
function Apply_filters_pushbtton_Callback(hObject, eventdata, handles)
% hObject    handle to Apply_filters_pushbtton (see GCBO)
% eventdata  reserved - to be defined in a future version of MATLAB
% handles    structure with handles and user data (see GUIDATA)


watchon;
uiwait(gcf,1) 
%Delete all the following variables (If not deleted it may cause errors if the
%user doing several analyses on different files)
fields = {'bad_forprimers_gc','bad_forprimers_tm','bad_forprimers_dimers','bad_forprimers_hairpin','bad_forprimers_clamp','bad_forprimers_repeats','forprimerprops','bad_revprimers_gc','bad_revprimers_tm','bad_revprimers_dimers','bad_revprimers_hairpin','bad_revprimers_clamp','bad_revprimers_repeats','revprimerprops'};
fields=fields(isfield(handles,fields)); %check if exist
handles=rmfield(handles,fields);
% Primer length filter
handles.Forward_length=get(handles.For_primer_length_slider,'value');
handles.Reverse_length=get(handles.Rev_primer_length_slider,'value');
N = length(handles.sequence); % length of the target sequence
M = handles.Forward_length;  % desired primer length
index = repmat((0:N-M)',1,M)+repmat(1:M,N-M+1,1);
handles.forprimerlist = handles.sequence(index);

for i = (N-handles.Forward_length+1):-1:1 % reverse order to pre-allocate structure
    handles.forprimerprops(i) = oligoprop(handles.forprimerlist(i,:));
end

M = handles.Reverse_length;  % desired primer length
index = repmat((0:N-M)',1,M)+repmat(1:M,N-M+1,1);
comp_sequence = seqcomplement(handles.sequence);
handles.revprimerlist = seqreverse(comp_sequence(index));

for i = (N-handles.Reverse_length+1):-1:1 % reverse order to preallocate structure
    handles.revprimerprops(i) = oligoprop(handles.revprimerlist(i,:));
end


handles.bad_forprimers_gc=false(length(handles.forprimerlist),1);
handles.bad_forprimers_tm=false(length(handles.forprimerlist),1);
handles.bad_forprimers_dimers=false(length(handles.forprimerlist),1);
handles.bad_forprimers_hairpin=false(length(handles.forprimerlist),1);
handles.bad_forprimers_clamp=false(length(handles.forprimerlist),1);
handles.bad_forprimers_repeats=false(length(handles.forprimerlist),1);
handles.bad_revprimers_gc=false(length(handles.revprimerlist),1);
handles.bad_revprimers_tm=false(length(handles.revprimerlist),1);
handles.bad_revprimers_dimers=false(length(handles.revprimerlist),1);
handles.bad_revprimers_hairpin=false(length(handles.revprimerlist),1);
handles.bad_revprimers_clamp=false(length(handles.revprimerlist),1);
handles.bad_revprimers_repeats=false(length(handles.revprimerlist),1);
                                                                        

% %GC filter
forgc = [handles.forprimerprops.GC]';
revgc = [handles.revprimerprops.GC]';
handles.bad_forprimers_gc = forgc < str2double(get(handles.GC_min_edit,'String')) | forgc > str2double(get(handles.GC_max_edit,'String')) ;
handles.bad_revprimers_gc = revgc < str2double(get(handles.GC_min_edit,'String')) | revgc > str2double(get(handles.GC_max_edit,'String')) ;


% Melting temperature filter
fortm = cell2mat({handles.forprimerprops.Tm}');
revtm = cell2mat({handles.revprimerprops.Tm}');
handles.bad_forprimers_tm = fortm(:,2) < str2double(get(handles.Tm_min_edit,'String')) | fortm(:,2) > str2double(get(handles.Tm_max_edit,'String'));
handles.bad_revprimers_tm = revtm(:,2) < str2double(get(handles.Tm_min_edit,'String')) | revtm(:,2) > str2double(get(handles.Tm_max_edit,'String'));


if get(handles.Dimerization_hairpin_checkbox,'Value')==1
% Dimers and hairpin filter
handles.bad_forprimers_dimers  = ~cellfun('isempty',{handles.forprimerprops.Dimers}');
handles.bad_forprimers_hairpin = ~cellfun('isempty',{handles.forprimerprops.Hairpins}');
handles.bad_revprimers_dimers  = ~cellfun('isempty',{handles.revprimerprops.Dimers}');
handles.bad_revprimers_hairpin = ~cellfun('isempty',{handles.revprimerprops.Hairpins}');
end

if get(handles.GC_clamp_checkbox,'Value')==1
% GC clamp filter
handles.bad_forprimers_clamp = lower(handles.forprimerlist(:,end)) == 'a' | lower(handles.forprimerlist(:,end)) == 't';
handles.bad_revprimers_clamp = lower(handles.revprimerlist(:,end)) == 'a' | lower(handles.revprimerlist(:,end)) == 't';
end

if get(handles.Nucleotide_repeats_checkbox,'Value')==1
% Nucleotide repeats filter
forrepeats = regexpi(cellstr(handles.forprimerlist),'a{4,}|c{4,}|g{4,}|t{4,}','ONCE');
revrepeats = regexpi(cellstr(handles.revprimerlist),'a{4,}|c{4,}|g{4,}|t{4,}','ONCE');
handles.bad_forprimers_repeats = ~cellfun('isempty',forrepeats);
handles.bad_revprimers_repeats = ~cellfun('isempty',revrepeats);
end

% Update handles structure
guidata(hObject, handles);
% Update the number of primers
primer_numbers(hObject, eventdata, handles)

set(handles.Transcript_length_edit,'Enable','on')
set(handles.Show_primers_pushbutton,'Enable','on')
set(handles.Cross_dimerization_checkbox,'Enable','on')

watchoff;


% Update the numbers of primers after each analysis 
function primer_numbers(hObject, eventdata, handles)
% Update the probes number and edit handles.probe_number_text     

bad_forprimers = [handles.bad_forprimers_gc,handles.bad_forprimers_tm,handles.bad_forprimers_dimers,handles.bad_forprimers_hairpin,handles.bad_forprimers_clamp,handles.bad_forprimers_repeats];
bad_revprimers = [handles.bad_revprimers_gc,handles.bad_revprimers_tm,handles.bad_revprimers_dimers,handles.bad_revprimers_hairpin,handles.bad_revprimers_clamp,handles.bad_revprimers_repeats];

handles.good_forpos = find(all(~bad_forprimers,2));
handles.good_forprimers = handles.forprimerlist(handles.good_forpos,:);
handles.good_forprop = handles.forprimerprops(handles.good_forpos);
handles.N_good_forprimers = numel(handles.good_forprop);

handles.good_revpos = find(all(~bad_revprimers,2));
handles.good_revprimers = handles.revprimerlist(handles.good_revpos,:);
handles.good_revprop = handles.revprimerprops(handles.good_revpos);
handles.N_good_revprimers = numel(handles.good_revprop);

parent=handles.Good_Bad_forward_axes;
imagesc([bad_forprimers any(bad_forprimers,2)],'Parent',parent);
colormap([0.2 0.47 1; 1 1 1])
set(parent,'XTick',[]); 


set(parent,'FontWeight','bold','Fontsize',7);
parent=handles.Good_Bad_reverse_axes;
imagesc([bad_revprimers any(bad_revprimers,2)],'Parent',parent);
colormap([0.2 0.47 1; 1 1 1])
set(parent,'XTick',1:7); 
set(parent,'XtickLabel',char({'   %GC','   Tm',' dimers','hairpin','GC clamp','repeats','  all'}),'FontWeight','bold','Fontsize',7);


set(handles.Forward_current_text, 'string', handles.N_good_forprimers);
set(handles.Reverse_current_text, 'string', handles.N_good_revprimers);
% Update handles structure
guidata(hObject,handles);


% --- Executes on button press in Show_primers_pushbutton.
function Show_primers_pushbutton_Callback(hObject, eventdata, handles)
% hObject    handle to Show_primers_pushbutton (see GCBO)
% eventdata  reserved - to be defined in a future version of MATLAB
% handles    structure with handles and user data (see GUIDATA)

watchon;
uiwait(gcf,1)

Transcript_length=str2double(get(handles.Transcript_length_edit,'String'));
if isnan(Transcript_length)
%   Write notification in the description box
    set(handles.Sequence_edit,'String','Please enter valid length','foregroundcolor','r','FontWeight','bold','Fontsize',12);
 % Notification will be display for 5 seconds (see update_display function)
    t = timer('TimerFcn',{@update_display,handles},'StartDelay', 5);
start(t)
else


if get(handles.Cross_dimerization_checkbox,'Value')==1
scr_mat = [-1,-1,-1,1;-1,-1,1,-1;-1,1,-1,-1;1,-1,-1,-1;];
scr = zeros(handles.N_good_forprimers,handles.N_good_revprimers);
for i = 1:handles.N_good_forprimers
    for j = 1:handles.N_good_revprimers
        if handles.good_forpos(i) < handles.good_revpos(j)
            scr(i,j) = swalign(handles.good_forprimers(i,:), handles.good_revprimers(j,:),'SCORINGMATRIX',scr_mat,'GAPOPEN',5,'ALPHA','NT');
        else
            scr(i,j) = 13; % give a high score to ignore forward primers
                           % that are after reverse primers
        end
    end
end
pairedprimers = scr<=3;
else scr = ones(handles.N_good_forprimers,handles.N_good_revprimers);
    pairedprimers = scr<=3;
end

[f r] = find(pairedprimers);


pairs = find((handles.good_revpos(r)-handles.good_forpos(f)>=Transcript_length-50) & (handles.good_revpos(r)-handles.good_forpos(f)<=Transcript_length+50));
dist=handles.good_revpos(r)-handles.good_forpos(f);
dist=dist(pairs);

M=handles.Forward_length;

handles.Primers = sprintf('Forward/Reverse Primers      Start End   %%GC   Tm   Length\n\n');
for i = 1:length(pairs)
    fwd = f(pairs(i));
    rev = r(pairs(i));
    handles.Primers = sprintf('%s%-21s%-6d%-6d%-4.4g%-4.4g\n%-21s%-6d%-6d%-4.4g%-7.4g%-6d\n\n',handles.Primers, handles.good_forprimers(fwd,:),handles.good_forpos(fwd),handles.good_forpos(fwd)+M-1,handles.good_forprop(fwd).GC,handles.good_forprop(fwd).Tm(2),handles.good_revprimers(rev,:),handles.good_revpos(rev)+M-1,handles.good_revpos(rev),handles.good_revprop(rev).GC,handles.good_revprop(rev).Tm(2),handles.good_revpos(rev) - handles.good_forpos(fwd) + handles.Reverse_length  );
end

set(handles.Seq_or_results_slider,'Value',2);
set(handles.Sequence_edit,'String',handles.Primers,'Fontsize',9)
end
% Update handles structure
guidata(hObject, handles);

watchoff;


% --- Executes on button press in Cross_dimerization_checkbox.
function Cross_dimerization_checkbox_Callback(hObject, eventdata, handles)
% hObject    handle to Cross_dimerization_checkbox (see GCBO)
% eventdata  reserved - to be defined in a future version of MATLAB
% handles    structure with handles and user data (see GUIDATA)

% Hint: get(hObject,'Value') returns toggle state of Cross_dimerization_checkbox


% --- Executes on button press in Help_radiobutton.
function Help_radiobutton_Callback(hObject, eventdata, handles)
% hObject    handle to Help_radiobutton (see GCBO)
% eventdata  reserved - to be defined in a future version of MATLAB
% handles    structure with handles and user data (see GUIDATA)

% Hint: get(hObject,'Value') returns toggle state of Help_radiobutton

% Check if the button is pushed
val = get(hObject,'Value'); %The index of current selection
% When on, user help appears as different TooltipString when the hovering with the mouse cursor over different components of Eureka 
if val==1
    set(handles.Import_Eureka_list_pushbutton,'TooltipString','<html><b><font color="green">Press here to import your gene list from Eureka.<html>')
    set(handles.Enter_Symbol_pushbutton,'TooltipString','<html><b><font color="green">After entering gene symbol, press here to get its transcript sequence. For example,<br /><b><font color="green">enter ACTB for the Homo-sapien transcript ans Actb for the Mus-musculus transcript <html>')
    set(handles.Sequence_edit,'TooltipString','<html><b><font color="green">In here you can see the transcript sequence and your designed primers properties.<br /><b><font color="green"> different remarks and error notification will also appear in here.<html>')
    set(handles.Seq_or_results_slider,'TooltipString','<html><b><font color="green">Use this slider to observe either the transcript sequence or your results.<html>')
    set(handles.Genes_from_Eureka_listbox,'TooltipString','<html><b><font color="green">If you uploaded gene list into Eureka, you can observed it in here.<html>')
    set(handles.Variants_listbox,'TooltipString','<html><b><font color="green">Many genes contains more than one transcript. If they do you<br /><b><font color="green">will see thier different NCBI accession numbers in this list box.<html>')
    set(handles.Variants_pushbutton,'TooltipString','<html><b><font color="green">Press here to import the specific variant sequence.<html>')
    set(handles.Get_Seq_from_list_pushbutton,'TooltipString','<html><b><font color="green">If you import gene list from Eureka, choose gene symbol<br /><b><font color="green">and press here in order to import its sequence.<html>');   
    set(handles.Apply_filters_pushbtton,'TooltipString','<html><b><font color="green">After executing the filters you can observe on the axes below<br /><b><font color="green">the impact of each one of them individualy. based on the<br /><b><font color="green">Y axis you can also detect problematic regions on the transript.<html>')
    set(handles.text27,'TooltipString','<html><b><font color="green">After executing the filters you can observe on the axes to the left<br /><b><font color="green">the impact of each one of them individualy. based on the<br /><b><font color="green">Y axis you can also detect problematic regions on the transript.<html>')
    set(handles.text28,'TooltipString','<html><b><font color="green">After executing the filters you can observe on the axes to the left<br /><b><font color="green">the impact of each one of them individualy. based on the<br /><b><font color="green">Y axis you can also detect problematic regions on the transript.<html>')
    set(handles.Show_primers_pushbutton,'TooltipString','<html><b><font color="green">After choosing the length in base pairs of the transcript you want to amplify,<br /><b><font color="green">press here and get result which will contain imformation about the suitable primers.<html>')
    set(handles.text20,'TooltipString','<html><b><font color="green">After choosing the length in base pairs of the transcript you want to amplify,<br /><b><font color="green">press on the execution button and get result which will contain imformation about<br /><b><font color="green">the suitable primers.<html>')
    set(handles.text21,'TooltipString','<html><b><font color="green">It is important for successful transcript amplification that your<br /><b><font color="green">forward and reverse primers will not cross dimerize with each<br ??/><b><font color="green">other. You can choose if you want to apply this filter or not.<html>')
    set(handles.For_primer_length_slider,'TooltipString','<html><b><font color="green">A good primer should usually meet several criteria regarding its<br /><b><font ?color="green">length, melting temperature and G and C nucleotide content. It should<br ??/><b><font color="green">not form stable hairpins, not self dimerize and should have a GC<br ??/><b><font color="green"> clamp at the 3 prime end. In this panel you can set the minimum and<br /><b><font color="green">maximum limits for length,GC content and melting temperature and<br /><b><font color="green">choose to add or remove the additional filters.<html>')
    set(handles.Rev_primer_length_slider,'TooltipString','<html><b><font color="green">A good primer should usually meet several criteria regarding its<br /><b><font ?color="green">length, melting temperature and G and C nucleotide content. It should<br ??/><b><font color="green">not form stable hairpins, not self dimerize and should have a GC<br ??/><b><font color="green"> clamp at the 3 prime end. In this panel you can set the minimum and<br /><b><font color="green">maximum limits for length,GC content and melting temperature and<br /><b><font color="green">choose to add or remove the additional filters.<html>')
    set(handles.GC_content_max_slider,'TooltipString','<html><b><font color="green">A good primer should usually meet several criteria regarding its<br /><b><font ?color="green">length, melting temperature and G and C nucleotide content. It should<br ??/><b><font color="green">not form stable hairpins, not self dimerize and should have a GC<br ??/><b><font color="green"> clamp at the 3 prime end. In this panel you can set the minimum and<br /><b><font color="green">maximum limits for length,GC content and melting temperature and<br /><b><font color="green">choose to add or remove the additional filters.<html>')
    set(handles.GC_content_min_slider,'TooltipString','<html><b><font color="green">A good primer should usually meet several criteria regarding its<br /><b><font ?color="green">length, melting temperature and G and C nucleotide content. It should<br ??/><b><font color="green">not form stable hairpins, not self dimerize and should have a GC<br ??/><b><font color="green"> clamp at the 3 prime end. In this panel you can set the minimum and<br /><b><font color="green">maximum limits for length,GC content and melting temperature and<br /><b><font color="green">choose to add or remove the additional filters.<html>')
    set(handles.Melting_temperature_max_slider,'TooltipString','<html><b><font color="green">A good primer should usually meet several criteria regarding its<br /><b><font ?color="green">length, melting temperature and G and C nucleotide content. It should<br ??/><b><font color="green">not form stable hairpins, not self dimerize and should have a GC<br ??/><b><font color="green"> clamp at the 3 prime end. In this panel you can set the minimum and<br /><b><font color="green">maximum limits for length,GC content and melting temperature and<br /><b><font color="green">choose to add or remove the additional filters.<html>')
    set(handles.Melting_temperature_min_slider,'TooltipString','<html><b><font color="green">A good primer should usually meet several criteria regarding its<br /><b><font ?color="green">length, melting temperature and G and C nucleotide content. It should<br ??/><b><font color="green">not form stable hairpins, not self dimerize and should have a GC<br ??/><b><font color="green"> clamp at the 3 prime end. In this panel you can set the minimum and<br /><b><font color="green">maximum limits for length,GC content and melting temperature and<br /><b><font color="green">choose to add or remove the additional filters.<html>')
    set(handles.text11,'TooltipString','<html><b><font color="green">A good primer should usually meet several criteria regarding its<br /><b><font ?color="green">length, melting temperature and G and C nucleotide content. It should<br ??/><b><font color="green">not form stable hairpins, not self dimerize and should have a GC<br ??/><b><font color="green"> clamp at the 3 prime end. In this panel you can set the minimum and<br /><b><font color="green">maximum limits for length,GC content and melting temperature and<br /><b><font color="green">choose to add or remove the additional filters.<html>')
    set(handles.text12,'TooltipString','<html><b><font color="green">A good primer should usually meet several criteria regarding its<br /><b><font ?color="green">length, melting temperature and G and C nucleotide content. It should<br ??/><b><font color="green">not form stable hairpins, not self dimerize and should have a GC<br ??/><b><font color="green"> clamp at the 3 prime end. In this panel you can set the minimum and<br /><b><font color="green">maximum limits for length,GC content and melting temperature and<br /><b><font color="green">choose to add or remove the additional filters.<html>')
    set(handles.text13,'TooltipString','<html><b><font color="green">A good primer should usually meet several criteria regarding its<br /><b><font ?color="green">length, melting temperature and G and C nucleotide content. It should<br ??/><b><font color="green">not form stable hairpins, not self dimerize and should have a GC<br ??/><b><font color="green"> clamp at the 3 prime end. In this panel you can set the minimum and<br /><b><font color="green">maximum limits for length,GC content and melting temperature and<br /><b><font color="green">choose to add or remove the additional filters.<html>')
    set(handles.text48,'TooltipString','<html><b><font color="green">Enter your forward primer sequence from 5->3 here.<html>')
    set(handles.text49,'TooltipString','<html><b><font color="green">Enter your reverse primer sequence here. If the gene cDNA sequence has<br /><b><font ?color="green">been entered, the revese primer sequence direction does not matter.<br /><b><font ?color="green">You can enter it 5->3 or in the reverse complement form. If gene cDNA sequence<br /><b><font ?color="green">has not been entered, you should enter the sequence as reverse complement<html>')
    set(handles.Reverse_complement_pushbutton,'TooltipString','<html><b><font color="green">Reverse complement.<html>')
    set(handles.User_primers_check_pushbutton,'TooltipString','<html><b><font color="green">Press here to get information about your chosen primers. Check the filter sliders<br /><b><font ?color="green">in the panel above. The higher sliders values refers to your forward primer<br /><b><font ?color="green">and the lower sliders values refers to the reversed primer. Also look at<br /><b><font ?color="green">the check boxes. If they are checked, it means that both primers passed the appropriate filter<html>')
end   
% When off, user help disappear     
if val==0        
    set(handles.Import_Eureka_list_pushbutton,'TooltipString','')
    set(handles.Enter_Symbol_pushbutton,'TooltipString','')
    set(handles.Sequence_edit,'TooltipString','')
    set(handles.Seq_or_results_slider,'TooltipString','')
    set(handles.Genes_from_Eureka_listbox,'TooltipString','')
    set(handles.Variants_listbox,'TooltipString','')
    set(handles.Variants_pushbutton,'TooltipString','')
    set(handles.Get_Seq_from_list_pushbutton,'TooltipString','')
    set(handles.Apply_filters_pushbtton,'TooltipString','')
    set(handles.text27,'TooltipString','')
    set(handles.text28,'TooltipString','')
    set(handles.Show_primers_pushbutton,'TooltipString','')
    set(handles.text20,'TooltipString','')
    set(handles.text21,'TooltipString','') 
    set(handles.For_primer_length_slider,'TooltipString','')
    set(handles.Rev_primer_length_slider,'TooltipString','')
    set(handles.GC_content_max_slider,'TooltipString','') 
    set(handles.GC_content_min_slider,'TooltipString','') 
    set(handles.Melting_temperature_max_slider,'TooltipString','') 
    set(handles.Melting_temperature_min_slider,'TooltipString','') 
    set(handles.text11,'TooltipString','') 
    set(handles.text12,'TooltipString','') 
    set(handles.text13,'TooltipString','') 
    set(handles.text48,'TooltipString','') 
    set(handles.text49,'TooltipString','') 
    set(handles.Reverse_complement_pushbutton,'TooltipString','') 
    set(handles.User_primers_check_pushbutton,'TooltipString','') 
end


function User_for_primer_seq_edit_Callback(hObject, eventdata, handles)
% hObject    handle to User_for_primer_seq_edit (see GCBO)
% eventdata  reserved - to be defined in a future version of MATLAB
% handles    structure with handles and user data (see GUIDATA)

% Hints: get(hObject,'String') returns contents of User_for_primer_seq_edit as text
%        str2double(get(hObject,'String')) returns contents of User_for_primer_seq_edit as a double


% --- Executes during object creation, after setting all properties.
function User_for_primer_seq_edit_CreateFcn(hObject, eventdata, handles)
% hObject    handle to User_for_primer_seq_edit (see GCBO)
% eventdata  reserved - to be defined in a future version of MATLAB
% handles    empty - handles not created until after all CreateFcns called

% Hint: edit controls usually have a white background on Windows.
%       See ISPC and COMPUTER.
if ispc && isequal(get(hObject,'BackgroundColor'), get(0,'defaultUicontrolBackgroundColor'))
    set(hObject,'BackgroundColor','white');
end


function User_rev_primer_seq_edit_Callback(hObject, eventdata, handles)
% hObject    handle to User_rev_primer_seq_edit (see GCBO)
% eventdata  reserved - to be defined in a future version of MATLAB
% handles    structure with handles and user data (see GUIDATA)

% Hints: get(hObject,'String') returns contents of User_rev_primer_seq_edit as text
%        str2double(get(hObject,'String')) returns contents of User_rev_primer_seq_edit as a double


% --- Executes during object creation, after setting all properties.
function User_rev_primer_seq_edit_CreateFcn(hObject, eventdata, handles)
% hObject    handle to User_rev_primer_seq_edit (see GCBO)
% eventdata  reserved - to be defined in a future version of MATLAB
% handles    empty - handles not created until after all CreateFcns called

% Hint: edit controls usually have a white background on Windows.
%       See ISPC and COMPUTER.
if ispc && isequal(get(hObject,'BackgroundColor'), get(0,'defaultUicontrolBackgroundColor'))
    set(hObject,'BackgroundColor','white');
end


% --- Executes on button press in Reverse_complement_pushbutton.
function Reverse_complement_pushbutton_Callback(hObject, eventdata, handles)
% hObject    handle to Reverse_complement_pushbutton (see GCBO)
% eventdata  reserved - to be defined in a future version of MATLAB
% handles    structure with handles and user data (see GUIDATA)

set(handles.User_rev_primer_seq_edit,'String',seqrcomplement(get(handles.User_rev_primer_seq_edit,'String')))
% Update handles structure
guidata(hObject, handles);

% --- Executes on button press in User_primers_check_pushbutton.
function User_primers_check_pushbutton_Callback(hObject, eventdata, handles)
% hObject    handle to User_primers_check_pushbutton (see GCBO)
% eventdata  reserved - to be defined in a future version of MATLAB
% handles    structure with handles and user data (see GUIDATA)


if ~isempty(get(handles.User_for_primer_seq_edit,'String'));

set(handles.Cross_dimerization_checkbox,'Enable','on')   
set(handles.Dimerization_hairpin_checkbox,'Value',0);
set(handles.GC_clamp_checkbox,'Value',0);
set(handles.Nucleotide_repeats_checkbox,'Value',0);
set(handles.Cross_dimerization_checkbox,'Value',0);
handles.userforseq='';
handles.userrevseq='';
handles.userfor='';
handles.userrev='';

if handles.buttonval==0
handles.button = questdlg('In order to get the length of your amplified transcipt you will have to enter the gene cDNA sequence if you didnt already do so','Please notice','O.K','O.K, dont show me this message again','O.K');
end
% Will not ask the user anymore
if strcmp(handles.button,'O.K, dont show me this message again') 
 handles.buttonval=1;
end

uiwait(gcf,1) 


handles.userforseq=get(handles.User_for_primer_seq_edit,'String');
handles.userrevseq=get(handles.User_rev_primer_seq_edit,'String');

Af = length(strfind(lower(handles.userforseq),'a'));
Tf = length(strfind(lower(handles.userforseq),'t'));
Cf = length(strfind(lower(handles.userforseq),'c'));
Gf = length(strfind(lower(handles.userforseq),'g'));
Ar = length(strfind(lower(handles.userrevseq),'a'));
Tr = length(strfind(lower(handles.userrevseq),'t'));
Cr = length(strfind(lower(handles.userrevseq),'c'));
Gr = length(strfind(lower(handles.userrevseq),'g'));
if Af+Tf+Gf+Cf<length(handles.userforseq) || Ar+Tr+Gr+Cr<length(handles.userrevseq);
 set(handles.Sequence_edit,'String','Primer sequences must contain only A,T,G or C','foregroundcolor','r','FontWeight','bold','Fontsize',12);    
        t = timer('TimerFcn',{@update_display,handles},'StartDelay', 5);
        start(t)
else
    
    
    
    

handles.userfor=oligoprop(handles.userforseq);
handles.userrev=oligoprop(handles.userrevseq);
RevStart=[];
scr_mat = [-1,-1,-1,1;-1,-1,1,-1;-1,1,-1,-1;1,-1,-1,-1;];

if isfield(handles,'sequence')
ForStart=strfind(handles.sequence, handles.userforseq);
ForEnd=ForStart+length(handles.userforseq)-1;
RevStart=strfind(handles.sequence, handles.userrevseq);
RevEnd=RevStart+length(handles.userrevseq)-1;
% When enterd as 5->3 and match
if ~isempty(RevStart)
handles.Primers = sprintf('Forward/Reverse Primers      Start End   %%GC   Tm   Length\n\n');
handles.Primers = sprintf('%s%-21s%-6d%-6d%-4.4g%-4.4g\n%-21s%-6d%-6d%-4.4g%-7.4g%-6d\n\n',handles.Primers,handles.userforseq ,ForStart,ForEnd,handles.userfor.GC,handles.userfor.Tm(2),seqrcomplement(handles.userrevseq),RevEnd,RevStart,handles.userrev.GC,handles.userrev.Tm(2),RevEnd-ForStart+1);
set(handles.Seq_or_results_slider,'Value',2);
set(handles.Sequence_edit,'String',handles.Primers);
if swalign(handles.userforseq, seqrcomplement(handles.userrevseq),'SCORINGMATRIX',scr_mat,'GAPOPEN',5,'ALPHA','NT')<=3
   set(handles.Cross_dimerization_checkbox,'Value',1);
end
if lower(handles.userforseq(:,end)) == 'g' || lower(handles.userforseq(:,end)) == 'c'
    if lower(seqrcomplement(handles.userrevseq(:,1))) == 'g' || lower(seqrcomplement(handles.userrevseq(:,1))) == 'c'
       set(handles.GC_clamp_checkbox,'Value',1);
    end
end
end
% Might entered as reverse complement
    if isempty(RevStart)
        RevStart=strfind(handles.sequence,seqrcomplement(handles.userrevseq));
        RevEnd=RevStart+length(seqrcomplement(handles.userrevseq))-1; 
        handles.Primers = sprintf('Forward/Reverse Primers      Start End   %%GC   Tm   Length\n\n');
        handles.Primers = sprintf('%s%-21s%-6d%-6d%-4.4g%-4.4g\n%-21s%-6d%-6d%-4.4g%-7.4g%-6d\n\n',handles.Primers,handles.userforseq ,ForStart,ForEnd,handles.userfor.GC,handles.userfor.Tm(2),handles.userrevseq,RevEnd,RevStart,handles.userrev.GC,handles.userrev.Tm(2),RevEnd-ForStart+1);
        set(handles.Seq_or_results_slider,'Value',2);
        set(handles.Sequence_edit,'String',handles.Primers);
            if swalign(handles.userforseq, handles.userrevseq,'SCORINGMATRIX',scr_mat,'GAPOPEN',5,'ALPHA','NT')<=3
                set(handles.Cross_dimerization_checkbox,'Value',1);
            end
            if lower(handles.userforseq(:,end)) == 'g' || lower(handles.userforseq(:,end)) == 'c'
            if lower(handles.userrevseq(:,end)) == 'g' || lower(handles.userrevseq(:,end)) == 'c'
            set(handles.GC_clamp_checkbox,'Value',1);
            end
            end
            % When not recognized at all
        if isempty(RevStart)
        handles.Primers = sprintf('Sorry, it seems that your primers do not match to this gene sequence. Check the primers sequence for typos\n\n Forward/Reverse Primers    %%GC   Tm\n\n');
        handles.Primers = sprintf('%s%-21s  %-4.4g  %-4.4g\n%-21s  %-4.4g  %-7.4g%\n\n',handles.Primers,handles.userforseq ,handles.userfor.GC,handles.userfor.Tm(2),handles.userrevseq,handles.userrev.GC,handles.userrev.Tm(2));
        set(handles.Seq_or_results_slider,'Value',2);
        set(handles.Sequence_edit,'String',handles.Primers); 
        if swalign(handles.userforseq, handles.userrevseq,'SCORINGMATRIX',scr_mat,'GAPOPEN',5,'ALPHA','NT')<=3
           set(handles.Cross_dimerization_checkbox,'Value',1);
        end
        if lower(handles.userforseq(:,end)) == 'g' || lower(handles.userforseq(:,end)) == 'c'
        if lower(handles.userrevseq(:,end)) == 'g' || lower(handles.userrevseq(:,end)) == 'c'
           set(handles.GC_clamp_checkbox,'Value',1);
        end
        end
        end
    end
% When there is not gene cDNA sequence to be match for    
else
if swalign(handles.userforseq,handles.userrevseq,'SCORINGMATRIX',scr_mat,'GAPOPEN',5,'ALPHA','NT')<=3
   set(handles.Cross_dimerization_checkbox,'Value',1);
end
if lower(handles.userforseq(:,end)) == 'g' || lower(handles.userrevseq(:,end)) == 'c'
if lower(handles.userrevseq(:,end)) == 'g' || lower(handles.userrevseq(:,end)) == 'c'
   set(handles.GC_clamp_checkbox,'Value',1);
end
end
handles.Primers = sprintf('Forward/Reverse Primers    %%GC   Tm\n\n');
handles.Primers = sprintf('%s%-21s  %-4.4g  %-4.4g\n%-21s  %-4.4g  %-7.4g%\n\n',handles.Primers,handles.userforseq ,handles.userfor.GC,handles.userfor.Tm(2),handles.userrevseq,handles.userrev.GC,handles.userrev.Tm(2));
set(handles.Seq_or_results_slider,'Value',2);
set(handles.Sequence_edit,'String',handles.Primers);   
end


set(handles.For_primer_length_slider,'value',length(handles.userforseq));
set(handles.Rev_primer_length_slider,'value',length(handles.userrevseq));
set(handles.Forward_length_edit,'String',length(handles.userforseq));
set(handles.Reverse_length_edit,'String',length(handles.userrevseq));

set(handles.GC_content_max_slider,'value',fix(handles.userfor.GC));
set(handles.GC_content_min_slider,'value',fix(handles.userrev.GC));
set(handles.GC_max_edit,'String',handles.userfor.GC);
set(handles.GC_min_edit,'String',handles.userrev.GC);

set(handles.Melting_temperature_max_slider,'value',fix(handles.userfor.Tm(2)));
set(handles.Melting_temperature_min_slider,'value',fix(handles.userrev.Tm(2)));
set(handles.Tm_max_edit,'String',handles.userfor.Tm(2));
set(handles.Tm_min_edit,'String',handles.userrev.Tm(2));

if isempty(handles.userfor.Hairpins) && isempty(handles.userfor.Dimers) && isempty(handles.userrev.Hairpins) && isempty(handles.userrev.Dimers)
    set(handles.Dimerization_hairpin_checkbox,'Value',1);
end
if isempty(regexpi(handles.userforseq,'a{4,}|c{4,}|g{4,}|t{4,}','ONCE'))
    if isempty(regexpi(handles.userrevseq,'a{4,}|c{4,}|g{4,}|t{4,}','ONCE'))
    set(handles.Nucleotide_repeats_checkbox,'Value',1);
    end
end


set(handles.Seq_or_results_slider,'Value',2);


end
else
 set(handles.Sequence_edit,'String','Please enter forward and reverse primer sequences','foregroundcolor','r','FontWeight','bold','Fontsize',12);
t = timer('TimerFcn',{@update_display,handles},'StartDelay', 5);
start(t)   
end


% Update handles structure
guidata(hObject, handles);


% --- Executes on slider movement.
function Seq_or_results_slider_Callback(hObject, eventdata, handles)
% hObject    handle to Seq_or_results_slider (see GCBO)
% eventdata  reserved - to be defined in a future version of MATLAB
% handles    structure with handles and user data (see GUIDATA)

% Hints: get(hObject,'Value') returns position of slider
%        get(hObject,'Min') and get(hObject,'Max') to determine range of slider

if get(hObject,'Value')==1;
    set(handles.Sequence_edit,'String',handles.sequence);
end
if get(hObject,'Value')==2;
   set(handles.Sequence_edit,'String',handles.Primers);
end   


    
% --- Executes during object creation, after setting all properties.
function Seq_or_results_slider_CreateFcn(hObject, eventdata, handles)
% hObject    handle to Seq_or_results_slider (see GCBO)
% eventdata  reserved - to be defined in a future version of MATLAB
% handles    empty - handles not created until after all CreateFcns called

% Hint: slider controls usually have a light gray background.
if isequal(get(hObject,'BackgroundColor'), get(0,'defaultUicontrolBackgroundColor'))
    set(hObject,'BackgroundColor',[.9 .9 .9]);
end


% --- Executes on selection change in Variants_listbox.
function Variants_listbox_Callback(hObject, eventdata, handles)
% hObject    handle to Variants_listbox (see GCBO)
% eventdata  reserved - to be defined in a future version of MATLAB
% handles    structure with handles and user data (see GUIDATA)

% Hints: contents = cellstr(get(hObject,'String')) returns Variants_listbox contents as cell array
%        contents{get(hObject,'Value')} returns selected item from Variants_listbox


% --- Executes during object creation, after setting all properties.
function Variants_listbox_CreateFcn(hObject, eventdata, handles)
% hObject    handle to Variants_listbox (see GCBO)
% eventdata  reserved - to be defined in a future version of MATLAB
% handles    empty - handles not created until after all CreateFcns called

% Hint: listbox controls usually have a white background on Windows.
%       See ISPC and COMPUTER.
if ispc && isequal(get(hObject,'BackgroundColor'), get(0,'defaultUicontrolBackgroundColor'))
    set(hObject,'BackgroundColor','white');
end


% --- Executes on button press in Variants_pushbutton.
function Variants_pushbutton_Callback(hObject, eventdata, handles)
% hObject    handle to Variants_pushbutton (see GCBO)
% eventdata  reserved - to be defined in a future version of MATLAB
% handles    structure with handles and user data (see GUIDATA)


set(handles.Sequence_edit,'String','');
watchon;
uiwait(gcf,1) 

contents = cellstr(get(handles.Variants_listbox,'String'));
if ~isempty(contents{1})
genbankentrie=contents{get(handles.Variants_listbox,'Value')};
handles.sequence=getgenbank(genbankentrie,'SequenceOnly','True');
set(handles.Sequence_edit,'String',handles.sequence);
else
set(handles.Sequence_edit,'String','Sorry,it seems that the list box is empty','foregroundcolor','r','FontWeight','bold','Fontsize',12);
t = timer('TimerFcn',{@update_display,handles},'StartDelay', 5);
start(t)   
end

% Update handles structure
guidata(hObject, handles);

watchoff;
