# Supplementary material for: Eureka-DMA: an easy-to-operate graphical user interface for fast comprehensive investigation and analysis of DNA microarray data
Source: BMC Bioinformatics. 2014 Feb 24;15:53. doi: 10.1186/1471-2105-15-53 (PMC3938137; doi:10.1186/1471-2105-15-53)
Supplement: Additional file 3 — ZIP archive file that contains all the software files needed in order to run Eureka-DMA in the MATLAB environment. This archive contains the code. [file 1471-2105-15-53-S3.zip › Eureka-DMA/GUIs and m-files/Time_Series.m]

function varargout = Time_Series(varargin)
% TIME_SERIES MATLAB code for Time_Series.fig
%      TIME_SERIES, by itself, creates a new TIME_SERIES or raises the existing
%      singleton*.
%
%      H = TIME_SERIES returns the handle to a new TIME_SERIES or the handle to
%      the existing singleton*.
%
%      TIME_SERIES('CALLBACK',hObject,eventData,handles,...) calls the local
%      function named CALLBACK in TIME_SERIES.M with the given input arguments.
%
%      TIME_SERIES('Property','Value',...) creates a new TIME_SERIES or raises the
%      existing singleton*.  Starting from the left, property value pairs are
%      applied to the GUI before Time_Series_OpeningFcn gets called.  An
%      unrecognized property name or invalid value makes property application
%      stop.  All inputs are passed to Time_Series_OpeningFcn via varargin.
%
%      *See GUI Options on GUIDE's Tools menu.  Choose "GUI allows only one
%      instance to run (singleton)".
%
% See also: GUIDE, GUIDATA, GUIHANDLES

% Edit the above text to modify the response to help Time_Series

% Last Modified by GUIDE v2.5 16-Apr-2013 19:58:53

% Begin initialization code - DO NOT EDIT
gui_Singleton = 1;
gui_State = struct('gui_Name',       mfilename, ...
                   'gui_Singleton',  gui_Singleton, ...
                   'gui_OpeningFcn', @Time_Series_OpeningFcn, ...
                   'gui_OutputFcn',  @Time_Series_OutputFcn, ...
                   'gui_LayoutFcn',  [] , ...
                   'gui_Callback',   []);
if nargin && ischar(varargin{1})
    gui_State.gui_Callback = str2func(varargin{1});
end

if nargout
    [varargout{1:nargout}] = gui_mainfcn(gui_State, varargin{:});
else
    gui_mainfcn(gui_State, varargin{:});
end
% End initialization code - DO NOT EDIT


% --- Executes just before Time_Series is made visible.
function Time_Series_OpeningFcn(hObject, eventdata, handles, varargin)
% This function has no output args, see OutputFcn.
% hObject    handle to figure
% eventdata  reserved - to be defined in a future version of MATLAB
% handles    structure with handles and user data (see GUIDATA)
% varargin   command line arguments to Time_Series (see VARARGIN)

% Choose default command line output for Time_Series
handles.output = hObject;
% Load Icons for the different buttons from Eureka's Icons folder  
set([handles.Add_another_pushbutton],'CData',imread('Plus.png'))
% Disable the OK pushbutton
set(handles.OK_pushbutton,'Enable','off')
% Set initial parameter that is being used to set the position of several features in the GUI
handles.y=0.6+0.122;
% Create variable that control the number of groups (different time points
% that are set by the user)
handles.n=2;
% Create variable for validate that the sum of the samples grouped by
% the user to different time points is the sum of all the samples in the
% array
handles.s=0;
% Create empty cell variable
handles.end_sample_in_each_group=[];
handles.end_sample_in_each_group(1,1)=0;
% Update handles structure
guidata(hObject, handles);

% UIWAIT makes Time_Series wait for user response (see UIRESUME)
% uiwait(handles.figure1);


% --- Outputs from this function are returned to the command line.
function varargout = Time_Series_OutputFcn(hObject, eventdata, handles) 
% varargout  cell array for returning output args (see VARARGOUT);
% hObject    handle to figure
% eventdata  reserved - to be defined in a future version of MATLAB
% handles    structure with handles and user data (see GUIDATA)

% Get default command line output from handles structure
varargout{1} = handles.output;


% --- Executes on button press in Add_another_pushbutton.
function Add_another_pushbutton_Callback(hObject, eventdata, handles)
% hObject    handle to Add_another_pushbutton (see GCBO)
% eventdata  reserved - to be defined in a future version of MATLAB
% handles    structure with handles and user data (see GUIDATA)

% Get variables for Eureka main GUI
Eureka_numOfSamples=getappdata(0,'Eureka_numOfSamples');
% Execute only if the user enter the number of samples in each time point (allow 10 time points) 
if  handles.n<=11 && ~isnan(str2double(get(handles.edit1,'String'))) && str2double(get(handles.edit1,'String'))~=0 && handles.s < Eureka_numOfSamples
% Execute only if the user catagorized ALL the samples into time point groups    
  if (handles.s+str2double(get(handles.edit1,'String'))>=Eureka_numOfSamples)
 % Enable the OK pushbutton
  set(handles.OK_pushbutton,'Enable','on')
  % If the number of samples that were input by the user exceed the real
  % number of samples, it will be corrected
  set(handles.edit1,'String',Eureka_numOfSamples-handles.s)  
  % Write user input in this variable
  handles.end_sample_in_each_group(handles.n,1)=str2double(get(handles.edit1,'String'));
% Execute only if the user didnt finished to catagorized all the samples  
  else
  % Write user input in this variable
  handles.end_sample_in_each_group(handles.n,1)=str2double(get(handles.edit1,'String'));
  % Count how many samples the user catagoraized 
  handles.s=handles.s+handles.end_sample_in_each_group(handles.n,1);
% Delete any previous uicontrols content 
  delete handles.edit1
  delete handles.a
% Count how many time points entered by the user so far 
  handles.n=handles.n+1;
% Adjust the parameter that is being used to set the position of the following features in the GUI
  handles.y=handles.y-0.065;
% Creates uicontorls
  handles.a=uicontrol('Style','pushbutton','Units','normalized','Position', [0.799 handles.y 0.0685 0.046],'CData',imread('Plus.png'));
  handles.edit1=uicontrol('Style','edit','Units','normalized','Position', [0.3948 handles.y 0.1262 0.048],'BackGroundColor','w','String','');
  handles.c=uicontrol('Style','text','Units','normalized','Position', [0.102 handles.y-0.01 0.067 0.055],'String',handles.n-1,'FontSize',12,'FontWeight','bold');
  end
% Update handles structure
guidata(hObject, handles);
% Creating an handle for the function "Add_another_pushbutton_Callback" and save it in
% the handles.a uicontorl so the function can be called from every new
% handles.a pushbutton that is being created
set(handles.a,'Callback',{@Add_another_pushbutton_Callback,handles})
end


% Save user input
function edit1_Callback(hObject, eventdata, handles)
% hObject    handle to edit1 (see GCBO)
% eventdata  reserved - to be defined in a future version of MATLAB
% handles    structure with handles and user data (see GUIDATA)

% Hints: get(hObject,'String') returns contents of edit1 as text
%        str2double(get(hObject,'String')) returns contents of edit1 as a double


% --- Executes during object creation, after setting all properties.
function edit1_CreateFcn(hObject, eventdata, handles)
% hObject    handle to edit1 (see GCBO)
% eventdata  reserved - to be defined in a future version of MATLAB
% handles    empty - handles not created until after all CreateFcns called

% Hint: edit controls usually have a white background on Windows.
%       See ISPC and COMPUTER.
if ispc && isequal(get(hObject,'BackgroundColor'), get(0,'defaultUicontrolBackgroundColor'))
    set(hObject,'BackgroundColor','white');
end


% --- Executes on button press in OK_pushbutton.
function OK_pushbutton_Callback(hObject, eventdata, handles)
% hObject    handle to OK_pushbutton (see GCBO)
% eventdata  reserved - to be defined in a future version of MATLAB
% handles    structure with handles and user data (see GUIDATA)
% Get all Eureka variables for Eureka main GUI

% For some reason the watch works only if I set the GUI to wait a second
watchon;
uiwait(gcf,1) 
% Get Eureka handles from the main GUI  
Eurekahandles=getappdata(0,'Eureka_handles');
num=getappdata(0,'num');
num=num+1;
% Save the last user input
handles.end_sample_in_each_group(handles.n,1)=str2double(get(handles.edit1,'String'));
% Execute only if this GUI have been used for the first time in the current analysis
if num==1
% Save the Eurekahandles to another variable only on the first time to
% allow multiple executions with different r values
Eurekahandles.Pearson_numeric_data=Eurekahandles.numeric_data;
Eurekahandles.Pearson_full_numeric_data=Eurekahandles.full_numeric_data;
Eurekahandles.Pearson_probes_names=Eurekahandles.probes_names;
Eurekahandles.Pearson_genes_names=Eurekahandles.genes_names;
% Execute if already used (for example with different r thrshold)
else
% Return the handles data to initial values before the time series analysis
Eurekahandles.numeric_data=Eurekahandles.Pearson_numeric_data;
Eurekahandles.full_numeric_data=Eurekahandles.Pearson_full_numeric_data;
Eurekahandles.probes_names=Eurekahandles.Pearson_probes_names;
Eurekahandles.genes_names=Eurekahandles.Pearson_genes_names;    
end;
% Determine how many time points (groups) are
len=length(handles.end_sample_in_each_group);
% Determine the number of the sample that close each group
for i=1:len-1
handles.end_sample_in_each_group(i+1,1)=handles.end_sample_in_each_group(i+1,1)+handles.end_sample_in_each_group(i,1);
end
% Create an empty variable
aver=[];
% Create the the matrix for patern matching with pearson correlation
% x=[1:1:len-1];
 x=[1:1:length(Eurekahandles.column_name)];
% Determine the average value for each group of samples
for i=1:size(Eurekahandles.numeric_data,1)
    for j=1:len-1
    aver(i,j)=mean(Eurekahandles.numeric_data(i,(handles.end_sample_in_each_group(j,1)+1):handles.end_sample_in_each_group(j+1,1)));
    end
% Determine the r value (by pearson correlation)   
r(i,1) = corr2(x,Eurekahandles.numeric_data(i,:));
end;
% Update the different Eurekahandles to contain only the entris with r
% greater than the user input thrshold or lower than the negative of this
% thrshold
Eurekahandles.full_numeric_data=Eurekahandles.full_numeric_data(r>Eurekahandles.rVal | r<-Eurekahandles.rVal,:);
Eurekahandles.numeric_data=Eurekahandles.numeric_data(r>Eurekahandles.rVal | r<-Eurekahandles.rVal,:);
Eurekahandles.probes_names=Eurekahandles.probes_names(r>Eurekahandles.rVal | r<-Eurekahandles.rVal);
Eurekahandles.genes_names=Eurekahandles.genes_names(r>Eurekahandles.rVal | r<-Eurekahandles.rVal); 
r=r(r>Eurekahandles.rVal | r<-Eurekahandles.rVal);
% Sort
[r I]=sort(r);
Eurekahandles.full_numeric_data(1:end,:)=Eurekahandles.full_numeric_data(I,:);
Eurekahandles.numeric_data(1:end,:)=Eurekahandles.numeric_data(I,:);
Eurekahandles.probes_names(1:end,:)=Eurekahandles.probes_names(I,:);
Eurekahandles.genes_names(1:end,:)=Eurekahandles.genes_names(I,:);
% Determine how many samples are in each group
for i=1:len-1
handles.num_of_samples_in_each_groups(i)=handles.end_sample_in_each_group(i+1)-handles.end_sample_in_each_group(i);
end;
% % Determine the number of the sample that open each group
firstsample=1+handles.end_sample_in_each_group;
% Creating variables that will be used in the following loops
n=0;
x=1;
varscore=[];
% Score the entries by checking for each individual sample if its value is
% lower than the values of all the samples in the other groups 
for i=1:size(Eurekahandles.numeric_data,1)
    while x<length(handles.num_of_samples_in_each_groups)
    for j=firstsample(x):firstsample(x)+handles.num_of_samples_in_each_groups(x)-1
    n=n+sum(Eurekahandles.numeric_data(i,j)<Eurekahandles.numeric_data(i,firstsample(x)+handles.num_of_samples_in_each_groups(x):end));
    end
    x=x+1;
    end
   varscore{i,1}=n;
   n=0;
   x=1;
end;

if ~isempty(Eurekahandles.numeric_data);
for i=1:size(Eurekahandles.numeric_data,1)
    difscore{i,1}=max(Eurekahandles.numeric_data(i,:)/min(Eurekahandles.numeric_data(i,:)));
end
% Sort 
varscore=cell2mat(varscore);
difscore=cell2mat(difscore);
[varsort m1]=sort(varscore,'descend');
[difsort m2]=sort(difscore,'descend');
for i=1:length(difscore)
    m1(i,2)=find(m2==m1(i,1));
    m1(i,3)=m1(i,2)+i;
end;
[lala l]=sort(m1(:,1),'ascend');
o=m1(l,3);
[baba b]=sort(o,'ascend');
%Create the new handles to be used in Eureka main GUI
Eurekahandles.algo=2;
Eurekahandles.end_sample_in_each_group=handles.end_sample_in_each_group;
Eurekahandles.firstsample=firstsample;
% Update the different Eurekahandles according to the sorting
Eurekahandles.full_numeric_data(1:end,:)=Eurekahandles.full_numeric_data(b,:);
Eurekahandles.numeric_data(1:end,:)=Eurekahandles.numeric_data(b,:);
Eurekahandles.probes_names(1:end,:)=Eurekahandles.probes_names(b,:);
Eurekahandles.genes_names(1:end,:)=Eurekahandles.genes_names(b,:);
else
Eurekahandles.handles.probe_number=0;
end
% save new num in root
setappdata(0,'num',num);
% Save the updated variables in the root so it can be used later when
% calling functions from Eureka.m
setappdata(0,'Eureka_handless',Eurekahandles);
% Creating a variable 'h' only for the function can be called
h=0;
% Get the handle calling the function
funhan=get(0,'userdata');
% calling the function funhan=@calling_from_volcano in Eureka.m 
funhan(h)
% close the current Groups GUI
close(gcf);
